# Supplementary material for: PRC2 Represses Hormone-Induced Somatic Embryogenesis in Vegetative Tissue of Arabidopsis thaliana
Source: PLoS Genet. 2017 Jan 17;13(1):e1006562. doi: 10.1371/journal.pgen.1006562 (PMC5283764; doi:10.1371/journal.pgen.1006562)
Supplement: S1 Table — (XLSX) [file pgen.1006562.s011.xlsx]

## Sheet: genesUP-2890
Table S1: Gene expression changes in treated clf swn compared to treated wild-type shoot explants (cs-WA/WT-WA).
ATG	RPKM_wt_Inj_Aux_1	RPKM_wt_Inj_Aux_2	RPKM_wt_Inj_Aux_3	RPKM_cs_Inj_Aux_1	RPKM_cs_Inj_Aux_2	RPKM_cs_Inj_Aux_3	MAX-control	MIN-sample	log2FC (min/max)	log2FC (DeSeq)	pval	padj	PcG_target (Oh et al. 2008)	gene_symbol
AT1G01030	0.06	0.06	0.03	4.63	3.54	5.22	0.06	3.54	5.88264	6.43333	6.12462e-23	1.48231e-21	yes	NGATHA3 NGA3
AT1G01080	12.44	8.75	9.33	30.1	29.14	22.43	12.44	22.43	0.850443	1.38087	1.84823e-14	2.46713e-13	NA	RNA-binding (RRM_RBD_RNP motifs) family protein
AT1G01090	73.9	45.88	69.66	113.2	151.96	170.28	73.9	113.2	0.615228	1.18748	3.0541e-09	2.39364e-08	NA	PYRUVATE DEHYDROGENASE E1 ALPHA PDHE1 ALPHA
AT1G01140	3.22	3.4	3.48	11.27	14.71	12.08	3.48	11.27	1.69533	1.87135	1.09386e-22	2.6167e-21	NA	CBLINTERACTING PROTEIN KINASE 9 CIPK9
AT1G01170	37.08	37.33	38.44	107.67	79.54	89.3	38.44	79.54	1.04907	1.50495	6.24776e-09	4.69294e-08	NA	Protein of unknown function (DUF1138)
AT1G01320	4.49	4.73	6.75	12.47	12.6	10.58	6.75	10.58	0.64838	1.14154	1.56092e-12	1.74466e-11	NA	Tetratricopeptide repeat (TPR)-like superfamily protein
AT1G01355	0.01	0.07	0.08	1.27	0.31	0.73	0.08	0.31	1.9542	4.24363	0.00388177	0.0109432	yes	Putative endonuclease or glycosyl hydrolase
AT1G01360	6.62	11.08	7.82	24.49	28.35	19.63	11.08	19.63	0.825102	1.41195	1.05464e-12	1.19994e-11	NA	REGULATORY COMPONENT OF ABA RECEPTOR 1 RCAR1
AT1G01520	1.18	0.57	0.17	9.13	10.03	5.28	1.18	5.28	2.16175	3.92755	8.44227e-11	7.80342e-10	NA	ALTERED SEED GERMINATION 4 ASG4
AT1G01580	0.01	0.03	0.04	0.16	0.21	0.15	0.04	0.15	1.90689	2.82997	0.0144568	0.0350991	yes	FERRIC REDUCTION OXIDASE 2 FRO2
AT1G01700	1.13	1.41	1.35	2.77	3.85	2.7	1.41	2.7	0.937264	1.23135	5.11768e-05	0.000215246	NA	RHO GUANYLNUCLEOTIDE EXCHANGE FACTOR 2 ROPGEF2
AT1G01725	6.77	7.9	6.48	17.93	18.41	13.46	7.9	13.46	0.768754	1.1392	4.38402e-07	2.58434e-06	NA	unknown protein
AT1G01750	2.43	3.51	3.36	7.62	10.86	6.58	3.51	6.58	0.906617	1.20367	3.9906e-05	0.000171337	NA	ACTIN DEPOLYMERIZING FACTOR 11 ADF11
AT1G01830	4.44	4	3.33	7.39	8.03	7.36	4.44	7.36	0.729146	0.8704	3.60821e-06	1.8623e-05	NA	ARM repeat superfamily protein
AT1G02065	0.77	0.56	0.68	16.78	13.93	14.1	0.77	13.93	4.17719	4.53218	1.67479e-72	2.2514e-70	yes	SQUAMOSA PROMOTER BINDING PROTEINLIKE 8 SPL8
AT1G02070	0.83	0.98	0.83	5.85	5.13	5.51	0.98	5.13	2.38811	2.83763	1.27751e-10	1.16131e-09	yes	unknown protein
AT1G02150	18.76	14.72	19.1	31.38	44.58	40.63	19.1	31.38	0.716273	1.11959	8.54713e-12	8.88291e-11	NA	Tetratricopeptide repeat (TPR)-like superfamily protein
AT1G02190	0.1	0.1	0.11	4.54	4.28	6.61	0.11	4.28	5.28204	5.78814	8.7736e-25	2.3563e-23	yes	Fatty acid hydroxylase superfamily
AT1G02280	25.64	25.53	20.67	54.19	75.5	59.97	25.64	54.19	1.07963	1.36244	1.98033e-17	3.31641e-16	NA	TRANSLOCON AT THE OUTER ENVELOPE MEMBRANE OF CHLOROPLASTS 33 TOC33
AT1G02300	2.3	3.08	3.23	6.45	11.32	8.14	3.23	6.45	0.997765	1.56969	1.06528e-12	1.21036e-11	NA	Cysteine proteinases superfamily protein
AT1G02340	0.03	0.07	0.04	4.44	6.72	9.25	0.07	4.44	5.98706	7.43159	1.60793e-21	3.60582e-20	yes	LONG HYPOCOTYL IN FARRED HFR1
AT1G02350	1.25	1.04	1.85	3.89	4.32	4.41	1.85	3.89	1.07224	1.59399	9.46527e-05	0.000378983	NA	protoporphyrinogen oxidase-related
AT1G02390	0.63	0.75	0.89	4.9	5.9	5.87	0.89	4.9	2.4609	2.88569	2.60415e-26	7.54259e-25	yes	GLYCEROL3PHOSPHATE ACYLTRANSFERASE 2 GPAT2
AT1G02460	0.7	0.44	0.41	2.37	2.82	1.39	0.7	1.39	0.989658	1.98355	1.05415e-08	7.70749e-08	yes	Pectin lyase-like superfamily protein
AT1G02610	0.25	0.34	0.24	1.12	0.62	0.95	0.34	0.62	0.866733	1.74728	0.000260503	0.000956441	NA	RING_FYVE_PHD zinc finger superfamily protein
AT1G02640	1.72	1.67	2.95	20.99	32.27	26.06	2.95	20.99	2.83092	3.72119	4.79856e-87	9.20095e-85	NA	BETAXYLOSIDASE 2 BXL2
AT1G02700	0.51	0.19	0.57	57.29	82.04	59.42	0.57	57.29	6.65118	7.46068	4.5109e-76	6.6022e-74	NA	unknown protein
AT1G02770	0.27	0.23	0.29	19.53	20.77	20.34	0.29	19.53	6.0735	6.35483	9.51317e-102	2.61454e-99	yes	Protein of unknown function (DUF626)
AT1G02800	0.1	0.18	0.23	1.57	2.06	1.54	0.23	1.54	2.74322	3.64023	1.66019e-16	2.59904e-15	NA	CELLULASE 2 CEL2
AT1G03106	0.67	1.08	0.64	129.47	158.67	155.8	1.08	129.47	6.90544	7.65528	1.39623e-79	2.25724e-77	yes	unknown protein
AT1G03120	0.73	0.94	0.91	23.31	27.01	17.34	0.94	17.34	4.2053	4.65312	1.04042e-55	8.9668e-54	NA	RESPONSIVE TO ABSCISIC ACID 28 RAB28
AT1G03130	20.93	18.05	19.58	59.29	32.24	38.57	20.93	32.24	0.623279	1.38815	5.136e-05	0.000215955	NA	PHOTOSYSTEM I SUBUNIT D2 PSAD2
AT1G03160	2.86	2.63	3.19	5.8	6.54	6.45	3.19	5.8	0.862496	1.10754	3.04395e-09	2.38644e-08	NA	FZOLIKE FZL
AT1G03270	2.93	3.02	2.69	5.92	6.83	5.54	3.02	5.54	0.875337	1.04637	9.81934e-07	5.49878e-06	NA	CBS domain-containing protein with a domain of unknown function (DUF21)
AT1G03445	0.01	0.01	0.01	1.27	1.41	2.02	0.01	1.27	6.98868	7.62033	6.01969e-28	1.90162e-26	yes	BRI1 SUPPRESSOR 1 BSU1
AT1G03502	1.22	1.48	0.01	7.53	5.97	4.51	1.48	4.51	1.60753	2.79921	0.0139846	0.0340932	yes	small nucleolar RNA
AT1G03600	46.32	40.44	34.98	133.25	162.17	153.91	46.32	133.25	1.52443	2.06223	3.86921e-36	1.80575e-34	yes	PSB27
AT1G03710	0.19	0.05	0.05	20.58	23.97	20.24	0.19	20.24	6.73507	7.86907	4.85314e-106	1.39584e-103	yes	Cystatin_monellin superfamily protein
AT1G03720	0.01	0.01	0.05	0.3	0.3	0.49	0.05	0.3	2.58496	4.46752	0.00897501	0.0230574	NA	Cysteine proteinases superfamily protein
AT1G03790	5.96	3.94	1.36	35.01	30.99	33.53	5.96	30.99	2.37842	3.21021	2.634e-45	1.68788e-43	yes	SOMNUS SOM
AT1G03880	0.99	0.74	2.23	887.09	615.47	704.31	2.23	615.47	8.1085	9.31239	4.03641e-76	5.9429e-74	yes	CRUCIFERIN 2 CRU2
AT1G03890	0.28	0.07	0.13	69.04	55.19	54.81	0.28	54.81	7.61287	8.45862	2.17684e-59	2.14519e-57	NA	RmlC-like cupins superfamily protein
AT1G03990	0.62	0.56	0.71	1.4	2.3	1.46	0.71	1.4	0.979536	1.39611	6.68604e-05	0.000275908	NA	Long-chain fatty alcohol dehydrogenase family protein
AT1G04150	0.25	0.16	0.3	1.3	0.84	1.45	0.3	0.84	1.48543	2.55133	7.52694e-09	5.59442e-08	yes	C2 calcium_lipid-binding plant phosphoribosyltransferase family protein
AT1G04180	0.06	0.05	0.01	0.49	0.96	0.64	0.06	0.49	3.02975	4.26596	0.000203464	0.000764763	NA	YUCCA 9 YUC9
AT1G04350	1.37	2.51	2.52	5.25	4.91	4.73	2.52	4.73	0.908416	1.18907	0.000262772	0.000963771	yes	similar to 2-oxoglutarate-dependent dioxygenase
AT1G04420	7.52	6.47	7.09	12.34	15.3	19.52	7.52	12.34	0.714538	1.03978	1.95743e-08	1.3798e-07	NA	NAD(P)-linked oxidoreductase superfamily protein
AT1G04560	0.66	1.35	0.71	283.54	456.4	317.75	1.35	283.54	7.71445	8.79485	3.54713e-146	1.82788e-143	NA	AWPM-19-like family protein
AT1G04620	3	4.01	4.57	13.56	15.53	13.9	4.57	13.56	1.56909	1.99239	6.43254e-28	2.02171e-26	NA	7HYDROXYMETHYL CHLOROPHYLL A HMCHL REDUCTASE HCAR
AT1G04660	0.68	0.43	1.5	425.8	373.97	249.53	1.5	249.53	7.37811	8.67052	5.46832e-59	5.30427e-57	NA	glycine-rich protein
AT1G04710	8.57	8.18	7.99	20.85	16.64	16.05	8.57	16.05	0.905206	1.0204	3.12254e-09	2.44573e-08	yes	PEROXISOMAL 3KETOACYLCOA THIOLASE 4 PKT4
AT1G05140	8.14	8.28	7.6	17.86	20.82	24.7	8.28	17.86	1.10903	1.28427	2.34588e-11	2.31268e-10	yes	Peptidase M50 family protein
AT1G05160	6.31	5.94	5.06	15	19.72	12.87	6.31	12.87	1.0283	1.40396	6.27083e-16	9.37214e-15	yes	CYTOCHROME P450. FAMILY 88. SUBFAMILY A. POLYPEPTIDE 3 CYP88A3
AT1G05190	25.04	27.54	33.47	61.18	84.35	65.61	33.47	61.18	0.870192	1.42942	4.6538e-19	8.81407e-18	yes	EMBRYO DEFECTIVE 2394 emb2394
AT1G05240	0.24	0.14	0.43	4.48	7	4.14	0.43	4.14	3.26722	4.24152	9.36261e-27	2.77346e-25	NA	Peroxidase superfamily protein
AT1G05250	0.05	0.11	0.48	4.32	4.94	4.12	0.48	4.12	3.10154	4.57978	1.34232e-29	4.56076e-28	yes	Peroxidase superfamily protein
AT1G05280	0.07	0.03	0.07	0.2	0.7	0.43	0.07	0.2	1.51457	3.09175	0.000959533	0.00313528	yes	Protein of unknown function (DUF604)
AT1G05300	2.16	1.4	2.21	5.76	3.88	3.74	2.21	3.74	0.758992	1.20341	0.00113815	0.00364948	NA	ZINC TRANSPORTER 5 PRECURSOR ZIP5
AT1G05385	2.52	3.99	2.75	20.88	10.15	11.39	3.99	10.15	1.34702	2.22952	7.28931e-08	4.78252e-07	NA	LOW PSII ACCUMULATION 19 LPA19
AT1G05510	0.05	0.14	0.18	65.98	69.12	46.44	0.18	46.44	8.01123	8.98505	7.49876e-64	8.50834e-62	NA	modulated in response to ABA in Arabidopsis
AT1G05540	0.05	0.05	0.17	1.34	0.72	1.57	0.17	0.72	2.08246	3.90153	5.34141e-07	3.11163e-06	NA	Protein of unknown function (DUF295)
AT1G05550	0.01	0.01	0.01	0.42	0.54	0.32	0.01	0.32	5	5.41504	2.33361e-07	1.4277e-06	NA	Protein of unknown function (DUF295)
AT1G05560	1.48	1.39	1.33	5.92	5.54	6.8	1.48	5.54	1.90429	2.10355	6.56458e-13	7.63039e-12	NA	UDPGLUCOSYLTRANSFERASE 75B1 UGT75B1
AT1G05835	17.41	16.57	20.24	56.59	94.21	50.84	20.24	50.84	1.32875	1.83114	1.33497e-14	1.79851e-13	yes	PHD finger protein
AT1G05970	8.74	10.19	10.13	15.94	19.87	22.23	10.19	15.94	0.645498	1.20675	2.66208e-09	2.10171e-08	NA	RNA-binding (RRM_RBD_RNP motifs) family protein
AT1G06010	18.15	16.44	16.2	28.48	29.75	28.16	18.15	28.16	0.633678	0.728818	3.13215e-05	0.000137511	NA	unknown protein
AT1G06040	35.13	25.86	20.14	74.8	55.49	63.04	35.13	55.49	0.659524	1.49161	4.74788e-09	3.62578e-08	NA	SALT TOLERANCE STO
AT1G06320	0.01	0.09	0.09	0.47	1.34	0.54	0.09	0.47	2.38466	3.99412	0.00139864	0.00439249	NA	unknown protein
AT1G06420	3.94	4.58	3.99	8.56	6.97	7.02	4.58	6.97	0.605811	0.865112	0.00143329	0.00449448	NA	unknown protein
AT1G06490	0.18	0.4	0.39	0.62	1.07	0.76	0.4	0.62	0.632268	1.3002	5.48041e-06	2.75077e-05	NA	CALLOSE SYNTHASE 7 CalS7
AT1G06520	0.33	0.62	0.63	4.55	4.47	2.68	0.63	2.68	2.08881	2.81091	2.33497e-12	2.57034e-11	NA	GLYCEROL3PHOSPHATE ACYLTRANSFERASE 1 GPAT1
AT1G06645	0.47	0.8	0.6	1.28	1.94	3.13	0.8	1.28	0.678072	1.90937	0.00390323	0.0109962	NA	2-oxoglutarate (2OG) and Fe(II)-dependent oxygenase superfamily protein
AT1G06680	103.97	116.35	108.44	381.94	409.9	392.99	116.35	381.94	1.71487	1.83182	4.58923e-17	7.49272e-16	NA	PHOTOSYSTEM II SUBUNIT P1 PSBP1
AT1G06690	2.96	3.77	2.82	6.19	9.18	8.54	3.77	6.19	0.715375	1.46348	7.06964e-12	7.39085e-11	yes	NAD(P)-linked oxidoreductase superfamily protein
AT1G07010	3.41	4.47	2.59	9.17	7.82	9.18	4.47	7.82	0.806894	1.47248	2.3518e-12	2.58771e-11	NA	SHEWENELLALIKE PROTEIN PHOSPHATASE 1 SLP1
AT1G07280	6.89	7.57	7.41	23.39	38.41	21.99	7.57	21.99	1.53848	1.79997	9.46096e-27	2.79925e-25	NA	Tetratricopeptide repeat (TPR)-like superfamily protein
AT1G07320	34.99	28.55	38.33	79.34	111.6	104.73	38.33	79.34	1.04957	1.5119	2.7789e-17	4.60389e-16	NA	RIBOSOMAL PROTEIN L4 RPL4
AT1G07440	5.41	4.52	3.67	13.27	17.29	14.1	5.41	13.27	1.29447	1.68145	7.84296e-15	1.07358e-13	yes	NAD(P)-binding Rossmann-fold superfamily protein
AT1G07450	0.01	0.06	0.13	0.75	0.6	0.66	0.13	0.6	2.20645	3.48172	0.000508325	0.00175951	NA	NAD(P)-binding Rossmann-fold superfamily protein
AT1G07500	0.51	2.07	0.53	5.19	5.17	3.79	2.07	3.79	0.872567	2.09119	0.00401983	0.0113015	NA	unknown protein
AT1G07570	6.76	8.42	5.55	15.53	23.76	18.44	8.42	15.53	0.883166	1.42517	8.58464e-15	1.17057e-13	yes	APK1A
AT1G07645	0.01	0.01	0.15	16.93	32.47	13.11	0.15	13.11	6.44956	8.69649	1.73084e-44	1.0784e-42	yes	DESSICATIONINDUCED 1VOC SUPERFAMILY PROTEIN DSI1VOC
AT1G07680	0.01	0.01	0.01	0.39	0.5	0.34	0.01	0.34	5.08746	5.35755	0.00185647	0.00565698	yes	unknown protein
AT1G07985	31.43	24.89	6.63	205.9	148.49	146.89	31.43	146.89	2.22452	2.92536	2.32477e-25	6.44654e-24	yes	Expressed protein
AT1G08115	7.07	15.12	14.12	49.14	34.67	32.47	15.12	32.47	1.10265	1.87142	1.37437e-05	6.45801e-05	NA	U1A small nuclear RNA
AT1G08170	0.42	0.54	0.3	2.45	4.41	2.39	0.54	2.39	2.14598	3.08144	1.28824e-06	7.09361e-06	yes	Histone superfamily protein
AT1G08320	0.05	0.09	0.07	0.86	1.36	1.22	0.09	0.86	3.25634	3.74894	6.68797e-19	1.25419e-17	yes	TGACG TGA MOTIFBINDING PROTEIN 9 TGA9
AT1G08380	82.9	78.3	89.58	174.67	138.71	153.34	89.58	138.71	0.630823	1.03573	1.26778e-08	9.16111e-08	NA	PHOTOSYSTEM I SUBUNIT O PSAO
AT1G08465	2.88	3.79	3.57	7.14	10.43	9.74	3.79	7.14	0.913726	1.54247	2.93766e-16	4.53294e-15	yes	YABBY2 YAB2
AT1G08540	4.86	4.45	4.96	10.01	10.11	9.17	4.96	9.17	0.886582	1.00743	3.97952e-08	2.70051e-07	NA	RNAPOLYMERASE SIGMA SUBUNIT 2 SIG2
AT1G08910	3.04	3.46	3.8	11.8	21.07	14.78	3.8	11.8	1.63472	2.39022	3.03951e-43	1.82925e-41	NA	EMBRYO DEFECTIVE 3001 EMB3001
AT1G08980	9.23	9.72	9.85	19.77	19.89	26.21	9.85	19.77	1.00512	1.42648	5.52623e-14	7.07878e-13	NA	AMIDASE 1 AMI1
AT1G09010	11.46	13.9	11.53	22.09	26.07	22.02	13.9	22.02	0.66373	0.882947	2.82864e-08	1.94784e-07	NA	glycoside hydrolase family 2 protein
AT1G09340	4.77	5.93	7.08	17.61	18.38	17.2	7.08	17.2	1.28059	1.59782	1.69571e-19	3.32884e-18	NA	CHLOROPLAST RNA BINDING CRB
AT1G09420	1.91	2.58	2.5	10.31	12.47	9.95	2.58	9.95	1.94733	2.21531	6.82841e-30	2.36556e-28	NA	GLUCOSE6PHOSPHATE DEHYDROGENASE 4 G6PD4
AT1G09550	0.01	0.01	0.01	0.06	0.1	0.25	0.01	0.06	2.58496	2.48989	0.00620151	0.0166353	yes	Pectinacetylesterase family protein
AT1G10000	0.52	0.74	0.46	1.83	1.72	1.86	0.74	1.72	1.21681	1.59572	0.00758448	0.0198605	NA	Ribonuclease H-like superfamily protein
AT1G10060	0.49	0.25	0.72	4.18	4.7	6.13	0.72	4.18	2.53743	3.54375	5.33795e-18	9.37743e-17	NA	BRANCHEDCHAIN AMINO ACID TRANSAMINASE 1 BCAT1
AT1G10095	2.01	2.02	2.01	4.07	3.84	3.4	2.02	3.4	0.751179	0.970296	4.60161e-05	0.000194965	NA	Protein prenylyltransferase superfamily protein
AT1G10120	4.28	4.96	11.65	21.17	40.21	20.24	11.65	20.24	0.796879	1.95016	1.60366e-09	1.29841e-08	NA	basic helix-loop-helix (bHLH) DNA-binding superfamily protein
AT1G10360	1.65	2.13	2.16	10.05	7.53	12.31	2.16	7.53	1.80162	2.52673	1.92627e-12	2.13469e-11	NA	GLUTATHIONE STRANSFERASE TAU 18 GSTU18
AT1G10370	5.01	7.59	4.53	27.68	22.69	33.94	7.59	22.69	1.57988	2.52207	8.77121e-12	9.10431e-11	NA	EARLYRESPONSIVE TO DEHYDRATION 9 ERD9
AT1G10380	0.23	0.17	0.16	0.74	0.61	0.46	0.23	0.46	1	1.91448	0.00900477	0.0231243	yes	Putative membrane lipoprotein
AT1G10600	6.88	6.89	5.88	15.66	14.92	15.4	6.89	14.92	1.11467	1.36813	2.14042e-12	2.36354e-11	NA	ASSOCIATED MOLECULE WITH THE SH3 DOMAIN OF STAM 2 AMSH2
AT1G10657	2.14	1.55	1.32	6.38	4.46	6.43	2.14	4.46	1.05943	1.97814	3.39474e-05	0.000147963	yes	Plant protein 1589 of unknown function
AT1G10660	10.35	14.57	9.47	23.42	31.95	26.37	14.57	23.42	0.68474	1.22861	3.28334e-13	3.95585e-12	NA	unknown protein
AT1G10682	6.48	5.46	8.93	20.09	21.07	18.96	8.93	18.96	1.08623	1.73804	5.87576e-11	5.53032e-10	yes	other RNA
AT1G10770	0.27	0.23	0.09	0.78	1.68	0.68	0.27	0.68	1.33258	2.48271	0.00532236	0.0145035	NA	putative pectin methylesterase_invertase inhibitor
AT1G10850	6.14	6.41	8.37	12.74	15.62	15.45	8.37	12.74	0.606066	1.08564	1.32353e-09	1.08116e-08	NA	Leucine-rich repeat protein kinase family protein
AT1G10910	4.83	3.77	4.14	9.93	11.45	9.55	4.83	9.55	0.983478	1.24807	2.28082e-12	2.51297e-11	NA	EMBRYO DEFECTIVE 3103 EMB3103
AT1G10960	56.36	35.31	42.6	258.6	165.98	167.97	56.36	165.98	1.55827	2.1137	4.53045e-10	3.91e-09	NA	FERREDOXIN 1 FD1
AT1G11070	0.13	0.26	0.12	1.16	0.66	1.85	0.26	0.66	1.34395	3.08628	7.66899e-05	0.000312508	NA	BEST Arabidopsis thaliana protein match is: Hydroxyproline-rich glycoprotein family protein (TAIR:AT1G61080.1)
AT1G11170	3.2	2.63	3.1	6.5	7.54	5.34	3.2	5.34	0.738768	1.255	7.95281e-11	7.38134e-10	NA	Protein of unknown function (DUF707)
AT1G11175	7.13	12.58	6.35	39.77	87.72	100.58	12.58	39.77	1.66055	3.11296	6.98528e-05	0.000287202	NA	other RNA
AT1G11470	0.01	0.01	0.01	0.86	1.01	1.12	0.01	0.86	6.42626	6.63904	1.20275e-05	5.7115e-05	yes	Pentatricopeptide repeat (PPR) superfamily protein
AT1G11530	2.77	3.28	3.48	14.46	12.12	10.65	3.48	10.65	1.61369	2.04742	1.1876e-14	1.60608e-13	NA	CTERMINAL CYSTEINE RESIDUE IS CHANGED TO A SERINE 1 CXXS1
AT1G11600	4.53	3.68	5.08	9.47	18.33	12.71	5.08	9.47	0.898536	1.48588	8.43242e-08	5.49897e-07	yes	CYTOCHROME P450. FAMILY 77. SUBFAMILY B. POLYPEPTIDE 1 CYP77B1
AT1G11655	0.13	0.01	0.39	0.73	1.28	2.61	0.39	0.73	0.904422	3.01466	0.00695612	0.0183923	yes	unknown protein
AT1G11700	0.55	0.78	0.85	4.65	2.68	3.39	0.85	2.68	1.6567	2.45967	0.000423708	0.00148785	NA	Protein of unknown function. DUF584
AT1G11735	4.31	0.01	6.43	11.92	17.68	9.92	6.43	9.92	0.625521	1.85745	0.00326927	0.00938383	NA	MICRORNA171B MIR171B
AT1G11860	53.13	55.89	52.31	100.76	119.77	103.62	55.89	100.76	0.850261	0.958627	2.19845e-10	1.94279e-09	NA	Glycine cleavage T-protein family
AT1G12010	0.19	0.19	0.07	4.69	0.62	1.48	0.19	0.62	1.70627	3.86758	0.0165145	0.0394254	yes	1-amino-cyclopropane-1-carboxylic acid oxidase
AT1G12030	0.33	0.41	0.44	1.73	3.71	2.53	0.44	1.73	1.9752	2.79478	4.80923e-10	4.13617e-09	yes	Protein of unknown function (DUF506)
AT1G12040	1.27	1.02	1.02	2.54	3.74	3.24	1.27	2.54	1	1.58509	4.0146e-08	2.72207e-07	yes	LEUCINERICH REPEAT_EXTENSIN 1 LRX1
AT1G12064	0.24	0.15	0.1	15.44	23.46	20.37	0.24	15.44	6.00749	7.03552	1.03117e-51	7.8966e-50	yes	unknown protein
AT1G12130	0.03	0.13	0.04	1.28	2.52	1.58	0.13	1.28	3.29956	5.00785	1.01544e-18	1.88e-17	yes	Flavin-binding monooxygenase family protein
AT1G12200	49.3	43.32	46.78	97.34	117.49	97.17	49.3	97.17	0.978923	1.29862	5.41867e-18	9.50573e-17	yes	FLAVIN MONOOXYGENASE FMO
AT1G12230	16.42	18.07	18.41	41.7	46.57	35.39	18.41	35.39	0.942852	1.38915	1.34185e-18	2.46405e-17	NA	Aldolase superfamily protein
AT1G12250	2.81	3.6	2.81	10.88	12.56	9.58	3.6	9.58	1.41203	1.81966	2.27762e-18	4.12121e-17	NA	Pentapeptide repeat-containing protein
AT1G12260	0.22	0.48	0.45	1.12	1.22	1.68	0.48	1.12	1.22239	1.81933	5.59731e-06	2.80717e-05	yes	NAC 007 NAC007
AT1G12330	2.56	2.13	2.51	9.9	11.31	10.92	2.56	9.9	1.95128	2.13646	1.19733e-20	2.55529e-19	NA	unknown protein
AT1G12550	1.56	1.36	1.95	7.14	8.05	9.45	1.95	7.14	1.87245	2.49239	1.36714e-19	2.7118e-18	yes	HYDROXYPYRUVATE REDUCTASE 3 HPR3
AT1G12560	0.05	0.2	0.66	4.22	10.19	4.63	0.66	4.22	2.67671	4.28893	2.56604e-09	2.02782e-08	yes	EXPANSIN A7 EXPA7
AT1G12600	0.51	0.62	0.89	1.94	2.77	2.24	0.89	1.94	1.12418	1.77957	3.25312e-08	2.23082e-07	yes	UDP-N-acetylglucosamine (UAA) transporter family
AT1G12800	12	12.74	10.09	20.22	26.74	21.19	12.74	20.22	0.666418	0.935746	1.00673e-08	7.38256e-08	NA	Nucleic acid-binding. OB-fold-like protein
AT1G12810	21.56	40.94	23.66	73.85	80.26	68.58	40.94	68.58	0.744277	1.39501	1.42875e-10	1.29073e-09	NA	proline-rich family protein
AT1G12860	8.13	6.27	6.96	14.41	13.5	13.27	8.13	13.27	0.706841	0.916432	8.58314e-07	4.83608e-06	yes	SCREAM 2 SCRM2
AT1G12900	29.13	38.44	38.77	117.55	93.51	106.71	38.77	93.51	1.27018	1.6122	6.12823e-08	4.06277e-07	NA	GLYCERALDEHYDE 3PHOSPHATE DEHYDROGENASE A SUBUNIT 2 GAPA2
AT1G12980	0.14	0.28	1.12	3.62	6.27	3.29	1.12	3.29	1.55459	3.06137	1.24468e-10	1.13313e-09	yes	ENHANCER OF SHOOT REGENERATION 1 ESR1
AT1G13290	0.01	0.05	0.01	0.66	0.69	0.47	0.05	0.47	3.23266	5.43106	2.27929e-05	0.000102599	yes	DEFECTIVELY ORGANIZED TRIBUTARIES 5 DOT5
AT1G13400	0.21	0.28	0.41	5.21	8.32	5.67	0.41	5.21	3.66759	4.54171	7.40315e-28	2.32382e-26	yes	NUBBIN NUB
AT1G13570	11.13	14.53	10.6	25.26	29.27	24.71	14.53	24.71	0.76606	1.13267	4.37031e-11	4.18095e-10	NA	F-box_RNI-like superfamily protein
AT1G13590	1.09	1.01	2.69	38.69	24.51	25.76	2.69	24.51	3.18769	4.53524	1.47719e-07	9.31135e-07	yes	PHYTOSULFOKINE 1 PRECURSOR PSK1
AT1G13609	0.41	0.01	0.28	7.71	26.46	19.69	0.41	7.71	4.23304	6.27048	3.41465e-08	2.33512e-07	NA	defensin-like (DEFL) family protein.
AT1G13640	13.85	17.97	12.57	44.79	42	44.39	17.97	42	1.2248	1.65905	1.32872e-24	3.5226e-23	NA	Phosphatidylinositol 3- and 4-kinase family protein
AT1G13710	1.89	1.89	4.53	35.83	44.04	47.16	4.53	35.83	2.98359	3.9742	3.29592e-73	4.50412e-71	yes	CYTOCHROME P450. FAMILY 78. SUBFAMILY A. POLYPEPTIDE 5 CYP78A5
AT1G13740	7.72	5.64	4.49	21.63	25.71	21.36	7.72	21.36	1.46824	1.94883	7.36409e-25	1.98855e-23	NA	ABI FIVE BINDING PROTEIN 2 AFP2
AT1G13820	4.08	3.68	3.49	6.49	8.14	10.48	4.08	6.49	0.669649	1.03026	1.43793e-06	7.86711e-06	NA	alpha_beta-Hydrolases superfamily protein
AT1G14030	4.61	4.11	4.92	11.06	13.24	15.42	4.92	11.06	1.16862	1.78068	1.48957e-19	2.94049e-18	NA	LYSINE METHYLTRANSFERASE LSMTLIKE LSMTL
AT1G14080	0.59	0.41	0.95	3.85	5.53	2.65	0.95	2.65	1.47999	2.68211	5.59555e-07	3.25125e-06	NA	FUCOSYLTRANSFERASE 6 FUT6
AT1G14150	0.01	0.32	0.2	3.89	3.84	4.66	0.32	3.84	3.58496	5.38043	2.22494e-12	2.45358e-11	NA	PHOTOSYNTHETIC NDH SUBCOMPLEX L 2 PnsL2
AT1G14220	0.52	0.38	0.27	1.85	1.91	1.18	0.52	1.18	1.1822	2.21657	0.000430405	0.00150879	yes	Ribonuclease T2 family protein
AT1G14240	0.2	0.19	0.24	3.41	4.8	2.39	0.24	2.39	3.3159	3.94454	9.86985e-12	1.01636e-10	yes	GDA1_CD39 nucleoside phosphatase family protein
AT1G14270	4.65	4.63	4.63	13.45	14.4	12.03	4.65	12.03	1.37133	1.57742	2.0507e-16	3.1922e-15	NA	CAAX amino terminal protease family protein
AT1G14345	9.75	11.85	13.59	29.13	25.95	30.99	13.59	25.95	0.933189	1.45772	4.95669e-09	3.76895e-08	NA	NAD(P)-linked oxidoreductase superfamily protein
AT1G14430	0.48	0.24	0.46	1.22	0.91	1.05	0.48	0.91	0.922832	1.38891	0.00677099	0.0179623	yes	glyoxal oxidase-related protein
AT1G14440	0.84	0.51	1.35	20.15	25.5	20.9	1.35	20.15	3.89975	4.86845	1.26473e-46	8.36447e-45	yes	HOMEOBOX PROTEIN 31 HB31
AT1G14520	1.22	0.54	1.22	4.23	1.99	2.49	1.22	1.99	0.705887	1.43704	0.00503365	0.013805	NA	MYOINOSITOL OXYGENASE 1 MIOX1
AT1G14530	3.55	3.22	3.1	10.96	18.12	9.49	3.55	9.49	1.41859	1.71341	5.00574e-07	2.9285e-06	NA	TOM THREE HOMOLOG 1 THH1
AT1G14580	1.63	0.61	1.27	4.83	5.29	4.33	1.63	4.33	1.4095	2.03071	4.58854e-16	6.9545e-15	yes	C2H2-like zinc finger protein
AT1G14687	3.94	6.8	7.41	11.6	13.6	17.28	7.41	11.6	0.646579	1.36527	1.91354e-07	1.18417e-06	NA	HOMEOBOX PROTEIN 32 HB32
AT1G14750	0.52	0.35	0.55	1.02	1.53	1.54	0.55	1.02	0.891066	1.68201	4.64718e-06	2.35839e-05	NA	SOLO DANCERS SDS
AT1G14760	1.1	0.82	1.5	11.07	12.49	9.48	1.5	9.48	2.65992	3.51298	2.05867e-25	5.73437e-24	yes	KNOX ARABIDOPSIS THALIANA MEINOX KNATM
AT1G14840	4.14	4.35	4.55	11.44	13.31	8.38	4.55	8.38	0.881084	1.23459	2.04413e-11	2.02489e-10	NA	MICROTUBULEASSOCIATED PROTEINS 704 MAP704
AT1G14860	0.78	0.57	0.43	5.06	3.5	3.23	0.78	3.23	2.04999	2.639	3.39395e-12	3.68037e-11	yes	NUDIX HYDROLASE HOMOLOG 18 NUDT18
AT1G14900	61.26	59.38	67.02	121.41	163.64	124.43	67.02	121.41	0.857224	1.09259	4.65998e-12	4.96403e-11	NA	HIGH MOBILITY GROUP A HMGA
AT1G14920	11.49	11.71	16.71	26.69	26.26	28.18	16.71	26.26	0.652155	1.15676	1.18415e-11	1.20783e-10	NA	GIBBERELLIC ACID INSENSITIVE GAI
AT1G14950	0.01	0.01	0.01	8.77	1.62	1.98	0.01	1.62	7.33985	8.68767	0.00143492	0.00449844	yes	Polyketide cyclase_dehydrase and lipid transport superfamily protein
AT1G14960	0.01	0.01	0.01	0.5	0.92	0.36	0.01	0.36	5.16993	5.89077	0.000559103	0.00191623	yes	Polyketide cyclase_dehydrase and lipid transport superfamily protein
AT1G15150	0.23	0.16	0.19	6	5.98	4.82	0.23	4.82	4.38933	4.89194	3.15352e-43	1.89326e-41	NA	MATE efflux family protein
AT1G15175	0.67	0.87	0.5	4.41	3.68	2.71	0.87	2.71	1.63921	2.37719	4.84387e-09	3.69452e-08	NA	Potential natural antisense gene. locus overlaps with AT1G15170
AT1G15180	2.43	2.1	2.97	22.93	24.69	23.26	2.97	22.93	2.9487	3.2684	3.92055e-61	4.02385e-59	NA	MATE efflux family protein
AT1G15210	0.65	0.35	1.14	2.48	3.28	2.78	1.14	2.48	1.12131	2.22986	2.74102e-19	5.2968e-18	yes	ATPBINDING CASSETTE G35 ABCG35
AT1G15230	23.77	27.39	21.65	47.74	66.96	51.88	27.39	47.74	0.801549	1.13205	2.32563e-11	2.29364e-10	NA	unknown protein
AT1G15260	0.75	0.66	0.57	17.68	21.41	25.17	0.75	17.68	4.55908	4.90703	1.24583e-52	9.9405e-51	NA	unknown protein
AT1G15290	3.42	2.33	2.51	10.09	7.74	10.66	3.42	7.74	1.17834	1.80504	9.24521e-09	6.80596e-08	NA	Tetratricopeptide repeat (TPR)-like superfamily protein
AT1G15330	1.47	1.49	0.64	110.04	152	77.53	1.49	77.53	5.70137	6.66498	2.94202e-45	1.87554e-43	yes	Cystathionine beta-synthase (CBS) protein
AT1G15360	0.07	0.01	0.01	3.98	5.11	6.48	0.07	3.98	5.82927	7.84974	4.8705e-17	7.93099e-16	yes	SHINE 1 SHN1
AT1G15385	0.3	0.98	0.38	2.06	2.39	1.87	0.98	1.87	0.932185	2.08967	0.0040544	0.0113922	NA	unknown protein
AT1G15500	61.1	64.67	67.72	159.67	145	141.99	67.72	141.99	1.06814	1.47025	2.55027e-22	5.98491e-21	NA	ATNTT2
AT1G15730	4.15	3.57	4.55	8.29	9.33	8.36	4.55	8.29	0.865506	1.13448	1.49967e-08	1.07396e-07	NA	Cobalamin biosynthesis CobW-like protein
AT1G15820	97.62	71.64	96.38	283.79	223.37	266.15	97.62	223.37	1.19419	1.52045	1.13544e-13	1.41916e-12	NA	LIGHT HARVESTING COMPLEX PHOTOSYSTEM II SUBUNIT 6 LHCB6
AT1G15825	0.23	0.2	0.33	2.71	2.44	2.33	0.33	2.33	2.81979	3.64696	0.000117512	0.000462253	NA	hydroxyproline-rich glycoprotein family protein
AT1G15830	0.15	0.1	0.11	1.63	1.98	1.85	0.15	1.63	3.44184	4.19454	1.70396e-11	1.70224e-10	NA	unknown protein
AT1G15840	0.01	0.01	0.01	1.41	2.38	1.41	0.01	1.41	7.13955	7.43741	5.77021e-11	5.43719e-10	yes	unknown protein
AT1G15910	12.95	13.33	14.44	32.57	34.96	33.3	14.44	32.57	1.17347	1.29808	1.91316e-16	2.9875e-15	yes	FACTOR OF DNA METHYLATION 1 FDM1
AT1G15980	0.44	0.45	0.8	5.51	3.48	5.57	0.8	3.48	2.12102	3.01333	1.28288e-09	1.04899e-08	NA	PHOTOSYNTHETIC NDH SUBCOMPLEX B 1 PnsB1
AT1G16150	0.01	0.01	0.01	0.28	0.09	0.11	0.01	0.09	3.16993	3.79478	0.00323143	0.00929412	NA	WALL ASSOCIATED KINASELIKE 4 WAKL4
AT1G16400	0.05	0.03	0.01	0.9	0.17	0.51	0.05	0.17	1.76553	4.10068	0.0128404	0.0316059	yes	CYTOCHROME P450. FAMILY 79. SUBFAMILY F. POLYPEPTIDE 2 CYP79F2
AT1G16515	1.89	5.3	0.71	10.47	8.84	11.17	5.3	8.84	0.738054	2.24105	8.97769e-06	4.34311e-05	NA	unknown protein
AT1G16640	2.16	2.39	2.81	6.54	6.96	7.26	2.81	6.54	1.21872	1.77844	1.689e-09	1.36349e-08	NA	AP2_B3-like transcriptional factor family protein
AT1G16705	0.13	0.11	0.27	7.5	3.48	4.68	0.27	3.48	3.68806	5.17567	2.60704e-13	3.1688e-12	yes	p300_CBP acetyltransferase-related protein-related
AT1G16730	1.57	0.35	0.43	26.25	32.82	21.3	1.57	21.3	3.76202	5.05498	6.67404e-49	4.67655e-47	NA	UNKNOWN PROTEIN 6 UP6
AT1G16770	0.18	0.19	0.18	4.66	4.6	1.55	0.19	1.55	3.0282	4.33996	3.92821e-07	2.32896e-06	NA	unknown protein
AT1G16910	0.01	0.01	0.01	0.79	1.14	0.74	0.01	0.74	6.20945	6.47573	8.05396e-05	0.000326528	yes	LIGHT SENSITIVE HYPOCOTYLS 8 LSH8
AT1G16930	1.62	1.33	1.68	4.4	4.54	4.61	1.68	4.4	1.38904	1.7605	4.02301e-09	3.09805e-08	yes	F-box_RNI-like_FBD-like domains-containing protein
AT1G17100	10.79	14.5	11.1	179.9	161.29	141.24	14.5	141.24	3.28402	3.91322	1.04328e-76	1.5735e-74	NA	SOUL heme-binding family protein
AT1G17180	14.02	15.4	23.83	46.53	61.51	37.25	23.83	37.25	0.644461	1.41798	8.43477e-14	1.06283e-12	NA	GLUTATHIONE STRANSFERASE TAU 25 GSTU25
AT1G17190	1.79	2.44	2.43	15.74	22.76	17.72	2.44	15.74	2.68948	3.09562	1.89626e-38	9.41849e-37	yes	GLUTATHIONE STRANSFERASE TAU 26 GSTU26
AT1G17200	10.52	8.56	9.46	73.16	87.11	102.68	10.52	73.16	2.79792	3.18706	8.05416e-25	2.17251e-23	yes	Uncharacterised protein family (UPF0497)
AT1G17220	7.86	8.54	7.86	18.05	17.01	19.67	8.54	17.01	0.994075	1.31452	4.3787e-16	6.65277e-15	NA	FUGAERI1 FUG1
AT1G17650	5.04	6.55	5.13	12.79	20.11	13.94	6.55	12.79	0.965449	1.43782	2.07625e-14	2.75663e-13	NA	GLYOXYLATE REDUCTASE 2 GLYR2
AT1G17810	0.12	0.35	0.45	119.97	101.02	64.13	0.45	64.13	7.15493	8.33848	1.52351e-98	3.65865e-96	NA	BETATONOPLAST INTRINSIC PROTEIN BETATIP
AT1G17960	0.3	0.53	0.5	1.26	1.52	1.62	0.53	1.26	1.24936	1.60891	3.36157e-05	0.00014662	yes	Threonyl-tRNA synthetase
AT1G18060	5.5	7.68	6.37	19.07	22.74	20.47	7.68	19.07	1.31213	1.81942	2.30446e-20	4.8224e-19	NA	unknown protein
AT1G18170	1.55	1.63	2.3	6.72	8.34	7.6	2.3	6.72	1.54683	2.33403	1.6816e-17	2.83148e-16	NA	FKBP-like peptidyl-prolyl cis-trans isomerase family protein
AT1G18280	0.01	0.07	0.08	0.7	1.24	0.79	0.08	0.7	3.12928	4.25202	0.000337026	0.00120869	NA	Bifunctional inhibitor_lipid-transfer protein_seed storage 2S albumin superfamily protein
AT1G18330	2.34	1.91	1.51	4.59	4.41	4.08	2.34	4.08	0.802061	1.37175	3.38138e-07	2.02612e-06	NA	EARLYPHYTOCHROMERESPONSIVE1 EPR1
AT1G18650	12.5	14.86	17.12	47.57	71.67	42.55	17.12	42.55	1.31348	1.79645	1.03385e-26	3.05157e-25	NA	PLASMODESMATA CALLOSEBINDING PROTEIN 3 PDCB3
AT1G18730	2.12	1.24	2.32	17.29	15.43	12.4	2.32	12.4	2.41814	2.99798	9.40411e-15	1.28019e-13	NA	PHOTOSYNTHETIC NDH SUBCOMPLEX B 4 PnsB4
AT1G18750	0.71	1.06	0.83	2.14	2.04	1.71	1.06	1.71	0.689932	1.32836	1.33557e-05	6.28883e-05	NA	AGAMOUSLIKE 65 AGL65
AT1G18773	2.69	4.81	2.3	9.6	12.13	13.97	4.81	9.6	0.996998	1.79223	1.80248e-08	1.27676e-07	NA	unknown
AT1G19100	2.67	2.73	2.67	4.94	6.52	5.42	2.73	4.94	0.85561	1.08148	1.74474e-09	1.40619e-08	NA	DEFECTIVE IN MERISTEM SILENCING 11 DMS11
AT1G19150	0.75	0.43	0.56	11.24	6.41	11.44	0.75	6.41	3.09536	3.97722	1.11698e-11	1.14356e-10	yes	PHOTOSYSTEM I LIGHT HARVESTING COMPLEX GENE 6 LHCA6
AT1G19490	6.01	5.77	3.73	21.87	29.6	22.11	6.01	21.87	1.86352	2.22578	4.70029e-34	2.01843e-32	NA	Basic-leucine zipper (bZIP) transcription factor family protein
AT1G19660	15.23	14.81	11.2	29.42	24.17	27.18	15.23	24.17	0.666302	0.925428	4.9278e-06	2.49262e-05	NA	Wound-responsive family protein
AT1G19715	4.28	3.93	3.92	13.98	10.75	11.34	4.28	10.75	1.32865	1.71186	4.12863e-15	5.78921e-14	NA	Mannose-binding lectin superfamily protein
AT1G19720	2.25	2.73	2.69	6.46	8.96	9.06	2.73	6.46	1.24263	1.63687	3.09222e-08	2.12402e-07	NA	Pentatricopeptide repeat (PPR-like) superfamily protein
AT1G19790	7.52	12.73	11.02	26.84	32.73	21.28	12.73	21.28	0.741266	1.35332	1.90003e-15	2.72133e-14	yes	SHIRELATED SEQUENCE 7 SRS7
AT1G19830	0.94	2.03	3.31	5.39	5.96	5.57	3.31	5.39	0.703454	1.63908	4.62396e-05	0.000195845	yes	SAUR-like auxin-responsive protein family
AT1G20010	15.95	8.89	25.75	40.81	51.24	52.31	25.75	40.81	0.66435	1.72724	8.40973e-14	1.06022e-12	NA	TUBULIN BETA5 CHAIN TUB5
AT1G20020	11.16	14.99	19.8	48.59	60.65	48.24	19.8	48.24	1.28473	1.99438	3.18354e-34	1.37907e-32	NA	FERREDOXINNADP+OXIDOREDUCTASE 2 FNR2
AT1G20090	18.49	20.06	24.48	41.31	49.36	40.29	24.48	40.29	0.718818	1.05309	5.73965e-11	5.41045e-10	NA	RHORELATED PROTEIN FROM PLANTS 2 ROP2
AT1G20340	128.94	120.86	122.2	466.71	357.09	391.01	128.94	357.09	1.46959	1.71083	3.02516e-05	0.000133074	NA	DNADAMAGEREPAIR_TOLERATION PROTEIN 112 DRT112
AT1G20530	0.16	0.14	0.25	1.36	1.27	0.84	0.25	0.84	1.74846	2.64777	1.12648e-05	5.38114e-05	yes	Protein of unknown function (DUF630 and DUF632)
AT1G20650	4.1	5.11	3.28	10.4	13.93	9.47	5.11	9.47	0.890041	1.37547	9.69393e-11	8.91705e-10	NA	ALTERED SEED GERMINATION 5 ASG5
AT1G20730	0.06	0.19	0.05	1.55	0.88	5.97	0.19	0.88	2.2115	4.95507	0.0144129	0.0350063	yes	Protein of unknown function (DUF833)
AT1G20810	3.37	4.7	3.85	9.7	12.06	7.93	4.7	7.93	0.75466	1.31141	3.89138e-09	3.00041e-08	NA	FKBP-like peptidyl-prolyl cis-trans isomerase family protein
AT1G21000	10.46	9.57	5.44	19.3	27.37	22.78	10.46	19.3	0.883718	1.5481	8.54845e-18	1.47246e-16	NA	PLATZ transcription factor family protein
AT1G21010	6.96	8.12	5.62	13.77	14.26	12.37	8.12	12.37	0.607294	1.09373	2.00457e-05	9.12122e-05	NA	unknown protein
AT1G21050	10.74	8.96	13.36	30.01	46.55	37.61	13.36	30.01	1.16752	1.83161	1.07791e-10	9.87482e-10	yes	Protein of unknown function. DUF617
AT1G21090	12.7	11.62	12.53	19.42	23.01	21.19	12.7	19.42	0.612715	0.994775	8.48487e-09	6.27049e-08	NA	Cupredoxin superfamily protein
AT1G21340	0.24	0.64	0.01	1.2	3.48	1.52	0.64	1.2	0.906891	2.4804	0.00182265	0.00556513	yes	Dof-type zinc finger DNA-binding family protein
AT1G21360	0.06	0.06	0.06	0.9	0.79	0.72	0.06	0.72	3.58496	3.99621	1.64505e-07	1.02857e-06	yes	GLYCOLIPID TRANSFER PROTEIN 2 GLTP2
AT1G21410	7.25	7.31	4.01	13.39	12.94	11.87	7.31	11.87	0.699377	0.968317	2.01009e-07	1.24051e-06	NA	SKP2A
AT1G21440	17.18	19.73	12.7	30.07	37.92	37.97	19.73	30.07	0.607934	1.16316	1.2969e-12	1.46278e-11	NA	Phosphoenolpyruvate carboxylase family protein
AT1G21460	5.21	3.48	4.35	21.51	20.54	18.52	5.21	18.52	1.82973	2.18572	1.54929e-12	1.73322e-11	NA	SWEET1
AT1G21500	3.02	2.8	4.24	13.39	8.09	11.81	4.24	8.09	0.932075	1.99777	0.000358501	0.00127995	NA	unknown protein
AT1G21920	14.21	11.67	16.1	25.07	30.21	32.16	16.1	25.07	0.638901	1.3033	2.04133e-14	2.7161e-13	NA	Histone H3 K4-specific methyltransferase SET7_9 family protein
AT1G21970	0.16	0.11	0.16	0.9	1.36	0.9	0.16	0.9	2.49185	2.99781	4.48333e-07	2.63722e-06	yes	LEAFY COTYLEDON 1 LEC1
AT1G22100	0.01	0.01	0.01	0.32	0.15	0.37	0.01	0.15	3.90689	4.80735	0.000472425	0.00164584	NA	Inositol-pentakisphosphate 2-kinase family protein
AT1G22110	0.01	0.01	0.2	1.88	4	1.8	0.2	1.8	3.16993	5.46133	5.67096e-16	8.52712e-15	yes	structural constituent of ribosome
AT1G22250	3.02	1.68	2.01	20.14	27.82	18.93	3.02	18.93	2.64805	3.69607	3.39349e-48	2.35781e-46	NA	unknown protein
AT1G22370	0.77	1.09	0.46	2.14	3	3.06	1.09	2.14	0.973283	1.84054	1.37627e-05	6.46572e-05	yes	UDPGLUCOSYL TRANSFERASE 85A5 UGT85A5
AT1G22430	1.57	2.04	2.57	19.19	21.01	23.03	2.57	19.19	2.90051	3.15473	8.15405e-56	7.10177e-54	NA	GroES-like zinc-binding dehydrogenase family protein
AT1G22500	0.49	0.26	0.31	1.59	1.62	2.42	0.49	1.59	1.69817	2.43194	5.91208e-06	2.95306e-05	yes	ARABIDOPSIS TOXICOS EN LEVADURA 15 ATL15
AT1G22550	0.55	0.44	1	2.36	3.82	2.05	1	2.05	1.03562	2.21747	1.58208e-10	1.42197e-09	yes	Major facilitator superfamily protein
AT1G22590	0.11	0.17	0.14	7.16	10.36	9.65	0.17	7.16	5.39635	6.14604	1.11841e-78	1.75087e-76	yes	AGAMOUSLIKE 87 AGL87
AT1G22600	0.35	0.61	0.29	16.43	34.7	14.56	0.61	14.56	4.57706	5.6528	3.10455e-21	6.81982e-20	yes	Late embryogenesis abundant protein (LEA) family protein
AT1G22630	3	4.94	4.5	12.39	9.46	10.35	4.94	9.46	0.937329	1.64218	9.18732e-05	0.00036891	NA	unknown protein
AT1G22700	10.73	12.55	9.54	26.8	35.67	27.35	12.55	26.8	1.09455	1.43617	6.43614e-17	1.03915e-15	NA	TPR protein
AT1G22740	0.5	0.27	0.57	1.33	1.36	1.35	0.57	1.33	1.22239	1.83397	0.000501309	0.00173765	NA	RAB GTPASE HOMOLOG G3B RABG3B
AT1G22850	8.59	9.79	10.03	19.18	22.53	21.71	10.03	19.18	0.935281	0.940457	7.99852e-08	5.22462e-07	NA	SNARE associated Golgi protein family
AT1G22990	10.27	11.51	11.81	23.25	29.01	25.23	11.81	23.25	0.977222	1.42631	7.69237e-13	8.89532e-12	yes	HEAVY METAL ASSOCIATED ISOPRENYLATED PLANT PROTEIN 22 HIPP22
AT1G23000	12.06	15.68	13.27	89.2	154.75	106.44	15.68	89.2	2.50812	3.28084	8.13628e-85	1.49075e-82	yes	Heavy metal transport_detoxification superfamily protein
AT1G23010	13.61	13.98	16.51	32.52	32.01	30.58	16.51	30.58	0.889248	1.21254	1.28569e-13	1.60048e-12	NA	LOW PHOSPHATE ROOT1 LPR1
AT1G23070	3.04	2.9	2.61	29.4	25.06	15.66	3.04	15.66	2.36494	3.09109	6.83336e-16	1.01882e-14	yes	Protein of unknown function (DUF300)
AT1G23120	7.16	8.39	6.9	15.22	14.28	16.96	8.39	14.28	0.767253	1.03199	8.08959e-06	3.94589e-05	yes	Polyketide cyclase_dehydrase and lipid transport superfamily protein
AT1G23160	0.25	0.15	0.11	0.51	1.79	0.78	0.25	0.51	1.02857	2.53707	0.00900619	0.0231255	yes	Auxin-responsive GH3 family protein
AT1G23205	0.71	0.32	0.51	11.34	8.91	9.51	0.71	8.91	3.64953	4.39833	2.26884e-31	8.47731e-30	yes	Plant invertase_pectin methylesterase inhibitor superfamily protein
AT1G23600	0.01	0.01	0.01	0.32	0.26	0.05	0.01	0.05	2.32193	3.08615	0.01731	0.0410709	yes	Domain of unknown function DUF220
AT1G23710	5.23	5.34	2.93	12.25	8.5	15.97	5.34	8.5	0.670623	1.52625	0.000284902	0.00103572	NA	Protein of unknown function (DUF1645)
AT1G23720	3.52	4.06	5.35	30.9	46.75	30.51	5.35	30.51	2.51167	3.23322	4.09669e-74	5.69279e-72	yes	Proline-rich extensin-like family protein
AT1G23740	7.24	7.29	5.19	19.16	19.8	18.54	7.29	18.54	1.34665	1.54541	3.88857e-11	3.74548e-10	NA	ALKENAL_ONE OXIDOREDUCTASE AOR
AT1G23870	5.22	4.4	4.19	10.43	9.16	8.96	5.22	8.96	0.779449	1.18341	1.21879e-10	1.11038e-09	NA	TREHALOSEPHOSPHATASE_SYNTHASE 9 TPS9
AT1G24148	0.37	0.25	0.49	1.62	0.82	1.31	0.49	0.82	0.742842	1.90349	0.00180571	0.00552023	yes	unknown protein
AT1G24260	0.25	0.2	0.33	38.85	43.01	54.42	0.33	38.85	6.8793	7.45912	1.18043e-60	1.19663e-58	yes	SEPALLATA3 SEP3
AT1G24265	2.32	2.79	3.14	5.83	7.77	5.56	3.14	5.56	0.82432	1.16765	3.33012e-08	2.2811e-07	NA	Protein of unknown function (DUF1664)
AT1G24440	4.6	5.88	5.44	10.28	17.39	10.28	5.88	10.28	0.805952	1.4042	1.0496e-12	1.19474e-11	NA	RING_U-box superfamily protein
AT1G24470	0.23	0.3	0.25	3.24	3.28	3.53	0.3	3.24	3.43296	3.70225	1.7473e-21	3.90772e-20	yes	BETAKETOACYL REDUCTASE 2 KCR2
AT1G24580	2.36	5.34	1.62	134.42	142.22	111.89	5.34	111.89	4.3891	5.50477	5.01001e-133	2.21291e-130	NA	RING_U-box superfamily protein
AT1G24590	1.29	1.26	2.95	9.45	11.88	10.74	2.95	9.45	1.6796	2.71984	5.48552e-20	1.11217e-18	yes	DORNROSCHENLIKE DRNL
AT1G24735	1.16	1.53	0.89	7.85	9.16	6.87	1.53	6.87	2.16678	2.71768	8.62385e-25	2.3186e-23	NA	S-adenosyl-L-methionine-dependent methyltransferases superfamily protein
AT1G25250	0.55	0.63	0.91	1.87	3.42	2.65	0.91	1.87	1.0391	2.2553	1.76295e-08	1.25126e-07	yes	INDETERMINATEIDDOMAIN 16 IDD16
AT1G25270	0.01	0.01	0.01	0.27	0.47	0.26	0.01	0.26	4.70044	5.05889	2.57745e-05	0.000114912	yes	nodulin MtN21-like transporter family protein
AT1G25290	3.34	4.91	4.21	8.19	9.94	9.43	4.91	8.19	0.73814	1.27097	1.7068e-09	1.37696e-08	NA	RHOMBOIDLIKE PROTEIN 10 RBL10
AT1G25340	0.05	0.01	0.01	0.71	0.39	0.41	0.05	0.39	2.96347	4.99905	0.000380793	0.00135193	yes	MYB DOMAIN PROTEIN 116 MYB116
AT1G25422	0.06	0.07	0.06	0.65	0.68	0.55	0.07	0.55	2.974	3.33848	0.00472083	0.0130498	NA	unknown protein
AT1G25440	2.71	2.73	2.45	12.54	14.52	21.21	2.73	12.54	2.19956	2.48416	4.62975e-20	9.42526e-19	NA	B-box type zinc finger protein with CCT domain
AT1G25480	1.79	2.29	2.87	4.4	7.52	5.91	2.87	4.4	0.616453	1.48235	1.08036e-10	9.88996e-10	NA	Aluminium activated malate transporter family protein
AT1G26180	5	5.6	5.22	13.03	11.08	10.75	5.6	10.75	0.940838	1.20378	1.66854e-09	1.34742e-08	NA	unknown protein
AT1G26230	1.02	0.88	1.14	2.97	4.52	2.73	1.14	2.73	1.25987	1.62402	1.19473e-11	1.21662e-10	NA	CHAPERONIN60BETA4 CPN60BETA4
AT1G26260	7.95	10.22	6.67	16.65	24.33	18.29	10.22	16.65	0.704127	1.27316	5.68438e-11	5.36244e-10	NA	CRYPTOCHROMEINTERACTING BASICHELIXLOOPHELIX 5 CIB5
AT1G26310	0.05	0.06	0.04	0.79	0.73	0.87	0.06	0.73	3.60486	4.08722	2.13869e-10	1.89201e-09	yes	CAULIFLOWER CAL
AT1G26515	0.01	0.01	0.01	4.47	2.54	4.43	0.01	2.54	7.98868	8.57491	4.49991e-17	7.35659e-16	NA	F-box and associated interaction domains-containing protein
AT1G26570	1.84	2.78	3.53	8.05	9.88	8.61	3.53	8.05	1.18932	1.70346	3.49378e-14	4.55074e-13	NA	UDPGLUCOSE DEHYDROGENASE 1 UGD1
AT1G26665	37.22	37.26	30.2	62.16	96.51	105.65	37.26	62.16	0.738359	1.19197	4.29797e-14	5.55725e-13	NA	Mediator complex. subunit Med10
AT1G26680	0.55	0.58	0.68	2.77	2.59	2.03	0.68	2.03	1.57787	1.95698	8.43667e-12	8.7718e-11	NA	transcriptional factor B3 family protein
AT1G26761	1.12	0.89	1.12	3.4	3.7	4.31	1.12	3.4	1.60204	1.87502	1.13695e-07	7.26488e-07	NA	Arabinanase_levansucrase_invertase
AT1G26780	2.05	2.02	3.32	13.6	17.43	14.59	3.32	13.6	2.03435	2.79055	9.21115e-31	3.35056e-29	yes	MYB DOMAIN PROTEIN 117 MYB117
AT1G26800	2.59	2.46	2.37	8.26	6.28	4.88	2.59	4.88	0.913929	1.4471	1.14027e-06	6.33242e-06	NA	RING_U-box superfamily protein
AT1G26970	0.01	0.03	0.12	0.51	0.43	0.79	0.12	0.43	1.8413	3.59064	3.64556e-05	0.000157755	yes	Protein kinase superfamily protein
AT1G27020	1.83	3.86	5.23	12.07	10.58	10.46	5.23	10.46	1	1.83866	1.80398e-09	1.45157e-08	yes	unknown protein
AT1G27030	5.21	5.99	6.85	17.64	26.28	17.42	6.85	17.42	1.34657	1.69784	1.48342e-19	2.9307e-18	yes	unknown protein
AT1G27045	0.04	0.01	0.01	13.74	11.39	18.17	0.04	11.39	8.15355	9.8551	9.14432e-19	1.70064e-17	NA	HOMEOBOX PROTEIN 54 ATHB54
AT1G27140	1.03	1.27	0.82	8.18	6.89	8.16	1.27	6.89	2.43968	2.91483	5.34798e-15	7.43577e-14	NA	GLUTATHIONE STRANSFERASE TAU 14 GSTU14
AT1G27461	1.26	1.76	0.26	96.9	69.75	79.3	1.76	69.75	5.30855	6.37501	6.36201e-20	1.28671e-18	yes	unknown protein
AT1G27480	0.96	1.34	1.35	9.78	8.36	10.81	1.35	8.36	2.63054	2.9509	1.92503e-29	6.4783e-28	NA	alpha_beta-Hydrolases superfamily protein
AT1G27660	1.19	1.44	1.39	4.27	8.51	6.37	1.44	4.27	1.56817	1.99999	6.16754e-13	7.19594e-12	yes	basic helix-loop-helix (bHLH) DNA-binding superfamily protein
AT1G27740	0.01	0.05	0.05	0.24	0.63	0.32	0.05	0.24	2.26303	3.76125	0.00491582	0.0135193	yes	ROOT HAIR DEFECTIVE 6LIKE 4 RSL4
AT1G27860	0.04	0.05	0.01	3.72	4.81	4.39	0.05	3.72	6.21723	7.29362	9.0781e-35	3.98132e-33	yes	Protein of unknown function (DUF626)
AT1G27950	95.13	125.04	123.23	203.09	197.76	193.28	125.04	193.28	0.628303	0.887366	3.60153e-09	2.79962e-08	yes	GLYCOSYLPHOSPHATIDYLINOSITOLANCHORED LIPID PROTEIN TRANSFER 1 LTPG1
AT1G27990	0.17	0.18	0.01	39.06	40.68	19.07	0.18	19.07	6.72716	8.09878	4.09268e-30	1.43592e-28	yes	unknown protein
AT1G28030	0.01	0.01	0.01	1.23	1.88	1.49	0.01	1.23	6.94251	7.26053	3.03923e-14	3.98597e-13	yes	2-oxoglutarate (2OG) and Fe(II)-dependent oxygenase superfamily protein
AT1G28080	0.11	0.15	0.36	2.43	2.28	2.08	0.36	2.08	2.53051	3.31541	1.07037e-10	9.80938e-10	yes	RING finger protein
AT1G28150	15.54	15.03	13.53	36.71	44.4	42.67	15.54	36.71	1.24019	1.40215	2.16789e-14	2.87367e-13	NA	unknown protein
AT1G28300	0.01	0.01	0.01	1.2	1.81	1.47	0.01	1.2	6.90689	7.22239	5.75262e-27	1.71642e-25	yes	LEAFY COTYLEDON 2 LEC2
AT1G28360	19.27	18.75	18.27	32.07	29.32	34.11	19.27	29.32	0.605529	0.792377	0.000191312	0.00072323	yes	ERF DOMAIN PROTEIN 12 ERF12
AT1G28500	0.01	0.01	0.01	1.52	1.8	1.81	0.01	1.52	7.24793	7.41785	2.94587e-17	4.87725e-16	yes	Protein of unknown function (DUF626)
AT1G28640	0.39	0.27	0.79	3.62	3.06	3.42	0.79	3.06	1.95361	3.1213	3.13456e-15	4.43301e-14	yes	GDSL-like Lipase_Acylhydrolase superfamily protein
AT1G29050	1.8	2.31	2.74	5.97	7.44	4.73	2.74	4.73	0.787664	1.33915	9.1324e-10	7.6006e-09	yes	TRICHOME BIREFRINGENCELIKE 38 TBL38
AT1G29070	21.4	21.1	28.11	60.52	44.23	46.13	28.11	44.23	0.653942	1.15956	2.46262e-12	2.70363e-11	NA	Ribosomal protein L34
AT1G29090	0.01	0.05	0.01	0.38	1.27	0.46	0.05	0.38	2.926	5.30809	4.79584e-05	0.00020257	yes	Cysteine proteinases superfamily protein
AT1G29110	0.01	0.01	0.01	1.01	0.72	1.1	0.01	0.72	6.16993	6.5597	2.188e-08	1.53142e-07	yes	Cysteine proteinases superfamily protein
AT1G29170	3.01	3.28	3.95	9.87	11.79	10.82	3.95	9.87	1.3212	1.45392	7.66234e-16	1.13558e-14	NA	WAVE2
AT1G29680	0.12	0.01	0.01	16.47	20.36	14.56	0.12	14.56	6.92283	8.77206	1.12744e-82	1.92326e-80	yes	Protein of unknown function (DUF1264)
AT1G29810	7.31	7.51	8.2	12.93	14.77	13.25	8.2	12.93	0.657026	0.969177	1.557e-07	9.78214e-07	NA	Transcriptional coactivator_pterin dehydratase
AT1G29910	37.5	36.83	65.74	273.77	289.1	234.78	65.74	234.78	1.83647	2.45647	1.58252e-19	3.11901e-18	NA	CHLOROPHYLL A_B BINDING PROTEIN 3 CAB3
AT1G29920	75.66	68.39	97.64	273.94	306.17	334.72	97.64	273.94	1.48832	2.13381	7.74045e-20	1.55659e-18	NA	CHLOROPHYLL A_BBINDING PROTEIN 2 CAB2
AT1G29930	462.86	455.91	464.26	2570.5	1916.29	2374.75	464.26	1916.29	2.04531	2.22603	5.94972e-18	1.04078e-16	NA	CHLOROPHYLL A_B BINDING PROTEIN 1 CAB1
AT1G30160	2.28	2.42	3.03	6.13	10.32	8.87	3.03	6.13	1.01657	1.70137	1.7953e-10	1.60082e-09	yes	Protein of unknown function (DUF295)
AT1G30170	0.04	0.05	0.04	7.67	4.68	6.44	0.05	4.68	6.54844	7.2502	2.80242e-30	9.93092e-29	yes	Protein of unknown function (DUF295)
AT1G30220	0.2	0.21	0.35	0.99	0.73	0.71	0.35	0.71	1.02046	1.73312	0.00116932	0.00374023	NA	INOSITOL TRANSPORTER 2 INT2
AT1G30380	58.14	54.23	60.26	143.71	97	130.18	60.26	97	0.686784	1.24563	7.07946e-06	3.48894e-05	NA	PHOTOSYSTEM I SUBUNIT K PSAK
AT1G30520	1.56	0.99	1.61	4.19	3.46	4.35	1.61	3.46	1.10371	1.51475	9.45988e-09	6.94952e-08	NA	ACYLACTIVATING ENZYME 14 AAE14
AT1G30530	4.39	3.98	5.03	26.15	29.2	31.71	5.03	26.15	2.37818	3.07561	1.8469e-17	3.09926e-16	yes	UDPGLUCOSYL TRANSFERASE 78D1 UGT78D1
AT1G30840	0.01	0.13	0.09	3.81	5.1	7.69	0.13	3.81	4.87321	6.49285	7.37314e-26	2.09626e-24	yes	PURINE PERMEASE 4 PUP4
AT1G30870	1.54	2.55	2.96	9.35	23.16	14.35	2.96	9.35	1.65937	2.94779	8.73478e-09	6.44171e-08	yes	Peroxidase superfamily protein
AT1G30920	0.01	0.01	0.01	0.38	0.51	0.37	0.01	0.37	5.20945	5.39232	0.000993667	0.00323257	yes	F-box family protein
AT1G30990	0.07	0.07	0.45	1.03	2.37	1.52	0.45	1.03	1.19465	3.15232	6.99423e-05	0.000287522	yes	Polyketide cyclase_dehydrase and lipid transport superfamily protein
AT1G31070	6.16	4.54	6.24	13.74	10.9	9.84	6.24	9.84	0.657112	0.924622	1.60658e-07	1.00655e-06	NA	NACETYLGLUCOSAMINE1PHOSPHATE URIDYLYLTRANSFERASE 1 GlcNAc1pUT1
AT1G31160	11.27	9.59	10.01	20.08	24.9	19.85	11.27	19.85	0.816651	1.05001	2.10992e-08	1.47928e-07	NA	HISTIDINE TRIAD NUCLEOTIDEBINDING 2 HINT 2
AT1G31175	5.55	5.21	4.2	8.83	8.81	8.78	5.55	8.78	0.661733	0.88915	1.67336e-05	7.74523e-05	NA	unknown protein
AT1G31310	2.25	1.99	1.57	17.61	20.01	18.87	2.25	17.61	2.9684	3.51307	1.76299e-57	1.64557e-55	yes	hydroxyproline-rich glycoprotein family protein
AT1G31510	0.01	0.01	0.01	0.44	0.38	0.78	0.01	0.38	5.24793	5.73697	0.000924676	0.003033	yes	F-box associated ubiquitination effector family protein
AT1G31750	0.16	0.34	0.23	3.57	5.27	3.69	0.34	3.57	3.39232	4.14468	9.29451e-22	2.11889e-20	NA	proline-rich family protein
AT1G31760	15.2	21	14.33	42.84	46.25	37.12	21	37.12	0.821807	1.41364	4.58835e-15	6.4084e-14	NA	SWIB_MDM2 domain superfamily protein
AT1G31920	1.54	1.15	0.69	4.9	3.68	4.3	1.54	3.68	1.25678	1.96462	3.7379e-08	2.54492e-07	NA	Tetratricopeptide repeat (TPR)-like superfamily protein
AT1G31930	7.83	8.3	7.07	16.65	15.47	15.77	8.3	15.47	0.89829	0.959148	8.68897e-09	6.40983e-08	NA	EXTRALARGE GTPBINDING PROTEIN 3 XLG3
AT1G31950	0.31	0.28	0.27	1.08	0.89	0.78	0.31	0.78	1.33121	1.73309	0.000727808	0.00243275	NA	Terpenoid cyclases_Protein prenyltransferases superfamily protein
AT1G31990	0.01	0.01	0.01	0.21	0.56	0.23	0.01	0.21	4.39232	5.05889	0.00517794	0.0141505	yes	unknown protein
AT1G32060	13.02	12.14	15.29	66.69	62.62	90.24	15.29	62.62	2.03404	2.598	5.63703e-20	1.14195e-18	NA	PHOSPHORIBULOKINASE PRK
AT1G32080	0.67	0.55	1.4	5.42	3.32	6.72	1.4	3.32	1.24576	2.57354	2.15917e-06	1.1565e-05	NA	LrgB
AT1G32160	7.4	9.03	7.19	16.88	18.81	17.31	9.03	16.88	0.902517	1.12804	2.88585e-09	2.27041e-08	NA	Protein of unknown function (DUF760)
AT1G32220	5.82	5.17	5.59	11.01	15.39	11.91	5.82	11.01	0.919723	1.21055	1.22695e-09	1.00592e-08	NA	NAD(P)-binding Rossmann-fold superfamily protein
AT1G32470	57.26	48.72	66.31	131.93	117.47	140.16	66.31	117.47	0.824994	1.42387	2.18112e-19	4.24468e-18	NA	Single hybrid motif superfamily protein
AT1G32550	2.99	2.74	3.87	6.5	8.24	6.96	3.87	6.5	0.748106	1.17351	3.43044e-08	2.34527e-07	NA	FERREDOXIN C 2 FdC2
AT1G32560	1.34	1.56	1.27	437.44	451.27	285.01	1.56	285.01	7.51332	8.05319	1.17912e-123	4.62943e-121	yes	LATE EMBRYOGENESIS ABUNDANT 41 AtLEA41
AT1G32583	0.65	0.8	0.86	3.62	4.76	3.28	0.86	3.28	1.93129	2.24776	6.82129e-14	8.65698e-13	NA	unknown
AT1G32780	0.02	0.05	0.01	0.54	0.56	0.47	0.05	0.47	3.23266	4.76653	1.23663e-08	8.95175e-08	yes	GroES-like zinc-binding dehydrogenase family protein
AT1G32900	8.28	13.2	8.44	35.44	37.09	32.84	13.2	32.84	1.31492	2.03178	2.71153e-35	1.20846e-33	NA	GRANULE BOUND STARCH SYNTHASE 1 GBSS1
AT1G32990	19.72	15.57	24.11	45.54	43.57	38.23	24.11	38.23	0.665074	1.13854	2.52661e-06	1.33795e-05	NA	PLASTID RIBOSOMAL PROTEIN L11 PRPL11
AT1G33102	3.24	2.07	0.74	11.78	13.19	9.8	3.24	9.8	1.59679	2.46866	4.48104e-12	4.78991e-11	yes	unknown protein
AT1G33280	0.01	0.14	0.07	3.01	7.83	4.48	0.14	3.01	4.42626	6.26202	5.26991e-11	4.99048e-10	yes	NAC DOMAIN CONTAINING PROTEIN 15 NAC015
AT1G33615	1.95	1.58	1.15	7.29	8.22	7.2	1.95	7.2	1.88452	2.20252	3.47945e-12	3.76978e-11	NA	Unknown gene
AT1G33640	0.25	0.79	0.27	2.45	3.29	3.6	0.79	2.45	1.63286	2.96858	0.00258013	0.00761932	NA	unknown protein
AT1G33750	0.08	0.18	0.35	0.62	1.99	1.49	0.35	0.62	0.824913	2.98725	1.78605e-05	8.2222e-05	yes	Terpenoid cyclases_Protein prenyltransferases superfamily protein
AT1G33790	42.8	44.23	66.36	106.62	124.97	121.39	66.36	106.62	0.684092	1.45124	4.51995e-22	1.05076e-20	yes	jacalin lectin family protein
AT1G34000	8.78	8.95	10.35	23.98	19.92	21.94	10.35	19.92	0.944587	1.20358	1.28758e-08	9.29061e-08	NA	ONEHELIX PROTEIN 2 OHP2
AT1G34047	0.01	0.01	0.09	0.72	3.24	3.37	0.09	0.72	3	6.31647	5.31256e-05	0.00022276	yes	defensin-like (DEFL) family protein.
AT1G34210	8.6	11.54	12.69	26.22	27.94	26.42	12.69	26.22	1.04698	1.39509	4.55217e-18	8.04847e-17	NA	SOMATIC EMBRYOGENESIS RECEPTORLIKE KINASE 2 SERK2
AT1G34510	0.11	0.31	0.59	1.63	1.81	2.32	0.59	1.63	1.46609	2.80069	1.00614e-06	5.62798e-06	yes	Peroxidase superfamily protein
AT1G34580	0.06	0.01	0.05	0.34	0.34	0.69	0.06	0.34	2.5025	3.86932	1.23762e-05	5.86188e-05	yes	Major facilitator superfamily protein
AT1G34640	3.85	5	5.67	13.31	15.56	12.92	5.67	12.92	1.18819	1.5352	8.7574e-11	8.08564e-10	NA	peptidases
AT1G35170	0.25	0.24	0.13	0.81	0.83	1.04	0.25	0.81	1.69599	2.29854	0.00153575	0.00477761	yes	TRAM. LAG1 and CLN8 (TLC) lipid-sensing domain containing protein
AT1G35180	0.98	0.74	0.66	2.75	1.87	2.37	0.98	1.87	0.932185	1.57605	0.00108347	0.00349546	yes	TRAM. LAG1 and CLN8 (TLC) lipid-sensing domain containing protein
AT1G35340	5.53	7.27	5.37	14.3	17.56	11.06	7.27	11.06	0.605324	1.40103	6.97597e-14	8.83968e-13	NA	ATP-dependent protease La (LON) domain protein
AT1G35420	5.79	8.11	6.85	29.65	50.8	39.78	8.11	29.65	1.87026	2.43828	5.131e-13	6.04071e-12	NA	alpha_beta-Hydrolases superfamily protein
AT1G35680	28.43	30.31	34.16	71.59	66.89	59.99	34.16	59.99	0.812414	1.17584	1.79934e-13	2.222e-12	NA	CHLOROPLAST RIBOSOMAL PROTEIN L21 RPL21C
AT1G35730	0.03	0.04	0.06	1.2	1.15	0.83	0.06	0.83	3.79008	4.89493	5.38985e-12	5.71689e-11	yes	PUMILIO 9 PUM9
AT1G35830	0.76	1.29	2.49	8.82	8.71	5.72	2.49	5.72	1.19987	2.38399	1.75795e-11	1.75193e-10	yes	VQ motif-containing protein
AT1G37140	0.01	0.01	0.01	2.38	1.79	1.18	0.01	1.18	6.88264	7.47843	6.8785e-15	9.46272e-14	yes	MEI2 CTERMINAL RRM ONLY LIKE 1 MCT1
AT1G42550	1.14	0.76	0.93	6.47	4.18	4.96	1.14	4.18	1.87447	2.42932	3.25779e-09	2.54844e-08	NA	PLASTID MOVEMENT IMPAIRED1 PMI1
AT1G42970	14.32	17.26	27.29	107.33	126.5	132.62	27.29	107.33	1.97561	2.63796	1.89089e-24	4.96509e-23	NA	GLYCERALDEHYDE3PHOSPHATE DEHYDROGENASE B SUBUNIT GAPB
AT1G43005	0.06	0.01	0.01	2.44	2.08	1.48	0.06	1.48	4.62449	6.7161	3.08968e-13	3.73525e-12	yes	unknown
AT1G43640	0.03	0.01	0.03	0.85	0.3	0.64	0.03	0.3	3.32193	5.18246	1.25547e-05	5.93883e-05	yes	TUBBY LIKE PROTEIN 5 TLP5
AT1G43650	0.04	0.05	0.04	1.38	1.62	1.21	0.05	1.21	4.59694	4.95787	2.15275e-20	4.51257e-19	yes	nodulin MtN21-like transporter family protein
AT1G43670	17.84	18.45	21.58	45.95	53.12	37.79	21.58	37.79	0.80831	1.35057	4.97908e-17	8.09714e-16	NA	FRUCTOSE1.6BISPHOSPHATASE FBP
AT1G43800	57.17	119.06	71.19	312.01	423.8	422.23	119.06	312.01	1.3899	2.36353	8.97823e-29	2.95708e-27	yes	FLORAL TRANSITION AT THE MERISTEM1 FTM1
AT1G44000	11.98	11.03	11.49	21.79	22.99	31.53	11.98	21.79	0.863038	1.29074	6.16345e-12	6.48736e-11	NA	unknown protein
AT1G44446	8.68	8.31	8.46	23.42	27.28	22.14	8.68	22.14	1.35089	1.48045	2.06222e-18	3.74241e-17	NA	CHLORINA 1 CH1
AT1G44575	52.1	40.44	63.73	189.66	182.79	234.75	63.73	182.79	1.52014	1.87493	5.04159e-13	5.9411e-12	NA	NONPHOTOCHEMICAL QUENCHING 4 NPQ4
AT1G44760	10.27	10.52	9.77	39.6	56.06	47.94	10.52	39.6	1.91237	2.35332	1.12134e-43	6.84848e-42	NA	Adenine nucleotide alpha hydrolases-like superfamily protein
AT1G44920	8.2	9.61	8.83	16.75	20.04	23.86	9.61	16.75	0.801553	1.39194	3.8215e-12	4.12053e-11	NA	unknown protein
AT1G45230	7.82	10.55	6.21	16.94	24.13	21.74	10.55	16.94	0.683191	1.46917	3.50962e-15	4.95493e-14	NA	Protein of unknown function (DUF3223)
AT1G45474	3.95	5.74	6.84	15.42	15.56	18.48	6.84	15.42	1.17273	1.81626	1.33749e-18	2.45787e-17	NA	PHOTOSYSTEM I LIGHT HARVESTING COMPLEX GENE 5 LHCA5
AT1G46554	6.24	9.21	8.02	22.91	29.06	19.09	9.21	19.09	1.05154	1.53452	1.00373e-12	1.14835e-11	NA	other RNA
AT1G47395	3.78	2.31	7.28	55.31	107.87	83.39	7.28	55.31	2.92553	4.49499	2.02101e-23	5.02409e-22	yes	unknown protein
AT1G47400	2.8	1.12	3.79	20.35	47.33	47.21	3.79	20.35	2.42476	4.16335	6.73374e-09	5.03199e-08	yes	unknown protein
AT1G47540	1.77	1.55	1.67	1594.66	1595.79	868.28	1.77	868.28	8.93827	9.54319	3.01893e-49	2.13352e-47	yes	Scorpion toxin-like knottin superfamily protein
AT1G47620	0.01	0.01	0.01	0.15	0.52	0.11	0.01	0.11	3.45943	4.4524	0.00594745	0.0160373	yes	CYTOCHROME P450. FAMILY 96. SUBFAMILY A. POLYPEPTIDE 8 CYP96A8
AT1G47760	0.29	0.72	1.3	2.4	2.76	2.22	1.3	2.22	0.772048	1.80173	0.00182815	0.00557851	NA	AGAMOUSLIKE 102 AGL102
AT1G47840	4.47	4.48	3.84	8.64	8.9	7.41	4.48	7.41	0.725975	1.21816	1.26155e-09	1.03326e-08	NA	HEXOKINASE 3 HXK3
AT1G47980	0.31	0.22	0.07	8.71	9.77	6.57	0.31	6.57	4.40555	5.1432	4.66659e-28	1.48175e-26	yes	unknown protein
AT1G48070	0.01	0.01	0.01	0.39	1.25	0.82	0.01	0.39	5.2854	6.35755	0.000300043	0.00108566	yes	Thioredoxin superfamily protein
AT1G48130	0.56	0.2	0.69	249.16	256.29	223.21	0.69	223.21	8.33759	9.20746	3.45929e-230	5.34785e-227	yes	1CYSTEINE PEROXIREDOXIN 1 PER1
AT1G48280	3.37	5.04	4.66	9.75	12.74	8.88	5.04	8.88	0.817136	1.21117	1.21354e-09	9.95254e-09	NA	hydroxyproline-rich glycoprotein family protein
AT1G48300	34.66	40.42	35.1	204.82	240.94	197.41	40.42	197.41	2.28805	2.52613	1.60344e-56	1.43181e-54	NA	DIACYLGLYCEROL ACYLTRANSFERASE 3 DGAT3
AT1G48350	39.14	39.18	52.57	100.46	125.07	117.02	52.57	100.46	0.93431	1.17509	1.46689e-13	1.82146e-12	NA	EMBRYO DEFECTIVE 3105 EMB3105
AT1G48470	0.34	0.48	0.27	39.65	70.49	48.77	0.48	39.65	6.36814	7.14227	9.66832e-161	5.83283e-158	yes	GLUTAMINE SYNTHETASE 1
AT1G48500	0.05	0.01	0.02	0.1	0.19	0.23	0.05	0.1	1	3.20946	0.0077344	0.0202145	yes	JASMONATEZIMDOMAIN PROTEIN 4 JAZ4
AT1G48540	4.53	4.38	5.21	11.19	15.27	15.36	5.21	11.19	1.10285	1.70927	3.55996e-23	8.70115e-22	NA	Outer arm dynein light chain 1 protein
AT1G48660	0.17	0.1	0.18	9.87	11.72	9.86	0.18	9.86	5.77552	6.06446	1.94306e-75	2.81062e-73	yes	Auxin-responsive GH3 family protein
AT1G48740	0.99	0.94	1.07	2.19	2.96	2.57	1.07	2.19	1.03332	1.32442	1.04306e-05	5.00361e-05	yes	2-oxoglutarate (2OG) and Fe(II)-dependent oxygenase superfamily protein
AT1G48800	0.01	0.01	0.01	0.76	1.17	1.14	0.01	0.76	6.24793	6.67713	1.76785e-20	3.72151e-19	yes	Terpenoid cyclases_Protein prenyltransferases superfamily protein
AT1G48870	1.83	3.24	1.9	9.3	16.58	13.59	3.24	9.3	1.52124	2.49534	2.96367e-18	5.31591e-17	NA	Transducin_WD40 repeat-like superfamily protein
AT1G48930	0.24	0.5	0.81	1.77	2.88	1.83	0.81	1.77	1.12776	2.36127	2.5043e-12	2.74452e-11	NA	GLYCOSYL HYDROLASE 9C1 GH9C1
AT1G48990	0.29	0.08	0.1	56.19	53.57	54.98	0.29	53.57	7.52923	8.58574	4.23357e-133	1.90395e-130	yes	Oleosin family protein
AT1G49000	0.71	0.77	0.6	2.11	2.05	1.85	0.77	1.85	1.26459	1.48347	0.0181003	0.0427165	yes	unknown protein
AT1G49010	4.84	5.53	4.33	26.71	15.43	18.59	5.53	15.43	1.48039	2.09245	1.00822e-12	1.15295e-11	NA	Duplicated homeodomain-like superfamily protein
AT1G49032	4.92	5.97	5.46	25.31	23.14	21.77	5.97	21.77	1.86654	2.09251	4.98221e-19	9.40726e-18	NA	unknown protein
AT1G49310	0.54	0.25	0.14	5.66	3.38	4.19	0.54	3.38	2.64599	3.90789	3.74869e-09	2.90499e-08	yes	unknown protein
AT1G49320	1.09	1.01	0.73	3.12	3.45	4.32	1.09	3.12	1.51722	2.07789	5.62725e-09	4.24748e-08	yes	UNKNOWN SEED PROTEIN LIKE 1 USPL1
AT1G49475	2.48	3.22	2.55	38.92	49.93	42.11	3.22	38.92	3.59538	3.98926	3.56052e-76	5.27362e-74	NA	AP2_B3-like transcriptional factor family protein
AT1G49490	0.02	0.18	0.14	1.85	1.79	1.03	0.18	1.03	2.51658	3.71737	1.82873e-12	2.03206e-11	NA	Leucine-rich repeat (LRR) family protein
AT1G49500	0.44	0.13	0.39	6.29	5.77	7.84	0.44	5.77	3.713	4.61604	5.97106e-17	9.65953e-16	NA	unknown protein
AT1G49570	0.04	0.01	0.1	0.51	0.26	0.68	0.1	0.26	1.37851	3.38435	0.000989818	0.00322316	yes	Peroxidase superfamily protein
AT1G49650	3.14	3.96	3.77	10.64	11.1	10.81	3.96	10.64	1.42593	1.77718	3.94816e-14	5.1237e-13	NA	alpha_beta-Hydrolases superfamily protein
AT1G49660	18.21	19.16	9.94	30.35	48.1	31.87	19.16	30.35	0.663599	1.1841	8.18159e-11	7.57946e-10	NA	CARBOXYESTERASE 5 CXE5
AT1G49730	4.47	5.96	7.27	15.5	21.38	19.96	7.27	15.5	1.09224	1.92301	5.71733e-28	1.80842e-26	NA	Protein kinase superfamily protein
AT1G49790	0.2	0.24	0.22	1.29	1.57	1.61	0.24	1.29	2.42626	2.85759	6.12719e-07	3.53525e-06	NA	F-box associated ubiquitination effector family protein
AT1G49830	0.21	0.41	0.42	3.62	4.09	2.66	0.42	2.66	2.66297	3.39359	1.12988e-15	1.65175e-14	NA	basic helix-loop-helix (bHLH) DNA-binding superfamily protein
AT1G49938	0.35	0.36	0.56	1.21	2.39	1.14	0.56	1.14	1.02554	1.89934	0.0201735	0.0469461	NA	unknown protein
AT1G49940	0.63	0.77	0.8	2.8	3.24	2.71	0.8	2.71	1.76022	1.95107	7.94057e-10	6.667e-09	NA	BEST Arabidopsis thaliana protein match is: Tetratricopeptide repeat (TPR)-like superfamily protein (TAIR:AT1G04770.1)
AT1G49975	3.1	1.67	2.1	17.67	11.26	11.45	3.1	11.26	1.86087	2.47138	2.99764e-09	2.35461e-08	NA	involved in photosynthesis
AT1G50250	7.93	8.73	7.64	19.77	26.81	25.54	8.73	19.77	1.17926	1.53652	6.16063e-20	1.247e-18	NA	FTSH PROTEASE 1 FTSH1
AT1G50290	2.39	2.33	1.31	6.8	5.82	4.56	2.39	4.56	0.932023	1.57491	1.23184e-05	5.84126e-05	NA	unknown protein
AT1G50900	7.91	5.08	5.55	19.76	13.12	18.95	7.91	13.12	0.730018	1.71057	8.54525e-08	5.56961e-07	NA	GRANA DEFICIENT CHLOROPLAST 1 GDC1
AT1G51110	3.94	5.22	6.05	14.25	18.25	14.81	6.05	14.25	1.23595	1.8269	7.08271e-22	1.62214e-20	NA	Plastid-lipid associated protein PAP _ fibrillin family protein
AT1G51130	5.61	6.72	5.6	12.07	16.6	15	6.72	12.07	0.844893	1.04788	1.95844e-08	1.38011e-07	NA	Nse4. component of Smc5_6 DNA repair complex
AT1G51220	0.01	0.05	0.01	0.35	0.31	0.77	0.05	0.31	2.63227	4.89585	0.000212887	0.000795671	yes	WIP DOMAIN PROTEIN 5 WIP5
AT1G51360	7.61	7.73	6.28	12.14	12.09	12.35	7.73	12.09	0.645274	1.15374	8.38352e-06	4.074e-05	NA	DIMERIC A_B BARREL DOMAINSPROTEIN 1 DABB1
AT1G51400	5.18	4.65	2.79	16.43	9.18	9.38	5.18	9.18	0.825542	1.52049	0.000227962	0.000847532	NA	Photosystem II 5 kD protein
AT1G51530	0.09	0.01	0.03	0.17	0.48	0.32	0.09	0.17	0.917538	3.01581	0.00464963	0.0128703	NA	RNA-binding (RRM_RBD_RNP motifs) family protein
AT1G52050	0.01	0.01	0.01	0.3	0.64	0.14	0.01	0.14	3.80735	5.16993	0.000465671	0.00162414	yes	Mannose-binding lectin superfamily protein
AT1G52070	0.01	0.01	0.1	5.17	7.13	2.28	0.1	2.28	4.51096	7.31916	1.20196e-10	1.09626e-09	yes	Mannose-binding lectin superfamily protein
AT1G52100	1.6	1.47	2.93	26.19	20.71	32.29	2.93	20.71	2.82135	4.01578	1.60885e-15	2.3204e-14	yes	Mannose-binding lectin superfamily protein
AT1G52230	37.32	27.6	35.9	111.05	66.03	85.08	37.32	66.03	0.823173	1.44314	0.00449573	0.0124904	NA	PHOTOSYSTEM I SUBUNIT H2 PSAH2
AT1G52342	4.93	4	3.13	41	31.52	35.57	4.93	31.52	2.67661	3.08717	9.14666e-33	3.60834e-31	NA	unknown protein
AT1G52510	1.94	2.27	2.63	6.98	6.69	6.31	2.63	6.31	1.26258	1.6351	5.5428e-15	7.69367e-14	NA	alpha_beta-Hydrolases superfamily protein
AT1G52650	0.03	0.1	0.16	1.53	1.21	1.27	0.16	1.21	2.91886	3.79083	5.97028e-10	5.08172e-09	NA	F-box_RNI-like superfamily protein
AT1G52870	5.01	6.98	4.5	14.2	12.05	15	6.98	12.05	0.787734	1.42573	1.95611e-10	1.73857e-09	NA	Peroxisomal membrane 22 kDa (Mpv17_PMP22) family protein
AT1G53160	4.42	4.65	7.22	15.07	25.01	23.76	7.22	15.07	1.06161	2.18161	6.29712e-24	1.60411e-22	yes	SQUAMOSA PROMOTER BINDING PROTEINLIKE 4 SPL4
AT1G53250	2.48	3.94	2.59	7.16	8.82	6.09	3.94	6.09	0.628247	1.24392	8.79641e-08	5.71824e-07	NA	unknown protein
AT1G53520	9.57	9.27	10.96	29.67	43.57	43.78	10.96	29.67	1.43676	2.17323	2.73294e-34	1.18804e-32	NA	FATTYACIDBINDING PROTEIN 3 FAP3
AT1G53633	0.01	0.12	0.13	2.23	1.18	1.6	0.13	1.18	3.1822	4.45197	9.95937e-05	0.00039734	NA	unknown protein
AT1G53690	0.61	0.41	0.83	20.73	27.1	22.62	0.83	20.73	4.64246	5.37179	1.0683e-58	1.02819e-56	yes	Protein of unknown function
AT1G53708	0.18	0.08	0.14	4.52	7.47	4.71	0.18	4.52	4.65025	5.27882	7.39466e-17	1.19003e-15	NA	ROTUNDIFOLIA LIKE 9 RTFL9
AT1G53800	3.22	4.17	3.56	6.71	8.35	7.29	4.17	6.71	0.686265	1.24798	9.64394e-10	8.00211e-09	NA	unknown protein
AT1G54160	1.09	1.72	1.85	10.11	10.76	9.89	1.85	9.89	2.41845	2.82724	1.86895e-33	7.73052e-32	NA	NUCLEAR FACTOR Y. SUBUNIT A5 NFYA5
AT1G54500	20.79	23.91	17.8	54.4	45.55	54.09	23.91	45.55	0.929837	1.47145	6.02017e-08	3.99327e-07	NA	Rubredoxin-like superfamily protein
AT1G54680	1.05	1.57	1.2	5.17	3.93	2.95	1.57	2.95	0.90995	1.69515	5.83542e-07	3.38031e-06	NA	unknown protein
AT1G54730	0.88	0.8	1.27	6.1	8.61	8.47	1.27	6.1	2.26398	2.99451	1.52948e-49	1.11269e-47	NA	Major facilitator superfamily protein
AT1G54740	5.88	3.71	7.08	15.82	14.72	11.7	7.08	11.7	0.724687	1.47186	9.26656e-09	6.81762e-08	NA	Protein of unknown function (DUF3049)
AT1G54780	15.13	13.36	16.64	50.76	44.53	49.54	16.64	44.53	1.42012	1.48504	2.263e-08	1.58033e-07	NA	THYLAKOID LUMEN PROTEIN 18.3 TLP18.3
AT1G54820	0.02	0.02	0.07	0.33	0.36	0.36	0.07	0.33	2.23704	3.28956	8.2813e-05	0.00033525	NA	Protein kinase superfamily protein
AT1G54840	2.32	2.08	2.31	5.92	7.28	10.03	2.32	5.92	1.35147	1.66707	7.04952e-11	6.58496e-10	NA	HSP20-like chaperones superfamily protein
AT1G54860	0.34	0.16	0.2	142.18	139.09	83.58	0.34	83.58	7.94148	8.97574	1.3794e-224	1.89552e-221	yes	Glycoprotein membrane precursor GPI-anchored
AT1G54870	0.43	0.11	0.08	116.82	170.68	94.15	0.43	94.15	7.77448	9.38079	6.2052e-48	4.26349e-46	yes	ChlADR
AT1G55110	6.45	7.61	4.33	22.89	27.33	21.55	7.61	21.55	1.50172	1.91841	1.51044e-28	4.90941e-27	yes	INDETERMINATEIDDOMAIN 7 IDD7
AT1G55152	4.03	5.96	6.09	13.1	21.26	13.45	6.09	13.1	1.10505	1.51571	9.77429e-10	8.10212e-09	NA	unknown protein
AT1G55265	16.39	14.94	13.21	30.79	25.12	26.52	16.39	25.12	0.616021	0.803555	0.000122648	0.000480395	NA	Protein of unknown function. DUF538
AT1G55320	1.58	1.71	1.16	3.71	6.41	6.27	1.71	3.71	1.11742	2.01763	2.58399e-11	2.53129e-10	NA	ACYLACTIVATING ENZYME 18 AAE18
AT1G55360	47.81	35.09	42.69	80.77	82.25	80.44	47.81	80.44	0.750601	1.05433	3.97253e-12	4.27034e-11	NA	Protein of Unknown Function (DUF239)
AT1G55370	0.22	0.26	0.31	1.61	1.9	2.25	0.31	1.61	2.37672	3.09799	7.38188e-10	6.21691e-09	NA	NDHDEPENDENT CYCLIC ELECTRON FLOW 5 NDF5
AT1G55380	0.17	0.15	0.25	0.47	0.89	0.86	0.25	0.47	0.910733	1.92343	0.00336798	0.00963977	yes	Cysteine_Histidine-rich C1 domain family protein
AT1G55480	9.19	13.54	8.67	28.75	28	27.5	13.54	27.5	1.0222	1.71095	1.01551e-19	2.02732e-18	NA	PROTEIN CONTAINING PDZ DOMAIN. A KBOX DOMAIN. AND A TPR REGION ZKT
AT1G55490	32.89	29.11	38.76	114.93	87.38	84.18	38.76	84.18	1.11891	1.56366	1.03303e-24	2.76836e-23	NA	CHAPERONIN 60 BETA CPN60B
AT1G55510	5.43	5.93	6.28	11.9	15.62	13.41	6.28	11.9	0.922125	1.19234	1.10654e-10	1.01221e-09	NA	BRANCHEDCHAIN ALPHAKETO ACID DECARBOXYLASE E1 BETA SUBUNIT BCDH BETA1
AT1G55550	0.12	0.19	0.12	0.67	0.72	0.51	0.19	0.51	1.4245	2.0366	2.87183e-05	0.000126848	NA	P-loop containing nucleoside triphosphate hydrolases superfamily protein
AT1G55670	95.07	97.77	81.18	224.66	152.74	191.55	97.77	152.74	0.643614	1.2259	0.00114685	0.00367501	NA	PHOTOSYSTEM I SUBUNIT G PSAG
AT1G55675	7.01	11.68	9.3	22.07	27.36	25.31	11.68	22.07	0.918046	1.43609	9.69045e-12	9.98722e-11	NA	unknown protein
AT1G55740	0.8	0.7	0.76	7.45	14.43	13.92	0.8	7.45	3.21917	3.9401	9.0234e-14	1.13354e-12	yes	SEED IMBIBITION 1 SIP1
AT1G56020	21.89	25.32	18.42	43.02	53.1	45.77	25.32	43.02	0.76473	1.17604	1.03748e-12	1.18367e-11	NA	unknown protein
AT1G56170	29.43	32.29	23.11	65.86	60.9	49.11	32.29	49.11	0.604929	1.30286	7.9235e-15	1.0834e-13	NA	NUCLEAR FACTOR Y. SUBUNIT C2 NFYC2
AT1G56200	51.22	51.91	56.95	114.5	100.37	90.74	56.95	90.74	0.672043	0.933826	5.37903e-05	0.000225242	NA	EMBRYO DEFECTIVE 1303 emb1303
AT1G56280	101	135.78	105.1	271.57	353.68	427.29	135.78	271.57	1.00005	1.64772	3.8871e-09	2.99805e-08	NA	DROUGHTINDUCED 19 DI19
AT1G56300	8.49	9.45	18.07	41.04	69.7	59.62	18.07	41.04	1.18343	2.12776	6.28969e-26	1.79441e-24	NA	Chaperone DnaJ-domain superfamily protein
AT1G56680	3.07	7.94	5.94	24.17	43.75	23.83	7.94	23.83	1.58557	2.35368	3.0705e-06	1.60263e-05	yes	Chitinase family protein
AT1G57570	0.02	0.02	0.03	0.15	0.18	0.25	0.03	0.15	2.32193	3.89378	0.00444464	0.0123721	yes	Mannose-binding lectin superfamily protein
AT1G57770	1.41	1.77	2.1	5.36	5.46	4.82	2.1	4.82	1.19864	1.65113	1.01925e-12	1.16395e-11	NA	FAD_NAD(P)-binding oxidoreductase family protein
AT1G57800	0.09	0.07	0.09	37.18	49.19	48.46	0.09	37.18	8.69039	9.05959	4.12533e-244	9.27637e-241	yes	VARIANT IN METHYLATION 5 (VIM5)
AT1G58030	16.69	16.81	12.55	40.81	39.18	45.15	16.81	39.18	1.2208	1.3638	1.77257e-18	3.23815e-17	NA	CATIONIC AMINO ACID TRANSPORTER 2 CAT2
AT1G58290	27	31.66	31.3	80.54	70.94	83.56	31.66	70.94	1.16394	1.59784	1.56508e-07	9.82795e-07	NA	HEMA1
AT1G58460	0.01	0.01	0.01	1.46	0.98	0.77	0.01	0.77	6.26679	6.74147	3.63324e-07	2.16707e-06	yes	unknown protein
AT1G59520	3.26	3.03	2.99	9.26	9.98	8.38	3.26	8.38	1.36208	1.48291	1.18575e-16	1.87648e-15	NA	CW7
AT1G59700	11.15	9.33	10.73	21.12	19.16	21.2	11.15	19.16	0.781054	1.08144	4.04302e-09	3.11151e-08	yes	GLUTATHIONE STRANSFERASE TAU 16 GSTU16
AT1G59720	0.18	0.49	0.3	0.79	1.59	1.74	0.49	0.79	0.689071	2.28845	2.71609e-06	1.43154e-05	NA	CHLORORESPIRATORY REDUCTION28 CRR28
AT1G59750	12.06	13.4	11.69	24.55	30.35	23.48	13.4	23.48	0.809199	1.06308	6.21623e-12	6.53972e-11	NA	AUXIN RESPONSE FACTOR 1 ARF1
AT1G59790	0.01	0.01	0.01	0.87	1.08	0.97	0.01	0.87	6.44294	6.60486	3.28937e-11	3.19445e-10	yes	Cullin family protein
AT1G59840	1.63	1.19	1.26	4.67	6.06	5.47	1.63	4.67	1.51855	1.99734	1.43058e-16	2.25097e-15	NA	COFACTOR ASSEMBLY OF COMPLEX C CCB4
AT1G59850	0.24	0.13	0.16	1.01	1.4	0.95	0.24	0.95	1.98489	2.73502	2.68405e-05	0.000119256	NA	ARM repeat superfamily protein
AT1G60000	18.64	25.96	17.18	61.83	55.64	52.1	25.96	52.1	1.00499	1.46801	1.08118e-06	6.02318e-06	NA	RNA-binding (RRM_RBD_RNP motifs) family protein
AT1G60060	0.26	0.47	0.82	4.88	6.39	5.73	0.82	4.88	2.57319	3.58387	4.14194e-36	1.92939e-34	yes	Serine_threonine-protein kinase WNK (With No Lysine)-related
AT1G60090	0.09	0.23	0.13	0.6	0.78	0.53	0.23	0.53	1.20436	2.3627	0.000203238	0.000764229	NA	BETA GLUCOSIDASE 4 BGLU4
AT1G60160	2.15	2.93	2.55	23.33	27.34	24.21	2.93	23.33	2.99321	3.2554	6.28521e-69	8.09711e-67	NA	Potassium transporter family protein
AT1G60190	4.51	6.65	0.92	21.45	10.21	13.84	6.65	10.21	0.618557	1.92843	4.01036e-05	0.000172066	NA	PLANT UBOX 19 PUB19
AT1G60260	5.61	6.89	6.37	19.37	16.55	12.12	6.89	12.12	0.814814	1.45824	2.03106e-06	1.09166e-05	NA	BETA GLUCOSIDASE 5 BGLU5
AT1G60550	5.82	8.33	8.13	13.48	16.45	18.7	8.33	13.48	0.694432	1.35548	9.7104e-14	1.21922e-12	NA	ENOYLCOA HYDRATASE_ISOMERASE D ECHID
AT1G60570	0.08	0.01	0.01	2.36	2.54	1.45	0.08	1.45	4.17991	6.90542	4.78054e-15	6.67306e-14	yes	Galactose oxidase_kelch repeat superfamily protein
AT1G60600	1.47	2.23	2.33	6.03	5.78	5.37	2.33	5.37	1.20459	1.54206	1.83172e-11	1.82178e-10	NA	ABERRANT CHLOROPLAST DEVELOPMENT 4 ABC4
AT1G60610	6.45	8.72	8.77	17.41	19.27	13.47	8.77	13.47	0.619101	1.15545	1.69666e-10	1.51779e-09	NA	SBP (S-ribonuclease binding protein) family protein
AT1G60690	2.52	2.2	2.46	6.72	9	8.04	2.52	6.72	1.41504	1.73265	1.06121e-12	1.20685e-11	NA	NAD(P)-linked oxidoreductase superfamily protein
AT1G60810	9.8	8.69	8.96	33.71	44.78	43.71	9.8	33.71	1.78232	2.06492	8.51194e-21	1.82604e-19	NA	ATPCITRATE LYASE A2 ACLA2
AT1G60970	0.13	0.16	0.11	9.68	11.78	9.63	0.16	9.63	5.91139	6.24372	6.37865e-68	7.8888e-66	NA	SNARE-like superfamily protein
AT1G61275	1.14	6.5	2.07	14.57	11.78	12.56	6.5	11.78	0.857828	2.09664	0.000106218	0.000421514	NA	U12 SMALL NUCLEOLAR RNA U12
AT1G61440	0.45	0.55	0.51	1.44	1.63	1.14	0.55	1.14	1.05153	1.63037	5.8449e-06	2.92245e-05	NA	S-locus lectin protein kinase family protein
AT1G61750	0.01	0.01	0.01	0.2	0.26	0.29	0.01	0.2	4.32193	4.64386	0.009012	0.023138	yes	Receptor-like protein kinase-related family protein
AT1G61810	0.19	0.34	0.16	2.42	1.09	1.97	0.34	1.09	1.68072	3.21507	0.000246403	0.000909124	yes	BETAGLUCOSIDASE 45 BGLU45
AT1G61820	1.09	1.14	1.43	3.57	2.7	3.67	1.43	2.7	0.916944	1.49324	3.75373e-09	2.90788e-08	yes	BETA GLUCOSIDASE 46 BGLU46
AT1G61930	0.49	0.73	0.7	1.36	3.31	3.31	0.73	1.36	0.897638	2.24638	2.07004e-05	9.39668e-05	NA	Protein of unknown function. DUF584
AT1G62290	5.42	7.41	6.78	121.99	176.5	131.42	7.41	121.99	4.04115	4.65838	1.14648e-158	6.59495e-156	yes	Saposin-like aspartyl protease family protein
AT1G62410	0.33	0.22	0.35	1.93	2.58	2.12	0.35	1.93	2.46317	2.83974	9.55045e-06	4.5986e-05	yes	MIF4G domain-containing protein
AT1G62500	7.98	5.55	6.37	126.25	133.01	159.99	7.98	126.25	3.98375	4.41408	6.78134e-67	8.22237e-65	yes	Bifunctional inhibitor_lipid-transfer protein_seed storage 2S albumin superfamily protein
AT1G62510	1.14	0.41	0.62	18.26	8.41	11.89	1.14	8.41	2.88307	4.1788	6.18883e-08	4.09964e-07	yes	Bifunctional inhibitor_lipid-transfer protein_seed storage 2S albumin superfamily protein
AT1G62620	0.25	0.39	0.33	2.14	2.77	1.26	0.39	1.26	1.69188	2.61876	4.92496e-09	3.74712e-08	NA	Flavin-binding monooxygenase family protein
AT1G62710	5.53	8.4	8.62	73.88	101.25	87.3	8.62	73.88	3.09942	3.77509	5.44734e-109	1.70557e-106	yes	BETA VACUOLAR PROCESSING ENZYME BETAVPE
AT1G62750	12.17	11.01	12.9	31.02	27.11	38.6	12.9	27.11	1.07145	1.66248	6.50781e-14	8.26762e-13	NA	SNOWY COTYLEDON 1 SCO1
AT1G62780	3.74	3.42	4.4	14.65	11.88	12.23	4.4	11.88	1.43296	1.89444	4.04274e-20	8.2779e-19	NA	unknown protein
AT1G62980	0.01	0.42	0.33	3.02	4.84	2.44	0.42	2.44	2.53842	3.78418	7.16133e-09	5.33702e-08	yes	EXPANSIN A18 EXPA18
AT1G63206	0.01	0.01	0.01	0.95	0.87	0.57	0.01	0.57	5.83289	6.3159	5.35092e-07	3.11644e-06	yes	Cystatin_monellin superfamily protein
AT1G63240	10.53	11.35	8.25	25.85	27.91	24.09	11.35	24.09	1.08574	1.39357	7.44022e-17	1.19658e-15	NA	unknown protein
AT1G63370	1.17	1.38	1.5	2.44	3.97	3.15	1.5	2.44	0.701919	1.44777	2.23193e-06	1.19237e-05	NA	Flavin-binding monooxygenase family protein
AT1G63650	2.79	2.1	2.21	4.24	5.4	4.64	2.79	4.24	0.603799	1.14151	9.30599e-08	6.02575e-07	NA	ENHANCER OF GLABRA 3 EGL3
AT1G63800	5.38	6.8	6.12	30.35	31.38	31.35	6.8	30.35	2.15809	2.44168	1.88102e-37	9.05197e-36	NA	UBIQUITINCONJUGATING ENZYME 5 UBC5
AT1G63880	3.83	4.29	4.47	10.42	8.45	9.15	4.47	8.45	0.918677	1.29494	1.91415e-12	2.12221e-11	NA	TIR-NBS-LRR class of disease resistance protein
AT1G63930	0.27	0.15	0.65	1.88	1.42	1.08	0.65	1.08	0.73252	2.09836	0.000203652	0.000765203	yes	FROM THE CZECH 'ROH' MEANING 'CORNER' ROH1
AT1G64080	16.21	14.23	11.12	29.5	40.42	28.14	16.21	28.14	0.795738	1.1993	8.18295e-10	6.85422e-09	NA	MEMBRANEASSOCIATED KINASE REGULATOR 2 MAKR2
AT1G64100	0.34	0.65	0.22	1.18	1.27	1.23	0.65	1.18	0.860275	1.54718	1.60015e-05	7.437e-05	yes	pentatricopeptide (PPR) repeat-containing protein
AT1G64110	2.51	2.84	2.09	24.96	41.91	29.8	2.84	24.96	3.13566	3.76004	4.99895e-18	8.81948e-17	NA	DUO1ACTIVATED ATPASE 1 DAA1
AT1G64150	1.59	2.04	2	3.86	4.94	5.51	2.04	3.86	0.920032	1.5356	9.2051e-13	1.05705e-11	NA	Uncharacterized protein family (UPF0016)
AT1G64355	8.16	5.84	7.25	23.23	28.42	25.27	8.16	23.23	1.50935	2.04762	5.84234e-24	1.49133e-22	NA	unknown protein
AT1G64430	6.65	5.15	5.95	15.21	16.46	17.55	6.65	15.21	1.19359	1.46148	9.3214e-17	1.4856e-15	NA	Pentatricopeptide repeat (PPR) superfamily protein
AT1G64500	0.62	0.35	0.25	2.3	1.01	2	0.62	1.01	0.704015	2.30637	0.00217283	0.00651534	NA	C-terminal glutaredoxin-like and putative zinc-binding cysteine-rich domains
AT1G64510	21.32	21.35	25.06	53.73	76.72	58	25.06	53.73	1.10034	1.45732	5.81981e-19	1.0947e-17	NA	Translation elongation factor EF1B_ribosomal protein S6 family protein
AT1G64540	0.3	0.24	0.22	0.46	1.06	0.76	0.3	0.46	0.616671	1.71491	0.0118082	0.0294127	yes	F-box_FBD-like domains containing protein
AT1G64585	0.01	0.01	0.01	0.4	3.31	1.92	0.01	0.4	5.32193	7.55203	0.0181903	0.0429001	yes	ROTUNDIFOLIA LIKE 22 RTFL22
AT1G64680	2.57	3.64	2.57	9.85	12.15	12.68	3.64	9.85	1.43619	2.15372	3.76185e-19	7.19083e-18	NA	unknown protein
AT1G64720	83.86	126.59	76.85	325.46	208.28	246.04	126.59	208.28	0.718361	1.48669	0.000103027	0.000410091	NA	CP5
AT1G64770	0.82	0.46	0.77	6.48	4.52	5.72	0.82	4.52	2.46263	3.02227	6.19577e-10	5.26459e-09	NA	PHOTOSYNTHETIC NDH SUBCOMPLEX B 2 PnsB2
AT1G64780	0.19	0.13	0.07	2.7	1.59	3.19	0.19	1.59	3.06496	4.31276	6.53523e-09	4.89104e-08	yes	AMMONIUM TRANSPORTER 1
AT1G64790	12.05	10.48	9.48	22.28	30.3	30.38	12.05	22.28	0.886716	1.2911	2.0114e-09	1.61114e-08	NA	ILITYHIA ILA
AT1G64860	6.52	7.84	6.89	15.82	15.45	12.48	7.84	12.48	0.670692	1.05332	3.25259e-06	1.6909e-05	NA	SIGMA FACTOR A SIGA
AT1G64900	1.5	0.97	3.29	14.17	8.24	13.65	3.29	8.24	1.32456	2.8014	1.23521e-07	7.86434e-07	yes	CYTOCHROME P450. FAMILY 89. SUBFAMILY A. POLYPEPTIDE 2 CYP89A2
AT1G65050	0.04	0.05	0.09	1.75	2.37	1.37	0.09	1.37	3.92811	4.89738	4.52194e-12	4.82945e-11	yes	TRAF-like superfamily protein
AT1G65060	0.22	0.19	0.21	0.8	1.42	1.47	0.22	0.8	1.8625	2.56881	3.25728e-11	3.16453e-10	yes	4COUMARATE:COA LIGASE 3 4CL3
AT1G65090	0.15	0.13	0.31	124.22	169.09	123.16	0.31	123.16	8.63405	9.6797		0.01	NA	unknown protein
AT1G65150	2.79	3.66	2.52	22.43	30.47	31.74	3.66	22.43	2.61551	3.10424	9.94712e-56	8.60287e-54	yes	TRAF-like family protein
AT1G65230	1.93	3.32	2.4	11.26	10.3	9.9	3.32	9.9	1.57625	2.24623	2.5004e-17	4.15921e-16	NA	Uncharacterized conserved protein (DUF2358)
AT1G65260	9.05	12.33	11.98	20.3	28.82	23.13	12.33	20.3	0.719307	1.11218	3.13195e-12	3.40822e-11	NA	PLASTID TRANSCRIPTIONALLY ACTIVE 4 PTAC4
AT1G65390	0.15	0.01	0.28	0.85	0.49	0.48	0.28	0.48	0.777608	2.20502	0.00159375	0.00494374	yes	PHLOEM PROTEIN 2 A5 PP2A5
AT1G65590	2.19	1.5	1.91	3.86	6.34	4.73	2.19	3.86	0.81767	1.34251	4.54477e-11	4.34202e-10	NA	BETAHEXOSAMINIDASE 3 HEXO3
AT1G65730	0.15	0.18	0.12	2.6	1.25	1.65	0.18	1.25	2.79586	3.71965	1.18327e-09	9.71722e-09	yes	YELLOW STRIPE LIKE 7 YSL7
AT1G65780	0.01	0.02	0.01	0.16	0.17	0.11	0.02	0.11	2.45943	4.69855	0.00236282	0.00702793	yes	P-loop containing nucleoside triphosphate hydrolases superfamily protein
AT1G65860	0.02	0.03	0.03	0.6	0.29	0.37	0.03	0.29	3.27302	3.85137	1.8503e-06	9.99284e-06	yes	FLAVINMONOOXYGENASE GLUCOSINOLATE SOXYGENASE 1 FMO GSOX1
AT1G65880	0.01	0.01	0.1	4.09	5.54	6.04	0.1	4.09	5.35403	7.44151	2.3682e-33	9.74665e-32	yes	BENZOYLOXYGLUCOSINOLATE 1 BZO1
AT1G65900	9.11	7.31	5.06	17.05	13.89	14.14	9.11	13.89	0.608524	1.05183	6.11098e-07	3.52672e-06	NA	unknown protein
AT1G66130	1.23	2.17	1.44	11.62	9.74	9.51	2.17	9.51	2.13175	2.78198	2.0678e-29	6.94933e-28	NA	NAD(P)-binding Rossmann-fold superfamily protein
AT1G66200	31.35	36.23	43.79	75.24	70.81	87.83	43.79	70.81	0.693352	1.10564	4.73175e-06	2.39836e-05	NA	GLUTAMINE SYNTHASE CLONE F11 GSR2
AT1G66270	4.82	6.54	7.38	24	28.79	26.91	7.38	24	1.70134	1.98825	3.58765e-25	9.86005e-24	yes	BGLU21
AT1G66290	0.01	0.01	0.04	15.16	13.72	10.11	0.04	10.11	7.98157	9.74989	5.75576e-79	9.06807e-77	yes	F-box_RNI-like superfamily protein
AT1G66300	0.01	0.01	0.01	0.27	0.32	0.26	0.01	0.26	4.70044	4.82443	0.00480938	0.0132576	yes	F-box_RNI-like_FBD-like domains-containing protein
AT1G66310	0.01	0.01	0.01	0.77	0.26	0.34	0.01	0.26	4.70044	5.51307	0.000207695	0.000778504	yes	F-box_RNI-like_FBD-like domains-containing protein
AT1G66320	0.14	0.01	0.11	20.76	25.81	20.52	0.14	20.52	7.19546	8.17796	2.59539e-134	1.21126e-131	yes	F-box_RNI-like superfamily protein
AT1G66350	9.61	12.67	10.8	21.96	25.97	26.39	12.67	21.96	0.793462	1.15232	2.88423e-08	1.98391e-07	NA	RGALIKE 1 RGL1
AT1G66360	0.2	0.06	0.13	1.58	1.46	1.14	0.2	1.14	2.51096	3.52695	1.73311e-07	1.07927e-06	yes	Calcium-dependent lipid-binding (CaLB domain) family protein
AT1G66400	1.74	2.42	3.39	5.35	5.79	11.48	3.39	5.35	0.658254	1.85065	0.016585	0.0395554	yes	CALMODULIN LIKE 23 CML23
AT1G66540	0.78	0.72	0.74	1.44	1.82	1.66	0.78	1.44	0.884523	1.10903	0.00274064	0.00804052	yes	Cytochrome P450 superfamily protein
AT1G66640	0.05	0.01	0.05	9.81	8.6	7.57	0.05	7.57	7.24222	8.06615	1.3548e-54	1.14764e-52	yes	RNI-like superfamily protein
AT1G66650	0.36	0.31	0.35	1.71	2.3	1.79	0.36	1.71	2.24793	2.41425	3.59247e-07	2.14481e-06	yes	Protein with RING_U-box and TRAF-like domains
AT1G66725	0.24	0.32	0.38	3.67	2.81	5	0.38	2.81	2.8865	3.66084	5.63605e-09	4.25283e-08	yes	MICRORNA163 MIR163
AT1G66730	2.18	2.29	2.74	4.57	7.74	6.32	2.74	4.57	0.738018	1.54014	1.60275e-11	1.60762e-10	NA	DNA LIGASE 6 LIG6
AT1G66800	0.08	0.05	0.01	0.77	0.93	0.77	0.08	0.77	3.26679	4.33212	2.09522e-06	1.12468e-05	yes	Unknown PcG regulated
AT1G66810	0.86	0.92	0.77	2.25	2.69	3.11	0.92	2.25	1.29022	1.60961	0.0002179	0.00081318	NA	Zinc finger C-x8-C-x5-C-x3-H type family protein
AT1G67040	6.05	6.43	6.19	15.14	19.07	12.88	6.43	12.88	1.00224	1.26907	3.1881e-13	3.85047e-12	NA	TON1 RECRUITING MOTIF 22 TRM22
AT1G67080	12.64	10.97	7.72	21.69	28.82	23.51	12.64	21.69	0.779034	1.34665	2.87023e-13	3.47334e-12	NA	ABSCISIC ACID ABADEFICIENT 4 ABA4
AT1G67090	278.8	265.26	320.58	1865.31	1479.97	2059.32	320.58	1479.97	2.20681	2.69841	1.606e-22	3.80137e-21	NA	RIBULOSE BISPHOSPHATE CARBOXYLASE SMALL CHAIN 1A RBCS1A
AT1G67100	2.47	6.7	3.38	104.2	126.51	110.45	6.7	104.2	3.95905	4.96418	1.56263e-140	7.73031e-138	yes	LOB DOMAINCONTAINING PROTEIN 40 LBD40
AT1G67105	2.37	1.57	0.66	7.89	10.97	10.15	2.37	7.89	1.73514	2.6426	6.14462e-14	7.84248e-13	yes	other RNA
AT1G67260	0.12	0.33	0.16	10.55	12.01	7.3	0.33	7.3	4.46736	5.89187	3.92218e-62	4.16373e-60	yes	TCP1
AT1G67340	22.6	24.31	21.07	51.25	56.8	61.93	24.31	51.25	1.076	1.09767	2.38529e-11	2.3478e-10	NA	HCP-like superfamily protein with MYND-type zinc finger
AT1G67440	4.64	5.86	3.24	9.12	14.36	9.98	5.86	9.12	0.638133	1.38278	9.19559e-11	8.47125e-10	NA	EMBRYO DEFECTIVE 1688 emb1688
AT1G67700	14.47	13.86	15.42	26.03	29.55	28.64	15.42	26.03	0.755373	1.1414	4.0453e-11	3.88584e-10	NA	unknown protein
AT1G67740	38.34	32.66	40.03	107.42	76.67	93.45	40.03	76.67	0.937581	1.3527	1.99665e-06	1.07457e-05	NA	PHOTOSYSTEM II BY PSBY
AT1G67760	2.81	3.83	4.57	19.15	34.23	31.47	4.57	19.15	2.06708	2.7814	1.5438e-31	5.81215e-30	yes	TCP-1_cpn60 chaperonin family protein
AT1G67770	1.15	1.24	1.17	3.59	4.07	3.57	1.24	3.57	1.52558	1.79683	1.01949e-09	8.43378e-09	yes	TERMINAL EAR1LIKE 2 TEL2
AT1G67910	0.14	0.41	0.39	1.97	1.83	1.53	0.41	1.53	1.89984	2.55727	1.12626e-05	5.38113e-05	yes	unknown protein
AT1G68010	4.53	5.11	7.11	33.14	34.67	38.25	7.11	33.14	2.22065	2.69587	3.12627e-34	1.35663e-32	NA	HYDROXYPYRUVATE REDUCTASE HPR
AT1G68150	0.11	0.11	0.27	0.41	0.7	0.51	0.27	0.41	0.602665	1.8662	0.0157118	0.0378157	yes	WRKY DNABINDING PROTEIN 9 WRKY9
AT1G68170	0.13	0.12	0.08	9.87	12.54	13.99	0.13	9.87	6.24647	6.91122	6.95105e-64	7.92324e-62	yes	nodulin MtN21-like transporter family protein
AT1G68190	0.91	1.11	0.38	3.52	1.8	3.04	1.11	1.8	0.697437	2.03828	0.00106536	0.00344467	NA	B-box zinc finger family protein
AT1G68238	2	5.63	5.51	23.98	17.38	23.34	5.63	17.38	1.62622	2.41643	5.17199e-11	4.90338e-10	NA	unknown protein
AT1G68240	0.13	0.18	0.13	5.02	3.34	4.45	0.18	3.34	4.21378	5.04135	5.94398e-12	6.27237e-11	NA	basic helix-loop-helix (bHLH) DNA-binding superfamily protein
AT1G68250	3.19	2.26	4.26	1287.99	2328.47	2293.55	4.26	1287.99	8.24005	9.45557	3.41883e-84	6.17261e-82	yes	unknown protein
AT1G68260	8.73	7.12	7.15	13.94	13.41	13.74	8.73	13.41	0.619256	0.80071	2.99963e-05	0.000132044	NA	Thioesterase superfamily protein
AT1G68460	0.46	0.44	0.67	2.64	4.57	3.69	0.67	2.64	1.9783	2.76129	5.77399e-13	6.76549e-12	yes	ISOPENTENYLTRANSFERASE 1 IPT1
AT1G68480	0.18	0.07	0.04	3.17	3.53	4.22	0.18	3.17	4.13841	5.22755	4.58658e-25	1.25358e-23	yes	JAGGED JAG
AT1G68500	2.66	4.85	3.34	24.43	25.08	30.79	4.85	24.43	2.3326	3.03608	8.372e-28	2.61797e-26	yes	unknown protein
AT1G68510	0.12	0.01	0.05	10.12	11.6	9.32	0.12	9.32	6.27922	7.62735	1.1888e-58	1.13973e-56	yes	LOB DOMAINCONTAINING PROTEIN 42 LBD42
AT1G68590	21.71	21.9	31.42	62.37	63.86	53.93	31.42	53.93	0.779405	1.48826	2.08196e-09	1.66177e-08	NA	PLASTIDSPECI&
AT1G68640	0.59	0.69	0.42	3.32	3.21	2.24	0.69	2.24	1.69883	2.74265	3.36072e-19	6.44398e-18	NA	PERIANTHIA PAN
AT1G68660	16.56	16.84	15.76	28.13	27.83	33.65	16.84	27.83	0.724749	1.09819	7.18809e-10	6.06196e-09	NA	Ribosomal protein L12_ ATP-dependent Clp protease adaptor protein ClpS family protein
AT1G68670	8.69	15.96	13.32	28.46	35.31	27.77	15.96	27.77	0.799067	1.29033	1.94545e-14	2.59132e-13	NA	myb-like transcription factor family protein
AT1G68780	0.46	0.38	0.87	12.48	20.57	22.21	0.87	12.48	3.84246	5.22691	6.07844e-24	1.55e-22	NA	RNI-like superfamily protein
AT1G68800	0.45	0.59	0.47	2.05	2.01	1.69	0.59	1.69	1.51824	1.89293	5.83609e-05	0.000242982	yes	TCP DOMAIN PROTEIN 12 TCP12
AT1G68880	0.01	0.01	0.01	0.82	2.34	2.58	0.01	0.82	6.35755	7.57994	3.03353e-07	1.82699e-06	NA	BASIC LEUCINEZIPPER 8 bZIP
AT1G68890	1.39	1.69	1.79	4.06	6.82	5.06	1.79	4.06	1.18152	1.68697	2.90316e-21	6.38876e-20	NA	PHYLLO PHYLLO
AT1G69120	0.19	0.36	0.14	5.41	4.61	4.45	0.36	4.45	3.62774	4.31414	4.22974e-52	3.3004e-50	yes	APETALA1 AP1
AT1G69180	0.08	0.07	0.12	33.33	62.93	60.4	0.12	33.33	8.11764	8.97788	1.21065e-98	2.96489e-96	yes	CRABS CLAW CRC
AT1G69252	28.03	35.76	18.36	61.59	76.7	58.66	35.76	58.66	0.71403	1.41882	9.97598e-18	1.71358e-16	NA	other RNA
AT1G69440	1.02	0.62	0.9	1.82	1.71	1.9	1.02	1.71	0.745427	1.10574	0.000152459	0.000586755	NA	ARGONAUTE7 AGO7
AT1G69600	7.56	6.21	4.6	56.94	101.91	67.1	7.56	56.94	2.91298	3.55785	1.12539e-65	1.32555e-63	yes	ZINC FINGER HOMEODOMAIN 1 ZFHD1
AT1G69630	0.05	0.04	0.04	0.4	0.47	0.35	0.05	0.35	2.80735	3.42456	0.00294326	0.00855985	yes	F-box_RNI-like superfamily protein
AT1G69890	3.37	3.1	2.61	9.12	9.94	12.45	3.37	9.12	1.43629	1.7783	2.12703e-13	2.60714e-12	yes	contains IP domain Protein of unknown function DUF569 (InterPro:IPR007679). Actin cross-linking (InterPro:IPR008999)
AT1G70080	0.01	0.01	0.01	2.08	1.49	2.07	0.01	1.49	7.21917	7.55459	4.81272e-32	1.83708e-30	yes	Terpenoid cyclases_Protein prenyltransferases superfamily protein
AT1G70100	3.7	4.67	4.77	9.97	10.83	8.54	4.77	8.54	0.840247	1.24752	1.13463e-10	1.03637e-09	NA	unknown protein
AT1G70210	5	4.21	4.38	23.87	25.86	21.49	5	21.49	2.10367	2.2986	5.65032e-39	2.85809e-37	NA	CYCLIN D1
AT1G70220	0.73	1.27	1.18	2.38	5.6	3.36	1.27	2.38	0.906133	1.58015	8.54184e-05	0.000345063	yes	RNA-processing. Lsm domain
AT1G70260	1.04	0.88	0.34	2.03	1.97	1.95	1.04	1.95	0.906891	1.37396	0.000119437	0.00046923	yes	nodulin MtN21-like transporter family protein
AT1G70470	34.35	32.3	32.92	57.49	72.83	54.28	34.35	54.28	0.660111	1.15318	1.65278e-11	1.65312e-10	NA	unknown protein
AT1G70510	0.71	1.26	0.89	2.67	3.79	2.83	1.26	2.67	1.08342	1.65134	1.33423e-13	1.6584e-12	yes	KNOTTEDLIKE FROM ARABIDOPSIS THALIANA 2 KNAT2
AT1G70560	0.5	0.74	0.74	2.52	3.28	3.32	0.74	2.52	1.76783	2.22236	6.99275e-09	5.21924e-08	yes	TRYPTOPHAN AMINOTRANSFERASE OF ARABIDOPSIS 1 TAA1
AT1G70680	0.01	0.01	0.08	0.41	0.22	0.34	0.08	0.22	1.45943	3.4676	0.0209081	0.048487	yes	Caleosin-related family protein
AT1G70760	1.12	0.6	0.96	5.3	2.78	5.18	1.12	2.78	1.31159	2.54512	2.32116e-06	1.23577e-05	NA	NADH DEHYDROGENASELIKE COMPLEX L NdhL
AT1G70820	0.13	0.03	0.3	0.47	0.52	0.54	0.3	0.47	0.647698	2.06049	0.00120135	0.00382832	NA	phosphoglucomutase. putative _ glucose phosphomutase. putative
AT1G70850	3.52	3.25	3.97	8.37	12.53	7.14	3.97	7.14	0.846785	1.34659	2.01013e-10	1.7853e-09	yes	MLPLIKE PROTEIN 34 MLP34
AT1G70860	0.01	0.12	0.01	0.76	0.6	0.54	0.12	0.54	2.16993	4.1642	0.0214548	0.0495688	yes	Polyketide cyclase_dehydrase and lipid transport superfamily protein
AT1G70895	1.17	1.89	1.63	2.9	4.37	3.53	1.89	2.9	0.617667	1.30849	0.000299334	0.00108341	yes	CLAVATA3_ESRRELATED 17 CLE17
AT1G71340	5.73	6.28	5.02	15.3	18.96	16.61	6.28	15.3	1.2847	1.49547	6.30305e-18	1.09948e-16	NA	GLYCEROPHOSPHODIESTER PHOSPHODIESTERASE 4 GDPD4
AT1G71500	16.73	24.58	16.8	38.9	50.93	42.51	24.58	38.9	0.662285	1.18947	8.51909e-13	9.81919e-12	NA	Rieske (2Fe-2S) domain-containing protein
AT1G71691	0.36	0.52	0.63	28.78	28.38	35.73	0.63	28.38	5.49338	6.20618	2.19264e-59	2.15218e-57	yes	GDSL-like Lipase_Acylhydrolase superfamily protein
AT1G71720	6.03	4.99	6.57	14.91	15.4	13.75	6.57	13.75	1.06547	1.47125	3.48806e-15	4.92731e-14	NA	PIGMENT DEFECTIVE 338 PDE338
AT1G71770	0.08	0.06	0.25	0.75	1.32	1.24	0.25	0.75	1.58496	3.11668	4.22181e-12	4.52454e-11	yes	POLYABINDING PROTEIN 5 PAB5
AT1G71880	13.57	8.44	10.9	29.04	24.78	25.39	13.57	24.78	0.868755	1.25529	7.05599e-07	4.02236e-06	yes	SUCROSEPROTON SYMPORTER 1 SUC1
AT1G71890	2.2	1.91	1.65	9.11	9.42	13.49	2.2	9.11	2.04995	2.46395	3.80242e-13	4.54801e-12	yes	SUC5
AT1G71990	3.71	4.7	4.21	8.15	10.22	11.11	4.7	8.15	0.794139	1.43313	4.29677e-11	4.11781e-10	NA	FUCOSYLTRANSFERASE 13 FUT13
AT1G72030	3.71	5.35	3.69	23.17	28.45	36.2	5.35	23.17	2.11465	2.97955	3.43391e-21	7.52994e-20	NA	Acyl-CoA N-acyltransferases (NAT) superfamily protein
AT1G72100	0.24	0.31	0.32	77.29	115.95	72.48	0.32	72.48	7.82337	8.38112	2.70643e-52	2.13196e-50	yes	late embryogenesis abundant domain-containing protein _ LEA domain-containing protein
AT1G72140	0.02	0.17	0.41	4.55	3.86	3.81	0.41	3.81	3.2161	4.44482	2.26519e-26	6.59171e-25	yes	Major facilitator superfamily protein
AT1G72190	3.15	2.78	3.57	8.38	7.74	7.26	3.57	7.26	1.02405	1.20292	1.83473e-08	1.29848e-07	NA	D-isomer specific 2-hydroxyacid dehydrogenase family protein
AT1G72200	0.24	0.16	0.32	1.13	1.1	1.45	0.32	1.1	1.78136	2.15084	0.000699653	0.0023472	yes	RING_U-box superfamily protein
AT1G72210	1.13	3.09	2.25	7.88	9.98	8.25	3.09	7.88	1.35059	1.95055	1.99456e-19	3.89388e-18	yes	basic helix-loop-helix (bHLH) DNA-binding superfamily protein
AT1G72270	0.34	0.4	0.38	0.63	0.72	0.8	0.4	0.63	0.655352	0.904523	0.00116381	0.00372502	NA	contains IP domain Ribosome 60S biogenesis N-terminal (InterPro:IPR021714)
AT1G72430	8.63	11.19	20.09	63.18	52.89	52.83	20.09	52.83	1.39488	2.07933	4.00807e-17	6.57793e-16	NA	SAUR-like auxin-responsive protein family
AT1G72570	0.01	0.03	0.03	5.13	7.05	6.07	0.03	5.13	7.41785	8.34481	4.94236e-63	5.40926e-61	yes	Integrase-type DNA-binding superfamily protein
AT1G72640	3.94	4.77	4.11	17.6	19.94	18.03	4.77	17.6	1.88351	2.14068	3.51456e-28	1.12753e-26	NA	NAD(P)-binding Rossmann-fold superfamily protein
AT1G72645	7	5.64	4.43	37.12	36.64	41.67	7	36.64	2.38799	2.74019	9.66235e-36	4.45062e-34	NA	unknown protein
AT1G72970	6.17	6.55	10.71	23	34.37	23.21	10.71	23	1.10268	1.69524	8.82874e-24	2.22156e-22	NA	HOTHEAD HTH
AT1G73060	15.18	12.84	12.02	35.3	35.32	26.48	15.18	26.48	0.802731	1.22906	1.20813e-13	1.50696e-12	NA	LOW PSII ACCUMULATION 3 LPA3
AT1G73110	2.55	2.64	2.26	6.18	4.93	5.54	2.64	4.93	0.90105	1.22492	5.82401e-08	3.86937e-07	NA	P-loop containing nucleoside triphosphate hydrolases superfamily protein
AT1G73120	0.08	0.09	0.01	12.72	9.28	10.13	0.09	9.28	6.68806	7.65804	3.63928e-23	8.88623e-22	NA	unknown protein
AT1G73190	0.26	0.36	0.38	97.27	73.34	70.18	0.38	70.18	7.52892	8.18119	1.54296e-25	4.3323e-24	yes	TIP3
AT1G73360	0.47	0.51	0.77	1.23	1.79	1.46	0.77	1.23	0.675728	1.54519	2.26703e-06	1.20956e-05	NA	HOMEODOMAIN GLABROUS 11 HDG11
AT1G73380	9.44	12.52	11.45	20.02	28.73	26.94	12.52	20.02	0.677207	0.947197	9.77978e-08	6.30776e-07	NA	unknown protein
AT1G73530	4.9	3.55	3.95	8.73	12.53	9.43	4.9	8.73	0.8332	1.24895	2.54004e-08	1.76137e-07	NA	RNA-binding (RRM_RBD_RNP motifs) family protein
AT1G73550	0.94	0.9	1.19	2.51	4.85	2.87	1.19	2.51	1.07673	1.70427	0.000334646	0.0012005	NA	Protease inhibitor_seed storage_LTP family protein
AT1G73560	0.01	0.01	0.01	0.16	0.43	0.53	0.01	0.16	4	5.22239	0.0173173	0.0410801	yes	Bifunctional inhibitor_lipid-transfer protein_seed storage 2S albumin superfamily protein
AT1G73600	0.01	0.05	0.01	0.18	0.12	0.4	0.05	0.12	1.26303	3.81995	0.0012998	0.00410762	NA	S-adenosyl-L-methionine-dependent methyltransferases superfamily protein
AT1G73655	10.06	11.2	7.41	26.86	27.24	24.16	11.2	24.16	1.10912	1.40888	2.65805e-14	3.50277e-13	NA	FKBP-like peptidyl-prolyl cis-trans isomerase family protein
AT1G73880	9.95	11.4	10.67	18.62	30.04	22.51	11.4	18.62	0.707819	1.09677	1.3327e-09	1.08793e-08	NA	UDPGLUCOSYL TRANSFERASE 89B1 UGT89B1
AT1G73885	19.61	35.85	19.29	75.36	99.4	112.1	35.85	75.36	1.07183	2.12229	7.05775e-16	1.04975e-14	NA	unknown protein
AT1G73890	0.65	0.75	0.7	2.94	2.56	1.31	0.75	1.31	0.804604	1.70045	0.00370092	0.0104919	NA	Bifunctional inhibitor_lipid-transfer protein_seed storage 2S albumin superfamily protein
AT1G74070	2.24	1.31	1.74	8.28	7.5	8.03	2.24	7.5	1.74339	2.20479	5.31761e-14	6.82215e-13	NA	Cyclophilin-like peptidyl-prolyl cis-trans isomerase family protein
AT1G74110	0.15	0.15	0.41	1.18	1.13	2.7	0.41	1.13	1.46263	2.67718	0.00212576	0.00639202	yes	CYTOCHROME P450. FAMILY 78. SUBFAMILY A. POLYPEPTIDE 10 CYP78A10
AT1G74310	3.31	3.49	3.35	10.6	11.43	9.76	3.49	9.76	1.48365	1.85811	2.56991e-19	4.97393e-18	NA	HEAT SHOCK PROTEIN 101 HSP101
AT1G74470	80.65	80.63	94.71	244.45	262.21	322.77	94.71	244.45	1.36795	1.48455	4.8243e-13	5.69862e-12	NA	geranylgeranyl reductase activity
AT1G74730	8.92	14.54	14.54	34.24	28.25	33.4	14.54	28.25	0.958224	1.44609	4.31795e-14	5.58018e-13	NA	Protein of unknown function (DUF1118)
AT1G74875	0.01	0.24	0.27	0.79	1.19	1.07	0.27	0.79	1.54889	2.38222	0.00264801	0.00779653	NA	unknown
AT1G74880	1.09	1.09	1.89	28.14	28.05	29.2	1.89	28.05	3.89154	4.40549	6.91126e-42	3.95718e-40	NA	NADH DEHYDROGENASELIKE COMPLEX NdhO
AT1G74970	18.63	14.07	15.53	34.06	33.38	35.92	18.63	33.38	0.841356	1.16392	4.85861e-12	5.17339e-11	NA	RIBOSOMAL PROTEIN S9 RPS9
AT1G75110	1.48	1.58	2.33	4.37	5.22	6.19	2.33	4.37	0.907303	1.83772	2.42036e-11	2.37948e-10	NA	REDUCED RESIDUAL ARABINOSE 2 RRA2
AT1G75140	5.8	8.96	8.38	15.28	14.34	15.38	8.96	14.34	0.678474	1.06742	1.53407e-08	1.097e-07	NA	unknown protein
AT1G75180	5.27	5.46	6.07	12.15	12.73	12.74	6.07	12.15	1.00119	1.15609	1.73459e-10	1.5506e-09	NA	Erythronate-4-phosphate dehydrogenase family protein
AT1G75190	1.48	1.96	4.66	18.48	16.6	12.54	4.66	12.54	1.42814	2.60105	2.44329e-17	4.06694e-16	NA	unknown protein
AT1G75240	17.73	13.09	28.19	202.58	348.26	294.79	28.19	202.58	2.84524	4.04117	2.67185e-53	2.17396e-51	yes	HOMEOBOX PROTEIN 33 HB33
AT1G75295	0.1	0.21	0.14	0.33	0.64	0.66	0.21	0.33	0.652077	1.6726	0.00909825	0.0233304	NA	Potential natural antisense gene. locus overlaps with AT1G75290 and AT1G75300
AT1G75350	47.68	54.31	50.64	126.58	159.75	124.94	54.31	124.94	1.20195	1.52607	1.51311e-20	3.20436e-19	NA	EMBRYO DEFECTIVE 2184 emb2184
AT1G75430	0.09	0.09	0.19	2.01	3.39	2.56	0.19	2.01	3.40312	4.55259	7.69535e-17	1.236e-15	NA	BEL1LIKE HOMEODOMAIN 11 BLH11
AT1G75460	1.05	0.71	0.56	3.16	1.88	4.15	1.05	1.88	0.840343	1.93697	0.000395332	0.00139694	NA	ATP-dependent protease La (LON) domain protein
AT1G75690	6.63	7.69	5.32	21.9	20.98	21.96	7.69	20.98	1.44796	1.75224	1.4769e-17	2.50213e-16	NA	LOW QUANTUM YIELD OF PHOTOSYSTEM II 1 LQY1
AT1G75750	10.44	8.27	12.34	55.2	46.55	49.5	12.34	46.55	1.91544	2.46045	3.28247e-09	2.56531e-08	NA	GAST1 PROTEIN HOMOLOG 1 GASA1
AT1G75820	2.36	2.06	2.39	10.55	10.11	11.57	2.39	10.11	2.0807	2.45289	3.5895e-36	1.68156e-34	NA	CLAVATA 1 CLV1
AT1G75830	3.5	6.3	2.71	455.98	117.2	105.82	6.3	105.82	4.07012	6.12505	0.00732426	0.0192701	yes	LOWMOLECULARWEIGHT CYSTEINERICH 67 LCR67
AT1G76020	3.26	3.92	3.41	6.52	11.62	7.8	3.92	6.52	0.734018	1.37111	2.52997e-08	1.75488e-07	NA	Thioredoxin superfamily protein
AT1G76100	19.25	14.02	13.14	77.1	47.49	45.48	19.25	45.48	1.24037	1.83625	9.82718e-08	6.33669e-07	NA	PLASTOCYANIN 1 PETE1
AT1G76110	0.86	0.63	0.66	4.45	5.12	5.67	0.86	4.45	2.3714	2.81444	1.06987e-22	2.56178e-21	NA	HMG (high mobility group) box protein with ARID_BRIGHT DNA-binding domain
AT1G76250	0.03	0.03	0.05	0.24	0.35	0.25	0.05	0.24	2.26303	3.28011	0.00141116	0.00442957	yes	unknown protein
AT1G76420	0.07	0.07	0.14	4.12	8.58	4.95	0.14	4.12	4.87915	5.77929	5.40993e-21	1.17278e-19	yes	CUP SHAPED COTYLEDON3 CUC3
AT1G76450	7.48	8.09	6.71	27.78	23.89	23.92	8.09	23.89	1.5622	1.72973	1.05804e-19	2.10713e-18	NA	Photosystem II reaction center PsbP family protein
AT1G76720	1.54	1.88	1.91	3.68	3.54	2.95	1.91	2.95	0.627142	1.00136	7.72476e-07	4.37636e-06	NA	eukaryotic translation initiation factor 2 (eIF-2) family protein
AT1G76730	6.38	5.89	7.34	11.38	14.85	13.63	7.34	11.38	0.632649	1.01158	1.59473e-07	9.99731e-07	NA	CLUSTERS OF ORTHOLOGOUS GROUP 212 COG0212
AT1G76820	2	1.87	2.29	4.13	5.04	3.54	2.29	3.54	0.628402	1.00858	6.91411e-07	3.95058e-06	NA	eukaryotic translation initiation factor 2 (eIF-2) family protein
AT1G76990	6.97	9.15	9.5	28.99	30.17	39.61	9.5	28.99	1.60956	2.22955	1.72464e-17	2.90197e-16	NA	ACT DOMAIN REPEAT 3 ACR3
AT1G77060	4.01	5.16	5.88	13.85	11.31	9.76	5.88	9.76	0.731065	1.27849	9.52128e-10	7.91095e-09	NA	Phosphoenolpyruvate carboxylase family protein
AT1G77090	6	6.62	5.18	16.96	20.1	18.01	6.62	16.96	1.35723	1.59528	3.75147e-16	5.7528e-15	NA	Mog1_PsbP_DUF1795-like photosystem II reaction center PsbP family protein
AT1G77100	0.01	0.01	0.01	0.69	0.31	0.51	0.01	0.31	4.9542	5.65344	0.000132914	0.000517491	yes	Peroxidase superfamily protein
AT1G77110	3.02	3.14	3.25	8.33	14.83	14.73	3.25	8.33	1.35788	2.00095	3.3902e-11	3.28721e-10	yes	PINFORMED 6 PIN6
AT1G77270	1.62	1.57	2.38	12.37	18.07	12.64	2.38	12.37	2.37781	2.93203	1.80948e-50	1.35219e-48	NA	unknown protein
AT1G77450	22.18	33.07	18.34	55.5	84.09	62.17	33.07	55.5	0.746965	1.38944	3.71012e-09	2.8777e-08	NA	NAC DOMAIN CONTAINING PROTEIN 32 NAC032
AT1G77480	8.77	8.35	9.66	18.99	22.68	21.76	9.66	18.99	0.975145	1.25996	1.83259e-13	2.25968e-12	NA	Eukaryotic aspartyl protease family protein
AT1G77490	3.51	3.46	4.28	13.13	13.95	10.7	4.28	10.7	1.32193	1.86686	5.44754e-21	1.17887e-19	NA	THYLAKOIDAL ASCORBATE PEROXIDASE TAPX
AT1G77525	0.11	0.01	0.24	1.62	2.36	1.92	0.24	1.62	2.75489	3.91694	0.000141196	0.000547068	NA	unknown protein
AT1G77530	0.01	0.01	0.05	0.82	2.34	0.98	0.05	0.82	4.03562	6.54821	1.65464e-08	1.17811e-07	yes	O-methyltransferase family protein
AT1G77580	5.17	4.16	4.08	15.09	14.47	10.54	5.17	10.54	1.02764	1.52789	4.01032e-17	6.57793e-16	NA	Plant protein of unknown function (DUF869)
AT1G77655	0.01	0.01	0.22	4.2	6.9	4.21	0.22	4.2	4.25481	6.05133	1.19374e-14	1.61351e-13	yes	unknown protein
AT1G77790	0.1	0.01	0.06	0.34	0.53	0.34	0.1	0.34	1.76553	2.96012	0.0204413	0.047489	yes	Glycosyl hydrolase superfamily protein
AT1G77880	1.28	2.25	2.25	5.25	5.91	5.18	2.25	5.18	1.20303	1.29708	7.2866e-05	0.000298351	NA	Galactose oxidase_kelch repeat superfamily protein
AT1G77950	0.03	0.05	0.04	2.53	2.27	2.17	0.05	2.17	5.43962	5.75352	2.65519e-39	1.36825e-37	yes	AGAMOUSLIKE 67 AGL67
AT1G77960	0.01	0.01	0.02	0.14	0.27	0.05	0.02	0.05	1.32193	4.77326	0.00188128	0.00572438	NA	unknown protein
AT1G77990	0.16	0.19	0.28	0.97	0.66	0.6	0.28	0.6	1.09954	1.8636	1.72682e-05	7.97479e-05	yes	AST56
AT1G78020	3.1	3.18	5.87	18	16.21	20.65	5.87	16.21	1.46545	2.21896	2.20383e-07	1.35299e-06	NA	Protein of unknown function (DUF581)
AT1G78170	1.9	1.36	2.71	10.95	12.76	8.96	2.71	8.96	1.72521	2.68497	1.29441e-20	2.75774e-19	yes	unknown protein
AT1G78290	1.84	1.54	1.44	5.25	8.78	8.64	1.84	5.25	1.51261	2.09138	7.70459e-18	1.33454e-16	NA	SNF1RELATED PROTEIN KINASE 28 SNRK28
AT1G78320	1.49	0.66	0.6	2.57	2.99	3.33	1.49	2.57	0.786456	1.7411	0.000282646	0.00102903	NA	GLUTATHIONE STRANSFERASE TAU 23 GSTU23
AT1G78340	1.23	0.41	0.47	4.29	3.39	2.67	1.23	2.67	1.11818	2.2199	1.37551e-06	7.53717e-06	NA	GLUTATHIONE STRANSFERASE TAU 22 GSTU22
AT1G78360	0.01	0.01	0.01	0.74	0.38	0.64	0.01	0.38	5.24793	5.87447	0.000341827	0.00122449	yes	GLUTATHIONE STRANSFERASE TAU 21 GSTU21
AT1G78370	17.02	12.16	19.24	424.15	641.99	515.93	19.24	424.15	4.46239	5.09009	1.43692e-177	1.01549e-174	yes	GLUTATHIONE STRANSFERASE TAU 20 GSTU20
AT1G78430	7.05	6.32	7.01	18.55	25.38	20.27	7.05	18.55	1.39572	1.86173	3.95587e-20	8.10674e-19	NA	ROP INTERACTIVE PARTNER 2 RIP2
AT1G78440	0.01	0.01	0.01	0.65	0.86	1.27	0.01	0.65	6.02237	6.53398	4.49871e-08	3.02626e-07	NA	ARABIDOPSIS THALIANA GIBBERELLIN 2OXIDASE 1 ATGA2OX1
AT1G78500	0.04	0.02	0.02	9.35	7.49	7.87	0.04	7.49	7.54882	8.46777	2.74211e-83	4.74308e-81	yes	pentacyclic triterpene synthase
AT1G78520	0.01	0.01	0.01	1.38	2.08	2.46	0.01	1.38	7.10852	7.62449	4.82853e-08	3.23756e-07	NA	Carbohydrate-binding X8 domain superfamily protein
AT1G78560	8.78	9.63	8.72	21.52	17.78	15.87	9.63	15.87	0.720694	1.07699	1.5823e-09	1.28237e-08	NA	Sodium Bile acid symporter family
AT1G78580	2.85	2.32	3.11	5.3	6.58	5.52	3.11	5.3	0.769078	1.06474	4.31136e-10	3.73133e-09	NA	TREHALOSE6PHOSPHATE SYNTHASE TPS1
AT1G78630	35.82	42.28	54.95	103.38	199.8	125.42	54.95	103.38	0.911766	1.57365	8.90911e-13	1.02544e-11	NA	EMBRYO DEFECTIVE 1473 emb1473
AT1G78760	0.01	0.05	0.01	3.13	5.9	3.9	0.05	3.13	5.96809	8.09913	1.69126e-31	6.348e-30	yes	F-box_RNI-like superfamily protein
AT1G78820	4.47	3.51	5.03	8.8	12.54	17.47	5.03	8.8	0.806945	1.75817	5.04072e-09	3.82695e-08	yes	D-mannose binding lectin protein with Apple-like carbohydrate-binding domain
AT1G78915	2.2	2.54	2.13	5.22	5.41	4.27	2.54	4.27	0.749408	1.37614	1.53363e-10	1.38094e-09	NA	Tetratricopeptide repeat (TPR)-like superfamily protein
AT1G78995	1.87	2.24	1.54	12.9	8.77	10.38	2.24	8.77	1.96908	2.30994	7.60625e-06	3.72999e-05	NA	unknown protein
AT1G79040	113.72	121.99	119.62	470.99	364.47	430.68	121.99	364.47	1.57904	1.97627	7.35986e-19	1.37705e-17	NA	PHOTOSYSTEM II SUBUNIT R PSBR
AT1G79100	0.6	0.58	0.29	1.28	2.3	1.32	0.6	1.28	1.09311	1.84372	0.00651728	0.0173544	NA	arginine_serine-rich protein-related
AT1G79110	7.21	8.39	5.87	14.46	25.23	17.99	8.39	14.46	0.785325	1.37618	4.04714e-12	4.34676e-11	NA	BOIRELATED GENE 2 BRG2
AT1G79360	1.29	1.76	1.73	3.54	4.24	3.14	1.76	3.14	0.835189	1.31101	3.17719e-05	0.000139291	yes	ORGANIC CATION_CARNITINE TRANSPORTER 2 OCT2
AT1G79440	13.71	13.63	14.42	24.79	42.7	35.87	14.42	24.79	0.781687	1.17496	1.38732e-14	1.86598e-13	NA	ALDEHYDE DEHYDROGENASE 5F1 ALDH5F1
AT1G79790	7.26	7	6.79	15.35	14.04	12.38	7.26	12.38	0.76997	0.89505	2.92969e-06	1.53497e-05	NA	FLAVIN MONONUCLEOTIDE HYDROLASE 1 FHY1
AT1G79850	46.31	39.14	50.69	85.02	79.6	90.23	50.69	79.6	0.651067	1.03913	6.88494e-10	5.82219e-09	NA	RIBOSOMAL PROTEIN S17 RPS17
AT1G79860	0.01	0.06	0.01	0.3	0.4	0.24	0.06	0.24	2	3.75942	0.00474028	0.0130919	yes	RHO GUANYLNUCLEOTIDE EXCHANGE FACTOR 12 ROPGEF12
AT1G80050	2.94	3.17	4.33	16.22	20.94	21.26	4.33	16.22	1.90533	2.72496	8.33129e-41	4.59988e-39	NA	ADENINE PHOSPHORIBOSYL TRANSFERASE 2 APT2
AT1G80080	0.62	0.42	1.35	3.23	4.46	5.15	1.35	3.23	1.25857	2.61654	1.11607e-10	1.02018e-09	NA	TOO MANY MOUTHS TMM
AT1G80090	0.1	0.19	0.03	20.01	52.92	23.27	0.19	20.01	6.71858	8.14181	2.13381e-16	3.31948e-15	yes	CBS DOMAIN CONTAINING PROTEIN 4 CBSX4
AT1G80100	6.21	9.23	9.7	73.52	60.64	56.11	9.7	56.11	2.5322	3.18988	4.90826e-62	5.16621e-60	yes	HISTIDINE PHOSPHOTRANSFER PROTEIN 6 HP6
AT1G80160	0.4	0.92	0.89	5.07	4.91	4.45	0.92	4.45	2.2741	2.87539	4.89677e-13	5.78147e-12	yes	GLYOXYLASE I 7 GLYI7
AT1G80280	11.15	11.5	13.61	28.35	40.61	40.41	13.61	28.35	1.05868	1.7255	3.5624e-22	8.305e-21	NA	alpha_beta-Hydrolases superfamily protein
AT1G80390	0.07	0.08	0.09	1.22	1.36	0.84	0.09	0.84	3.22239	4.09312	2.95933e-05	0.000130369	yes	INDOLE3ACETIC ACID INDUCIBLE 15 IAA15
AT1G80540	0.15	0.02	0.03	0.31	0.32	0.49	0.15	0.31	1.04731	2.48466	0.00334006	0.00956873	yes	unknown protein
AT1G80570	3.11	3.22	2.27	5.83	6.7	5.21	3.22	5.21	0.694223	0.96067	2.95526e-05	0.000130254	NA	RNI-like superfamily protein
AT1G80630	2.65	3.33	2.63	5.53	5.54	6.04	3.33	5.53	0.731757	1.13495	3.44043e-06	1.78292e-05	NA	RNI-like superfamily protein
AT1G80650	5.59	4.6	4.77	11.14	10.65	11.74	5.59	10.65	0.929933	1.15801	9.05859e-07	5.0889e-06	NA	RNASE THREELIKE PROTEIN 1 RTL1
AT2G01320	10.83	12.18	11.88	19.2	26.12	24.77	12.18	19.2	0.656592	1.01017	2.83651e-10	2.48284e-09	NA	ATPBINDING CASSETTE G7 ABCG7
AT2G01400	1.83	2.12	2.63	5.45	5.98	6.55	2.63	5.45	1.05119	1.47504	2.5605e-07	1.5565e-06	NA	unknown protein
AT2G01500	0.01	0.01	0.01	0.47	0.43	0.22	0.01	0.22	4.45943	5.22239	0.000146153	0.000564329	yes	PRETTY FEW SEEDS 2 PFS2
AT2G01590	0.98	1.04	0.75	6.62	5.56	6.53	1.04	5.56	2.4185	3.16692	1.80321e-16	2.81937e-15	NA	CHLORORESPIRATORY REDUCTION 3 CRR3
AT2G01620	3.45	5.92	4.53	9.11	12.09	10.47	5.92	9.11	0.621854	1.20417	3.70318e-07	2.20559e-06	NA	MATERNAL EFFECT EMBRYO ARREST 11 MEE11
AT2G01755	2.65	2.02	2.23	8.58	7.91	8.55	2.65	7.91	1.57769	1.64747	1.33499e-05	6.2873e-05	NA	unknown protein
AT2G01770	0.47	0.12	0.38	2.98	2.72	3.24	0.47	2.72	2.53287	3.21169	3.32403e-14	4.33878e-13	yes	VACUOLAR IRON TRANSPORTER 1 VIT1
AT2G01870	1.23	1.44	1.32	5.87	4.52	3.39	1.44	3.39	1.23522	1.97864	1.53805e-05	7.1632e-05	NA	unknown protein
AT2G01940	2.63	1.81	3.7	7.65	10.1	10.19	3.7	7.65	1.04793	1.76907	1.13198e-17	1.93367e-16	yes	SHOOT GRAVITROPISM 5 SGR5
AT2G02020	0.1	0.21	0.29	0.47	0.68	0.71	0.29	0.47	0.696608	1.93873	0.00465075	0.0128719	NA	PEPTIDE TRANSPORTER 4 PTR4
AT2G02070	1.18	1.17	2.21	7.27	9.77	6.77	2.21	6.77	1.61511	2.30986	3.48934e-28	1.12089e-26	yes	INDETERMINATEIDDOMAIN 5 IDD5
AT2G02080	0.78	0.88	1.65	6.24	10.07	7.58	1.65	6.24	1.91908	3.04983	1.4734e-42	8.59543e-41	yes	INDETERMINATEIDDOMAIN 4 IDD4
AT2G02100	322.34	304.34	394.9	804.13	921.82	859.88	394.9	804.13	1.02594	1.12916	3.07065e-14	4.02504e-13	yes	LOWMOLECULARWEIGHT CYSTEINERICH 69 LCR69
AT2G02450	0.36	0.32	0.92	4.7	3.84	4.31	0.92	3.84	2.0614	2.95889	9.37475e-15	1.2769e-13	yes	LONG VEGETATIVE PHASE 1 LOV1
AT2G02540	0.43	0.32	0.47	7.73	13.52	8.3	0.47	7.73	4.03974	4.47053	1.19439e-45	7.81568e-44	yes	HOMEOBOX PROTEIN 21 HB21
AT2G02620	0.07	0.07	0.06	0.48	0.43	0.2	0.07	0.2	1.51457	2.64105	0.0057673	0.0156026	yes	Cysteine_Histidine-rich C1 domain family protein
AT2G02630	0.12	0.09	0.09	1.11	1.18	0.52	0.12	0.52	2.11548	3.11239	7.39615e-06	3.63416e-05	yes	Cysteine_Histidine-rich C1 domain family protein
AT2G02780	0.57	0.64	1.44	9.21	11.41	12.36	1.44	9.21	2.67713	3.94341	1.70876e-62	1.84569e-60	NA	Leucine-rich repeat protein kinase family protein
AT2G02850	3.27	4.41	3.98	10.35	8.03	6.95	4.41	6.95	0.656234	1.08503	0.000160363	0.00061526	NA	PLANTACYANIN ARPN
AT2G03020	0.22	0.2	0.26	1.66	3.32	2.21	0.26	1.66	2.6746	3.26456	1.35941e-10	1.23078e-09	yes	Heat shock protein HSP20_alpha crystallin family
AT2G03290	0.37	0.29	0.31	2.76	3.06	2.42	0.37	2.42	2.70941	3.02724	2.55709e-09	2.0214e-08	yes	emp24_gp25L_p24 family_GOLD family protein
AT2G03310	0.36	0.31	0.62	3.58	1.47	1.08	0.62	1.08	0.800691	2.25657	0.00392442	0.0110483	NA	unknown protein
AT2G03440	26.11	30.58	28.13	58.75	78.89	77.92	30.58	58.75	0.942	1.36596	4.41503e-16	6.69974e-15	NA	NODULINRELATED PROTEIN 1 NRP1
AT2G03505	3.38	4.87	4.63	21.08	21.85	20.48	4.87	20.48	2.07222	2.41419	3.51859e-20	7.25875e-19	yes	Carbohydrate-binding X8 domain superfamily protein
AT2G03550	1.7	1.84	3.26	11.7	9.8	12.92	3.26	9.8	1.58791	2.45138	1.6308e-10	1.46258e-09	yes	alpha_beta-Hydrolases superfamily protein
AT2G03590	0.86	0.98	1.09	2.77	2.6	2.59	1.09	2.59	1.24862	1.5426	1.87409e-06	1.01169e-05	NA	UREIDE PERMEASE 1 UPS1
AT2G03710	0.56	1.21	0.64	7.35	6.53	4.52	1.21	4.52	1.90132	2.97803	6.90128e-29	2.27908e-27	yes	SEPALLATA 4 SEP4
AT2G03720	0.01	0.01	0.01	0.76	0.55	0.14	0.01	0.14	3.80735	5.59495	0.000423169	0.00148617	NA	MORPHOGENESIS OF ROOT HAIR 6 MRH6
AT2G03750	2.98	2.67	3.16	21.01	16.13	14.26	3.16	14.26	2.17398	2.50816	3.83129e-20	7.87101e-19	NA	P-loop containing nucleoside triphosphate hydrolases superfamily protein
AT2G04025	0.06	0.6	0.27	1.74	3.85	1.77	0.6	1.74	1.53605	3.21045	1.93015e-06	1.04059e-05	NA	ROOT MERISTEM GROWTH FACTOR 3 RGF3
AT2G04039	1.18	1.96	1.53	6.51	4.74	6.21	1.96	4.74	1.27403	2.03069	3.3396e-11	3.24068e-10	NA	unknown protein
AT2G04230	6.07	8.75	5.69	16.07	14.94	14.4	8.75	14.4	0.718714	1.29538	3.17199e-12	3.45028e-11	yes	FBD. F-box and Leucine Rich Repeat domains containing protein
AT2G04270	1.26	1.41	1.47	3.5	3.34	3.66	1.47	3.34	1.18403	1.24587	4.20602e-09	3.22992e-08	NA	RNASE E_GLIKE RNEE_G
AT2G04500	0.6	0.55	0.89	3.36	5.51	2.49	0.89	2.49	1.48427	2.37591	2.37929e-09	1.88869e-08	yes	Cysteine_Histidine-rich C1 domain family protein
AT2G04570	1.05	0.9	1.18	17.26	12.81	23.34	1.18	12.81	3.44041	4.13841	2.80737e-10	2.45894e-09	yes	GDSL-like Lipase_Acylhydrolase superfamily protein
AT2G04690	16.2	11.48	10.59	29.24	27.61	25.96	16.2	25.96	0.680297	1.10042	3.67447e-10	3.19916e-09	NA	Pyridoxamine 5'-phosphate oxidase family protein
AT2G04790	0.34	0.45	0.28	4.66	2.82	5.33	0.45	2.82	2.6477	3.50395	7.45986e-09	5.55113e-08	NA	unknown protein
AT2G04842	5.52	8.95	6.78	13.94	17.4	16.11	8.95	13.94	0.639271	1.31475	2.31764e-13	2.82956e-12	NA	EMBRYO DEFECTIVE 2761 EMB2761
AT2G05100	18	18.96	16.06	74.02	38.93	44.31	18.96	38.93	1.03792	1.75088	0.000398652	0.00140726	NA	PHOTOSYSTEM II LIGHT HARVESTING COMPLEX GENE 2.1 LHCB2.1
AT2G05160	0.1	0.02	0.02	0.44	0.28	0.54	0.1	0.28	1.48543	3.20079	3.65622e-05	0.000158161	NA	CCCH-type zinc fingerfamily protein with RNA-binding domain
AT2G05185	6.96	6.16	5.91	12.23	16.56	13.19	6.96	12.23	0.813265	1.3135	8.82088e-10	7.36115e-09	NA	unknown protein
AT2G05310	18.79	14.94	11.11	150.1	99.81	80.56	18.79	80.56	2.1001	2.83236	5.69124e-15	7.89086e-14	NA	unknown protein
AT2G05580	0.13	0.06	0.32	198.37	41.42	35.08	0.32	35.08	6.77643	9.37888	0.000416973	0.00146691	yes	Glycine-rich protein family
AT2G05620	16.45	15.36	17.9	67.96	40.04	48.39	17.9	40.04	1.16148	1.80219	6.05705e-06	3.02241e-05	NA	PROTON GRADIENT REGULATION 5 PGR5
AT2G06200	0.6	0.35	0.47	5.77	8.08	6.26	0.6	5.77	3.26554	3.96776	1.39163e-24	3.6815e-23	NA	GROWTHREGULATING FACTOR 6 GRF6
AT2G06520	144.16	145.24	209.4	619.87	464.38	393.39	209.4	393.39	0.909699	1.55093	6.68301e-06	3.30741e-05	NA	PHOTOSYSTEM II SUBUNIT X PSBX
AT2G07000	0.01	0.01	0.01	0.33	1.8	1.06	0.01	0.33	5.04439	6.73245	0.00699975	0.0184918	NA	unknown protein
AT2G07180	18.97	17.53	16.3	36.47	33.24	37.26	18.97	33.24	0.809201	1.11513	3.79776e-12	4.0985e-11	NA	Protein kinase superfamily protein
AT2G12170	0.29	0.39	0.4	2.87	4.78	2.67	0.4	2.67	2.73877	3.43523	3.89695e-15	5.48924e-14	NA	BEST Arabidopsis thaliana protein match is: Transcriptional factor B3 family protein (TAIR:AT2G24645.1)
AT2G12480	0.04	0.02	0.01	4.3	3.45	2.42	0.04	2.42	5.91886	7.19891	1.85223e-22	4.37164e-21	NA	SERINE CARBOXYPEPTIDASELIKE 43 SCPL43
AT2G13360	5.66	4.91	10.78	44.1	48.34	54.51	10.78	44.1	2.03242	2.95784	2.18038e-22	5.13147e-21	NA	ALANINE:GLYOXYLATE AMINOTRANSFERASE AGT
AT2G13550	3.86	4.13	4.83	23.21	29.83	33.46	4.83	23.21	2.26465	2.72	1.72627e-30	6.1615e-29	yes	unknown protein
AT2G13610	4.33	4.12	4.98	11.46	9.04	10.33	4.98	9.04	0.860177	1.21428	2.7131e-05	0.000120417	NA	ATPBINDING CASSETTE G5 ABCG5
AT2G13960	0.71	0.86	0.57	1.94	1.8	1.37	0.86	1.37	0.671767	1.18973	0.00704461	0.0185924	yes	Homeodomain-like superfamily protein
AT2G14100	0.13	0.16	0.15	0.65	1.02	0.76	0.16	0.65	2.02237	2.45731	0.000427395	0.00149888	yes	CYTOCHROME P450. FAMILY 705. SUBFAMILY A. POLYPEPTIDE 13 CYP705A13
AT2G14210	0.24	0.39	0.12	5.12	3.76	5.18	0.39	3.76	3.26919	4.14405	1.47417e-28	4.79784e-27	yes	AGAMOUSLIKE 44 AGL44
AT2G14520	2.21	3.03	3.18	9.71	12.89	8.91	3.18	8.91	1.4864	2.08158	2.52488e-23	6.2578e-22	NA	unknown
AT2G14878	49.14	79	45.97	147.58	232.08	222.82	79	147.58	0.901573	1.79862	4.90409e-09	3.73354e-08	NA	other RNA
AT2G14880	15.3	17.33	16.52	36.75	26.39	28.31	17.33	26.39	0.60672	0.976593	2.97606e-08	2.0448e-07	NA	SWIB_MDM2 domain superfamily protein
AT2G14910	16.96	20.66	16.44	47.86	32.88	31.62	20.66	31.62	0.613997	1.30861	8.96809e-12	9.29307e-11	NA	unknown protein
AT2G15010	0.15	0.27	0.55	130.55	91.67	60.19	0.55	60.19	6.77395	8.15998	1.31479e-27	4.06008e-26	yes	Predicted to encode a PR (pathogenesis-related) protein.
AT2G15020	0.01	0.01	0.01	0.3	0.15	0.15	0.01	0.15	3.90689	4.32193	0.00619849	0.0166308	yes	unknown protein
AT2G15327	0.01	0.01	0.01	0.43	0.95	0.51	0.01	0.43	5.42626	5.97728	0.000773243	0.00257314	yes	unknown protein
AT2G15400	7.07	6.79	7.7	16.01	17.36	15.36	7.7	15.36	0.996248	1.31661	8.91456e-12	9.24148e-11	yes	NRPE3B
AT2G15890	24.35	40.06	41.74	111.16	124.18	102.21	41.74	102.21	1.29203	1.95912	2.64859e-35	1.18254e-33	NA	MATERNAL EFFECT EMBRYO ARREST 14 MEE14
AT2G16365	4.13	8.38	8.05	17.35	25.06	20.36	8.38	17.35	1.04991	1.85738	5.397e-30	1.88286e-28	yes	F-box family protein
AT2G16390	5.31	5.54	5	8.54	9.45	10.84	5.54	8.54	0.62435	1.09234	8.53675e-10	7.13367e-09	NA	DEFECTIVE IN RNADIRECTED DNA METHYLATION 1 DRD1
AT2G17036	1.19	1.75	1.14	4.7	4.3	3.75	1.75	3.75	1.09954	1.5575	3.55614e-06	1.83827e-05	NA	contains IP domain F-box domain. cyclin-like (InterPro:IPR001810). Protein of unknown function DUF295 (InterPro:IPR005174)
AT2G17440	6.66	8.57	6.14	13.75	17.12	13.06	8.57	13.06	0.607788	1.14881	4.44897e-10	3.84505e-09	NA	PLANT INTRACELLULAR RAS GROUPRELATED LRR 5 PIRL5
AT2G17650	0.65	1.02	0.68	3.51	3.32	3.59	1.02	3.32	1.70261	2.23685	1.21906e-11	1.24088e-10	NA	AMP-dependent synthetase and ligase family protein
AT2G17680	0.14	0.3	0.24	1.29	0.68	0.84	0.3	0.68	1.18057	2.05322	0.00636513	0.0170042	yes	Arabidopsis protein of unknown function (DUF241)
AT2G17695	5.44	4.81	4.76	8.79	9.39	8.96	5.44	8.79	0.692257	0.873891	0.000547276	0.00187934	NA	unknown
AT2G17770	3.5	2.26	2.35	6.99	9.54	5.54	3.5	5.54	0.662531	1.57478	3.83839e-06	1.97099e-05	NA	BASIC REGION_LEUCINE ZIPPER MOTIF 27 BZIP27
AT2G17787	3.95	3.48	2.93	6.12	6.74	6.62	3.95	6.12	0.631679	0.829752	0.000349741	0.00125121	NA	unknown protein
AT2G17950	0.01	0.01	0.01	0.69	0.93	0.87	0.01	0.69	6.10852	6.37504	1.20629e-10	1.09939e-09	yes	WUSCHEL WUS
AT2G18050	32.38	34.65	25.52	579.62	889.35	470.65	34.65	470.65	3.76373	4.4283	9.42115e-101	2.45297e-98	yes	HISTONE H13 HIS13
AT2G18280	17.37	17.13	14.66	27.17	33.18	27.9	17.37	27.17	0.645417	1.2241	7.29883e-14	9.23461e-13	NA	TUBBY LIKE PROTEIN 2 TLP2
AT2G18340	0.37	0.64	0.47	13.69	14	9.16	0.64	9.16	3.8392	4.91649	1.11235e-63	1.25064e-61	yes	late embryogenesis abundant domain-containing protein _ LEA domain-containing protein
AT2G18450	0.62	0.58	0.4	1.85	2.25	1.96	0.62	1.85	1.57719	1.83604	4.06143e-09	3.12471e-08	yes	SUCCINATE DEHYDROGENASE 12 SDH12
AT2G18540	0.12	0.12	0.1	41.9	40.67	18.65	0.12	18.65	7.28	8.33937	9.27073e-15	1.26342e-13	yes	RmlC-like cupins superfamily protein
AT2G18710	16.27	13.69	14.83	34.06	32.05	37.15	16.27	32.05	0.97811	1.44563	1.42471e-18	2.61231e-17	NA	SECY HOMOLOG 1 SCY1
AT2G18735	7.32	8.12	7.9	17.9	19.38	16.97	8.12	16.97	1.06343	1.17226	8.11915e-08	5.30027e-07	NA	other RNA
AT2G18950	9.81	9.69	9.66	15.64	20.31	16.55	9.81	15.64	0.672915	0.806669	2.90981e-06	1.52649e-05	NA	HOMOGENTISATE PHYTYLTRANSFERASE 1 HPT1
AT2G19320	0.01	0.16	0.01	4.44	6.16	2.66	0.16	2.66	4.05528	6.32478	8.82897e-10	7.36542e-09	yes	unknown protein
AT2G19450	8.09	8.65	9.46	25.86	25.28	25.61	9.46	25.28	1.41808	1.5188	3.71678e-20	7.64847e-19	NA	TRIACYLGLYCEROL BIOSYNTHESIS DEFECT 1 TAG1
AT2G19650	0.98	0.86	0.96	2.25	2.06	1.92	0.98	1.92	0.970253	1.13009	0.00165101	0.00509772	NA	Cysteine_Histidine-rich C1 domain family protein
AT2G19810	19.83	23.69	12.28	62.77	82.51	91.66	23.69	62.77	1.4058	2.23802	6.62637e-24	1.68451e-22	yes	OXIDATIONRELATED ZINC FINGER 1 OZF1
AT2G19900	1.18	1.67	0.78	9.87	10.4	5.16	1.67	5.16	1.62752	3.04705	3.27677e-15	4.63149e-14	NA	NADPMALIC ENZYME 1 NADPME1
AT2G19910	1.73	1.43	2.16	8.18	8.77	6.88	2.16	6.88	1.67138	2.23133	1.35219e-30	4.88983e-29	yes	RNA-dependent RNA polymerase family protein
AT2G19920	1.19	1.85	1.48	3.93	5.06	3.42	1.85	3.42	0.886471	1.62819	3.75916e-14	4.88869e-13	NA	RNA-dependent RNA polymerase family protein
AT2G20080	0.01	0.03	0.01	0.5	0.87	0.3	0.03	0.3	3.32193	5.5573	6.23572e-06	3.10219e-05	yes	unknown protein
AT2G20260	44.85	38.99	35.23	93.28	84.19	71.37	44.85	71.37	0.67021	1.4474	8.58556e-19	1.60033e-17	NA	PHOTOSYSTEM I SUBUNIT E2 PSAE2
AT2G20340	1.28	1.47	1.52	3.2	3.29	2.71	1.52	2.71	0.834222	1.18098	7.01044e-06	3.45769e-05	NA	Pyridoxal phosphate (PLP)-dependent transferases superfamily protein
AT2G20515	5.13	6.13	7.88	17.83	26.44	19.88	7.88	17.83	1.17804	1.92312	1.21035e-17	2.06185e-16	NA	unknown protein
AT2G20570	1.27	1.14	1.72	5.86	6.08	8.36	1.72	5.86	1.76849	2.41138	2.29493e-11	2.26517e-10	yes	GBF'S PRORICH REGIONINTERACTING FACTOR 1 GPRI1
AT2G20620	0.01	0.05	0.01	1.26	1.51	1.19	0.05	1.19	4.57289	6.30741	9.88837e-10	8.19119e-09	yes	Protein of unknown function (DUF626)
AT2G20670	0.93	0.96	1.26	7.02	5.3	3.89	1.26	3.89	1.62635	2.49851	2.60662e-07	1.58337e-06	NA	Protein of unknown function (DUF506)
AT2G20750	0.39	0.16	0.12	2.03	4.17	3.72	0.39	2.03	2.37993	3.93676	2.85392e-14	3.75088e-13	NA	EXPANSIN B1 EXPB1
AT2G20870	0.2	0.01	0.01	11.58	3.36	6.39	0.2	3.36	4.07039	6.98133	1.81163e-05	8.31986e-05	yes	cell wall protein precursor. putative
AT2G20890	49.05	56.92	49.28	143.44	101.9	98.34	56.92	98.34	0.788843	1.2234	1.45675e-10	1.31506e-09	NA	PHOTOSYSTEM II REACTION CENTER PSB29 PROTEIN PSB29
AT2G20920	7.85	9.52	7.48	16.83	18.49	16.33	9.52	16.33	0.778491	1.01476	6.2932e-07	3.62342e-06	NA	Protein of unknown function (DUF3353)
AT2G21040	1.51	1.23	0.81	5.13	3.9	3.38	1.51	3.38	1.16247	1.71548	2.07749e-06	1.11565e-05	yes	C2 domain-containing protein. Possible pseudogene of AT2G20990.
AT2G21045	0.37	0.32	0.41	6.1	9.6	5.53	0.41	5.53	3.75358	4.02599	4.13716e-22	9.63584e-21	yes	Rhodanese_Cell cycle control phosphatase superfamily protein
AT2G21235	0.03	0.01	0.01	0.26	0.11	0.22	0.03	0.11	1.87447	4.38099	0.00874697	0.0225465	yes	Basic-leucine zipper (bZIP) transcription factor family protein
AT2G21260	9.99	8.41	12.39	23.63	19.77	21.36	12.39	19.77	0.674137	1.22928	1.04547e-11	1.07301e-10	yes	NAD(P)-linked oxidoreductase superfamily protein
AT2G21330	15.49	17.04	23.35	130.68	126.31	122.29	23.35	122.29	2.38881	2.7585	4.22011e-21	9.19687e-20	NA	FRUCTOSEBISPHOSPHATE ALDOLASE 1 FBA1
AT2G21370	1.49	1.8	2.21	4.16	5.26	3.83	2.21	3.83	0.793298	1.18469	2.62827e-06	1.38792e-05	NA	XYLULOSE KINASE1 XK1
AT2G21385	8.95	9.24	8.51	27.92	22.68	19.2	9.24	19.2	1.05514	1.28839	1.08181e-13	1.3535e-12	NA	unknown protein.
AT2G21450	0.17	0.13	0.08	4.54	3.3	3.12	0.17	3.12	4.19794	4.81756	1.64253e-33	6.81678e-32	NA	CHROMATIN REMODELING 34 CHR34
AT2G21490	1.01	1.38	0.3	163.83	225.44	117.44	1.38	117.44	6.41111	7.68552	2.29546e-57	2.12652e-55	yes	DEHYDRIN LEA LEA
AT2G21530	2.76	3.52	2.94	13.42	16.2	20.4	3.52	13.42	1.93074	2.58666	5.36791e-14	6.88311e-13	NA	SMAD_FHA domain-containing protein
AT2G21560	3.19	3.23	1.65	6.3	6.68	7.37	3.23	6.3	0.963818	1.52049	1.08185e-07	6.9343e-07	NA	unknown protein
AT2G21720	0.01	0.04	0.03	13.13	23.22	10.73	0.04	10.73	8.06743	9.3335	1.63169e-52	1.29359e-50	yes	Plant protein of unknown function (DUF639)
AT2G21730	0.26	0.05	0.45	1.46	1.4	0.78	0.45	0.78	0.793549	2.43736	0.000111705	0.000441731	yes	CINNAMYL ALCOHOL DEHYDROGENASE HOMOLOG 2 CAD2
AT2G21780	0.21	0.45	0.66	2.29	2.92	1.28	0.66	1.28	0.955606	2.25214	0.00140511	0.0044117	yes	unknown protein
AT2G21820	9.23	12.61	4.87	190.81	197.16	119.5	12.61	119.5	3.24437	4.40139	2.10228e-20	4.41051e-19	NA	unknown protein
AT2G21840	0.79	0.6	0.92	2.48	2.74	3.45	0.92	2.48	1.43063	1.88561	4.9272e-10	4.22881e-09	yes	Cysteine_Histidine-rich C1 domain family protein
AT2G21930	0.15	0.34	0.17	3.16	1.75	2.28	0.34	1.75	2.36375	3.62482	1.73408e-08	1.23156e-07	yes	paternally expressed imprinted gene.
AT2G21960	2.78	3.29	4.96	12.57	13.16	14.16	4.96	12.57	1.34157	1.97143	1.26346e-22	3.00496e-21	NA	unknown protein
AT2G22000	1.58	1.19	0.84	2.6	5.13	3.6	1.58	2.6	0.718587	2.04516	7.2308e-07	4.11631e-06	NA	ELICITOR PEPTIDE 6 PRECURSOR PROPEP6
AT2G22040	0.36	0.11	0.28	1.18	1.79	1.66	0.36	1.18	1.71272	2.54488	2.94017e-07	1.77335e-06	yes	LETHAL WITH SEC THIRTEEN 82 LST82
AT2G22060	0.05	0.01	0.01	14.18	17.72	11.94	0.05	11.94	7.89966	9.50966	1.40547e-73	1.93135e-71	yes	BEST Arabidopsis thaliana protein match is: Galactose oxidase_kelch repeat superfamily protein (TAIR:AT2G22030.1)
AT2G22122	2.73	1.57	3.64	23.74	33.92	21.13	3.64	21.13	2.53728	3.19819	1.26534e-28	4.12904e-27	NA	unknown protein
AT2G22170	43.75	27.54	55.4	124.29	140.15	140.04	55.4	124.29	1.16575	1.66568	1.16148e-24	3.09581e-23	yes	PLAT DOMAIN PROTEIN 2 PLAT2
AT2G22190	2.48	1.46	1.67	6.11	5.11	4.36	2.48	4.36	0.813988	1.61076	1.33422e-08	9.60199e-08	NA	TREHALOSE6PHOSPHATE PHOSPHATASE E TPPE
AT2G22240	20.4	16.88	9.84	48.04	53.02	51.55	20.4	48.04	1.23567	1.82827	5.63091e-15	7.81159e-14	NA	MYOINOSITOL1PHOSPHATE SYNTHASE 2 MIPS2
AT2G22460	3.17	3.9	9.9	19.61	35.01	15.87	9.9	15.87	0.680802	2.0431	3.98357e-09	3.06958e-08	NA	Protein of unknown function. DUF617
AT2G22630	0.07	0.06	0.08	4.36	4.62	4.11	0.08	4.11	5.68299	6.13525	2.01503e-63	2.25528e-61	yes	AGAMOUSLIKE 17 AGL17
AT2G22650	1.14	2.05	1.12	5.77	7.84	6.25	2.05	5.77	1.49295	2.37687	2.24859e-21	4.98824e-20	NA	FAD-dependent oxidoreductase family protein
AT2G22660	32.61	33.93	27.61	102.86	123.13	111.78	33.93	102.86	1.60005	1.83887	3.83593e-26	1.10328e-24	NA	Protein of unknown function (duplicated DUF1399)
AT2G22680	5.55	6.92	6.48	18.65	26.88	22.75	6.92	18.65	1.43033	2.05632	2.99004e-30	1.05806e-28	yes	WAV3 HOMOLOG 1 WAVH1
AT2G22840	3.82	4.58	9.33	15.33	23.5	16.3	9.33	15.33	0.716409	1.7994	1.33588e-21	3.01211e-20	NA	GROWTHREGULATING FACTOR 1 GRF1
AT2G22890	0.97	0.78	0.95	2.83	2.41	3.18	0.97	2.41	1.31298	1.6411	0.000472279	0.00164556	NA	Kua-ubiquitin conjugating enzyme hybrid localisation domain
AT2G22980	0.33	0.22	0.28	5.63	4.93	5.23	0.33	4.93	3.90105	4.37205	2.22057e-32	8.59558e-31	NA	SERINE CARBOXYPEPTIDASELIKE 13 SCPL13
AT2G22990	0.65	0.27	0.69	2.55	1.26	2.16	0.69	1.26	0.868755	1.94062	0.00480383	0.0132482	NA	SINAPOYLGLUCOSE 1 SNG1
AT2G23060	0.91	0.72	2.2	6.16	5.91	5.46	2.2	5.46	1.3114	2.21181	1.91793e-15	2.74537e-14	NA	Acyl-CoA N-acyltransferases (NAT) superfamily protein
AT2G23110	0.32	0.29	0.08	12.1	6.79	5.57	0.32	5.57	4.12153	5.35069	4.53901e-15	6.34307e-14	yes	Late embryogenesis abundant protein. group 6
AT2G23220	0.01	0.03	0.01	0.15	0.14	0.22	0.03	0.14	2.22239	4.17881	0.0210708	0.0488094	yes	CYTOCHROME P450. FAMILY 81. SUBFAMILY D. POLYPEPTIDE 6 CYP81D6
AT2G23230	0.01	0.01	0.01	0.66	0.71	1.02	0.01	0.66	6.04439	6.3159	6.59027e-08	4.35391e-07	yes	Terpenoid cyclases_Protein prenyltransferases superfamily protein
AT2G23240	0.56	0.79	0.01	29.8	53.58	38.51	0.79	29.8	5.23732	6.45907	6.89051e-39	3.46416e-37	yes	ARABIDOPSIS THALIANA METALLOTHIONEIN 4B ATMT4B
AT2G23348	0.53	0.68	0.66	1.06	1.68	1.24	0.68	1.06	0.640458	1.28108	0.00695586	0.0183923	NA	unknown protein
AT2G23510	0.03	0.04	0.01	1.08	0.66	0.94	0.04	0.66	4.04439	5.4695	4.68801e-10	4.03753e-09	yes	SPERMIDINE DISINAPOYL ACYLTRANSFERASE SDT
AT2G23590	0.14	0.13	0.16	6.48	4.3	4.9	0.16	4.3	4.74819	5.09004	1.01638e-29	3.47719e-28	yes	METHYL ESTERASE 8 MES8
AT2G23600	1.85	2.29	4.45	17.72	18.15	22.73	4.45	17.72	1.9935	2.59549	1.695e-19	3.32884e-18	NA	ACETONECYANOHYDRIN LYASE ACL
AT2G23640	0.01	0.01	0.01	43.12	82.41	55.93	0.01	43.12	12.0741	12.5624	1.53326e-60	1.54168e-58	yes	RETICULAN LIKE PROTEIN B13 RTNLB13
AT2G23760	0.31	0.27	0.24	1.41	1.79	1.87	0.31	1.41	2.18536	2.76026	1.63195e-18	2.98789e-17	yes	BEL1LIKE HOMEODOMAIN 4 BLH4
AT2G23840	0.38	0.86	0.51	2.02	2.44	1.88	0.86	1.88	1.12832	2.21557	2.78247e-08	1.91819e-07	NA	HNH endonuclease
AT2G24010	0.04	0.05	0.03	0.23	0.4	0.24	0.05	0.23	2.20163	2.77477	0.00645499	0.0172159	yes	SERINE CARBOXYPEPTIDASELIKE 23 scpl23
AT2G24020	18.62	18.29	21.16	37.4	49.22	38.26	21.16	37.4	0.821699	1.28848	6.48217e-15	8.94735e-14	NA	Uncharacterised BCR. YbaB family COG0718
AT2G24060	7.72	9.92	8.46	19.58	23.57	20.17	9.92	19.58	0.980969	1.30249	1.30085e-13	1.61854e-12	NA	Translation initiation factor 3 protein
AT2G24070	1.7	1.33	1.52	3.34	5.49	4.33	1.7	3.34	0.974313	1.50566	2.52808e-08	1.75405e-07	NA	QWRF DOMAIN CONTAINING 4 QWRF4
AT2G24090	19.43	18.53	18.58	49.92	45.92	46.97	19.43	45.92	1.24084	1.47614	6.23514e-19	1.17104e-17	NA	Ribosomal protein L35
AT2G24100	10.3	9.44	6.84	24.21	22.53	19.22	10.3	19.22	0.899964	1.27649	1.64208e-12	1.83206e-11	NA	ALTERED SEED GERMINATION 1 ASG1
AT2G24230	5.65	5.95	6.26	11.23	11.8	11.73	6.26	11.23	0.843123	1.05938	6.15308e-09	4.62462e-08	NA	Leucine-rich repeat protein kinase family protein
AT2G24270	10.81	13.02	27.84	74.87	89.55	108.23	27.84	74.87	1.42723	2.71532	6.32585e-24	1.60977e-22	NA	ALDEHYDE DEHYDROGENASE 11A3 ALDH11A3
AT2G24280	4.8	2.91	5.31	10.72	10.59	12.97	5.31	10.59	0.995919	1.65299	7.08437e-20	1.4293e-18	NA	alpha_beta-Hydrolases superfamily protein
AT2G24350	0.72	0.53	0.4	1.78	2.28	1.94	0.72	1.78	1.30581	1.82325	4.48586e-09	3.43735e-08	NA	RNA binding (RRM_RBD_RNP motifs) family protein
AT2G24420	14.8	18	15.89	34.05	49.8	46.91	18	34.05	0.919658	1.18732	3.52437e-14	4.58818e-13	NA	DNA repair ATPase-related
AT2G24580	1.63	2.04	2.04	13.03	10.97	9.73	2.04	9.73	2.25387	2.80838	7.1872e-10	6.06196e-09	yes	FAD-dependent oxidoreductase family protein
AT2G24645	4.85	6.45	5.09	13.6	18.54	14.15	6.45	13.6	1.07624	1.44667	1.34344e-14	1.80794e-13	NA	Transcriptional factor B3 family protein
AT2G24692	3.86	3.92	4.05	6.9	11.91	8.03	4.05	6.9	0.768674	1.16802	0.00323256	0.00929628	NA	unknown protein
AT2G24696	0.01	0.01	0.01	0.78	0.67	0.44	0.01	0.44	5.45943	5.97728	5.10484e-07	2.98295e-06	yes	transcriptional factor B3 family protein
AT2G24700	11.59	13.21	12.76	33.19	53.48	35.81	13.21	33.19	1.32912	1.86285	9.44104e-30	3.23889e-28	NA	Transcriptional factor B3 family protein
AT2G24735	0.01	0.01	0.01	0.61	0.84	0.79	0.01	0.61	5.93074	7.67507	2.91739e-23	7.16601e-22	NA	Unknown gene
AT2G24800	0.21	0.01	0.09	2.47	2.95	3.21	0.21	2.47	3.55605	4.76699	9.33075e-16	1.37052e-14	yes	Peroxidase superfamily protein
AT2G24820	5.56	7.73	4.41	22.82	29.19	27.4	7.73	22.82	1.56176	2.2917	8.10025e-34	3.41328e-32	NA	TRANSLOCON AT THE INNER ENVELOPE MEMBRANE OF CHLOROPLASTS 55II TIC55II
AT2G24980	1.47	1.67	2.75	10.36	16.46	8.36	2.75	8.36	1.60407	2.86525	4.10682e-15	5.77171e-14	NA	EXTENSIN 6 EXT6
AT2G25095	0.01	0.01	0.01	13.84	23.1	21.67	0.01	13.84	10.4346	10.932	5.5185e-09	4.17559e-08	yes	MICRORNA156A MIR156A
AT2G25130	0.42	0.8	0.7	2.43	2.69	2.6	0.8	2.43	1.60288	1.96532	4.29699e-07	2.53666e-06	yes	ARM repeat superfamily protein
AT2G25150	0.01	0.01	0.01	0.71	0.52	0.47	0.01	0.47	5.55459	5.82443	3.89964e-07	2.31424e-06	yes	HXXXD-type acyl-transferase family protein
AT2G25260	3.08	3.11	3.04	6.06	8.41	6.88	3.11	6.06	0.962403	1.16705	4.66378e-07	2.73556e-06	yes	unknown protein
AT2G25330	0.22	0.13	0.1	10.61	11.58	8.62	0.22	8.62	5.29211	6.49652	1.66265e-91	3.51501e-89	yes	TRAF-like family protein
AT2G25605	4.52	6.58	5.71	10.74	13.19	10.98	6.58	10.74	0.706835	1.24042	3.81698e-09	2.95133e-08	NA	unknown protein
AT2G25770	1.46	1.51	3.06	7.84	13.24	8.53	3.06	7.84	1.35732	2.30384	3.26083e-14	4.25854e-13	yes	Polyketide cyclase_dehydrase and lipid transport superfamily protein
AT2G25840	5.25	5.27	5.24	9.54	8.7	8.32	5.27	8.32	0.658781	0.662756	0.00028665	0.00104162	NA	OVULE ABORTION 4 OVA4
AT2G25890	0.91	0.54	0.01	162.74	148.68	113.87	0.91	113.87	6.96731	8.1881	6.48324e-82	1.0909e-79	yes	Oleosin family protein
AT2G25900	9.83	7.18	6.1	33.54	32.83	45.12	9.83	32.83	1.73975	2.16425	2.43065e-15	3.45928e-14	NA	ATCTH
AT2G25980	0.21	0.5	0.48	3.58	7.6	3.94	0.5	3.58	2.83996	3.83748	5.00856e-15	6.97561e-14	yes	Mannose-binding lectin superfamily protein
AT2G26010	0.1	0.12	0.33	1.42	1.55	0.88	0.33	0.88	1.41504	2.81091	0.00641927	0.0171377	yes	PLANT DEFENSIN 1.3 PDF1.3
AT2G26040	7.83	9.83	11.78	24.03	46.04	30.46	11.78	24.03	1.0285	1.94823	1.09669e-18	2.02589e-17	yes	PYR1LIKE 2 PYL2
AT2G26250	33.62	29.04	34.83	84.12	75.28	80.05	34.83	75.28	1.11194	1.20706	3.82306e-15	5.3913e-14	yes	3KETOACYLCOA SYNTHASE 10 KCS10
AT2G26330	7.25	6.56	7.54	37.81	47.21	46.26	7.54	37.81	2.32613	2.52558	2.89596e-39	1.48305e-37	NA	ERECTA ER
AT2G26355	30.79	48.09	29.82	114.53	147.03	164.18	48.09	114.53	1.25192	2.03039	6.84068e-16	1.0193e-14	NA	Potential natural antisense gene. locus overlaps with AT2G26360
AT2G26370	0.05	0.01	0.01	0.57	0.27	0.14	0.05	0.14	1.48543	4.4422	0.0210489	0.0487677	NA	MD-2-related lipid recognition domain-containing protein
AT2G26440	34.73	26.88	36.13	93.41	82.94	101.74	36.13	82.94	1.19887	1.68162	1.40877e-11	1.42112e-10	yes	Plant invertase_pectin methylesterase inhibitor superfamily
AT2G26500	62.75	91.48	76.64	287.49	257.84	276.49	91.48	257.84	1.49495	1.86097	3.47267e-14	4.52563e-13	NA	cytochrome b6f complex subunit (petM). putative
AT2G26540	3.41	3.99	4.16	9.84	8.34	6.92	4.16	6.92	0.734189	1.17591	3.00077e-09	2.35632e-08	NA	HEMD
AT2G26580	0.39	0.33	0.47	7.44	10.38	6.06	0.47	6.06	3.68859	4.259	9.8572e-52	7.57198e-50	yes	YABBY5 YAB5
AT2G26870	1.93	1.68	1.92	10.04	6.91	8.62	1.93	6.91	1.84008	2.45567	4.11301e-15	5.77713e-14	yes	NONSPECIFIC PHOSPHOLIPASE C2 NPC2
AT2G26975	3.32	5.9	5.84	12.35	11.4	9.4	5.9	9.4	0.671946	1.28626	1.48796e-05	6.94689e-05	NA	Ctr copper transporter family
AT2G26980	6.19	7.97	9.04	29.47	37.61	27.32	9.04	27.32	1.59556	1.94165	3.28816e-32	1.2649e-30	NA	CBLINTERACTING PROTEIN KINASE 3 CIPK3
AT2G27290	4.91	5.38	7.05	17.87	19.44	17.51	7.05	17.51	1.31248	1.66341	2.04391e-16	3.18563e-15	NA	Protein of unknown function (DUF1279)
AT2G27360	1.83	1.77	3.22	6.47	5.88	5.88	3.22	5.88	0.868755	1.24336	1.09047e-05	5.21717e-05	NA	GDSL-like Lipase_Acylhydrolase superfamily protein
AT2G27370	0.09	0.04	0.04	0.3	0.86	0.43	0.09	0.3	1.73697	3.14734	0.00237538	0.00706276	yes	CASPARIAN STRIP MEMBRANE DOMAIN PROTEIN 3 CASP3
AT2G27380	2.9	2.53	0.66	43.18	40.66	62.14	2.9	40.66	3.80949	4.60762	3.64635e-21	7.98163e-20	NA	EXTENSIN PROLINERICH 1 EPR1
AT2G27385	10.4	11.13	15.63	147.7	181.56	146.69	15.63	146.69	3.23038	3.64474	1.39625e-98	3.38589e-96	yes	Pollen Ole e 1 allergen and extensin family protein
AT2G27680	9.93	13.63	14.81	28.37	32.55	24.77	14.81	24.77	0.742022	1.12563	4.88119e-11	4.63657e-10	NA	NAD(P)-linked oxidoreductase superfamily protein
AT2G27880	0.03	0.05	0.08	1.39	2.63	1.85	0.08	1.39	4.11894	5.12636	2.93337e-35	1.30498e-33	yes	ARGONAUTE 5 AGO5
AT2G27940	0.01	0.01	0.01	1.76	1.04	1	0.01	1	6.64386	6.98489	4.49699e-06	2.28733e-05	yes	RING_U-box superfamily protein
AT2G28150	5.9	7.11	7.44	14.32	20.63	23.85	7.44	14.32	0.944657	1.29452	1.58152e-08	1.12832e-07	NA	unknown
AT2G28305	0.98	0.79	1.61	2.63	2.75	3.36	1.61	2.63	0.708002	1.46051	1.07769e-05	5.15803e-05	NA	LONELY GUY 1 LOG1
AT2G28340	0.03	0.05	0.14	9.48	8.88	7.88	0.14	7.88	5.8147	7.0471	8.07907e-84	1.43767e-81	yes	GATA TRANSCRIPTION FACTOR 13 GATA13
AT2G28410	5.65	7.29	6.29	14.5	17.75	13.95	7.29	13.95	0.936274	1.2154	4.89836e-07	2.86704e-06	yes	unknown protein
AT2G28420	0.17	0.01	0.44	7.48	4.45	3.92	0.44	3.92	3.15528	4.89462	1.52e-17	2.57339e-16	yes	GLYOXYLASE I 8 GLYI8
AT2G28490	0.64	0.25	0.41	282.21	348.18	181.49	0.64	181.49	8.1476	9.11938	1.86632e-126	7.44571e-124	yes	RmlC-like cupins superfamily protein
AT2G28605	3.16	4.72	4.37	11.53	11.02	11.37	4.72	11.02	1.22327	1.63982	1.46599e-08	1.05105e-07	NA	PsbP domain-OEC23 like
AT2G28610	0.01	0.18	0.19	3.15	5.74	3.08	0.19	3.08	4.01886	5.04005	2.46925e-21	5.45817e-20	yes	PRESSED FLOWER PRS
AT2G28720	22.23	27.63	24.7	58.25	95.81	48.32	27.63	48.32	0.806385	1.76715	1.62059e-08	1.1542e-07	NA	Histone superfamily protein
AT2G28800	19.56	27.56	21.39	60.94	60.22	53.55	27.56	53.55	0.958311	1.53994	8.88015e-23	2.13046e-21	NA	ALBINO 3 ALB3
AT2G28870	6.13	6.49	6.23	16.57	20.83	10.56	6.49	10.56	0.702319	1.20843	3.34265e-06	1.73371e-05	yes	unknown protein
AT2G28930	3.34	2.7	3.35	13.15	13.8	14.62	3.35	13.15	1.97283	2.12852	1.13968e-24	3.04427e-23	NA	PROTEIN KINASE 1B PK1B
AT2G28960	0.01	0.03	0.04	0.2	0.21	0.15	0.04	0.15	1.90689	2.82232	0.00643609	0.017177	yes	Leucine-rich repeat protein kinase family protein
AT2G28970	0.02	0.01	0.01	0.3	0.17	0.3	0.02	0.17	3.08746	4.5604	3.30131e-05	0.000144272	yes	Leucine-rich repeat protein kinase family protein
AT2G29090	0.52	0.47	0.22	1.6	1.58	0.97	0.52	0.97	0.899473	1.84675	1.12869e-06	6.27448e-06	yes	CYTOCHROME P450. FAMILY 707. SUBFAMILY A. POLYPEPTIDE 2 CYP707A2
AT2G29180	5.76	7.58	8.79	49.23	48.3	58.63	8.79	48.3	2.45809	2.96547	1.39197e-35	6.36419e-34	NA	unknown protein
AT2G29320	6.17	6.96	9.34	30.28	32.66	24.91	9.34	24.91	1.41523	2.17436	1.99199e-20	4.18622e-19	NA	NAD(P)-binding Rossmann-fold superfamily protein
AT2G29330	0.04	0.11	0.03	2.4	1.18	1.64	0.11	1.18	3.42321	4.82203	4.34039e-11	4.15478e-10	yes	TROPINONE REDUCTASE TRI
AT2G29340	9.07	8.14	10.38	32.7	27.31	30.5	10.38	27.31	1.39562	1.5223	4.26021e-07	2.51615e-06	NA	NAD-dependent epimerase_dehydratase family protein
AT2G29380	0.51	0.85	0.4	5.24	5.6	7.4	0.85	5.24	2.62403	3.23457	5.02875e-21	1.09194e-19	yes	HIGHLY ABAINDUCED PP2C GENE 3 HAI3
AT2G29420	49.17	49.35	49.45	173.57	134.43	118.74	49.45	118.74	1.26376	1.43344	1.46638e-09	1.19312e-08	NA	GLUTATHIONE STRANSFERASE TAU 7 GSTU7
AT2G29500	4.43	5.95	8.46	13.47	12.95	15.5	8.46	12.95	0.614223	1.41035	1.70937e-07	1.06636e-06	yes	HSP20-like chaperones superfamily protein
AT2G29620	0.01	0.06	0.07	0.43	0.48	0.26	0.07	0.26	1.89308	3.45849	8.54e-05	0.000345045	NA	unknown protein
AT2G29650	1.71	1.94	2.7	7.51	7.21	5.75	2.7	5.75	1.0906	1.66963	7.53824e-13	8.72115e-12	NA	PHOSPHATE TRANSPORTER 4
AT2G30100	1.89	1.29	1.24	5.08	3.7	3.83	1.89	3.7	0.969139	1.31033	0.00282343	0.00825309	NA	pentatricopeptide (PPR) repeat-containing protein
AT2G30170	4.34	5.19	5.43	8.74	12.44	10.3	5.43	8.74	0.686681	1.20462	5.58808e-09	4.22049e-08	NA	PHOTOSYSTEM II CORE PHOSPHATASE PBCP
AT2G30350	6.12	7.54	4.86	30.39	27.11	29.54	7.54	27.11	1.84619	2.32436	9.54921e-34	4.00339e-32	NA	Excinuclease ABC. C subunit. N-terminal
AT2G30570	79.84	85.15	106.5	216.89	202.75	192.94	106.5	192.94	0.857299	1.37444	2.37065e-11	2.33524e-10	NA	PHOTOSYSTEM II REACTION CENTER W PSBW
AT2G30650	0.06	0.01	0.01	3.76	3.36	3.34	0.06	3.34	5.79874	7.53482	7.64382e-30	2.63696e-28	yes	ATP-dependent caseinolytic (Clp) protease_crotonase family protein
AT2G30680	0.05	0.04	0.04	7.37	9.41	5.37	0.05	5.37	6.74685	7.78352	1.07901e-63	1.21869e-61	yes	BEST Arabidopsis thaliana protein match is: glucan synthase-like 3 (TAIR:AT2G31960.2)
AT2G30695	6.72	6.05	7.31	12.34	14.57	12.8	7.31	12.34	0.755399	1.22622	4.14377e-11	3.97734e-10	NA	unknown
AT2G30766	0.06	0.01	0.36	0.79	1.16	1.28	0.36	0.79	1.13386	3.07045	0.000513965	0.00177704	NA	unknown protein
AT2G30790	1.59	2.13	1.54	4.1	4.62	3.77	2.13	3.77	0.823711	1.2545	0.000262736	0.000963771	NA	PHOTOSYSTEM II SUBUNIT P2 PSBP2
AT2G30820	1.01	1.03	1.03	1.95	3.41	2.83	1.03	1.95	0.92083	1.57859	6.43772e-09	4.82537e-08	NA	unknown protein
AT2G31040	8.21	7.63	9.33	16.43	17.64	15.29	9.33	15.29	0.712639	1.11477	5.55406e-10	4.74377e-09	NA	ATP synthase protein I -related
AT2G31070	0.87	0.56	1.38	7.26	6.76	5.54	1.38	5.54	2.00522	2.86753	1.8975e-25	5.30334e-24	yes	TCP DOMAIN PROTEIN 10 tcp10
AT2G31150	7.04	6.89	7.39	13.18	17.87	13	7.39	13	0.814865	1.00067	5.75495e-08	3.82452e-07	NA	ATP binding
AT2G31560	3.13	2.73	1.42	16.15	12.62	18.01	3.13	12.62	2.01148	2.70176	4.97139e-13	5.86397e-12	NA	Protein of unknown function (DUF1685)
AT2G31790	3.88	4.63	5.11	19.74	11.77	12.15	5.11	11.77	1.20372	1.72669	2.66331e-13	3.23027e-12	NA	UDP-Glycosyltransferase superfamily protein
AT2G31890	4.36	3.47	4.94	8.3	11.12	8.19	4.94	8.19	0.729352	1.08251	9.28898e-09	6.83005e-08	NA	RAP
AT2G31980	2.73	1.84	0.61	162.94	187.82	118.01	2.73	118.01	5.43386	6.65365	1.48946e-50	1.11981e-48	NA	PHYTOCYSTATIN 2 CYS2
AT2G32010	2.4	2.38	2.95	5.02	7.19	5.97	2.95	5.02	0.766972	1.32987	8.08252e-12	8.42483e-11	NA	CVP2 LIKE 1 CVL1
AT2G32275	0.09	0.26	0.08	4.62	4.47	3.44	0.26	3.44	3.72583	4.77629	2.12864e-13	2.60782e-12	yes	Expressed protein
AT2G32440	7.55	9.24	8.62	15.89	21.48	16.06	9.24	15.89	0.782154	1.06256	1.46985e-10	1.32544e-09	NA	ENTKAURENOIC ACID HYDROXYLASE 2 KAO2
AT2G32530	0.05	0.06	0.07	0.27	0.22	0.4	0.07	0.22	1.65208	2.28655	0.00243933	0.00724143	yes	CELLULOSE SYNTHASELIKE B3 CSLB03
AT2G32765	14.62	14.19	15.1	42.65	51.44	37.69	15.1	37.69	1.31963	1.6764	2.70957e-18	4.87428e-17	NA	SMALL UBIQUITINRELATED MODIFIER 5 SUMO5
AT2G32790	0.01	0.01	0.1	1.85	1.04	2.14	0.1	1.04	3.37851	6.17652	1.7644e-08	1.25194e-07	yes	Ubiquitin-conjugating enzyme family protein
AT2G32795	1.92	1.59	1.84	3.57	3.56	4.6	1.92	3.56	0.890771	1.37051	1.31778e-05	6.20742e-05	NA	Unknown gene
AT2G32830	0.31	0.27	0.3	0.64	1.04	0.81	0.31	0.64	1.0458	1.4217	0.0125177	0.0309399	yes	PHOSPHATE TRANSPORTER 1
AT2G32870	0.17	0.35	0.35	3.42	2.85	2.91	0.35	2.85	3.02554	3.41834	3.388e-16	5.21158e-15	yes	TRAF-like family protein
AT2G32910	12.73	9.25	10.47	29.88	25.74	24.24	12.73	24.24	0.929157	1.20776	1.46051e-13	1.81445e-12	NA	DCD (Development and Cell Death) domain protein
AT2G33070	0.12	0.11	0.21	9.38	3.42	4.68	0.21	3.42	4.02554	5.6427	0.000194866	0.000735092	yes	NITRILE SPECIFIER PROTEIN 2 NSP2
AT2G33180	5.09	4.21	3.1	10.12	10.75	8.97	5.09	8.97	0.817442	1.21423	2.62445e-06	1.3865e-05	NA	unknown protein
AT2G33450	47.02	35.53	48.4	87.38	97.14	101.45	48.4	87.38	0.852296	1.2889	4.28517e-15	5.99851e-14	NA	Ribosomal L28 family
AT2G33480	8.02	9.61	6.37	19.92	16.57	19.09	9.61	16.57	0.785965	1.61794	2.08518e-08	1.46359e-07	NA	NAC DOMAIN CONTAINING PROTEIN 41 NAC041
AT2G33520	0.15	0.01	0.15	10.53	7.66	6.9	0.15	6.9	5.52356	6.61455	3.61347e-27	1.08734e-25	NA	unknown protein
AT2G33710	1.43	1.54	1.19	2.68	2.38	2.49	1.54	2.38	0.628031	1.01787	0.000894707	0.00294564	yes	member of the ERF (ethylene response factor) subfamily B-1 of ERF_AP2 transcription factor family.
AT2G33735	2.67	2.73	2.16	4.79	5.41	4.47	2.73	4.47	0.711374	1.12316	0.000234153	0.000868333	NA	Chaperone DnaJ-domain superfamily protein
AT2G33740	13.47	15.8	11.91	31.36	38.66	33.07	15.8	31.36	0.989001	1.30273	1.62334e-14	2.17397e-13	NA	CUTA
AT2G33790	0.01	0.01	0.01	0.44	0.33	0.52	0.01	0.33	5.04439	5.42626	3.94102e-05	0.000169415	yes	ARABINOGALACTAN PROTEIN 30 AGP30
AT2G33800	33.97	27.02	37.52	89.49	95.95	103.98	37.52	89.49	1.25407	1.52968	2.54557e-22	5.97956e-21	NA	EMBRYO DEFECTIVE 3113 EMB3113
AT2G33830	30.72	41.12	58.25	202.66	451.29	258.21	58.25	202.66	1.79873	2.78819	6.66807e-10	5.64458e-09	NA	Dormancy_auxin associated family protein
AT2G33855	2.07	3.93	2.98	10.45	8.63	8.73	3.93	8.63	1.13483	1.84003	2.97051e-10	2.59815e-09	NA	unknown protein
AT2G33880	0.1	0.09	0.08	12.64	12.11	8.88	0.1	8.88	6.47249	6.94056	4.64784e-93	1.01738e-90	yes	HOMEOBOX3 HB3
AT2G34020	0.34	0.4	0.28	4.34	3.08	2.97	0.4	2.97	2.89239	3.26399	3.21552e-18	5.73199e-17	NA	Calcium-binding EF-hand family protein
AT2G34185	0.34	0.79	0.61	1.26	1.35	1.26	0.79	1.26	0.673499	1.37477	0.00298531	0.00866687	NA	unknown protein
AT2G34320	0.01	0.17	0.22	1.16	0.83	0.64	0.22	0.64	1.54057	2.91252	0.00410028	0.0115107	yes	Polynucleotidyl transferase. ribonuclease H-like superfamily protein
AT2G34360	0.03	0.09	0.14	0.45	0.33	0.8	0.14	0.33	1.23704	2.62868	0.00103951	0.0033684	yes	MATE efflux family protein
AT2G34490	0.59	0.44	1.08	5.35	4.96	5.87	1.08	4.96	2.19931	3.25271	1.88257e-24	4.94851e-23	yes	CYTOCHROME P450. FAMILY 710. SUBFAMILY A. POLYPEPTIDE 2 CYP710A2
AT2G34600	0.09	0.08	0.26	1.97	1.28	0.84	0.26	0.84	1.69188	3.33762	0.00109896	0.00353898	NA	JASMONATEZIMDOMAIN PROTEIN 7 JAZ7
AT2G34620	2.51	2.25	1.4	17.68	14.68	13.27	2.51	13.27	2.40241	2.79399	4.18614e-10	3.62931e-09	NA	Mitochondrial transcription termination factor family protein
AT2G34700	0.94	0.73	0.41	176.11	163.89	130.92	0.94	130.92	7.12181	7.79755	2.09438e-244	5.18046e-241	yes	Pollen Ole e 1 allergen and extensin family protein
AT2G34830	0.7	0.29	0.57	1.4	1.44	1.27	0.7	1.27	0.859402	1.50424	0.000126625	0.000494718	yes	WRKY DNABINDING PROTEIN 35 WRKY35
AT2G34860	10.28	12.81	11.66	25.87	27.2	27.15	12.81	25.87	1.01401	1.16617	2.53786e-11	2.48807e-10	NA	EMBRYO SAC DEVELOPMENT ARREST 3 EDA3
AT2G34870	0.52	0.22	0.46	222.39	252	226.86	0.52	222.39	8.74036	9.55792	6.19495e-207	5.67526e-204	yes	MATERNAL EFFECT EMBRYO ARREST 26 MEE26
AT2G34910	0.42	0.51	0.56	2.11	1.63	2.36	0.56	1.63	1.54137	2.14425	3.41297e-05	0.000148548	NA	BEST Arabidopsis thaliana protein match is: root hair specific 4 (TAIR:AT1G30850.1)
AT2G35060	4.55	5.15	4.51	10.95	14.36	17.23	5.15	10.95	1.08829	1.44923	2.25851e-16	3.50686e-15	NA	K+ UPTAKE PERMEASE 11 KUP11
AT2G35130	0.23	0.13	0.29	2.52	2.7	2.76	0.29	2.52	3.1193	3.82031	2.2643e-24	5.90796e-23	NA	Tetratricopeptide repeat (TPR)-like superfamily protein
AT2G35260	11.34	16.33	13.66	35.54	28.44	29.83	16.33	28.44	0.800397	1.2794	2.60157e-14	3.43017e-13	NA	unknown protein
AT2G35300	2.71	2.18	2.37	1269.9	1179.21	770.22	2.71	770.22	8.15083	8.82334	1.846e-174	1.26836e-171	yes	LATE EMBRYOGENESIS ABUNDANT 18 LEA18
AT2G35310	1.35	1.06	0.79	21.91	30.57	19.86	1.35	19.86	3.87883	4.6355	8.10468e-89	1.62983e-86	NA	Transcriptional factor B3 family protein
AT2G35370	27.85	27.24	48.08	86.78	144.13	124.12	48.08	86.78	0.851926	1.97928	1.05971e-21	2.40919e-20	NA	GLYCINE DECARBOXYLASE COMPLEX H GDCH
AT2G35410	9.64	8.54	10.9	18.5	21.36	22.14	10.9	18.5	0.763197	0.995942	1.89326e-07	1.17221e-06	NA	RNA-binding (RRM_RBD_RNP motifs) family protein
AT2G35640	0.05	0.01	0.01	0.58	0.59	0.68	0.05	0.58	3.53605	5.20287	9.22269e-05	0.000370035	yes	Homeodomain-like superfamily protein
AT2G35660	0.63	1.25	1.06	5.98	6.23	3.89	1.25	3.89	1.63784	2.62884	7.79756e-20	1.5668e-18	NA	CTF2A
AT2G35780	17.84	13.32	16.32	30.32	37.58	33.26	17.84	30.32	0.765154	1.18137	9.95661e-13	1.13964e-11	NA	SERINE CARBOXYPEPTIDASELIKE 26 scpl26
AT2G35820	6.11	7.22	6.49	62.08	75.34	71.9	7.22	62.08	3.10406	3.40723	3.01415e-43	1.81842e-41	yes	ureidoglycolate hydrolases
AT2G35910	0.31	0.5	0.35	1.51	0.76	1.08	0.5	0.76	0.604071	1.83958	0.0058029	0.0156868	yes	RING_U-box superfamily protein
AT2G35950	0.48	0.82	0.46	5.09	4.15	4.08	0.82	4.08	2.31487	2.90504	4.33798e-14	5.60313e-13	NA	EMBRYO SAC DEVELOPMENT ARREST 12 EDA12
AT2G35960	1.11	1.09	2.23	10.61	6.85	8.86	2.23	6.85	1.61906	2.83503	1.43148e-12	1.60579e-11	NA	NDR1_HIN1LIKE 12 NHL12
AT2G36000	8.7	8.3	10.03	25.33	27.16	20.27	10.03	20.27	1.01502	1.37583	2.00878e-13	2.46586e-12	NA	EMBRYO DEFECTIVE 3114 EMB3114
AT2G36026	0.24	0.4	0.32	1.89	2.24	1.75	0.4	1.75	2.12928	2.72781	0.00172128	0.00528825	yes	Ovate family protein
AT2G36050	0.49	0.67	0.98	1.66	3.05	2.08	0.98	1.66	0.76033	1.84146	9.64672e-05	0.000385978	yes	OVATE FAMILY PROTEIN 15 OFP15
AT2G36145	1.28	2.47	3.07	38.4	49.41	47.31	3.07	38.4	3.6448	4.46965	1.37871e-87	2.66425e-85	NA	unknown protein
AT2G36261	0.01	0.01	0.01	2.93	2.3	0.69	0.01	0.69	6.10852	7.62449	0.000993336	0.00323257	NA	unknown protein
AT2G36270	9.37	10.78	6.49	73.65	81.93	37.95	10.78	37.95	1.81574	3.1147	1.75938e-07	1.09508e-06	NA	ABA INSENSITIVE 5 ABI5
AT2G36400	3.2	2.84	6.21	17.74	32.64	20.6	6.21	17.74	1.51434	2.5079	2.06368e-22	4.86144e-21	NA	GROWTHREGULATING FACTOR 3 GRF3
AT2G36490	5.19	4.48	4.53	17.86	17.98	18.07	5.19	17.86	1.78293	1.98782	4.07392e-34	1.75861e-32	NA	DEMETERLIKE 1 DML1
AT2G36500	0.36	0.3	0.75	2.53	2.95	2.47	0.75	2.47	1.71955	2.69619	3.53558e-13	4.24658e-12	NA	CBS _ octicosapeptide_Phox_Bemp1 (PB1) domains-containing protein
AT2G36590	0.09	0.16	0.15	1.37	1.4	2.25	0.16	1.37	3.09803	3.62333	2.03442e-11	2.01663e-10	NA	PROLINE TRANSPORTER 3 ProT3
AT2G36610	0.37	0.66	0.84	2.53	2.22	2.27	0.84	2.22	1.4021	2.21683	0.000186947	0.000707594	yes	HOMEOBOX PROTEIN 22 HB22
AT2G36640	0.86	0.75	0.08	157.63	117.38	86.25	0.86	86.25	6.64804	7.8162	1.46245e-30	5.26545e-29	yes	EMBRYONIC CELL PROTEIN 63 ECP63
AT2G36660	0.69	0.91	0.86	3.6	4.17	2.99	0.91	2.99	1.71621	2.39117	1.92576e-17	3.22722e-16	NA	POLYA BINDING PROTEIN 7 PAB7
AT2G36690	0.22	0.05	0.18	4.96	1.78	2.28	0.22	1.78	3.0163	4.43444	0.000598546	0.00203562	yes	2-oxoglutarate (2OG) and Fe(II)-dependent oxygenase superfamily protein
AT2G36800	1.41	0.94	1.93	10.59	5.93	5.88	1.93	5.88	1.60722	2.32123	4.88741e-07	2.8613e-06	NA	DONGLUCOSYLTRANSFERASE 1 DOGT1
AT2G36950	7.37	13.43	9.43	56	26.84	23.95	13.43	23.95	0.834566	1.90594	0.00162135	0.00501866	NA	Heavy metal transport_detoxification superfamily protein
AT2G36990	4.23	5.33	4.46	17.85	16.43	13.65	5.33	13.65	1.35669	1.95007	2.24625e-26	6.54428e-25	NA	RNAPOLYMERASE SIGMASUBUNIT F SIGF
AT2G37100	0.67	0.24	1.05	2.67	3.91	4.45	1.05	2.67	1.34645	2.39906	1.56942e-07	9.85272e-07	yes	protamine P1 family protein
AT2G37390	0.23	0.51	0.52	3.6	5.86	4.44	0.52	3.6	2.79141	3.45453	4.05098e-19	7.71964e-18	yes	SODIUM POTASSIUM ROOT DEFECTIVE 2 NAKR2
AT2G37435	0.01	0.01	0.01	0.28	0.7	0.36	0.01	0.28	4.80735	5.48113	0.00144389	0.00452142	yes	Cystatin_monellin superfamily protein
AT2G37450	0.7	1.05	1.16	5.88	9.51	7.71	1.16	5.88	2.34169	2.7612	2.44514e-27	7.43004e-26	NA	nodulin MtN21-like transporter family protein
AT2G37630	18.49	15.29	19.21	53.98	86	81.57	19.21	53.98	1.49057	2.19895	1.38909e-40	7.56809e-39	NA	ASYMMETRIC LEAVES 1 AS1
AT2G38140	54.04	54.33	57.36	110.56	134.37	94.43	57.36	94.43	0.7192	1.18827	1.87447e-13	2.30786e-12	NA	PLASTIDSPECIFIC RIBOSOMAL PROTEIN 4 PSRP4
AT2G38170	0.66	0.42	1.8	5.69	7.32	8.19	1.8	5.69	1.66043	2.92411	2.53937e-23	6.28743e-22	yes	CATION EXCHANGER 1 CAX1
AT2G38210	1.24	1.55	1.22	25.95	18.05	20.69	1.55	18.05	3.54166	3.92579	7.23869e-32	2.75037e-30	NA	PUTATIVE PDX1LIKE PROTEIN 4 PDX1L4
AT2G38230	5.92	5.19	7.24	76.8	74.36	68.5	7.24	68.5	3.24204	3.57598	1.11075e-36	5.25324e-35	yes	PYRIDOXINE BIOSYNTHESIS 1.1 PDX1.1
AT2G38310	6.81	5.16	31.7	49.08	84.15	50.25	31.7	49.08	0.630652	2.04284	6.21389e-07	3.58193e-06	NA	PYR1LIKE 4 PYL4
AT2G38320	0.41	0.4	0.35	0.8	0.84	0.85	0.41	0.8	0.964376	1.15814	0.014082	0.0343036	yes	TRICHOME BIREFRINGENCELIKE 34 TBL34
AT2G38330	3.09	4.12	3.1	9.34	13.84	11.4	4.12	9.34	1.18078	1.71376	7.26635e-18	1.26128e-16	NA	MATE efflux family protein
AT2G38460	0.02	0.23	0.39	3.41	3.13	2.8	0.39	2.8	2.84388	3.99543	6.09951e-26	1.74216e-24	NA	IRON REGULATED 1 IREG1
AT2G38465	1.83	1.59	3.18	33.6	50.56	25.02	3.18	25.02	2.97598	4.20293	6.93259e-13	8.03926e-12	NA	unknown protein
AT2G38720	1.82	2.24	1.93	5.02	6.42	4.23	2.24	4.23	0.917159	1.37339	3.56814e-11	3.4422e-10	NA	MICROTUBULEASSOCIATED PROTEIN 655 MAP655
AT2G38760	1.18	0.95	1.36	5.07	5.65	4.68	1.36	4.68	1.7829	2.2466	6.85069e-14	8.68983e-13	NA	ANNEXIN 3 ANNAT3
AT2G38900	0.01	0.01	0.01	0.44	0.23	0.56	0.01	0.23	4.52356	5.35755	0.00838971	0.0217435	yes	Predicted to encode a PR (pathogenesis-related) protein.
AT2G38905	0.46	0.34	0.01	125.1	175.75	55.13	0.46	55.13	6.90506	8.50345	2.1684e-21	4.81468e-20	yes	Low temperature and salt responsive protein family
AT2G38920	0.17	0.02	0.19	0.49	0.57	0.53	0.19	0.49	1.36678	2.11879	0.0011898	0.00379786	yes	SPX (SYG1_Pho81_XPR1) domain-containing protein _ zinc finger (C3HC4-type RING finger) protein-related
AT2G39000	5.72	6.93	5.6	11.24	15.76	16.79	6.93	11.24	0.697715	1.21624	2.08891e-05	9.4719e-05	NA	Acyl-CoA N-acyltransferases (NAT) superfamily protein
AT2G39190	4.17	4.28	5.42	10.51	10.85	11.15	5.42	10.51	0.955398	1.33582	2.5941e-15	3.68554e-14	NA	ATATH8
AT2G39415	0.01	0.01	0.01	0.73	2.06	1.5	0.01	0.73	6.18982	7.15987	0.00140893	0.00442314	yes	F-box family protein
AT2G39470	1.19	1.6	1.67	9.41	10.52	11.38	1.67	9.41	2.49435	2.97088	3.67444e-27	1.10434e-25	NA	PHOTOSYNTHETIC NDH SUBCOMPLEX L 1 PnsL1
AT2G39730	32.5	26.56	39.07	81.27	72.07	96.29	39.07	72.07	0.883338	1.57877	4.15434e-06	2.12309e-05	NA	RUBISCO ACTIVASE RCA
AT2G39880	2.21	2.12	2.78	5.76	8.93	7.42	2.78	5.76	1.05098	1.73222	1.41042e-11	1.42221e-10	NA	MYB DOMAIN PROTEIN 25 MYB25
AT2G39920	0.05	0.14	0.21	1.02	0.98	1.54	0.21	0.98	2.22239	3.48196	5.24577e-07	3.06096e-06	NA	HAD superfamily. subfamily IIIB acid phosphatase
AT2G40030	2.5	2.94	2.98	6.59	11.58	6.53	2.98	6.53	1.13177	1.41669	2.63618e-17	4.37624e-16	yes	NUCLEAR RNA POLYMERASE D1B NRPD1B
AT2G40080	23.92	28.57	32.66	57.96	102.52	65.12	32.66	57.96	0.827533	1.34311	3.94501e-13	4.71401e-12	NA	EARLY FLOWERING 4 ELF4
AT2G40085	10.12	11.76	9.31	18.18	18.82	18.84	11.76	18.18	0.628464	0.803175	0.000459758	0.0016051	NA	unknown protein
AT2G40100	6.49	7.19	7.47	62.5	57.31	53.39	7.47	53.39	2.83739	2.98414	5.58737e-32	2.12621e-30	yes	LIGHT HARVESTING COMPLEX PHOTOSYSTEM II LHCB4.3
AT2G40150	2.11	2.01	1.36	3.32	3.71	3.96	2.11	3.32	0.65394	1.00202	0.00128879	0.00407682	NA	TRICHOME BIREFRINGENCELIKE 28 TBL28
AT2G40170	0.43	0.1	0.19	55.71	201.43	59.41	0.43	55.71	7.01746	8.57907	5.94574e-10	5.06432e-09	yes	LATE EMBRYOGENESIS ABUNDANT 6 GEA6
AT2G40200	0.46	0.9	1.16	2.2	2.46	2.33	1.16	2.2	0.923379	1.71979	0.000417462	0.00146842	NA	basic helix-loop-helix (bHLH) DNA-binding superfamily protein
AT2G40220	0.01	0.01	0.01	34.41	38.93	43.69	0.01	34.41	11.7486	11.9296	1.97729e-137	9.40543e-135	yes	ABA INSENSITIVE 4 ABI4
AT2G40330	0.58	0.77	4.62	9.21	19.15	12.81	4.62	9.21	0.995308	2.8901	1.30437e-09	1.06621e-08	yes	PYR1LIKE 6 PYL6
AT2G40350	0.01	0.93	0.72	4.18	4.81	2.76	0.93	2.76	1.56937	2.83896	1.23127e-05	5.83996e-05	yes	member of the DREB subfamily A-2 of ERF_AP2 transcription factor family.
AT2G40435	0.07	0.07	0.18	1.51	1.42	1.64	0.18	1.42	2.97982	3.77347	7.43628e-10	6.25421e-09	yes	BEST Arabidopsis thaliana protein match is: transcription regulators (TAIR:AT3G56220.1)
AT2G40450	0.11	0.17	0.32	1.61	1.58	0.9	0.32	0.9	1.49185	2.63394	0.00331982	0.00951845	yes	BTB_POZ domain-containing protein
AT2G40470	1.05	1.08	1.79	5.38	6.89	4.94	1.79	4.94	1.46455	2.01612	1.35167e-10	1.22422e-09	yes	LOB DOMAINCONTAINING PROTEIN 15 LBD15
AT2G40490	13.96	12.14	13.05	22.17	23.56	26.4	13.96	22.17	0.66731	0.941191	2.38036e-08	1.65668e-07	NA	HEME2
AT2G40640	11.05	14.01	11.07	24.6	31.62	27.16	14.01	24.6	0.812201	1.20361	1.04317e-12	1.18852e-11	NA	RING_U-box superfamily protein
AT2G40840	13.96	15.25	16.57	26.22	41.35	30.13	16.57	26.22	0.662094	1.16294	4.25078e-14	5.50199e-13	NA	DISPROPORTIONATING ENZYME 2 DPE2
AT2G40960	5.05	5.44	4.93	19.52	19.78	20.86	5.44	19.52	1.84327	2.23487	4.18051e-31	1.54798e-29	NA	Single-stranded nucleic acid binding R3H protein
AT2G41120	1.05	1.11	1.69	6.03	4	4.89	1.69	4	1.24298	1.79204	0.000254689	0.000936912	NA	unknown protein
AT2G41225	6.97	4.66	3.95	20.66	34.84	32.34	6.97	20.66	1.56761	2.63291	6.22674e-12	6.54562e-11	yes	unknown protein
AT2G41260	0.01	0.06	0.01	27.74	2.29	3.95	0.06	2.29	5.25424	9.57788	0.010396	0.0262634	yes	M17
AT2G41290	0.46	0.62	0.81	17.49	24.58	29.28	0.81	17.49	4.43246	5.37214	1.77911e-83	3.09904e-81	yes	STRICTOSIDINE SYNTHASELIKE 2 SSL2
AT2G41340	0.37	0.4	0.6	12.41	11.67	12.32	0.6	11.67	4.2817	4.97784	4.81619e-59	4.6901e-57	NA	RNA POLYMERASE II FIFTH LARGEST SUBUNIT. D RPB5D
AT2G41370	2.25	2.1	2.87	11.02	16.78	12.66	2.87	11.02	1.941	2.41965	2.09378e-33	8.646e-32	yes	BLADE ON PETIOLE2 BOP2
AT2G41470	0.03	0.06	0.06	1.02	1.68	1.15	0.06	1.02	4.08746	4.60839	2.19436e-19	4.2671e-18	yes	unknown protein
AT2G41510	8.74	8.7	11.32	31.03	35.99	29.72	11.32	29.72	1.39256	1.71109	8.23526e-24	2.07433e-22	NA	CYTOKININ OXIDASE_DEHYDROGENASE 1 CKX1
AT2G41550	3.66	4.25	3.7	10.46	11.42	10.75	4.25	10.46	1.29935	1.54941	3.21099e-14	4.20231e-13	NA	Rho termination factor
AT2G41560	2.18	3.17	3.23	6.05	8.23	8.02	3.23	6.05	0.905401	1.57605	1.64463e-11	1.6463e-10	NA	AUTOINHIBITED CA2+ATPASE. ISOFORM 4 ACA4
AT2G41640	3.95	3.77	5.38	22.06	26.87	25.05	5.38	22.06	2.03575	2.60398	1.98364e-49	1.42632e-47	NA	Glycosyltransferase family 61 protein
AT2G41720	5.62	4.9	5.41	12.16	9.72	10.35	5.62	9.72	0.790386	1.15996	1.25315e-10	1.13958e-09	NA	EMBRYO DEFECTIVE 2654 EMB2654
AT2G41970	0.08	0.18	0.17	0.69	1.14	0.39	0.18	0.39	1.11548	2.35465	0.000210873	0.0007891	yes	Protein kinase superfamily protein
AT2G41990	0.26	0.76	0.76	16.95	23.7	26.2	0.76	16.95	4.47914	5.47649	4.15854e-93	9.18407e-91	yes	contains IP domain Late embryogenesis abundant protein. group 2 (InterPro:IPR004864)
AT2G42000	0.01	0.05	0.01	4.36	7.2	5.74	0.05	4.36	6.44626	8.35516	5.92939e-37	2.81504e-35	yes	ARABIDOPSIS THALIANA METALLOTHIONEIN 4A ATMT4A
AT2G42005	0.36	0.21	0.18	1.02	1.89	1.52	0.36	1.02	1.5025	2.67675	2.1474e-05	9.72108e-05	NA	Transmembrane amino acid transporter family protein
AT2G42100	0.01	0.01	0.04	0.53	0.75	0.64	0.04	0.53	3.72792	5.69942	3.03147e-06	1.58327e-05	yes	Actin-like ATPase superfamily protein
AT2G42140	0.07	0.01	0.01	1.54	0.99	1.04	0.07	0.99	3.822	5.59484	3.64442e-06	1.87919e-05	yes	VQ motif-containing protein
AT2G42170	0.3	0.21	0.38	17.24	26.72	21.56	0.38	17.24	5.50362	6.19741	4.72398e-131	1.98047e-128	yes	Actin family protein
AT2G42220	11.39	11.92	13.03	27.46	22.57	28.67	13.03	22.57	0.792569	0.92036	0.000577037	0.00197168	NA	Rhodanese_Cell cycle control phosphatase superfamily protein
AT2G42290	4.58	5.01	3.78	11.92	12.47	11.56	5.01	11.56	1.20626	1.34252	1.50791e-12	1.6877e-11	NA	Leucine-rich repeat protein kinase family protein
AT2G42410	0.01	0.01	0.01	1.5	2.4	1.12	0.01	1.12	6.80735	7.38658	9.96236e-08	6.42051e-07	yes	ZINC FINGER PROTEIN 11 ZFP11
AT2G42560	0.06	0.03	0.01	25.08	24.38	12.31	0.06	12.31	7.68065	9.45149	3.15339e-33	1.27867e-31	yes	late embryogenesis abundant domain-containing protein _ LEA domain-containing protein
AT2G42600	20.18	12.15	20.49	33.79	38.55	39.45	20.49	33.79	0.721676	1.07512	3.80622e-12	4.10583e-11	NA	PHOSPHOENOLPYRUVATE CARBOXYLASE 2 PPC2
AT2G42830	0.01	0.01	0.02	2.08	1.48	2.34	0.02	1.48	6.20945	8.55075	1.00333e-31	3.80053e-30	yes	SHATTERPROOF 2 SHP2
AT2G42840	51.51	60.4	75.44	274.27	290.66	262.85	75.44	262.85	1.80084	2.23492	7.59208e-47	5.04812e-45	yes	PROTODERMAL FACTOR 1 PDF1
AT2G42870	2.36	2.21	1.91	54.28	43.48	36.39	2.36	36.39	3.94668	4.60796	3.47495e-80	5.73019e-78	NA	PHY RAPIDLY REGULATED 1 PAR1
AT2G42885	0.31	0.12	0.1	7.09	3.23	7.05	0.31	3.23	3.38119	5.2071	6.49382e-07	3.73025e-06	NA	defensin-like (DEFL) family protein.
AT2G42890	4.8	4.86	4.88	7.52	8.15	11.04	4.88	7.52	0.623852	0.864653	0.00108189	0.00349236	NA	MEI2LIKE 2 ML2
AT2G42975	3.74	3.98	1.47	9.54	8.07	6.32	3.98	6.32	0.667156	1.41094	9.95962e-05	0.00039734	NA	unknown protein
AT2G42990	0.04	0.08	0.21	0.6	0.33	1.08	0.21	0.33	0.652077	2.49897	0.004971	0.0136513	yes	GDSL-like Lipase_Acylhydrolase superfamily protein
AT2G43030	46.12	36.64	58.11	95.45	116.62	104.27	58.11	95.45	0.715959	1.31223	2.04792e-16	3.18988e-15	NA	Ribosomal protein L3 family protein
AT2G43375	3.41	2.97	3	11.57	16.45	13.5	3.41	11.57	1.76255	2.23235	3.14099e-22	7.35026e-21	NA	other RNA
AT2G43445	0.58	0.55	0.51	2.12	3.8	2.44	0.58	2.12	1.86994	2.52017	2.29957e-10	2.02708e-09	NA	F-box and associated interaction domains-containing protein
AT2G43480	0.25	0.99	0.36	2.33	4.33	1.56	0.99	1.56	0.656046	2.6699	2.56009e-05	0.000114221	yes	Peroxidase superfamily protein
AT2G43500	2.59	2.86	2.28	6.02	5.51	5.08	2.86	5.08	0.828813	1.33466	6.97702e-12	7.2971e-11	NA	Plant regulator RWP-RK family protein
AT2G43520	1.49	1.24	1.7	138.94	79.31	87.66	1.7	79.31	5.5439	6.16981	1.91906e-28	6.21309e-27	yes	TRYPSIN INHIBITOR PROTEIN 2 TI2
AT2G43550	1.28	1.16	2.47	38.57	15.46	15.36	2.47	15.36	2.6366	3.84374	4.64237e-07	2.72365e-06	NA	defensin-like (DEFL) family protein.
AT2G43560	4.54	5.09	5.62	16.98	12.7	11.61	5.62	11.61	1.04673	1.61068	2.35229e-09	1.86906e-08	NA	FKBP-like peptidyl-prolyl cis-trans isomerase family protein
AT2G43620	15.86	14.27	18.15	121.72	56.37	64.4	18.15	56.37	1.63496	2.30547	0.00431963	0.012058	yes	Chitinase family protein
AT2G43700	0.64	0.83	0.68	1.49	1.46	1.61	0.83	1.46	0.814785	1.22873	9.81189e-05	0.000392016	NA	Concanavalin A-like lectin protein kinase family protein
AT2G43840	0.58	0.56	0.88	3.09	2.97	4.75	0.88	2.97	1.75489	2.58034	4.62337e-11	4.4103e-10	NA	UDPGLYCOSYLTRANSFERASE 74 F1 UGT74F1
AT2G43860	3.31	1.36	3.94	13.58	18.25	18.22	3.94	13.58	1.78522	2.53444	1.02718e-29	3.50928e-28	yes	Pectin lyase-like superfamily protein
AT2G43910	14.33	13.39	17.48	31.48	36.13	30.85	17.48	30.85	0.819565	1.06998	5.33393e-11	5.04724e-10	NA	HARMLESS TO OZONE LAYER 1 HOL1
AT2G43920	0.16	0.04	0.06	1.3	0.96	0.74	0.16	0.74	2.20945	3.69682	1.06107e-08	7.75349e-08	NA	HARMLESS TO OZONE LAYER 2 HOL2
AT2G44110	0.01	0.01	0.02	0.12	0.28	0.15	0.02	0.12	2.58496	4.48107	0.00740581	0.019462	yes	MILDEW RESISTANCE LOCUS O 15 MLO15
AT2G44460	2.36	1.63	1.97	5.45	7.79	10.81	2.36	5.45	1.20747	1.92899	0.000136011	0.000528467	yes	BETA GLUCOSIDASE 28 BGLU28
AT2G44470	0.94	0.87	0.42	8.22	14.45	10.91	0.94	8.22	3.12841	3.98658	4.45731e-81	7.39944e-79	yes	BETA GLUCOSIDASE 29 BGLU29
AT2G44590	0.01	0.04	0.02	0.22	0.38	0.24	0.04	0.22	2.45943	3.96907	8.91577e-05	0.000358938	NA	DYNAMINLIKE 1D DL1D
AT2G44910	0.51	0.38	0.48	7.96	7.93	6.55	0.51	6.55	3.68293	4.25831	6.44758e-41	3.58384e-39	yes	HOMEOBOXLEUCINE ZIPPER PROTEIN 4 HB4
AT2G44920	1.3	1.84	1.71	8.5	9.02	11.37	1.84	8.5	2.20776	2.80147	5.38965e-33	2.15368e-31	NA	Tetratricopeptide repeat (TPR)-like superfamily protein
AT2G45120	0.79	0.41	0.75	1.76	1.78	1.81	0.79	1.76	1.15565	1.39137	0.00888749	0.0228563	NA	C2H2-like zinc finger protein
AT2G45135	0.21	0.46	0.51	15.38	21.47	18.22	0.51	15.38	4.91441	5.32566	3.66561e-79	5.81211e-77	yes	RING_U-box superfamily protein
AT2G45190	3.72	2.16	2.81	20	27.02	25.33	3.72	20	2.42663	3.06032	7.12639e-56	6.22866e-54	yes	ABNORMAL FLORAL ORGANS AFO
AT2G45350	0.42	0.16	0.22	0.84	0.85	1.16	0.42	0.84	1	2.08533	0.000366924	0.00130682	NA	CHLORORESPIRATORY REDUCTION 4 CRR4
AT2G45360	0.33	0.64	0.4	4.82	3.68	3.94	0.64	3.68	2.52356	3.38721	1.11258e-12	1.26179e-11	yes	Protein of unknown function (DUF1442)
AT2G45410	14.77	12.46	15.45	38.5	30.05	25.01	15.45	25.01	0.694898	1.1742	2.51081e-09	1.98814e-08	yes	LOB DOMAINCONTAINING PROTEIN 19 LBD19
AT2G45430	0.77	0.85	1.4	19.53	28.65	18.22	1.4	18.22	3.70202	4.42433	1.10037e-64	1.27185e-62	yes	ATHOOK MOTIF NUCLEARLOCALIZED PROTEIN 22 AHL22
AT2G45480	0.91	0.9	0.96	5.88	6.66	6.61	0.96	5.88	2.61471	2.70436	2.84445e-24	7.375e-23	NA	GROWTHREGULATING FACTOR 9 GRF9
AT2G45600	0.65	0.35	0.26	5.02	3.89	5.54	0.65	3.89	2.58126	3.61435	3.8039e-20	7.82124e-19	NA	alpha_beta-Hydrolases superfamily protein
AT2G45650	0.28	0.2	0.15	2.48	3.13	3.09	0.28	2.48	3.14684	4.00292	2.05591e-23	5.10573e-22	yes	AGAMOUSLIKE 6 AGL6
AT2G45720	3.28	3.15	3.47	5.9	6.97	7.77	3.47	5.9	0.765779	1.2965	2.55634e-10	2.24462e-09	NA	ARM repeat superfamily protein
AT2G45740	10.79	12.55	11.13	61.54	34.51	37.45	12.55	34.51	1.45933	2.02691	1.81446e-07	1.12709e-06	NA	PEROXIN 11D PEX11D
AT2G45750	0.6	0.64	0.93	2.14	2.33	2.56	0.93	2.14	1.20231	1.85415	2.31077e-09	1.83784e-08	yes	S-adenosyl-L-methionine-dependent methyltransferases superfamily protein
AT2G45850	1.81	2.32	2.58	10.59	20.69	10.22	2.58	10.22	1.98595	2.48102	4.64298e-28	1.47615e-26	NA	AT hook motif DNA-binding family protein
AT2G45900	1.27	1.77	0.41	4.38	4.44	5.54	1.77	4.38	1.30718	2.08819	9.82743e-13	1.1259e-11	NA	TON1 RECRUITING MOTIF 13 TRM13
AT2G46160	6.11	6.06	5.28	11.88	11.36	13.26	6.11	11.36	0.894719	1.14975	1.52159e-05	7.09186e-05	yes	RING_U-box superfamily protein
AT2G46192	1.91	2.57	2.79	5.82	6.09	4.76	2.79	4.76	0.770696	1.27349	0.000280116	0.00102072	NA	other RNA
AT2G46250	1.87	1.65	2.23	8.77	10.3	6.83	2.23	6.83	1.61484	2.06838	1.71655e-18	3.13813e-17	NA	myosin heavy chain-related
AT2G46260	18.47	21.64	14.7	40.07	40.31	45.8	21.64	40.07	0.888822	1.1312	8.90839e-08	5.78952e-07	NA	LIGHTRESPONSE BTB 1 LRB1
AT2G46340	5.46	4.77	4.08	9.67	8.57	10.1	5.46	8.57	0.650394	0.905584	1.80457e-07	1.12151e-06	NA	SUPPRESSOR OF PHYA105 1 SPA1
AT2G46455	1.89	1.68	2.45	11	16	15.22	2.45	11	2.16665	2.95691	6.54899e-31	2.40697e-29	NA	OxaA_YidC-like membrane insertion protein
AT2G46530	1.49	1.56	1.49	4.23	3.22	2.42	1.56	2.42	0.633461	1.27499	6.20266e-06	3.08928e-05	NA	AUXIN RESPONSE FACTOR 11 ARF11
AT2G46685	1.1	1	2.64	5.17	8.12	7.4	2.64	5.17	0.969626	2.14231	0.0098731	0.0250632	yes	MICRORNA166A MIR166A
AT2G46710	6.02	6.99	5.95	12.18	13.74	14.69	6.99	12.18	0.80115	1.2443	9.63045e-12	9.92952e-11	NA	Rho GTPase activating protein with PAK-box_P21-Rho-binding domain
AT2G46720	0.01	0.05	0.02	1.65	1.82	1.37	0.05	1.37	4.7761	6.13908	2.34294e-22	5.5088e-21	yes	3KETOACYLCOA SYNTHASE 13 KCS13
AT2G46770	0.08	0.03	0.11	2.07	2.06	2.13	0.11	2.06	4.22707	5.00512	2.33433e-18	4.21766e-17	yes	NAC SECONDARY WALL THICKENING PROMOTING FACTOR1 NST1
AT2G46810	2.26	1.28	2.68	7.41	5.35	7.11	2.68	5.35	0.997306	1.93933	1.37241e-12	1.54513e-11	NA	basic helix-loop-helix (bHLH) DNA-binding superfamily protein
AT2G46820	23.18	27.66	24.34	86.44	86.15	77.37	27.66	77.37	1.48397	1.73882	1.65888e-27	5.07828e-26	NA	PHOTOSYSTEM I P SUBUNIT PSIP
AT2G46840	1.95	1.78	1.99	8.26	9.52	7.98	1.99	7.98	2.00362	2.31033	9.40032e-12	9.71249e-11	NA	DOMAIN OF UNKNOWN FUNCTION 724 4 DUF4
AT2G46860	0.09	0.17	0.24	1.55	1.18	0.74	0.24	0.74	1.62449	3.04556	6.98329e-06	3.44568e-05	NA	PYROPHOSPHORYLASE 3 PPa3
AT2G46870	3.99	4.28	5.57	27.24	25.38	22.32	5.57	22.32	2.00259	2.50965	1.42192e-35	6.48914e-34	yes	NGATHA1 NGA1
AT2G46910	4.44	7.02	6.41	13.59	15.59	11.19	7.02	11.19	0.672667	1.16124	6.05326e-09	4.55375e-08	NA	Plastid-lipid associated protein PAP _ fibrillin family protein
AT2G46950	3.07	2.25	1.79	32.23	25.52	23.03	3.07	23.03	2.9072	3.42033	3.34069e-59	3.26609e-57	NA	CYTOCHROME P450. FAMILY 709. SUBFAMILY B. POLYPEPTIDE 2 CYP709B2
AT2G47050	0.69	0.56	0.37	7.92	4.31	8.46	0.69	4.31	2.64302	3.75665	2.10141e-09	1.67618e-08	yes	Plant invertase_pectin methylesterase inhibitor superfamily protein
AT2G47120	0.01	0.01	0.08	1.24	0.32	0.62	0.08	0.32	2	5.17628	0.00634506	0.0169634	yes	NAD(P)-binding Rossmann-fold superfamily protein
AT2G47180	1.08	0.48	0.78	5.07	2.7	4.45	1.08	2.7	1.32193	2.67399	1.28744e-05	6.07725e-05	NA	GALACTINOL SYNTHASE 1 GolS1
AT2G47220	1.91	1.67	1.87	4.16	4.37	4.51	1.91	4.16	1.12301	1.40011	1.26905e-09	1.03906e-08	NA	DOMAIN OF UNKNOWN FUNCTION 724 5 DUF5
AT2G47230	7.72	8.78	7.85	19.55	23.6	17.62	8.78	17.62	1.00492	1.2645	5.72899e-14	7.32713e-13	NA	DOMAIN OF UNKNOWN FUNCTION 724 6 DUF6
AT2G47240	2.16	3.12	3.57	18.74	19.59	18.77	3.57	18.74	2.39212	2.97578	2.40306e-35	1.07681e-33	NA	LONGCHAIN ACYLCOA SYNTHASE 1 LACS1
AT2G47360	0.19	0.27	0.33	1.91	2.14	1.01	0.33	1.01	1.61382	2.6539	3.7712e-05	0.00016269	NA	unknown protein
AT2G47400	219.9	236.58	193	698.45	570.36	740.63	236.58	570.36	1.26954	1.77423	3.39179e-17	5.59307e-16	NA	CP12 DOMAINCONTAINING PROTEIN 1 CP121
AT2G47450	17.02	19.32	14.47	35.41	34.91	34.19	19.32	34.19	0.823479	1.17276	3.3262e-07	1.99741e-06	NA	CHAOS CAO
AT2G47540	0.68	0.6	0.56	10.52	14.22	12.27	0.68	10.52	3.95146	4.47039	2.22561e-29	7.4594e-28	yes	Pollen Ole e 1 allergen and extensin family protein
AT2G47560	2.09	1.69	2.72	5.66	4.77	6.87	2.72	4.77	0.810383	1.39796	2.46545e-05	0.000110257	yes	RING_U-box superfamily protein
AT2G47630	8.1	7.84	5.68	20.84	12.75	12.97	8.1	12.75	0.654503	1.34424	2.17197e-06	1.1626e-05	NA	alpha_beta-Hydrolases superfamily protein
AT2G47750	0.45	0.51	1.07	4.17	3.79	4.51	1.07	3.79	1.82459	2.65201	1.08705e-12	1.23454e-11	yes	PUTATIVE INDOLE3ACETIC ACIDAMIDO SYNTHETASE GH3.9 GH3.9
AT2G47770	15.98	18.96	4.26	225.72	265.28	152.42	18.96	152.42	3.00702	3.98345	2.54261e-21	5.61031e-20	yes	TSPOOUTER MEMBRANE TRYPTOPHANRICH SENSORY PROTEINRELATED TSPO
AT2G47780	63.16	59.24	38.03	271.94	290.47	270.14	63.16	270.14	2.09662	2.2766	3.24199e-14	4.23617e-13	NA	Rubber elongation factor protein (REF)
AT2G48080	0.14	0.23	0.38	1.41	1.25	0.74	0.38	0.74	0.961526	2.15342	4.17601e-05	0.000178431	yes	oxidoreductase. 2OG-Fe(II) oxygenase family protein
AT3G01060	1.71	1.7	1.41	2.89	3.7	3.45	1.71	2.89	0.757073	1.16336	9.89019e-05	0.000394947	NA	unknown protein
AT3G01220	0.46	0.3	0.77	3.39	3.29	2.43	0.77	2.43	1.65803	2.79653	3.94797e-14	5.1237e-13	yes	HOMEOBOX PROTEIN 20 HB20
AT3G01440	0.14	0.06	0.27	5.05	2.53	2.93	0.27	2.53	3.22811	4.51958	1.16732e-06	6.47539e-06	NA	PHOTOSYNTHETIC NDH SUBCOMPLEX L 3 PnsL3
AT3G01480	9.98	11.24	13.15	29.77	21.93	21.37	13.15	21.37	0.700524	1.14813	1.71105e-11	1.70726e-10	NA	CYCLOPHILIN 38 CYP38
AT3G01500	0.26	0.3	0.66	3.71	2.01	5.15	0.66	2.01	1.60666	3.22495	7.67345e-05	0.000312536	NA	CARBONIC ANHYDRASE 1 CA1
AT3G01570	6.49	5.38	6.45	1414.12	2604.1	1723.56	6.49	1414.12	7.76747	8.23082	4.53379e-116	1.57948e-113	NA	Oleosin family protein
AT3G01630	0.08	0.21	0.06	0.58	0.63	0.55	0.21	0.55	1.38904	2.26589	0.00463899	0.0128422	NA	Major facilitator superfamily protein
AT3G01660	1.29	2.03	1.27	4.81	3.31	5.61	2.03	3.31	0.705351	1.64711	1.35614e-05	6.37843e-05	NA	S-adenosyl-L-methionine-dependent methyltransferases superfamily protein
AT3G01850	7.26	7.45	8.49	18.89	16.39	14.31	8.49	14.31	0.753187	1.15624	4.57366e-10	3.94454e-09	NA	Aldolase-type TIM barrel family protein
AT3G01890	3.26	3.46	3.7	8.83	8.9	6.94	3.7	6.94	0.90741	1.21428	3.70357e-08	2.52294e-07	yes	SWIB_MDM2 domain superfamily protein
AT3G02000	8.03	8.36	8.27	31.89	41.12	28.25	8.36	28.25	1.75668	1.97449	3.65711e-20	7.53822e-19	yes	ROXY1
AT3G02110	5.18	4.65	6.22	13.17	21.54	15.19	6.22	13.17	1.08227	1.81549	2.36329e-24	6.15976e-23	yes	SERINE CARBOXYPEPTIDASELIKE 25 scpl25
AT3G02140	2.46	1.9	2.71	12.4	9.51	11.25	2.71	9.51	1.81115	2.21333	3.63506e-17	5.98224e-16	NA	TWO OR MORE ABRESCONTAINING GENE 2 TMAC2
AT3G02150	0.72	0.45	0.33	4.32	4.8	4.16	0.72	4.16	2.53051	3.56686	5.11428e-24	1.3109e-22	yes	PLASTID TRANSCRIPTION FACTOR 1 PTF1
AT3G02290	4.49	4.55	4.02	7.75	11.1	7.34	4.55	7.34	0.689914	0.878432	1.12798e-05	5.38724e-05	NA	RING_U-box superfamily protein
AT3G02310	0.23	0.11	0.1	28.57	25.51	25.7	0.23	25.51	6.79329	7.42767	1.43788e-166	8.89147e-164	yes	SEPALLATA 2 SEP2
AT3G02380	1.4	1.18	1.26	5.03	5.69	5.13	1.4	5.03	1.84513	1.95184	4.07747e-10	3.53757e-09	NA	CONSTANSLIKE 2 COL2
AT3G02390	2.16	0.84	1.08	3.34	5.19	4.97	2.16	3.34	0.628817	1.81563	1.79029e-05	8.23712e-05	NA	unknown protein
AT3G02410	0.94	0.5	0.29	2.91	5.04	3.61	0.94	2.91	1.63029	2.82768	4.81065e-11	4.57483e-10	NA	ISOPRENYLCYSTEINE METHYLESTERASELIKE 2 ICMELIKE2
AT3G02480	68.19	68.76	52.68	1691.55	2646.08	1632.87	68.76	1632.87	4.5697	5.0476	9.50722e-33	3.7446e-31	NA	Late embryogenesis abundant protein (LEA) family protein
AT3G02610	0.6	0.53	0.64	1.91	3.24	2	0.64	1.91	1.57743	1.9365	4.74961e-07	2.78458e-06	yes	Plant stearoyl-acyl-carrier-protein desaturase family protein
AT3G02620	1.63	2.28	1.76	9.98	9.3	7.46	2.28	7.46	1.71014	2.2221	8.48124e-19	1.58208e-17	yes	Plant stearoyl-acyl-carrier-protein desaturase family protein
AT3G02690	6.67	7.98	5.98	21.66	23.62	26.99	7.98	21.66	1.44057	1.83486	4.37354e-24	1.1257e-22	NA	Nucleotide_sugar transporter family protein
AT3G02730	15.54	13.23	16.73	33.51	41.47	42.59	16.73	33.51	1.00215	1.34007	5.2837e-14	6.78216e-13	NA	THIOREDOXIN FTYPE 1 TRXF1
AT3G03260	0.1	0.46	0.22	1.05	1.2	1.1	0.46	1.05	1.19068	2.03523	1.71324e-07	1.06819e-06	yes	HOMEODOMAIN GLABROUS 8 HDG8
AT3G03341	17.66	17.6	7.47	183.55	190.36	136.14	17.66	136.14	2.94653	3.51856	4.51054e-26	1.29429e-24	NA	unknown protein
AT3G03450	3.37	2.58	2.68	42.59	51.06	52.97	3.37	42.59	3.65969	4.07096	4.76555e-77	7.32149e-75	NA	RGALIKE 2 RGL2
AT3G03470	3.66	3.11	2.52	12.59	7.44	8.84	3.66	7.44	1.02346	1.61353	2.20557e-05	9.95801e-05	yes	CYTOCHROME P450. FAMILY 87. SUBFAMILY A. POLYPEPTIDE 9 CYP89A9
AT3G03620	0.12	0.12	0.06	3.76	9.47	6.05	0.12	3.76	4.96963	6.12408	3.18543e-18	5.68481e-17	NA	MATE efflux family protein
AT3G03770	4.27	3.26	4.45	12.96	19.37	18.71	4.45	12.96	1.54219	2.28067	8.24404e-25	2.21889e-23	NA	Leucine-rich repeat protein kinase family protein
AT3G03910	0.34	0.15	0.36	0.72	0.87	0.72	0.36	0.72	1	1.55355	0.00590735	0.0159413	NA	GLUTAMATE DEHYDROGENASE 3 GDH3
AT3G04140	0.37	0.24	0.56	1.65	1.57	2.03	0.56	1.57	1.48727	2.19674	1.03206e-07	6.63752e-07	NA	Ankyrin repeat family protein
AT3G04160	4.31	4.09	4.03	7.31	8.51	7.45	4.31	7.31	0.762184	0.874802	1.10308e-05	5.27547e-05	NA	unknown protein
AT3G04184	1.09	3.47	2.72	7.47	14.3	8.46	3.47	7.47	1.10617	1.92803	0.0024671	0.00731437	NA	unknown protein
AT3G04280	0.01	0.01	0.01	0.33	0.48	0.87	0.01	0.33	5.04439	5.80735	0.0003672	0.00130762	yes	RESPONSE REGULATOR 22 RR22
AT3G04330	0.01	0.01	0.12	1.31	3.97	1.65	0.12	1.31	3.44846	5.98567	9.02865e-05	0.00036301	yes	Kunitz family trypsin and protease inhibitor protein
AT3G04380	2.26	2.44	2.69	4.73	4.55	4.44	2.69	4.44	0.722954	0.980023	1.0293e-05	4.9414e-05	NA	SUVR4
AT3G04550	8.85	7.66	9.1	27.58	23.45	16.95	9.1	16.95	0.897347	1.33742	3.24702e-12	3.53033e-11	NA	unknown protein
AT3G04630	24.66	35.3	22.46	62.19	93.61	67.31	35.3	62.19	0.817014	1.58563	2.21296e-24	5.78621e-23	NA	WVD2LIKE 1 WDL1
AT3G04854	14.12	17.03	16.31	36.63	44.42	39.43	17.03	36.63	1.10495	1.12286	0.00249869	0.00739827	NA	unknown protein
AT3G04860	10.65	13.64	9.01	23.02	31.44	35.28	13.64	23.02	0.755044	1.4533	7.25989e-09	5.40558e-08	NA	Plant protein of unknown function (DUF868)
AT3G04960	0.22	0.26	0.18	7.96	7.6	8.07	0.26	7.6	4.86942	5.18704	1.68745e-30	6.03166e-29	NA	unknown
AT3G04990	0.1	0.22	0.1	1.43	2.15	1.07	0.22	1.07	2.28204	3.7002	6.00972e-05	0.000249623	yes	BEST Arabidopsis thaliana protein match is: Frigida-like protein (TAIR:AT5G27220.1)
AT3G05020	45.7	34.99	49.19	155.15	147.13	172.92	49.19	147.13	1.58065	1.84837	8.01472e-32	3.04055e-30	NA	ACYL CARRIER PROTEIN 1 ACP1
AT3G05110	0.23	0.35	0.3	1.41	0.96	0.88	0.35	0.88	1.33015	1.9313	0.00271637	0.00797689	NA	contains IP domain Molecular chaperone. heat shock protein. Hsp40. DnaJ (InterPro:IPR015609)
AT3G05155	0.41	0.61	0.57	1.55	2.58	1.56	0.61	1.55	1.34539	1.93564	2.85692e-07	1.72482e-06	yes	Major facilitator superfamily protein
AT3G05160	2.32	2.31	3.03	6.92	11.5	6.56	3.03	6.56	1.11438	1.57722	3.85713e-16	5.9075e-15	NA	Major facilitator superfamily protein
AT3G05180	1.1	0.9	1.44	5.11	4.5	5.85	1.44	4.5	1.64386	1.97942	2.08268e-10	1.84708e-09	NA	GDSL-like Lipase_Acylhydrolase superfamily protein
AT3G05190	1.25	1.6	1.42	6.39	8.82	7.67	1.6	6.39	1.99774	2.37172	2.83502e-31	1.05609e-29	NA	D-aminoacid aminotransferase-like PLP-dependent enzymes superfamily protein
AT3G05260	0.33	0.56	0.4	2.91	4.6	2.02	0.56	2.02	1.85086	2.99581	6.64439e-10	5.62646e-09	NA	NAD(P)-binding Rossmann-fold superfamily protein
AT3G05300	0.01	0.01	0.01	6.21	7.64	7.37	0.01	6.21	9.27845	9.46625	3.9903e-21	8.7191e-20	yes	Cytidine_deoxycytidylate deaminase family protein
AT3G05400	0.13	0.14	0.55	1.14	2.13	2.6	0.55	1.14	1.05153	3.09668	6.43532e-07	3.70094e-06	yes	Major facilitator superfamily protein
AT3G05410	0.78	0.92	0.99	1.79	2.5	1.88	0.99	1.79	0.854459	1.18523	1.61721e-07	1.01193e-06	NA	Photosystem II reaction center PsbP family protein
AT3G05450	0.01	0.03	0.01	1.29	1.24	0.67	0.03	0.67	4.48113	6.88798	2.16142e-14	2.86664e-13	yes	contains IP domain Cystatin-related. plant (InterPro:IPR006525)
AT3G05600	1.5	0.57	0.95	22.54	27.71	37.28	1.5	22.54	3.90945	4.89192	1.27958e-27	3.9563e-26	NA	alpha_beta-Hydrolases superfamily protein
AT3G05625	1.36	1.16	1.25	5.38	4.47	5.04	1.36	4.47	1.71667	2.04479	1.49193e-12	1.67209e-11	NA	Tetratricopeptide repeat (TPR)-like superfamily protein
AT3G05690	5.17	4.27	5.85	13.55	17.34	19.16	5.85	13.55	1.21178	1.85919	4.87277e-22	1.12748e-20	NA	NUCLEAR FACTOR Y. SUBUNIT A2 NFYA2
AT3G05720	0.12	0.1	0.05	0.45	0.63	0.32	0.12	0.32	1.41504	2.76818	7.93344e-06	3.87354e-05	NA	IMPORTIN ALPHA ISOFORM 7 IMPA7
AT3G05980	0.66	0.71	1.14	5.58	6.91	6.96	1.14	5.58	2.29123	3.11202	4.30237e-17	7.04763e-16	NA	unknown protein
AT3G06100	0.13	0.07	0.04	0.58	1.11	0.6	0.13	0.58	2.15754	3.02699	0.000134634	0.000523777	NA	NOD26LIKE INTRINSIC PROTEIN 7
AT3G06130	15.33	12.21	15.98	44.64	66.64	45.81	15.98	44.64	1.48207	2.02755	3.00263e-35	1.33339e-33	NA	Heavy metal transport_detoxification superfamily protein
AT3G06140	3.53	3.16	3.38	6.28	6.49	5.5	3.53	5.5	0.639763	0.766949	0.000597937	0.00203438	NA	LOG2LIKE UBIQUITIN LIGASE4 LUL4
AT3G06145	0.82	0.87	1.06	9.25	12.95	9.84	1.06	9.25	3.12539	3.50265	1.35549e-21	3.05356e-20	yes	unknown protein
AT3G06160	0.51	0.36	0.78	2.27	4.05	3.29	0.78	2.27	1.54115	2.52132	3.8342e-10	3.3347e-09	NA	AP2_B3-like transcriptional factor family protein
AT3G06220	0.7	0.78	1.27	3.55	5.84	4.01	1.27	3.55	1.48299	2.41532	3.12831e-12	3.40576e-11	NA	AP2_B3-like transcriptional factor family protein
AT3G06430	12.85	12.54	11.61	29.24	21.6	19.66	12.85	19.66	0.613495	0.970856	3.1113e-08	2.13535e-07	NA	PENTATRICOPEPTIDE REPEAT 2 PPR2
AT3G06510	11.8	10.24	13.13	26.22	29.82	26.88	13.13	26.22	0.997801	1.21815	5.81029e-14	7.42727e-13	NA	SENSITIVE TO FREEZING 2 SFR2
AT3G06980	5.67	4.55	5.51	12.49	12	13.76	5.67	12	1.08161	1.34065	8.71351e-14	1.0974e-12	NA	DEA(D_H)-box RNA helicase family protein
AT3G07120	0.81	0.35	0.48	1.95	1.53	1.81	0.81	1.53	0.917538	1.91599	0.000268453	0.00098213	yes	RING_U-box superfamily protein
AT3G07130	2.18	2.28	2.41	6.13	4.87	5.09	2.41	4.87	1.01489	1.29307	1.28539e-07	8.15235e-07	yes	PURPLE ACID PHOSPHATASE 15 PAP15
AT3G07200	9.23	8.04	7.32	18.28	20.17	16.67	9.23	16.67	0.852852	1.07672	4.96773e-09	3.77502e-08	NA	RING_U-box superfamily protein
AT3G07250	0.22	0.25	0.05	4.08	3.47	5.18	0.25	3.47	3.79494	4.47714	1.00629e-21	2.28983e-20	yes	nuclear transport factor 2 (NTF2) family protein _ RNA recognition motif (RRM)-containing protein
AT3G07260	3.87	4.41	4.87	9.25	9.95	7.47	4.87	7.47	0.617186	1.15621	5.90313e-06	2.94918e-05	yes	SMAD_FHA domain-containing protein
AT3G07500	2.39	4.54	2.34	11.13	8.34	7.01	4.54	7.01	0.626722	1.788	1.15365e-12	1.30598e-11	NA	Far-red impaired responsive (FAR1) family protein
AT3G07525	4.85	6.56	7.4	11.28	14.43	13.46	7.4	11.28	0.60817	1.04524	2.12941e-05	9.64845e-05	NA	AUTOPHAGY 10 ATG10
AT3G07670	3.89	5.73	4.75	8.87	12.99	9.88	5.73	8.87	0.630399	1.23306	8.38223e-11	7.75082e-10	NA	Rubisco methyltransferase family protein
AT3G08010	8.92	7.08	8.12	20.61	17.45	18.37	8.92	17.45	0.968111	1.20932	1.4014e-09	1.141e-08	NA	ATAB2
AT3G08505	2.4	2.5	2.32	4.01	5.79	4.7	2.5	4.01	0.681674	1.1252	5.60401e-06	2.80996e-05	NA	zinc finger (CCCH-type_C3HC4-type RING finger) family protein
AT3G08740	19.7	17.61	22.14	38.86	45.1	48.1	22.14	38.86	0.811631	1.14646	3.96736e-12	4.26663e-11	NA	elongation factor P (EF-P) family protein
AT3G08770	79.67	73.68	132.86	379.72	481.97	356.82	132.86	356.82	1.42529	2.23238	1.99079e-45	1.2857e-43	yes	LIPID TRANSFER PROTEIN 6 LTP6
AT3G08810	0.29	0.59	0.71	1.76	2.04	1.6	0.71	1.6	1.17218	1.56906	0.00704914	0.0186024	yes	Galactose oxidase_kelch repeat superfamily protein
AT3G08840	2.82	3.11	2.37	6.66	8.23	7.48	3.11	6.66	1.09861	1.45239	1.25027e-16	1.97734e-15	NA	D-alanine--D-alanine ligase family
AT3G08890	5.99	4.55	4.9	10.03	12.28	11.32	5.99	10.03	0.743694	1.11119	4.05287e-08	2.74426e-07	NA	Protein of unknown function. DUF538
AT3G08920	3.1	2.47	2.87	6.15	6.9	5.25	3.1	5.25	0.760049	1.20948	0.000149151	0.00057483	NA	Rhodanese_Cell cycle control phosphatase superfamily protein
AT3G09035	14.81	11.3	16.82	28.47	30.47	30.88	16.82	28.47	0.759265	1.31483	6.38918e-14	8.13782e-13	NA	Concanavalin A-like lectin family protein
AT3G09110	0.24	0.49	1.1	1.89	4.8	3.55	1.1	1.89	0.780883	2.53203	2.68768e-05	0.000119396	NA	Protein of unknown function (DUF674)
AT3G09160	0.17	0.36	0.06	1.24	1.05	1.4	0.36	1.05	1.54432	2.79785	4.0009e-05	0.000171699	NA	RNA-binding (RRM_RBD_RNP motifs) family protein
AT3G09162	0.01	0.1	0.18	8.33	3.12	3.67	0.18	3.12	4.11548	5.5733	2.79173e-06	1.46797e-05	yes	unknown protein
AT3G09190	2.36	1.95	2.66	8.07	12.31	11.1	2.66	8.07	1.60114	2.14523	3.27998e-16	5.04856e-15	NA	Regulates flowering time in Ws ecotype.
AT3G09210	11.37	7.67	11.06	20.74	19.78	19.45	11.37	19.45	0.774538	0.983886	2.73596e-07	1.65705e-06	NA	PLASTID TRANSCRIPTIONALLY ACTIVE 13 PTAC13
AT3G09380	0.01	0.01	0.09	6.87	10.1	7.02	0.09	6.87	6.25424	8.59583	1.42184e-41	8.08488e-40	NA	Protein of unknown function (DUF59)
AT3G09580	0.67	0.75	1.4	3.98	3.77	5.62	1.4	3.77	1.42914	2.06339	9.01077e-08	5.84885e-07	NA	FAD_NAD(P)-binding oxidoreductase family protein
AT3G09925	0.24	0.93	1.52	9.18	17.84	12.45	1.52	9.18	2.59442	4.07011	2.43018e-33	9.95208e-32	yes	Pollen Ole e 1 allergen and extensin family protein
AT3G09930	0.01	0.01	0.01	0.14	0.06	0.3	0.01	0.06	2.58496	3.40492	0.0136551	0.0333821	yes	GDSL-like Lipase_Acylhydrolase superfamily protein
AT3G10000	1.29	0.95	1.56	9.8	11.39	7.62	1.56	7.62	2.28824	2.90283	1.1254e-19	2.23948e-18	yes	EMBRYO SAC DEVELOPMENT ARREST 31 EDA31
AT3G10020	46.64	56.22	45.18	133.14	196.09	100.56	56.22	100.56	0.838901	1.61361	1.56654e-10	1.40955e-09	NA	unknown protein
AT3G10060	2.07	3.07	3	9.41	11.43	9.01	3.07	9.01	1.55329	1.88432	1.65801e-16	2.59727e-15	NA	FKBP-like peptidyl-prolyl cis-trans isomerase family protein
AT3G10113	1.31	1.27	0.85	4.51	3.24	4.24	1.31	3.24	1.30643	1.97522	5.19111e-06	2.61671e-05	NA	Homeodomain-like superfamily protein
AT3G10130	4.17	3.98	3.33	10.36	11.04	8.51	4.17	8.51	1.02911	1.76028	2.34243e-17	3.90168e-16	NA	SOUL heme-binding family protein
AT3G10150	0.01	0.19	0.09	0.59	0.34	0.82	0.19	0.34	0.839535	2.80585	0.00131852	0.00416042	NA	PURPLE ACID PHOSPHATASE 16 PAP16
AT3G10190	11.42	17.19	16.59	33.73	52.73	45.85	17.19	33.73	0.972463	1.50496	4.6752e-09	3.57469e-08	yes	Calcium-binding EF-hand family protein
AT3G10200	6.53	8.91	7.33	36.91	38.24	29	8.91	29	1.70256	2.25736	6.56531e-40	3.47736e-38	NA	S-adenosyl-L-methionine-dependent methyltransferases superfamily protein
AT3G10230	9.23	10.05	10.93	19.67	22.35	17.71	10.93	17.71	0.696271	0.935844	2.81677e-07	1.70224e-06	NA	LYCOPENE CYCLASE LYC
AT3G10280	0.01	0.01	0.01	1.96	1.8	2.13	0.01	1.8	7.49185	7.61716	1.2886e-18	2.36977e-17	yes	3KETOACYLCOA SYNTHASE 14 KCS14
AT3G10340	1.18	0.59	1.1	2.58	2.56	4.69	1.18	2.56	1.11736	1.67008	2.3672e-05	0.000106189	yes	PHENYLALANINE AMMONIALYASE 4 PAL4
AT3G10405	4.51	4.5	2.45	11.76	9.25	10.11	4.51	9.25	1.03633	1.52334	1.70341e-11	1.70224e-10	NA	unknown protein
AT3G10570	1.65	1.33	1.9	3.89	3.59	4.54	1.9	3.59	0.917984	1.48906	0.000136549	0.000530391	NA	CYTOCHROME P450. FAMILY 77. SUBFAMILY A. POLYPEPTIDE 6 CYP77A6
AT3G10740	7.29	8.15	5.47	14.99	16.34	16.93	8.15	14.99	0.879128	1.27523	1.17848e-14	1.59463e-13	NA	ALPHALARABINOFURANOSIDASE 1 ASD1
AT3G10780	0.19	0.61	0.48	3.17	2.84	2.27	0.61	2.27	1.89581	2.87835	4.63113e-10	3.99132e-09	yes	emp24_gp25L_p24 family_GOLD family protein
AT3G11000	0.42	0.29	0.43	15.79	14.22	13.65	0.43	13.65	4.98842	5.23938	2.40443e-92	5.21697e-90	NA	DCD (Development and Cell Death) domain protein
AT3G11020	1.8	1.95	1.47	4.36	3.51	3.83	1.95	3.51	0.847997	1.31114	6.33188e-06	3.14685e-05	NA	DRE_CRTBINDING PROTEIN 2B DREB2B
AT3G11050	7.79	8.34	5.31	27.96	40.97	26.18	8.34	26.18	1.65035	2.06692	1.34898e-10	1.22223e-09	yes	FERRITIN 2 FER2
AT3G11160	0.06	0.01	0.01	7.66	11.41	6.39	0.06	6.39	6.73471	8.78895	2.31105e-49	1.65213e-47	yes	unknown protein
AT3G11165	0.01	0.01	0.06	10.99	11.86	9	0.06	9	7.22882	9.2166	1.87225e-59	1.85241e-57	NA	unknown protein
AT3G11620	6.37	7.34	6.11	12.35	16.31	11.33	7.34	11.33	0.626296	1.17523	6.1686e-11	5.79272e-10	NA	alpha_beta-Hydrolases superfamily protein
AT3G11930	15.39	48.59	18.86	268.45	323.99	240.92	48.59	240.92	2.30982	3.58941	3.28138e-56	2.90914e-54	yes	Adenine nucleotide alpha hydrolases-like superfamily protein
AT3G12060	1.66	1.46	1.54	5.04	7.75	7.46	1.66	5.04	1.60224	2.29424	4.11457e-19	7.82875e-18	NA	TRICHOME BIREFRINGENCELIKE 1 TBL1
AT3G12110	8.13	6.15	12.37	26.89	27.3	28.79	12.37	26.89	1.12022	1.6239	3.84786e-19	7.34956e-18	NA	ACTIN11 ACT11
AT3G12120	201.66	204.27	208.17	431.7	499.08	641.1	208.17	431.7	1.05227	1.23843	6.23649e-17	1.00823e-15	NA	FATTY ACID DESATURASE 2 FAD2
AT3G12203	0.24	0.6	0.26	66.7	82.87	64.43	0.6	64.43	6.74663	7.80134	7.41627e-235	1.41109e-231	yes	SERINE CARBOXYPEPTIDASELIKE 17 scpl17
AT3G12320	3.35	1.79	2.18	12.68	6.62	5.89	3.35	5.89	0.814107	2.04578	0.00275608	0.00808007	NA	unknown protein
AT3G12410	0.37	0.53	0.33	12.5	11.53	11.64	0.53	11.53	4.44326	4.85949	3.5352e-40	1.88455e-38	yes	Polynucleotidyl transferase. ribonuclease H-like superfamily protein
AT3G12420	0.01	0.01	0.01	0.51	1.23	0.75	0.01	0.51	5.67243	6.37504	8.66606e-05	0.000349682	yes	Polynucleotidyl transferase. ribonuclease H-like superfamily protein
AT3G12430	0.01	0.01	0.01	0.37	1.34	0.73	0.01	0.37	5.20945	6.34577	0.000414678	0.00146008	yes	Polynucleotidyl transferase. ribonuclease H-like superfamily protein
AT3G12440	0.01	0.06	0.07	1.08	1.98	1.35	0.07	1.08	3.94753	5.0684	2.01112e-07	1.24084e-06	yes	Polynucleotidyl transferase. ribonuclease H-like superfamily protein
AT3G12460	0.4	0.63	0.95	10.88	17.81	12.93	0.95	10.88	3.51761	4.58282	9.91581e-36	4.55888e-34	yes	Polynucleotidyl transferase. ribonuclease H-like superfamily protein
AT3G12470	0.01	0.01	0.01	5.52	6.81	6.5	0.01	5.52	9.10852	9.29385	6.20805e-28	1.95613e-26	yes	Polynucleotidyl transferase. ribonuclease H-like superfamily protein
AT3G12490	144.9	174.63	176.42	295.41	522.1	430.75	176.42	295.41	0.743705	1.27487	1.45081e-08	1.04047e-07	NA	CYSTATIN B CYSB
AT3G12540	0.08	0.01	0.12	0.41	0.52	0.27	0.12	0.27	1.16993	2.56657	0.00887131	0.0228195	NA	Protein of unknown function. DUF547
AT3G12580	7.04	2.56	3.92	29.24	17.67	18.21	7.04	17.67	1.32765	2.43205	6.00524e-05	0.000249515	NA	HEAT SHOCK PROTEIN 70 HSP70
AT3G12730	1.32	2.39	2.02	21.9	22.43	14.31	2.39	14.31	2.58194	3.61885	3.11745e-54	2.6139e-52	yes	Homeodomain-like superfamily protein
AT3G12910	0.33	0.62	0.09	2.79	2.28	1.57	0.62	1.57	1.34042	2.60673	6.51308e-07	3.74045e-06	yes	NAC (No Apical Meristem) domain transcriptional regulator superfamily protein
AT3G12960	0.36	0.62	0.39	3.07	2.72	1.36	0.62	1.36	1.13327	2.39729	0.0109895	0.0275881	yes	unknown protein
AT3G12970	0.96	1.23	1.53	4.09	5.49	5.38	1.53	4.09	1.41857	2.23087	8.42067e-12	8.75885e-11	yes	unknown protein
AT3G12977	0.35	0.26	0.27	0.98	0.87	0.65	0.35	0.65	0.893085	1.71095	0.00132182	0.00416976	yes	NAC (No Apical Meristem) domain transcriptional regulator superfamily protein
AT3G13120	32.59	25.06	31.88	59.43	78.02	72.22	32.59	59.43	0.866762	1.23915	3.08508e-15	4.36803e-14	NA	Ribosomal protein S10p_S20e family protein
AT3G13175	30.92	26.45	36.56	155.37	215.23	139.88	36.56	139.88	1.93585	2.4035	2.63113e-45	1.68788e-43	yes	unknown protein
AT3G13190	18.97	16.68	11.97	35.99	33.2	30.49	18.97	30.49	0.684616	1.04159	1.16206e-09	9.55885e-09	NA	Plant protein of unknown function (DUF827)
AT3G13277	1.17	0.68	0.99	4.98	3.63	4.42	1.17	3.63	1.63346	2.31452	6.88032e-12	7.20511e-11	NA	other RNA
AT3G13280	0.01	0.01	0.01	1.09	1.74	0.84	0.01	0.84	6.39232	6.93467	1.27253e-11	1.29159e-10	yes	Putative endonuclease or glycosyl hydrolase
AT3G13510	20.31	16.73	16.65	43.03	39.29	39.38	20.31	39.29	0.951972	1.24672	6.2557e-15	8.64827e-14	NA	Protein of Unknown Function (DUF239)
AT3G13540	0.01	0.01	0.13	5.68	6.21	5.34	0.13	5.34	5.36026	7.11227	2.79778e-41	1.57638e-39	yes	MYB DOMAIN PROTEIN 5 MYB5
AT3G13720	9.42	10.55	9.73	21.77	18.72	18.44	10.55	18.44	0.805596	0.897987	1.73692e-05	8.01693e-05	NA	PRA8
AT3G13890	0.01	0.01	0.06	12.49	16.06	13.77	0.06	12.49	7.7016	9.83156	1.29754e-82	2.19827e-80	yes	MYB DOMAIN PROTEIN 26 MYB26
AT3G13898	0.16	0.14	0.93	5.99	5.07	3.67	0.93	3.67	1.98048	3.87603	1.08335e-09	8.93821e-09	NA	unknown protein
AT3G13960	1.91	2.34	4.9	32.5	53.72	28.87	4.9	28.87	2.55872	3.78906	7.72044e-24	1.95661e-22	yes	GROWTHREGULATING FACTOR 5 GRF5
AT3G14020	1.91	1.21	1.89	6.92	10.21	6.15	1.91	6.15	1.68701	2.08114	5.47118e-17	8.8799e-16	NA	NUCLEAR FACTOR Y. SUBUNIT A6 NFYA6
AT3G14110	19.24	18.86	17.24	45.11	44.05	46.83	19.24	44.05	1.19503	1.21045	4.6977e-13	5.55438e-12	NA	FLUORESCENT IN BLUE LIGHT FLU
AT3G14330	2.53	2.95	3.97	10.26	14.92	8.01	3.97	8.01	1.01266	1.75156	5.63734e-18	9.87533e-17	NA	Tetratricopeptide repeat (TPR)-like superfamily protein
AT3G14360	4.99	5.81	6.67	11.85	13.37	10.36	6.67	10.36	0.635265	1.14968	1.19722e-08	8.68423e-08	NA	alpha_beta-Hydrolases superfamily protein
AT3G14415	3.31	3.56	4.62	35.1	28.27	39.42	4.62	28.27	2.61331	3.299	1.7224e-26	5.05381e-25	NA	Aldolase-type TIM barrel family protein
AT3G14420	6.62	5.99	9.03	75.62	57.65	56.86	9.03	56.86	2.65462	3.07972	4.98386e-24	1.28012e-22	NA	Aldolase-type TIM barrel family protein
AT3G14450	0.97	0.84	0.71	2.82	3.79	3.81	0.97	2.82	1.53964	2.1526	1.36163e-09	1.11045e-08	NA	CTCINTERACTING DOMAIN 9 CID9
AT3G14880	0.76	0.38	0.65	15.03	30.15	20.8	0.76	15.03	4.3057	5.13622	2.8616e-41	1.60868e-39	yes	BEST Arabidopsis thaliana protein match is: transcription factor-related (TAIR:AT4G18650.1)
AT3G14950	0.05	0.16	0.24	1	1.17	1.1	0.24	1	2.05889	2.85503	7.74937e-08	5.0736e-07	yes	TETRATRICOPETIDEREPEAT THIOREDOXINLIKE 2 TTL2
AT3G15170	1.12	0.87	0.96	9.41	15.41	14.75	1.12	9.41	3.0707	3.71669	8.43243e-33	3.33722e-31	yes	CUPSHAPED COTYLEDON1 CUC1
AT3G15260	10.46	8.94	7.78	19.52	20.13	19.93	10.46	19.52	0.90007	1.34472	1.38654e-16	2.18307e-15	NA	Protein phosphatase 2C family protein
AT3G15280	0.09	0.1	0.19	14.28	23.03	12.18	0.19	12.18	6.00237	7.20561	1.81814e-55	1.56151e-53	yes	unknown protein
AT3G15354	1.93	2.5	1.35	6.47	5.97	5.92	2.5	5.92	1.24367	1.67261	2.72632e-12	2.97728e-11	NA	SPA1RELATED 3 SPA3
AT3G15450	46.74	28.4	33.88	114.31	105.05	78.34	46.74	78.34	0.745091	1.42959	8.36916e-06	4.06845e-05	NA	Aluminium induced protein with YGL and LRDR motifs
AT3G15470	4.92	4.35	4.71	9.6	11.88	11.32	4.92	9.6	0.964376	1.20444	3.44276e-11	3.33258e-10	NA	Transducin_WD40 repeat-like superfamily protein
AT3G15520	4.27	4.27	3.97	7.74	10.88	7.93	4.27	7.74	0.858097	1.20321	3.50161e-10	3.05188e-09	NA	Cyclophilin-like peptidyl-prolyl cis-trans isomerase family protein
AT3G15530	37.13	38.46	41.17	82.21	110.83	87.82	41.17	82.21	0.99772	1.35127	1.00178e-17	1.71956e-16	NA	S-adenosyl-L-methionine-dependent methyltransferases superfamily protein
AT3G15670	19.75	29.39	17.92	265.77	554.49	245.46	29.39	245.46	3.06209	3.90092	1.80578e-11	1.79815e-10	yes	Late embryogenesis abundant protein (LEA) family protein
AT3G15690	5.88	5.69	8.38	16.28	15.04	13.48	8.38	13.48	0.685798	1.24051	6.95991e-12	7.28229e-11	NA	Single hybrid motif superfamily protein
AT3G15700	0.01	0.01	0.01	0.17	0.48	0.09	0.01	0.09	3.16993	4.22239	0.018647	0.0438434	yes	P-loop containing nucleoside triphosphate hydrolases superfamily protein
AT3G15790	19.07	21.43	19.83	44.99	61.73	50.29	21.43	44.99	1.06997	1.14634	2.11348e-12	2.33483e-11	NA	METHYLCPGBINDING DOMAIN 11 MBD11
AT3G15820	7.58	5.97	10.2	19.09	20.73	23.19	10.2	19.09	0.904248	1.39177	3.95778e-13	4.7247e-12	NA	REDUCED OLEATE DESATURATION 1 ROD1
AT3G15840	2.64	4	3.6	13.11	10.43	13.16	4	10.43	1.38267	1.98724	4.70674e-18	8.3158e-17	NA	POSTILLUMINATION CHLOROPHYLL FLUORESCENCE INCREASE PIFI
AT3G15850	14.95	11.78	9.83	36.2	27.43	23.64	14.95	23.64	0.661085	1.2167	2.83667e-10	2.48284e-09	NA	FATTY ACID DESATURASE 5 FAD5
AT3G15900	2.87	1.74	1.99	11.59	8.8	10.99	2.87	8.8	1.61645	2.32313	1.76305e-15	2.53246e-14	NA	unknown protein
AT3G16120	0.45	0.09	0.88	5.83	4.07	4.91	0.88	4.07	2.20945	3.335	6.29994e-12	6.61695e-11	NA	Dynein light chain type 1 family protein
AT3G16130	0.11	0.27	0.03	0.53	1.04	0.75	0.27	0.53	0.973033	2.43542	4.99643e-05	0.000210468	NA	RHO GUANYLNUCLEOTIDE EXCHANGE FACTOR 13 ROPGEF13
AT3G16140	28.61	30.88	40.52	158.77	143.27	103.24	40.52	103.24	1.3493	2.14893	4.11104e-13	4.88877e-12	NA	PHOTOSYSTEM I SUBUNIT H1 PSAH1
AT3G16170	6.11	6.01	4.63	15.34	17.7	16.29	6.11	15.34	1.32805	1.4793	1.02041e-18	1.88779e-17	NA	ACYL ACTIVATING ENZYME 13 AAE13
AT3G16190	13.6	17.44	13.3	37.44	32.77	33.21	17.44	32.77	0.909976	1.25562	4.09091e-13	4.86952e-12	NA	Isochorismatase family protein
AT3G16250	1.85	1.3	1.71	9.01	6.88	8.18	1.85	6.88	1.89488	2.21841	8.69075e-16	1.28032e-14	NA	PHOTOSYNTHETIC NDH SUBCOMPLEX B 3 PnsB3
AT3G16300	1.56	1.26	1.44	20.05	18.66	13.14	1.56	13.14	3.07435	3.5741	5.23827e-13	6.16406e-12	yes	Uncharacterised protein family (UPF0497)
AT3G16450	13.56	14.78	23.19	99.05	103.81	86.24	23.19	86.24	1.89485	2.43645	1.94043e-49	1.39931e-47	yes	JACALINRELATED LECTIN 33 JAL33
AT3G16490	1.48	0.86	1.59	2.99	5.39	4.42	1.59	2.99	0.911119	1.69248	6.58892e-09	4.92675e-08	yes	IQDOMAIN 26 IQD26
AT3G16560	2.09	2.25	2.59	5.02	6.36	6.49	2.59	5.02	0.954735	1.34219	1.53554e-09	1.24611e-08	NA	Protein phosphatase 2C family protein
AT3G16570	25.42	21.87	25.24	39.46	41.11	42.91	25.42	39.46	0.634427	0.746931	9.77658e-05	0.000390668	NA	RAPID ALKALINIZATION FACTOR 23 RALF23
AT3G16590	0.01	0.01	0.12	5.28	6.83	6.14	0.12	5.28	5.45943	7.38764	2.47276e-35	1.10603e-33	yes	F-box and associated interaction domains-containing protein
AT3G17010	0.04	0.08	0.03	1.48	2.92	1.63	0.08	1.48	4.20945	5.34433	7.37983e-17	1.18841e-15	NA	REPRODUCTIVE MERISTEM 22 REM22
AT3G17040	9.09	10.31	5.57	16.23	17.11	16.09	10.31	16.09	0.64212	0.991989	7.53548e-06	3.69821e-05	NA	HIGH CHLOROPHYLL FLUORESCENT 107 HCF107
AT3G17470	3.51	3.67	3.89	7.57	7.97	8.28	3.89	7.57	0.960523	1.20425	1.61415e-08	1.14994e-07	NA	CA2+ACTIVATED RELA_SPOT HOMOLOG CRSH
AT3G17520	9.88	12.58	3.33	362.34	409.31	271.6	12.58	271.6	4.43228	5.56564	2.29819e-44	1.42471e-42	yes	Late embryogenesis abundant protein (LEA) family protein
AT3G17530	0.05	0.01	0.01	6.11	4.89	6.04	0.05	4.89	6.61176	8.57948	2.56937e-43	1.55387e-41	yes	F-box and associated interaction domains-containing protein
AT3G17600	0.53	0.55	0.71	14.13	14.48	14.47	0.71	14.13	4.3148	4.77441	3.40445e-41	1.90519e-39	NA	INDOLE3ACETIC ACID INDUCIBLE 31 IAA31
AT3G17609	1.34	2.72	1.55	6.75	8.43	9.8	2.72	6.75	1.31128	2.10482	5.00408e-11	4.75147e-10	NA	HY5HOMOLOG HYH
AT3G17626	2.76	4.15	3.84	9.59	10.9	7.94	4.15	7.94	0.936028	1.41673	8.92103e-06	4.31852e-05	NA	structural constituent of ribosome
AT3G17668	6.24	7.26	5.22	11.21	16	12.48	7.26	11.21	0.626745	0.837882	0.000577242	0.00197211	NA	ENHANCER OF ATNSI ACTIVITY ENA
AT3G17670	2.36	2.96	2.96	5.81	6.95	6.6	2.96	5.81	0.972941	1.19158	1.61279e-06	8.7772e-06	NA	tetratricopeptide repeat (TPR)-containing protein
AT3G17680	13.22	12.57	9.83	35.38	36.33	32.19	13.22	32.19	1.28389	1.5153	2.22792e-17	3.71346e-16	NA	Kinase interacting (KIP1-like) family protein
AT3G18010	0.1	0.18	0.38	1.56	2.4	2.48	0.38	1.56	2.03747	3.31964	2.22103e-13	2.71563e-12	yes	WUSCHEL RELATED HOMEOBOX 1 WOX1
AT3G18080	20.62	17.44	30.65	112.63	92.57	95.15	30.65	92.57	1.59466	2.10995	3.0503e-24	7.89218e-23	NA	BS GLUCOSIDASE 44 BGLU44
AT3G18330	0.01	0.01	0.01	3.21	2.15	3.1	0.01	2.15	7.74819	8.13955	1.41364e-15	2.04602e-14	yes	F-box family protein
AT3G18370	5.64	5.5	6.23	17.1	19.54	19.51	6.23	17.1	1.45669	1.60653	4.35688e-17	7.12747e-16	NA	ATSYTF
AT3G18390	7.56	6.9	7.91	13.14	17.42	12.68	7.91	12.68	0.680805	0.908924	3.57108e-08	2.43604e-07	NA	EMBRYO DEFECTIVE 1865 EMB1865
AT3G18535	10.25	8.03	12.07	21.4	22.49	21.74	12.07	21.4	0.826185	1.2211	4.1685e-11	3.99953e-10	NA	tubulin-tyrosine ligases
AT3G18550	0.16	0.1	0.34	4.29	3.14	4.69	0.34	3.14	3.20716	4.53785	4.45194e-16	6.7516e-15	yes	BRANCHED 1 BRC1
AT3G18570	0.37	0.25	0.09	21.85	29.47	22.35	0.37	21.85	5.88396	6.63726	2.0739e-64	2.38595e-62	yes	Oleosin family protein
AT3G18750	4.09	4.17	4.71	8.08	11.09	8.97	4.71	8.08	0.778628	0.891097	2.12738e-06	1.1412e-05	NA	WITH NO LYSINE K KINASE 6 WNK6
AT3G18800	10.01	8.64	6.43	24.4	23.25	26.58	10.01	23.25	1.21579	1.56624	1.32061e-11	1.33545e-10	NA	unknown protein
AT3G18890	3.53	3.9	4.41	8.47	8.13	6.98	4.41	6.98	0.662448	1.22571	2.9683e-06	1.5529e-05	NA	TRANSLOCON AT THE INNER ENVELOPE MEMBRANE OF CHLOROPLASTS 62 Tic62
AT3G18930	5.77	8.14	8.53	13.09	13.59	15.2	8.53	13.09	0.617847	0.865828	4.40395e-06	2.24324e-05	NA	RING_U-box superfamily protein
AT3G18960	3.96	5.1	5.16	46.63	40.6	34.59	5.16	34.59	2.74491	3.18479	3.89288e-54	3.2421e-52	NA	AP2_B3-like transcriptional factor family protein
AT3G19000	5.37	4.63	5.51	22.32	17.09	17.56	5.51	17.09	1.63303	1.93299	8.02137e-22	1.83542e-20	NA	2-oxoglutarate (2OG) and Fe(II)-dependent oxygenase superfamily protein
AT3G19030	1.16	2.67	1.23	19.13	11.06	25.91	2.67	11.06	2.05044	3.56124	0.000234821	0.000870417	NA	unknown protein
AT3G19800	2.62	4.72	3.62	24.47	26.35	18.36	4.72	18.36	1.95971	2.57564	2.05113e-25	5.7198e-24	NA	Protein of unknown function (DUF177)
AT3G19850	0.36	0.35	0.35	1.04	1.23	1.41	0.36	1.04	1.53051	1.81169	7.70144e-06	3.7692e-05	NA	Phototropic-responsive NPH3 family protein
AT3G19890	0.01	0.01	0.01	0.57	1.11	0.81	0.01	0.57	5.83289	6.37504	2.74947e-06	1.44698e-05	yes	F-box family protein
AT3G19900	8.29	8.75	6.65	14.03	14.36	13.89	8.75	13.89	0.666692	0.752546	2.92724e-05	0.00012918	NA	unknown protein
AT3G19920	0.31	0.12	0.06	10.74	25.53	11.5	0.31	10.74	5.11458	6.64298	4.97034e-22	1.14839e-20	yes	unknown protein
AT3G20015	6.25	6.21	6.86	11.06	18.76	21.38	6.86	11.06	0.689071	1.52498	6.96107e-10	5.88455e-09	NA	Eukaryotic aspartyl protease family protein
AT3G20200	0.55	0.48	0.25	1.05	1.05	0.93	0.55	0.93	0.757799	1.17332	0.0014836	0.0046346	NA	Protein kinase protein with adenine nucleotide alpha hydrolases-like domain
AT3G20230	18.91	23.55	21.15	41.85	50.85	44.66	23.55	41.85	0.829501	1.13413	9.082e-12	9.3993e-11	NA	Ribosomal L18p_L5e family protein
AT3G20270	1.9	1.82	1.22	6.58	7.1	5.46	1.9	5.46	1.5229	1.91174	4.99181e-19	9.41819e-18	NA	lipid-binding serum glycoprotein family protein
AT3G20340	1.48	2.05	0.43	5.09	3.51	3.66	2.05	3.51	0.775847	1.70106	0.0022034	0.0065982	yes	downregulated in the presence of paraquat. an inducer of photoxidative stress.
AT3G20395	0.95	1.52	2.5	26.25	27.82	27.27	2.5	26.25	3.39232	4.33836	7.09379e-84	1.27149e-81	NA	RING_U-box superfamily protein
AT3G20480	0.95	0.95	1.11	2.65	3.43	2.39	1.11	2.39	1.10645	1.56658	1.91867e-06	1.03485e-05	NA	LIPID X K LPXK
AT3G20660	2.07	1.73	1.73	4.28	3.54	4.17	2.07	3.54	0.774119	1.17867	3.60221e-07	2.14959e-06	yes	ORGANIC CATION_CARNITINE TRANSPORTER4 OCT4
AT3G20680	1.91	3.14	2.63	14.36	16.39	10.58	3.14	10.58	1.7525	2.39806	2.71179e-17	4.49597e-16	NA	unknown
AT3G20710	0.35	0.17	0.18	2.16	2.34	2.81	0.35	2.16	2.6256	3.61353	1.8214e-10	1.62234e-09	yes	F-box family protein
AT3G20820	15.09	17.1	18.31	56.56	47.49	42.63	18.31	42.63	1.21924	1.6184	1.74277e-20	3.67185e-19	NA	Leucine-rich repeat (LRR) family protein
AT3G20910	7.66	8.35	7.5	14.36	22.51	18.55	8.35	14.36	0.782208	1.39902	8.33776e-15	1.13753e-13	NA	NUCLEAR FACTOR Y. SUBUNIT A9 NFYA9
AT3G20935	0.35	0.2	0.06	1.38	1.81	0.83	0.35	0.83	1.24576	2.61696	0.000150899	0.000581023	NA	CYTOCHROME P450. FAMILY 705. SUBFAMILY A. POLYPEPTIDE 28 CYP705A28
AT3G20940	0.07	0.07	0.16	0.25	0.82	0.33	0.16	0.25	0.643856	2.20955	0.0197319	0.0460529	yes	CYTOCHROME P450. FAMILY 705. SUBFAMILY A. POLYPEPTIDE 30 CYP705A30
AT3G20950	0.01	0.03	0.04	1.78	2.05	2.1	0.04	1.78	5.47573	6.36066	3.05968e-18	5.48018e-17	NA	CYTOCHROME P450. FAMILY 705. SUBFAMILY A. POLYPEPTIDE 32 CYP705A32
AT3G20978	0.61	0.78	0.65	4.3	4.17	5.03	0.78	4.17	2.4185	2.68296	5.38435e-13	6.32993e-12	yes	Potential natural antisense gene. locus overlaps with AT3G20975
AT3G21055	95.37	104.09	116.89	250.1	216.81	193.25	116.89	193.25	0.725317	1.25827	2.98889e-07	1.80186e-06	NA	PHOTOSYSTEM II SUBUNIT T PSBTN
AT3G21090	3.01	2.67	2.52	19.87	24.5	27.57	3.01	19.87	2.72276	3.33622	2.58194e-64	2.95668e-62	yes	ATPBINDING CASSETTE G15 ABCG15
AT3G21180	0.01	0.02	0.02	0.07	0.15	0.08	0.02	0.07	1.80735	2.63003	0.0128635	0.0316563	NA	AUTOINHIBITED CA2+ATPASE 9 ACA9
AT3G21351	1.19	0.58	0.67	33.86	14.13	12.87	1.19	12.87	3.43498	4.59492	1.29228e-06	7.11269e-06	NA	unknown protein
AT3G21352	0.01	0.01	0.16	2.58	0.75	1.25	0.16	0.75	2.22882	4.75115	0.00714284	0.0188236	yes	unknown protein
AT3G21360	3.09	3.77	2.56	8.78	10.08	9.79	3.77	8.78	1.21966	1.52333	2.06813e-11	2.04621e-10	yes	2-oxoglutarate (2OG) and Fe(II)-dependent oxygenase superfamily protein
AT3G21370	0.07	0.09	0.08	18.66	21.78	14.92	0.09	14.92	7.37311	8.01874	3.79868e-63	4.17601e-61	yes	BETA GLUCOSIDASE 19 BGLU19
AT3G21380	0.03	0.05	0.05	21.35	18.89	16.63	0.05	16.63	8.37764	8.80459	7.6383e-101	2.00993e-98	yes	Mannose-binding lectin superfamily protein
AT3G21560	12.3	16.63	15.08	51.31	47.39	42.27	16.63	42.27	1.34585	1.94933	1.82467e-30	6.50334e-29	yes	UDPGLUCOSYL TRANSFERASE 84A2 UGT84A2
AT3G21720	0.28	0.74	0.3	121.28	71.43	124.64	0.74	71.43	6.59286	8.07835	1.36742e-30	4.93767e-29	yes	ISOCITRATE LYASE ICL
AT3G21800	0.01	0.01	0.01	0.25	0.68	0.25	0.01	0.25	4.64386	5.29768	0.00042499	0.00149129	yes	UDPGLUCOSYL TRANSFERASE 71B8 UGT71B8
AT3G21870	0.07	0.07	0.01	1.94	1.17	2.44	0.07	1.17	4.06301	5.43929	7.85226e-09	5.82211e-08	yes	CYCLIN P2
AT3G22104	2.08	2.46	2.29	4.45	5.72	4.95	2.46	4.45	0.855147	1.3242	3.34192e-09	2.6093e-08	NA	Phototropic-responsive NPH3 family protein
AT3G22150	1.59	1.58	1.62	6.34	4.69	6.43	1.62	4.69	1.53359	2.10254	3.77805e-07	2.24566e-06	NA	Tetratricopeptide repeat (TPR)-like superfamily protein
AT3G22210	3.73	3.37	4.81	15.19	8.32	13.03	4.81	8.32	0.790547	1.93137	0.000228652	0.000849842	NA	unknown protein
AT3G22420	13.3	10.83	6.66	35.44	30.43	24.92	13.3	24.92	0.905878	1.53031	1.49962e-19	2.95798e-18	NA	WITH NO LYSINE K KINASE 2 WNK2
AT3G22490	0.13	0.01	0.01	2.66	4.04	4.21	0.13	2.66	4.35484	6.70003	3.33277e-24	8.614e-23	yes	Seed maturation protein
AT3G22500	0.06	0.19	0.13	0.68	1.35	1.11	0.19	0.68	1.83954	3.28022	6.97163e-05	0.000286832	yes	LATE EMBRYOGENESIS ABUNDANT PROTEIN ECP31 ATECP31
AT3G22560	1.56	1.12	1.2	3.43	2.56	3.11	1.56	2.56	0.714598	1.63583	0.00108295	0.0034947	yes	Acyl-CoA N-acyltransferases (NAT) superfamily protein
AT3G22570	0.1	0.4	0.33	10.4	7.17	8.11	0.4	7.17	4.1639	5.27705	2.50005e-16	3.86976e-15	yes	Bifunctional inhibitor_lipid-transfer protein_seed storage 2S albumin superfamily protein
AT3G22640	0.3	0.4	0.28	351.86	135.42	139.86	0.4	135.42	8.40323	9.54413	1.30543e-15	1.89606e-14	yes	PAP85
AT3G22740	0.01	0.09	0.07	0.68	1.26	0.63	0.09	0.63	2.80735	3.79372	2.79722e-08	1.92782e-07	yes	HOMOCYSTEINE SMETHYLTRANSFERASE 3 HMT3
AT3G22810	8.05	5.98	6.2	16.02	25.94	18.32	8.05	16.02	0.992813	1.55495	3.98227e-13	4.75163e-12	NA	phosphoinositide binding
AT3G22840	3.6	1.99	1.94	16.86	27.87	43.75	3.6	16.86	2.22754	3.66603	5.06621e-05	0.000213189	yes	EARLY LIGHTINDUCABLE PROTEIN ELIP1
AT3G22860	0.09	0.13	0.05	2.08	3.29	2.05	0.13	2.05	3.97904	4.79783	1.71789e-22	4.06233e-21	NA	EUKARYOTIC TRANSLATION INITIATION FACTOR 3 SUBUNIT C2 TIF3C2
AT3G22886	0.01	0.01	0.01	0.21	1.66	1.36	0.01	0.21	4.39232	6.75043	0.000977162	0.00318615	NA	MICRORNA167A MIR167A
AT3G23090	2.4	2.48	3.13	9.37	8.63	8.6	3.13	8.6	1.45817	1.63333	2.00446e-15	2.86591e-14	yes	TPX2 (targeting protein for Xklp2) protein family
AT3G23130	0.01	0.01	0.01	0.57	0.33	0.65	0.01	0.33	5.04439	5.69116	0.000902733	0.00296851	yes	SUPERMAN SUP
AT3G23167	0.01	0.01	0.01	3.01	2.06	2.03	0.01	2.03	7.66534	7.88671	2.07428e-05	9.41246e-05	NA	LOWMOLECULARWEIGHT CYSTEINERICH 39 LCR39
AT3G23700	3.56	3.63	3.97	12.83	12.58	11.55	3.97	11.55	1.54068	1.7221	2.5495e-18	4.59299e-17	NA	Nucleic acid-binding proteins superfamily
AT3G23760	2.52	2.72	2.01	22.87	16.34	15.7	2.72	15.7	2.52909	2.83012	1.71799e-25	4.8125e-24	NA	unknown
AT3G23790	1.58	1.49	1.42	2.6	3.29	2.95	1.58	2.6	0.718587	0.99405	2.17206e-06	1.1626e-05	NA	ACYL ACTIVATING ENZYME 16 AAE16
AT3G23840	2.48	3.05	2.35	11.3	7.96	9.7	3.05	7.96	1.38396	1.79277	2.46564e-12	2.70576e-11	yes	HXXXD-type acyl-transferase family protein
AT3G23850	0.01	0.01	0.01	0.46	0.7	0.33	0.01	0.33	5.04439	5.63421	0.00101807	0.00330542	NA	unknown protein
AT3G23860	0.01	0.01	0.01	0.7	1.7	0.86	0.01	0.7	6.12928	6.76377	0.000161141	0.000617817	yes	GTP-binding protein-related
AT3G23880	0.11	0.18	0.31	5.53	7.83	9.48	0.31	5.53	4.15694	5.4905	1.48811e-14	1.99829e-13	yes	F-box and associated interaction domains-containing protein
AT3G24010	7.2	10.38	9.5	18.48	24.76	16	10.38	16	0.624265	1.12431	9.37853e-11	8.63656e-10	NA	INHIBITOR OF GROWTH 1 ING1
AT3G24225	0.45	0.21	0.91	7.07	6.91	6.13	0.91	6.13	2.75195	3.69783	1.79296e-08	1.27074e-07	yes	CLAVATA3_ESRRELATED 19 CLE19
AT3G24250	0.1	0.01	0.09	19.13	24.59	30.03	0.1	19.13	7.57969	8.60895	3.11388e-39	1.59136e-37	yes	glycine-rich protein
AT3G24340	0.73	0.65	0.72	2.5	2.48	2.52	0.73	2.48	1.76437	1.83077	6.4246e-11	6.02397e-10	NA	CHROMATIN REMODELING 40 chr40
AT3G24430	6.79	8.48	7.51	18.8	18.6	16.98	8.48	16.98	1.0017	1.52756	3.25632e-19	6.24865e-18	NA	HIGHCHLOROPHYLLFLUORESCENCE 101 HCF101
AT3G24600	0.16	0.15	0.1	0.33	0.39	0.82	0.16	0.33	1.04439	2.05556	0.003815	0.0107783	yes	Late embryogenesis abundant protein. group 2
AT3G24610	0.1	0.03	0.01	0.69	1.38	0.51	0.1	0.51	2.3505	4.45651	3.49512e-10	3.0473e-09	yes	Galactose oxidase_kelch repeat superfamily protein
AT3G24650	0.46	0.37	0.4	47.94	51.7	53.77	0.46	47.94	6.70345	7.1963	4.89667e-227	7.12465e-224	yes	ABA INSENSITIVE 3 ABI3
AT3G24810	4.15	3.25	3.31	9.36	12.58	10.73	4.15	9.36	1.1734	1.52532	5.9634e-10	5.07761e-09	NA	ICK3
AT3G25080	0.01	0.05	0.01	1.8	1.95	2.04	0.05	1.8	5.16993	7.05891	5.81762e-16	8.72643e-15	yes	Protein of unknown function (DUF626)
AT3G25160	0.01	0.05	0.01	7.14	7.53	6.64	0.05	6.64	7.05311	9.27799	6.17846e-63	6.73234e-61	yes	ER lumen protein retaining receptor family protein
AT3G25260	0.03	0.01	0.02	0.29	0.25	0.36	0.03	0.25	3.05889	4.17187	0.00053229	0.00183246	yes	Major facilitator superfamily protein
AT3G25280	0.01	0.01	0.01	0.26	0.33	0.53	0.01	0.26	4.70044	5.22239	7.67804e-05	0.000312619	yes	Major facilitator superfamily protein
AT3G25440	6.62	7.19	5.69	13.34	11.95	12.81	7.19	11.95	0.732947	1.03191	2.7912e-07	1.68761e-06	NA	LAG ONE HOMOLOGUE 1 LOH1
AT3G25660	9	10.51	12.08	20.63	31.82	19.61	12.08	19.61	0.698969	1.07584	1.33754e-10	1.21231e-09	NA	Amidase family protein
AT3G25670	0.94	0.66	1.22	6.06	10.55	7.27	1.22	6.06	2.31244	3.26098	2.83964e-31	1.05622e-29	NA	Leucine-rich repeat (LRR) family protein
AT3G25690	3.03	2.88	3.07	6.27	6.47	5.92	3.07	5.92	0.947359	0.842705	9.77315e-06	4.70126e-05	NA	CHLOROPLAST UNUSUAL POSITIONING 1 CHUP1
AT3G25810	0.01	0.01	0.01	0.33	0.14	0.09	0.01	0.09	3.16993	4	0.00179024	0.00547903	yes	Terpenoid cyclases_Protein prenyltransferases superfamily protein
AT3G25820	0.08	0.07	0.23	0.72	0.78	0.73	0.23	0.72	1.64636	2.78214	2.42809e-06	1.28838e-05	yes	TERPENE SYNTHASELIKE SEQUENCE1.8CINEOLE TPSCIN
AT3G25830	0.1	0.1	0.18	0.61	0.63	0.66	0.18	0.61	1.76081	2.58331	2.42107e-05	0.000108468	yes	TERPENE SYNTHASELIKE SEQUENCE1.8CINEOLE TPSCIN
AT3G25920	30.4	26.9	37.65	84.75	110.18	106.73	37.65	84.75	1.17056	1.66356	4.36081e-26	1.25278e-24	NA	RIBOSOMAL PROTEIN L15 RPL15
AT3G26010	0.14	0.04	0.05	3.49	5.86	3.91	0.14	3.49	4.63973	5.785	4.53209e-28	1.44275e-26	yes	Galactose oxidase_kelch repeat superfamily protein
AT3G26060	31.31	27.76	32.19	121.36	99.79	70.78	32.19	70.78	1.13673	1.6023	3.38215e-20	6.98892e-19	NA	PEROXIREDOXIN Q PRXQ
AT3G26070	33.83	28.82	26.8	75.21	70.6	77.69	33.83	70.6	1.06137	1.31672	5.04896e-16	7.61965e-15	NA	Plastid-lipid associated protein PAP _ fibrillin family protein
AT3G26120	0.4	0.49	0.37	0.86	1.62	1.53	0.49	0.86	0.811555	1.81182	4.6431e-06	2.35681e-05	yes	TERMINAL EAR1LIKE 1 TEL1
AT3G26240	1.45	1.28	1.4	3.81	4.5	3.48	1.45	3.48	1.26303	1.45079	2.4908e-09	1.97405e-08	NA	Cysteine_Histidine-rich C1 domain family protein
AT3G26290	2.97	2.66	7.14	16.72	14.89	18.66	7.14	14.89	1.06035	2.03804	7.08371e-11	6.61441e-10	yes	CYTOCHROME P450. FAMILY 71. SUBFAMILY B. POLYPEPTIDE 26 CYP71B26
AT3G26300	4.68	3.97	5.53	23.25	25	19.96	5.53	19.96	1.85176	2.22223	2.00848e-28	6.49409e-27	NA	CYTOCHROME P450. FAMILY 71. SUBFAMILY B. POLYPEPTIDE 34 CYP71B34
AT3G26310	0.14	0.04	0.29	2.41	1.64	2.53	0.29	1.64	2.49957	3.80448	2.13829e-08	1.49789e-07	NA	CYTOCHROME P450. FAMILY 71. SUBFAMILY B. POLYPEPTIDE 35 CYP71B35
AT3G26330	1.44	1.35	1.83	13.87	16.63	9.16	1.83	9.16	2.3235	3.19368	8.34075e-39	4.18476e-37	NA	CYTOCHROME P450. FAMILY 71. SUBFAMILY B. POLYPEPTIDE 37 CYP71B37
AT3G26445	3.6	2.86	1.56	7.28	7.89	6.38	3.6	6.38	0.82556	1.35756	0.000161675	0.000619428	NA	beta-1.4-N-acetylglucosaminyltransferase family protein
AT3G26510	2.57	2.4	2.2	6.71	5.35	4.62	2.57	4.62	0.846124	1.2329	0.00110809	0.00356418	NA	Octicosapeptide_Phox_Bem1p family protein
AT3G26650	65.49	86.79	92.97	348.65	301.67	318.06	92.97	301.67	1.69813	1.97583	9.72214e-10	8.06429e-09	NA	GLYCERALDEHYDE 3PHOSPHATE DEHYDROGENASE A SUBUNIT GAPA
AT3G26700	2.64	3.85	5.09	10.11	16.69	16.87	5.09	10.11	0.990045	2.10553	6.90288e-11	6.45043e-10	NA	Protein kinase superfamily protein
AT3G26710	11.26	17.79	12.02	72.6	67.32	70.37	17.79	67.32	1.91997	2.27461	8.75692e-41	4.81339e-39	NA	COFACTOR ASSEMBLY OF COMPLEX C CCB1
AT3G26720	7.54	6.7	8.51	16.23	19.23	18.8	8.51	16.23	0.931432	1.03654	7.51142e-11	7.00056e-10	NA	Glycosyl hydrolase family 38 protein
AT3G26740	69.24	59.9	83.05	233.06	180.8	176.99	83.05	176.99	1.09162	1.50622	9.07992e-08	5.89016e-07	NA	CCRLIKE CCL
AT3G26742	0.52	0.25	0.09	1.53	1.72	2.4	0.52	1.53	1.55695	2.74456	0.000258345	0.000948939	NA	unknown protein
AT3G26744	13.65	10.52	13.46	64.47	100.75	93.84	13.65	64.47	2.23973	2.66151	2.55191e-60	2.54523e-58	NA	INDUCER OF CBF EXPRESSION 1 ICE1
AT3G26770	9.93	17.1	12.18	36.75	44.35	39.58	17.1	36.75	1.10375	1.53019	1.8215e-19	3.56728e-18	yes	NAD(P)-binding Rossmann-fold superfamily protein
AT3G26790	0.07	0.06	0.19	14.9	11.56	11.99	0.19	11.56	5.927	6.90859	2.17009e-62	2.32369e-60	yes	FUSCA 3 FUS3
AT3G26800	0.95	0.94	0.6	2.4	4.17	2.52	0.95	2.4	1.33703	1.99243	0.000399552	0.00141003	yes	unknown protein
AT3G26890	6.18	6.53	6.5	11.42	11.22	11.04	6.53	11.04	0.757585	0.945551	2.08745e-08	1.46477e-07	NA	unknown protein
AT3G26930	0.34	0.47	0.5	1.03	1.98	1.62	0.5	1.03	1.04264	1.7857	0.000170301	0.000649159	yes	Protein with RNI-like_FBD-like domains
AT3G26932	1.79	1.86	4.26	12.51	15.35	10.03	4.26	10.03	1.2354	2.2656	3.81508e-23	9.30632e-22	NA	DSRNABINDING PROTEIN 3 DRB3
AT3G27020	10.95	5.6	6.25	40.39	40.87	43.06	10.95	40.39	1.88307	2.45116	3.61328e-48	2.49649e-46	NA	YELLOW STRIPE LIKE 6 YSL6
AT3G27025	1.21	1.18	0.63	4.72	2.69	4.53	1.21	2.69	1.1526	1.914	0.00210506	0.0063367	yes	unknown protein
AT3G27650	1	1.86	1.77	9.43	14.36	9.41	1.86	9.41	2.33889	2.83141	1.63892e-25	4.59621e-24	yes	LOB DOMAINCONTAINING PROTEIN 25 LBD25
AT3G27660	0.96	0.5	1.88	240.05	319.75	276.72	1.88	240.05	6.99646	8.00472	9.70575e-279	3.4296e-275	yes	OLEOSIN 4 OLEO4
AT3G27690	0.34	0.25	0.15	12.32	4.17	8.78	0.34	4.17	3.61644	5.36025	1.75116e-05	8.07363e-05	NA	PHOTOSYSTEM II LIGHT HARVESTING COMPLEX GENE 2.3 LHCB2.3
AT3G27710	0.07	0.17	0.11	0.77	0.95	0.59	0.17	0.59	1.79518	2.52582	0.000825035	0.00273263	yes	ARIADNE 3 ARI3
AT3G27785	0.04	0.01	0.01	0.6	1.04	0.56	0.04	0.56	3.80735	6.10155	7.83707e-09	5.81434e-08	yes	MYB DOMAIN PROTEIN 118 MYB118
AT3G27850	45.77	49.21	64.7	106.89	103.98	139.96	64.7	103.98	0.684468	1.36709	3.08897e-11	3.01284e-10	NA	RIBOSOMAL PROTEIN L12C RPL12C
AT3G28150	0.91	1.19	1.07	5.32	5.97	5.14	1.19	5.14	2.11081	2.52253	3.19649e-19	6.14815e-18	NA	TRICHOME BIREFRINGENCELIKE 22 TBL22
AT3G28220	0.4	0.29	0.73	3.54	4.51	3.75	0.73	3.54	2.27778	3.26789	4.05614e-24	1.04509e-22	yes	TRAF-like family protein
AT3G28230	0.09	0.01	0.08	3.5	3.55	3.13	0.09	3.13	5.12009	6.13456	6.35243e-16	9.48837e-15	yes	unknown
AT3G28320	0.01	0.01	0.01	1.39	0.89	1.14	0.01	0.89	6.47573	6.83289	2.69579e-09	2.12628e-08	yes	Protein of unknown function (DUF677)
AT3G28330	0.01	0.07	0.01	4.86	4.57	3.01	0.07	3.01	5.42626	7.84256	1.1787e-26	3.47084e-25	yes	F-box family protein-related
AT3G28500	2.46	0.82	2.79	87.6	99.49	82.08	2.79	82.08	4.87869	5.61736	7.51025e-76	1.09274e-73	yes	60S acidic ribosomal protein family
AT3G28610	0.01	0.05	0.01	1.9	2.51	2.59	0.05	1.9	5.24793	7.10482	1.61408e-16	2.53165e-15	yes	P-loop containing nucleoside triphosphate hydrolases superfamily protein
AT3G28740	1.89	3.34	2.42	46.89	37.42	29.1	3.34	29.1	3.1231	4.01053	5.52226e-17	8.95693e-16	yes	CYTOCHROME P450. FAMILY 81. SUBFAMILY D. POLYPEPTIDE 11 CYP81D11
AT3G28910	7.79	7.91	11.34	17.65	20.01	17.87	11.34	17.65	0.638248	1.14515	1.78442e-08	1.26505e-07	yes	MYB DOMAIN PROTEIN 30 MYB30
AT3G28917	0.15	0.09	0.56	1.43	1.13	1.04	0.56	1.04	0.893085	2.21819	0.00783214	0.0204419	yes	MINI ZINC FINGER 2 MIF2
AT3G28990	0.01	0.01	0.01	0.47	0.84	0.61	0.01	0.47	5.55459	6	0.00364684	0.0103576	yes	Plant protein 1589 of unknown function
AT3G29030	1.77	1.83	4.18	20.22	18.55	20.68	4.18	18.55	2.14984	3.0458	1.2238e-19	2.43138e-18	yes	EXPANSIN A5 EXPA5
AT3G29034	3.37	2.82	3.94	10.97	8.33	8	3.94	8	1.0218	1.45296	4.7993e-05	0.000202682	NA	unknown protein
AT3G29185	6.28	6.28	5.54	13.87	15.83	14.07	6.28	13.87	1.14313	1.33611	6.66871e-13	7.74416e-12	NA	unknown
AT3G29250	0.49	0.6	0.51	2.76	1.76	2.2	0.6	1.76	1.55254	2.33743	0.000132784	0.000517147	yes	SHORTCHAIN DEHYDROGENASE REDUCTASE 4 SDR4
AT3G29260	0.01	0.07	0.01	1.49	1.38	0.97	0.07	0.97	3.79256	5.79855	7.10069e-07	4.0469e-06	yes	NAD(P)-binding Rossmann-fold superfamily protein
AT3G29290	2.91	2.97	2.78	6.19	5.55	6.92	2.97	5.55	0.902025	1.06748	5.5372e-06	2.77871e-05	NA	EMBRYO DEFECTIVE 2076 emb2076
AT3G29300	2.33	1.3	2.53	5.63	5.59	7.93	2.53	5.59	1.14371	2.02878	0.000146209	0.000564457	yes	unknown protein
AT3G29385	0.01	0.01	0.01	7.79	7.26	5.16	0.01	5.16	9.01123	9.39589	5.67202e-33	2.26286e-31	yes	BEST Arabidopsis thaliana protein match is: dentin sialophosphoprotein-related (TAIR:AT5G07980.1)
AT3G29580	0.07	0.06	0.06	2.45	1.06	0.82	0.07	0.82	3.5502	4.509	0.000676948	0.00227783	yes	Arabidopsis phospholipase-like protein (PEARLI 4) with TRAF-like domain
AT3G30200	0.02	0.03	0.09	0.5	0.33	0.25	0.09	0.25	1.47393	3.01797	9.50419e-06	4.58079e-05	yes	Plant transposase (Ptta_En_Spm family)
AT3G30300	36.25	31.17	32.61	73.06	85.19	70.57	36.25	70.57	0.961074	1.1683	1.12215e-14	1.52173e-13	NA	O-fucosyltransferase family protein
AT3G30460	0.43	0.72	0.01	3.84	2.18	4.15	0.72	2.18	1.59826	3.33491	5.54031e-06	2.77971e-05	yes	RING_U-box superfamily protein
AT3G30775	9.47	3.79	13.3	29.39	36.75	30.44	13.3	29.39	1.1439	1.78636	3.21403e-14	4.20407e-13	NA	EARLY RESPONSIVE TO DEHYDRATION 5 ERD5
AT3G30778	0.01	0.01	0.01	11.05	11.37	10.39	0.01	10.39	10.021	10.095	2.57588e-08	1.78521e-07	NA	unknown protein
AT3G36659	0.01	0.01	0.01	0.66	0.09	0.42	0.01	0.09	3.16993	4.62449	0.0153813	0.0370918	yes	Plant invertase_pectin methylesterase inhibitor superfamily protein
AT3G42180	0.14	0.22	0.35	0.84	1.3	0.76	0.35	0.76	1.11864	2.02527	4.43216e-07	2.60961e-06	NA	Exostosin family protein
AT3G43540	7.46	5.24	6.82	15.71	15.03	13.29	7.46	13.29	0.833094	1.15922	6.59201e-10	5.58593e-09	NA	Protein of unknown function (DUF1350)
AT3G43840	0.88	1.49	0.85	2.68	5.47	2.85	1.49	2.68	0.846921	1.70021	0.00245266	0.00727504	NA	3-oxo-5-alpha-steroid 4-dehydrogenase family protein
AT3G43960	2.68	1.87	3.4	9.48	16.4	11.78	3.4	9.48	1.47935	2.01128	5.15148e-18	9.07563e-17	yes	putative cysteine proteinase
AT3G44020	1.51	1.47	1.5	7.96	6.7	6.25	1.51	6.25	2.04931	2.17602	6.14655e-13	7.17484e-12	NA	thylakoid lumenal P17.1 protein
AT3G44070	0.01	0.01	0.01	14.56	23.7	16.82	0.01	14.56	10.5078	10.8424	4.27483e-81	7.14445e-79	NA	Glycosyl hydrolase family 35 protein
AT3G44290	0.53	0.8	0.7	7.97	8.89	6.38	0.8	6.38	2.99548	3.50281	3.82431e-39	1.9504e-37	yes	NAC DOMAIN CONTAINING PROTEIN 60 NAC060
AT3G44460	0.01	0.04	0.01	5.76	8.04	6.82	0.04	5.76	7.16993	9.10717	4.10423e-57	3.71861e-55	yes	DPBF2
AT3G44890	21.29	20.17	25.92	51.72	55.68	51.48	25.92	51.48	0.989946	1.34151	4.91748e-17	8.00222e-16	NA	RIBOSOMAL PROTEIN L9 RPL9
AT3G44960	2.22	1.8	2.21	6.61	7.84	5.1	2.22	5.1	1.19994	1.79044	1.0254e-10	9.41477e-10	yes	unknown protein
AT3G45000	0.1	0.12	0.05	0.65	1.52	1.06	0.12	0.65	2.43741	3.75932	2.90474e-06	1.52416e-05	yes	VPS24.2
AT3G45310	8.1	7.61	9.6	52.25	40.81	45.75	9.6	40.81	2.08782	2.53243	5.64378e-44	3.47261e-42	NA	Cysteine proteinases superfamily protein
AT3G45390	0.28	0.34	0.11	3.8	3.61	2.83	0.34	2.83	3.0572	4.05332	1.95818e-23	4.8777e-22	NA	Concanavalin A-like lectin protein kinase family protein
AT3G45440	0.52	0.45	0.36	7.11	8.59	6.24	0.52	6.24	3.58496	4.19379	9.1395e-41	5.00145e-39	NA	Concanavalin A-like lectin protein kinase family protein
AT3G45900	6.14	5.55	6.74	11.49	16.6	15.92	6.74	11.49	0.769558	1.1387	1.21195e-08	8.78339e-08	NA	Ribonuclease P protein subunit P38-related
AT3G46500	0.01	0.01	0.03	0.23	0.33	0.13	0.03	0.13	2.11548	4.46887	0.00755139	0.0197843	yes	2-oxoglutarate (2OG) and Fe(II)-dependent oxygenase superfamily protein
AT3G46770	0.06	0.11	0.18	2.92	3.37	4.91	0.18	2.92	4.0199	5.14172	4.36384e-20	8.9059e-19	NA	AP2_B3-like transcriptional factor family protein
AT3G46780	4.8	5.56	6.5	22.38	16.9	21.01	6.5	16.9	1.37851	2.10024	8.99433e-08	5.84076e-07	NA	PLASTID TRANSCRIPTIONALLY ACTIVE 16 PTAC16
AT3G46810	0.01	0.01	0.01	0.08	0.21	0.12	0.01	0.08	3	3.52904	0.0131173	0.0322106	yes	Cysteine_Histidine-rich C1 domain family protein
AT3G46900	2.85	1.41	3.83	14	11.52	11.8	3.83	11.52	1.58872	2.20644	1.92651e-09	1.54514e-08	yes	COPPER TRANSPORTER 2 COPT2
AT3G46970	16.44	23.01	22.49	37.44	59.91	54.96	23.01	37.44	0.702319	1.31684	2.51463e-08	1.7457e-07	NA	ALPHAGLUCAN PHOSPHORYLASE 2 PHS2
AT3G47030	0.05	0.05	0.16	1.95	2.45	2.23	0.16	1.95	3.60733	4.54302	6.29363e-13	7.32578e-12	yes	F-box and associated interaction domains-containing protein
AT3G47070	11.28	16.28	17.57	50.91	43.28	43.98	17.57	43.28	1.30059	1.83075	1.92893e-10	1.71565e-09	NA	unknown
AT3G47190	0.01	0.01	0.01	0.56	1.01	0.45	0.01	0.45	5.49185	6.07325	1.04533e-07	6.7124e-07	yes	2-oxoglutarate (2OG) and Fe(II)-dependent oxygenase superfamily protein
AT3G47430	0.28	0.25	0.28	7.84	7.62	11.1	0.28	7.62	4.76629	4.93127	4.64438e-31	1.71461e-29	NA	PEROXIN 11B PEX11B
AT3G47470	161.87	148.84	109	471.58	322.07	418.23	161.87	322.07	0.992539	1.45466	2.38979e-08	1.6623e-07	NA	LIGHTHARVESTING CHLOROPHYLLPROTEIN COMPLEX I SUBUNIT A4 LHCA4
AT3G47650	33.33	38.92	40.74	86.72	67.94	70.25	40.74	67.94	0.737815	1.07816	7.75078e-11	7.21376e-10	NA	DnaJ_Hsp40 cysteine-rich domain superfamily protein
AT3G47660	0.01	0.08	0.01	0.13	0.23	0.15	0.08	0.13	0.70044	2.5798	0.0157854	0.0379705	NA	Regulator of chromosome condensation (RCC1) family protein
AT3G47720	1.07	6.63	2.75	26.08	23.71	19.01	6.63	19.01	1.51968	2.77527	8.57881e-35	3.77575e-33	yes	SIMILAR TO RCD ONE 4 SRO4
AT3G47750	0.08	0.09	0.1	0.69	0.61	0.43	0.1	0.43	2.10434	2.63084	2.18564e-06	1.16915e-05	yes	ATPBINDING CASSETTE A4 ABCA4
AT3G47760	0.01	0.01	0.02	0.25	0.84	0.41	0.02	0.25	3.64386	6.82793	1.51653e-08	1.08571e-07	yes	ATPBINDING CASSETTE A5 ABCA5
AT3G47770	0.01	0.01	0.04	0.13	0.45	0.15	0.04	0.13	1.70044	3.73702	0.00469925	0.0129931	yes	ATPBINDING CASSETTE A6 ABCA6
AT3G47950	0.54	0.51	0.74	3.25	4.08	5.29	0.74	3.25	2.13484	3.02093	2.00812e-35	9.08059e-34	yes	H+ATPASE 4 HA4
AT3G47980	0.13	0.24	0.26	0.73	1.46	0.88	0.26	0.73	1.48938	2.39811	1.12277e-05	5.36713e-05	yes	Integral membrane HPP family protein
AT3G48115	10.78	17.66	12.14	27.73	36.01	30.66	17.66	27.73	0.650962	1.22358	2.35992e-09	1.87452e-08	NA	Unknown gene
AT3G48185	13.8	14.69	13.64	35.1	35.17	29.52	14.69	29.52	1.00686	1.26958	3.98788e-09	3.07195e-08	yes	unknown protein
AT3G48200	1.08	0.81	0.69	6.11	4.68	6.02	1.08	4.68	2.11548	2.84804	5.0292e-24	1.29043e-22	NA	unknown protein
AT3G48240	1.54	1.71	0.8	4.39	4.47	2.77	1.71	2.77	0.69589	1.50315	6.55691e-05	0.00027085	yes	Octicosapeptide_Phox_Bem1p family protein
AT3G48260	0.68	0.54	0.89	3.93	5.16	4.21	0.89	3.93	2.14265	2.8763	4.99415e-20	1.01504e-18	yes	WITH NO LYSINE K KINASE 3 WNK3
AT3G48270	0.01	0.01	0.01	1.97	0.83	0.61	0.01	0.61	5.93074	6.82867	0.000302921	0.00109543	yes	CYTOCHROME P450. FAMILY 71. SUBFAMILY A. POLYPEPTIDE 26 CYP71A26
AT3G48280	1.97	2.94	2.35	5.26	6.09	8.41	2.94	5.26	0.839247	1.5711	3.87613e-09	2.99239e-08	yes	CYTOCHROME P450. FAMILY 71. SUBFAMILY A. POLYPEPTIDE 25 CYP71A25
AT3G48300	0.06	0.1	0.08	1.13	1.01	0.83	0.1	0.83	3.05311	4.05088	1.29549e-07	8.21009e-07	yes	CYTOCHROME P450. FAMILY 71. SUBFAMILY A. POLYPEPTIDE 23 CYP71A23
AT3G48310	0.41	0.29	1.03	9.72	5.07	7.49	1.03	5.07	2.29934	4.04229	5.95924e-08	3.95497e-07	yes	CYTOCHROME P450. FAMILY 71. SUBFAMILY A. POLYPEPTIDE 22 CYP71A22
AT3G48360	2.17	2.64	3.52	17.47	9.43	11.54	3.52	9.43	1.42168	2.26592	2.28815e-11	2.25938e-10	NA	BTB AND TAZ DOMAIN PROTEIN 2 bt2
AT3G48420	1.09	0.65	1.59	7.74	8.44	7.8	1.59	7.74	2.28331	2.88865	1.23123e-28	4.02306e-27	NA	Haloacid dehalogenase-like hydrolase (HAD) superfamily protein
AT3G48500	9.42	7.25	9.7	15.17	18.51	18.2	9.7	15.17	0.645164	0.879429	1.66093e-07	1.03771e-06	NA	PIGMENT DEFECTIVE 312 PDE312
AT3G48700	1.89	1.07	1.21	4.32	4.4	4.78	1.89	4.32	1.19265	1.94375	1.11483e-08	8.12236e-08	yes	CARBOXYESTERASE 13 CXE13
AT3G48730	14.02	11.47	18.96	34.51	32.27	34.4	18.96	32.27	0.767235	1.34768	7.19197e-16	1.06907e-14	NA	GLUTAMATE1SEMIALDEHYDE 2.1AMINOMUTASE 2 GSA2
AT3G48740	0.03	0.03	0.08	1.49	0.82	1.17	0.08	0.82	3.35755	4.64614	7.84207e-09	5.8163e-08	yes	SWEET11
AT3G48980	3.26	4.24	3.72	9.97	12.95	9.67	4.24	9.67	1.18945	1.71191	3.55242e-19	6.80628e-18	NA	contains IP domain Lipopolysaccharide-modifying protein (InterPro:IPR006598). Protein of unknown function DUF821. CAP10-like (InterPro:IPR008539)
AT3G49020	0.01	0.04	0.01	0.23	0.21	0.39	0.04	0.21	2.39232	4.48574	0.00683686	0.0181176	yes	FBD. F-box and Leucine Rich Repeat domains containing protein
AT3G49250	7.72	6.39	7.45	12.51	18.69	12.9	7.72	12.51	0.696409	0.982266	2.44875e-08	1.70092e-07	NA	DEFECTIVE IN MERISTEM SILENCING 3 DMS3
AT3G49260	0.16	0.26	0.31	2.53	2.71	4.32	0.31	2.53	3.0288	3.72952	7.53012e-11	7.01535e-10	NA	IQDOMAIN 21 iqd21
AT3G49270	0.01	0.01	0.14	63.93	44.87	50.15	0.14	44.87	8.32418	10.1078	7.05025e-56	6.18397e-54	yes	unknown
AT3G49450	0.01	0.01	0.01	4.01	3.34	2.46	0.01	2.46	7.94251	8.35315	3.84076e-20	7.88392e-19	yes	F-box and associated interaction domains-containing protein
AT3G49570	3.98	1.28	2.23	26.38	25.67	12.95	3.98	12.95	1.70211	2.98909	9.68529e-13	1.11013e-11	NA	RESPONSE TO LOW SULFUR 3 LSU3
AT3G49770	0.01	0.01	0.01	20.88	15.49	13.97	0.01	13.97	10.4481	10.7125	2.34347e-35	1.05584e-33	yes	unknown protein
AT3G49830	0.39	1	0.9	1.75	1.79	1.54	1	1.54	0.62293	1.19742	0.00635893	0.0169894	yes	P-loop containing nucleoside triphosphate hydrolases superfamily protein
AT3G49900	0.2	0.71	0.51	2.01	2.21	1.41	0.71	1.41	0.989804	1.96222	4.49667e-06	2.28733e-05	NA	Phototropic-responsive NPH3 family protein
AT3G49960	1.16	0.58	1.51	2.29	3.55	3.45	1.51	2.29	0.600799	1.29235	0.000349341	0.00124996	yes	Unknown PcG regulated
AT3G50060	7.23	7.71	12.5	25.15	25.1	26.63	12.5	25.1	1.00576	1.5217	1.01097e-14	1.37322e-13	NA	MYB DOMAIN PROTEIN 77 MYB77
AT3G50230	0.01	0.03	0.02	5.55	6.41	5.02	0.03	5.02	7.38658	8.40166	5.62178e-65	6.55919e-63	yes	Leucine-rich repeat protein kinase family protein
AT3G50330	0.13	0.06	0.28	2.44	4.42	3.02	0.28	2.44	3.12338	4.60853	1.19106e-15	1.73503e-14	yes	HECATE 2 HEC2
AT3G50630	5.38	5.25	4.29	11.25	15.49	15.19	5.38	11.25	1.06425	1.44603	3.52526e-08	2.40743e-07	NA	KIPRELATED PROTEIN 2 KRP2
AT3G50685	14.44	15.71	14.48	34.89	47.65	26.35	15.71	26.35	0.74612	1.15129	9.99655e-09	7.33288e-08	NA	unknown protein
AT3G50720	0.01	0.01	0.03	0.18	0.33	0.22	0.03	0.18	2.58496	4.48107	0.00740581	0.019462	yes	Protein kinase superfamily protein
AT3G50740	3.72	2.62	3.59	8.49	10.81	14.21	3.72	8.49	1.19046	1.63556	3.19264e-13	3.85407e-12	yes	UDPGLUCOSYL TRANSFERASE 72E1 UGT72E1
AT3G50790	6.15	6.35	5.14	13.09	13.97	15.35	6.35	13.09	1.04364	1.33097	4.57372e-12	4.88138e-11	NA	esterase_lipase_thioesterase family protein
AT3G50820	13.06	14.36	17.49	78.19	71.23	88.15	17.49	71.23	2.02595	2.43998	1.87011e-09	1.50283e-08	NA	PHOTOSYSTEM II SUBUNIT O2 PSBO2
AT3G50890	4.32	3.34	7.77	14.66	15.34	16.95	7.77	14.66	0.915899	1.86696	8.75347e-17	1.39779e-15	yes	HOMEOBOX PROTEIN 28 HB28
AT3G50940	0.11	0.21	0.32	1.03	1.04	0.81	0.32	0.81	1.33985	2.35928	0.000104633	0.000415825	NA	P-loop containing nucleoside triphosphate hydrolases superfamily protein
AT3G50980	0.36	0.74	0.44	51.83	86.11	46.32	0.74	46.32	5.96797	6.87966	7.9468e-40	4.20009e-38	yes	DEHYDRIN XERO 1 XERO1
AT3G51080	3.65	3.4	3.87	7.04	9.17	9.11	3.87	7.04	0.863242	1.17774	6.01974e-07	3.47731e-06	NA	GATA TRANSCRIPTION FACTOR 6 GATA6
AT3G51200	0.01	0.01	0.01	2.74	0.91	4.4	0.01	0.91	6.50779	8.06788	0.000217631	0.000812299	yes	SAUR-like auxin-responsive protein family
AT3G51290	1.95	2.04	2.52	7.36	7.39	6.45	2.52	6.45	1.35588	1.77941	3.00552e-20	6.23149e-19	NA	Protein of unknown function (DUF630)
AT3G51380	0.51	0.01	0.9	6.08	11.2	8.81	0.9	6.08	2.75607	4.25904	2.19525e-13	2.68544e-12	NA	IQDOMAIN 20 IQD20
AT3G51400	0.15	0.18	1.52	3.19	3.83	2.83	1.52	2.83	0.896731	2.38283	6.70213e-07	3.84099e-06	yes	Arabidopsis protein of unknown function (DUF241)
AT3G51410	1.34	1.68	3.03	17.61	29.96	21.43	3.03	17.61	2.53901	3.40306	3.21516e-26	9.26889e-25	NA	Arabidopsis protein of unknown function (DUF241)
AT3G51420	1.17	0.99	1.04	10.02	7.32	11.05	1.17	7.32	2.64534	3.29059	1.30706e-17	2.21882e-16	yes	STRICTOSIDINE SYNTHASELIKE 4 SSL4
AT3G51510	17.96	25.46	16.02	60.45	60.44	50.92	25.46	50.92	1	1.70578	1.35058e-16	2.13052e-15	NA	unknown protein
AT3G51570	0.01	0.01	0.01	0.05	0.12	0.13	0.01	0.05	2.32193	2.6043	0.00923409	0.0236518	yes	Disease resistance protein (TIR-NBS-LRR class) family
AT3G51600	32.99	24.13	28.81	160.2	185.36	159.99	32.99	159.99	2.27788	2.93335	4.68664e-68	5.82533e-66	yes	LIPID TRANSFER PROTEIN 5 LTP5
AT3G51810	8.15	5.79	2.36	775.52	1371.04	723.87	8.15	723.87	6.47279	7.46973	6.6025e-30	2.2905e-28	yes	LATE EMBRYOGENESIS ABUNDANT 1 EM1
AT3G51820	8.26	7.53	7.25	25.99	20.59	23.97	8.26	20.59	1.31773	1.52821	3.6339e-19	6.95162e-18	NA	G4
AT3G52060	21.53	15.38	12.19	54.49	46.66	47.76	21.53	46.66	1.11584	1.58066	3.49325e-08	2.38623e-07	NA	Core-2_I-branching beta-1.6-N-acetylglucosaminyltransferase family protein
AT3G52150	25.06	18.13	26.62	47.99	54.97	62.03	26.62	47.99	0.850223	1.14519	4.42817e-12	4.73544e-11	NA	PLASTIDSPECI&
AT3G52180	14.76	16.4	15.73	54.2	61.01	52.09	16.4	52.09	1.66731	1.74021	4.55373e-29	1.50584e-27	NA	STARCHEXCESS 4 SEX4
AT3G52525	0.01	0.07	0.01	0.84	1.51	1.31	0.07	0.84	3.58496	5.40372	3.20149e-05	0.000140256	yes	OVATE FAMILY PROTEIN 6 OFP6
AT3G52530	0.61	0.27	0.31	1.87	2.08	2	0.61	1.87	1.61616	2.45372	1.50889e-05	7.03664e-05	NA	Protein kinase superfamily protein
AT3G52670	1.33	1.47	0.95	4.62	4.12	3.58	1.47	3.58	1.28414	1.66647	4.33496e-07	2.55726e-06	NA	FBD. F-box. Skp2-like and Leucine Rich Repeat domains containing protein
AT3G52740	1.07	1.96	0.52	10.36	15.72	14.26	1.96	10.36	2.4021	3.48264	2.33373e-20	4.87953e-19	NA	unknown protein
AT3G52770	1.83	1.47	1.18	4.95	4.72	3.7	1.83	3.7	1.01568	1.52447	2.71064e-06	1.42928e-05	NA	LITTLE ZIPPER 3 ZPR3
AT3G52910	1.08	1.12	1.9	9.13	15.69	11.65	1.9	9.13	2.26462	3.27689	2.63257e-49	1.87117e-47	NA	GROWTHREGULATING FACTOR 4 GRF4
AT3G53040	0.09	0.15	0.14	17.59	18.29	8.11	0.15	8.11	5.75667	6.84809	9.47535e-18	1.62985e-16	yes	late embryogenesis abundant protein. putative _ LEA protein. putative
AT3G53100	2.67	2.81	3.12	7.49	8.6	5.81	3.12	5.81	0.896992	1.28524	7.82715e-08	5.1191e-07	NA	GDSL-like Lipase_Acylhydrolase superfamily protein
AT3G53130	2.16	1.94	2.38	7.09	7.04	5.35	2.38	5.35	1.16858	1.69937	1.75418e-17	2.94767e-16	NA	LUTEIN DEFICIENT 1 LUT1
AT3G53210	1.5	1.32	2	9.62	12.48	16.01	2	9.62	2.26604	2.86534	4.48483e-32	1.71457e-30	NA	nodulin MtN21-like transporter family protein
AT3G53280	1.01	1.12	1.42	8.36	11.05	8.74	1.42	8.36	2.55761	2.93267	2.50003e-28	8.06235e-27	yes	CYTOCHROME P450 71B5 CYP71B5
AT3G53370	8.27	11.59	9.76	23.61	24.56	20.48	11.59	20.48	0.821335	1.22418	1.74039e-09	1.40315e-08	NA	S1FA-like DNA-binding protein
AT3G53460	87.21	64.18	112.91	186.69	252.15	240.01	112.91	186.69	0.725471	1.37994	3.09845e-20	6.41878e-19	NA	CHLOROPLAST RNABINDING PROTEIN 29 CP29
AT3G53470	10.82	11.49	15.47	45.36	47.99	31.32	15.47	31.32	1.01761	1.8409	4.93281e-20	1.0034e-18	NA	unknown protein
AT3G53530	3.28	2.44	4.28	8.2	9.56	10.6	4.28	8.2	0.938013	1.51852	2.34965e-11	2.31548e-10	NA	SODIUM POTASSIUM ROOT DEFECTIVE 3 NAKR3
AT3G53800	1.95	1.6	2.3	30.18	31.51	21.52	2.3	21.52	3.22597	3.88468	2.89906e-66	3.46417e-64	NA	FES1B Fes1B
AT3G53920	3.88	6.09	4.53	12.54	11.59	13.57	6.09	11.59	0.928366	1.41538	1.7621e-14	2.3547e-13	NA	RNAPOLYMERASE SIGMASUBUNIT C SIGC
AT3G53950	3.36	3.26	5.12	13.56	14.9	16.68	5.12	13.56	1.40514	2.07205	1.33741e-23	3.35507e-22	NA	glyoxal oxidase-related protein
AT3G53960	0.78	0.75	0.41	3.94	2.99	2.68	0.78	2.68	1.78069	2.2704	2.50761e-13	3.05245e-12	yes	Major facilitator superfamily protein
AT3G54050	4.64	5.34	5.05	26.39	18.9	33.07	5.34	18.9	1.82347	2.58109	1.14077e-10	1.0416e-09	NA	HIGH CYCLIC ELECTRON FLOW 1 HCEF1
AT3G54210	57.11	51.81	74.65	118.44	136.23	137.63	74.65	118.44	0.665942	1.09978	3.2955e-12	3.57675e-11	NA	Ribosomal protein L17 family protein
AT3G54320	3.61	2.41	3.68	15.37	14.45	13.98	3.68	13.98	1.92559	2.16428	1.80916e-31	6.78023e-30	yes	WRINKLED 1 WRI1
AT3G54340	0.14	0.09	0.4	37.95	48.8	55.92	0.4	37.95	6.56796	7.76871	3.05693e-182	2.22392e-179	yes	APETALA 3 AP3
AT3G54363	13.88	11.54	6.96	23.9	32.81	31.66	13.88	23.9	0.784003	1.44235	3.80623e-07	2.26098e-06	NA	unknown protein
AT3G54366	20.39	26.39	16.18	93.02	89.25	95.86	26.39	89.25	1.75786	2.06519	6.11503e-33	2.43176e-31	NA	Unknown gene
AT3G54410	0.2	0.08	0.01	1.82	1.45	1.88	0.2	1.45	2.85798	4.30511	6.64636e-08	4.38628e-07	yes	Protein of unknown function (DUF1163)
AT3G54420	5.42	5.91	3.69	20.47	12.73	12.24	5.91	12.24	1.05037	1.63374	0.00603827	0.0162627	NA	HOMOLOG OF CARROT EP33 CHITINASE EP3
AT3G54430	4.31	8.61	5.69	23.74	31.99	28.68	8.61	23.74	1.46323	2.34752	1.00924e-28	3.31081e-27	NA	SHIRELATED SEQUENCE 6 SRS6
AT3G54450	0.01	0.01	0.01	0.09	0.13	0.14	0.01	0.09	3.16993	3.58496	0.00257004	0.00759424	yes	Major facilitator superfamily protein
AT3G54510	0.02	0.06	0.01	1.19	0.95	0.89	0.06	0.89	3.89077	5.16318	9.52722e-15	1.29624e-13	yes	Early-responsive to dehydration stress protein (ERD4)
AT3G54580	5.85	8.66	8.86	27.27	44.82	27.83	8.86	27.27	1.62194	2.02714	1.43019e-19	2.82781e-18	NA	Proline-rich extensin-like family protein
AT3G54590	4.44	9.73	9.02	27.61	36.77	24.03	9.73	24.03	1.30432	2.21663	4.36056e-16	6.63745e-15	NA	HYDROXYPROLINERICH GLYCOPROTEIN HRGP1
AT3G54600	0.56	0.41	0.78	4.41	1.99	2.87	0.78	1.99	1.35122	2.44909	4.19491e-07	2.48113e-06	yes	DJ1F
AT3G54720	1.47	1.66	1.45	6.95	8.66	7.42	1.66	6.95	2.06583	2.29146	7.79083e-24	1.97041e-22	NA	ALTERED MERISTEM PROGRAM 1 AMP1
AT3G54770	0.01	0.03	0.21	0.57	0.45	0.47	0.21	0.45	1.09954	2.44202	0.00367223	0.0104237	yes	RNA-binding (RRM_RBD_RNP motifs) family protein
AT3G54830	0.3	0.31	0.24	2.53	2.07	2.71	0.31	2.07	2.73929	3.32511	3.99389e-15	5.62144e-14	NA	Transmembrane amino acid transporter family protein
AT3G54940	1.03	1.07	1.05	468.18	676.33	410.76	1.07	410.76	8.58454	8.8717	8.47589e-214	8.73547e-211	yes	Papain family cysteine protease
AT3G55080	3.21	3.45	3.28	5.34	6.34	6.09	3.45	5.34	0.630243	0.805105	3.66269e-05	0.000158414	NA	SET domain-containing protein
AT3G55110	1.31	0.98	1.73	3.48	3.03	2.72	1.73	2.72	0.652835	1.14794	4.57502e-05	0.000193974	yes	ATPBINDING CASSETTE G18 ABCG18
AT3G55120	7.35	7.42	6.22	27.65	35.44	42.65	7.42	27.65	1.89779	2.30013	4.58247e-19	8.68562e-18	yes	TRANSPARENT TESTA 5 TT5
AT3G55150	0.01	0.04	0.01	0.27	0.33	0.25	0.04	0.25	2.64386	4.60158	0.00398333	0.0112027	NA	EXOCYST SUBUNIT EXO70 FAMILY PROTEIN H1 EXO70H1
AT3G55240	1.61	0.84	0.93	7.95	3.46	4.13	1.61	3.46	1.10371	2.30925	0.00279421	0.0081812	yes	Overexpression leads to PEL (Pseudo-Etiolation in Light) phenotype.
AT3G55330	2.65	3.89	3.67	18.72	18.66	15.39	3.89	15.39	1.98415	2.33001	2.42456e-27	7.38565e-26	NA	PSBPLIKE PROTEIN 1 PPL1
AT3G55630	0.7	0.64	0.96	2.82	1.7	2.54	0.96	1.7	0.824428	1.92952	3.37859e-05	0.000147311	NA	DHFSFPGS HOMOLOG D DFD
AT3G55780	0.05	0.04	0.05	0.79	1.54	1.38	0.05	0.79	3.98185	4.59725	1.21933e-07	7.76724e-07	NA	Glycosyl hydrolase superfamily protein
AT3G55800	22.85	18.19	19.51	91.8	85.51	99.39	22.85	85.51	1.9039	2.18841	4.5024e-28	1.43514e-26	NA	SEDOHEPTULOSEBISPHOSPHATASE SBPASE
AT3G56010	7.24	7.29	7.68	15.59	14.83	15.07	7.68	14.83	0.94934	1.17387	1.67908e-08	1.19413e-07	NA	unknown protein
AT3G56060	0.97	0.54	1.13	2.1	2.26	2.08	1.13	2.08	0.880261	1.30907	1.83031e-05	8.39781e-05	yes	Glucose-methanol-choline (GMC) oxidoreductase family protein
AT3G56080	0.49	0.67	0.58	1.36	1.33	1.07	0.67	1.07	0.675378	1.10271	0.00438239	0.0122139	NA	S-adenosyl-L-methionine-dependent methyltransferases superfamily protein
AT3G56160	7.16	5.27	6.67	15.74	18.02	16.46	7.16	15.74	1.1364	1.37784	7.47275e-16	1.10814e-14	NA	Sodium Bile acid symporter family
AT3G56220	0.19	0.08	0.13	2.64	2.69	2.73	0.19	2.64	3.79647	4.46565	5.34661e-19	1.00646e-17	yes	transcription regulators
AT3G56350	0.04	0.04	0.01	13.17	5.37	4.59	0.04	4.59	6.84235	8.35287	1.5073e-05	7.03057e-05	yes	Iron_manganese superoxide dismutase family protein
AT3G56360	10.98	9.32	14.7	46.26	56.96	61.23	14.7	46.26	1.65395	2.21098	2.06154e-34	8.99335e-33	NA	unknown protein
AT3G56650	4.78	6.01	4.7	10.99	11	13.66	6.01	10.99	0.870754	1.26376	1.23224e-08	8.9252e-08	NA	PSBPDOMAIN PROTEIN 6 PPD6
AT3G56730	0.39	0.01	0.15	0.99	1.14	1.21	0.39	0.99	1.34395	2.82602	0.00073104	0.00244322	NA	Putative endonuclease or glycosyl hydrolase
AT3G56880	69.95	55.52	60.91	144.49	134.83	133.52	69.95	133.52	0.93266	1.17754	1.31755e-07	8.34345e-07	NA	VQ motif-containing protein
AT3G56890	0.46	0.4	0.6	2.66	2.37	1.42	0.6	1.42	1.24286	2.24664	0.000955389	0.0031238	NA	F-box associated ubiquitination effector family protein
AT3G56910	47.17	51.48	51.81	142.86	135.36	125.1	51.81	125.1	1.27178	1.32982	4.57462e-17	7.4738e-16	NA	PLASTIDSPECIFIC 50S RIBOSOMAL PROTEIN 5 PSRP5
AT3G56940	57.42	59.98	50.99	141.2	110.7	130.37	59.98	110.7	0.884102	1.21534	2.23468e-08	1.56232e-07	NA	COPPER RESPONSE DEFECT 1 CRD1
AT3G57020	2.31	1.29	1.12	22.84	28.9	21.74	2.31	21.74	3.23439	4.05786	1.68527e-76	2.51116e-74	NA	Calcium-dependent phosphotriesterase superfamily protein
AT3G57190	2.22	4.01	2.38	10.24	7.84	6.2	4.01	6.2	0.628666	1.76365	7.77148e-14	9.81755e-13	NA	PEPTIDE CHAIN RELEASE FACTOR 3 PrfB3
AT3G57620	0.01	0.01	0.01	0.16	0.61	0.5	0.01	0.16	4	5.40372	3.98975e-05	0.000171331	yes	glyoxal oxidase-related protein
AT3G57670	1.57	1.55	1.67	6.34	7.98	6.08	1.67	6.08	1.86422	1.99499	6.73696e-17	1.08701e-15	yes	NO TRANSMITTING TRACT NTT
AT3G57770	0.21	0.4	0.35	0.82	1.11	1.41	0.4	0.82	1.03562	1.68926	0.00897898	0.0230652	NA	Protein kinase superfamily protein
AT3G57880	17.03	17.69	18.12	30.96	29.62	28.86	18.12	28.86	0.671488	0.85836	5.0863e-08	3.39842e-07	NA	Calcium-dependent lipid-binding (CaLB domain) plant phosphoribosyltransferase family protein
AT3G58060	0.01	0.01	0.01	0.64	0.82	0.86	0.01	0.64	6	6.27302	1.70227e-09	1.37376e-08	yes	Cation efflux family protein
AT3G58200	4.15	3.45	3.51	11.95	9.03	10.15	4.15	9.03	1.12161	1.70486	9.40594e-12	9.71332e-11	NA	TRAF-like family protein
AT3G58210	0.01	0.05	0.01	6.15	6.07	7.69	0.05	6.07	6.92362	8.90605	9.37579e-51	7.11381e-49	yes	TRAF-like family protein
AT3G58420	0.01	0.01	0.01	0.07	0.11	0.14	0.01	0.07	2.80735	3.41504	0.0165041	0.0394044	yes	TRAF-like superfamily protein
AT3G58450	0.05	0.16	0.12	45.91	75.91	35.93	0.16	35.93	7.81097	8.66364	2.27153e-29	7.60302e-28	yes	Adenine nucleotide alpha hydrolases-like superfamily protein
AT3G58490	9.4	9.2	8.12	14.34	15.92	17.99	9.4	14.34	0.609312	0.744452	3.69531e-05	0.000159713	NA	SPHINGOID PHOSPHATE PHOSPHATASE 1 SPP1
AT3G58780	5.45	8.08	10.17	24.91	31.48	22.18	10.17	22.18	1.12494	1.70692	6.46261e-25	1.75085e-23	yes	SHATTERPROOF 1 SHP1
AT3G58820	1.77	2.38	2.37	3.98	5.58	4.07	2.38	3.98	0.741807	1.23533	2.01301e-06	1.0822e-05	NA	F-box_RNI-like superfamily protein
AT3G59040	6.09	4.86	6.49	11.01	12.39	13.31	6.49	11.01	0.762524	1.23209	4.68943e-11	4.46643e-10	NA	Tetratricopeptide repeat (TPR)-like superfamily protein
AT3G59190	2.31	2.56	2.54	5.32	7.56	4.44	2.56	4.44	0.794416	1.30152	8.93503e-08	5.80503e-07	yes	F-box_RNI-like superfamily protein
AT3G59270	0.16	0.23	0.05	0.38	1.23	0.55	0.23	0.38	0.724366	2.08278	0.0147329	0.0357081	NA	FBD-like domain family protein
AT3G59420	3.43	3.24	4.12	6.4	8.76	9.51	4.12	6.4	0.635428	1.33387	2.53326e-11	2.48454e-10	NA	CRINKLY4 CR4
AT3G59530	2.09	2.1	1.54	20.09	20.74	19.95	2.1	19.95	3.24793	3.58618	1.66281e-42	9.65483e-41	NA	LESS ADHERENT POLLEN 3 LAP3
AT3G59780	6.94	5.73	5.88	16.44	13.2	15.48	6.94	13.2	0.92753	1.4987	5.08958e-16	7.67626e-15	NA	Rhodanese_Cell cycle control phosphatase superfamily protein
AT3G59940	8.86	9.76	5.86	23.9	22.51	17.38	9.76	17.38	0.832475	1.34913	6.07278e-13	7.09208e-12	NA	Galactose oxidase_kelch repeat superfamily protein
AT3G60280	0.01	0.01	0.01	0.24	0.64	0.43	0.01	0.24	4.58496	5.44846	0.0026995	0.00793585	NA	UCLACYANIN 3 UCC3
AT3G60300	28.18	31.74	30.24	48.71	57.7	67	31.74	48.71	0.617916	0.924021	2.15476e-06	1.15488e-05	NA	RWD domain-containing protein
AT3G60370	4.89	3.67	4.73	9.34	13.52	11.57	4.89	9.34	0.933588	1.34057	1.50951e-10	1.3607e-09	NA	immunophilin. FKBP20-2ined.
AT3G60390	0.85	1.19	1.39	11.16	16.5	13.82	1.39	11.16	3.00518	3.54994	3.83624e-33	1.54543e-31	yes	HOMEOBOXLEUCINE ZIPPER PROTEIN 3 HAT3
AT3G60730	0.77	0.37	0.49	2.71	3.22	3.95	0.77	2.71	1.81536	2.61864	2.02009e-15	2.8866e-14	yes	Plant invertase_pectin methylesterase inhibitor superfamily
AT3G60870	0.01	0.11	0.01	0.78	2.63	1.87	0.11	0.78	2.82597	5.80363	5.87332e-07	3.39908e-06	yes	ATHOOK MOTIF NUCLEARLOCALIZED PROTEIN 18 AHL18
AT3G60890	0.01	0.32	0.16	24.06	30.84	14.73	0.32	14.73	5.52454	7.41086	1.14755e-29	3.90975e-28	NA	LITTLE ZIPPER 2 ZPR2
AT3G60920	0.01	0.01	0.03	0.09	0.11	0.13	0.03	0.09	1.58496	3.48178	8.19407e-05	0.000331991	NA	contains IP domain Beige_BEACH (InterPro:IPR000409)
AT3G61080	0.76	1.37	1.7	12.89	14.21	10.52	1.7	10.52	2.62953	3.29186	2.42139e-40	1.30202e-38	NA	Protein kinase superfamily protein
AT3G61090	0.15	0.18	0.23	2.65	2.76	2.51	0.23	2.51	3.44798	3.81282	2.28105e-08	1.59248e-07	NA	Putative endonuclease or glycosyl hydrolase
AT3G61150	1.53	1.75	2.12	7.16	8.22	8.41	2.12	7.16	1.7559	2.27328	1.21431e-30	4.40409e-29	yes	HOMEODOMAIN GLABROUS 1 HDG1
AT3G61210	0.57	0.21	0.44	1.87	1.39	2.22	0.57	1.39	1.28605	2.40741	8.3501e-06	4.06094e-05	NA	S-adenosyl-L-methionine-dependent methyltransferases superfamily protein
AT3G61250	2.46	2.53	2.7	16.68	21.7	21.77	2.7	16.68	2.62709	3.11081	1.66594e-45	1.08155e-43	NA	MYB DOMAIN PROTEIN 17 MYB17
AT3G61260	6.37	6.54	13.37	33.78	46.81	47.05	13.37	33.78	1.33717	2.55322	2.82821e-45	1.80764e-43	NA	Remorin family protein
AT3G61310	16.17	27.21	32.27	50.18	89.01	57.03	32.27	50.18	0.636919	1.37605	1.16263e-08	8.44571e-08	NA	AT hook motif DNA-binding family protein
AT3G61340	0.5	0.48	0.71	4.47	3.86	3.66	0.71	3.66	2.36595	2.98317	7.02782e-15	9.66276e-14	yes	F-box and associated interaction domains-containing protein
AT3G61420	4.2	4.07	3.47	12.92	18.22	10.57	4.2	10.57	1.33151	1.68569	1.25835e-22	2.99571e-21	NA	BSD domain (BTF2-like transcription factors. Synapse-associated proteins and DOS2-like proteins)
AT3G61470	69.7	70.32	71.62	199.2	168.98	202.13	71.62	168.98	1.23842	1.45979	6.80496e-15	9.37198e-14	NA	PHOTOSYSTEM I LIGHT HARVESTING COMPLEX GENE 2 LHCA2
AT3G61530	4.29	4.06	3.06	11.61	11.25	10.43	4.29	10.43	1.28169	1.46282	4.33163e-13	5.12891e-12	NA	PANB2
AT3G61550	3.86	4.01	2.96	7.8	7.69	8.31	4.01	7.69	0.939381	1.20529	5.46003e-05	0.000228459	yes	RING_U-box superfamily protein
AT3G61660	1.36	0.58	0.48	2.65	2.86	2.56	1.36	2.56	0.912537	2.17633	0.00325463	0.00935106	yes	unknown protein
AT3G61680	1.2	1.26	1.55	8.31	11.17	10.69	1.55	8.31	2.42258	2.91541	1.64623e-32	6.43279e-31	NA	alpha_beta-Hydrolases superfamily protein
AT3G61700	4.01	3.44	4.37	14.03	18.86	16.89	4.37	14.03	1.68281	2.21829	1.00148e-33	4.17733e-32	NA	Plant protein 1589 of unknown function
AT3G61830	2.64	2.54	1.88	8.58	11.23	10.29	2.64	8.58	1.70044	2.01106	9.26702e-25	2.48611e-23	NA	AUXIN RESPONSE FACTOR 18 ARF18
AT3G61870	12.93	15.19	13.36	37.19	41.57	31.96	15.19	31.96	1.07315	1.59148	8.26951e-20	1.65759e-18	NA	unknown protein
AT3G61897	0.01	1.27	0.6	2.35	11.82	4.75	1.27	2.35	0.887832	3.30421	0.00517763	0.0141505	NA	MICRORNA166B MIR166B
AT3G61898	8.75	6.56	6.33	15.53	24.51	17.76	8.75	15.53	0.827703	1.62999	3.75475e-08	2.55569e-07	yes	unknown protein
AT3G61900	0.51	0.99	0.6	4.63	4.02	4.3	0.99	4.02	2.0217	2.87551	5.69189e-07	3.30103e-06	NA	SAUR-like auxin-responsive protein family
AT3G61950	0.32	0.12	0.2	0.64	0.58	0.7	0.32	0.58	0.857981	2.01311	0.00271701	0.00797783	NA	basic helix-loop-helix (bHLH) DNA-binding superfamily protein
AT3G61970	0.44	0.73	1.01	11.61	15.96	14.64	1.01	11.61	3.52294	4.30293	1.67849e-53	1.38855e-51	yes	NGATHA2 NGA2
AT3G61990	13.28	12.24	17.17	73.55	80.42	68.08	17.17	68.08	1.98734	2.52819	5.0239e-53	4.06099e-51	NA	OMTASE FAMILY 3 PROTEIN OMTF3
AT3G62040	0.05	0.08	0.26	0.72	0.45	0.78	0.26	0.45	0.791413	2.41219	0.00740804	0.0194644	NA	Haloacid dehalogenase-like hydrolase (HAD) superfamily protein
AT3G62110	12.92	11.91	12.47	21.94	29.8	29.24	12.92	21.94	0.763957	0.884045	6.0078e-08	3.98613e-07	NA	Pectin lyase-like superfamily protein
AT3G62190	13.22	14.11	10.74	24.39	22.24	22.64	14.11	22.24	0.656439	0.780609	4.54608e-06	2.31088e-05	NA	Chaperone DnaJ-domain superfamily protein
AT3G62340	0.01	0.04	0.01	0.19	0.28	0.34	0.04	0.19	2.24793	4.47386	0.00696837	0.0184207	yes	WRKY68
AT3G62390	3.13	2.52	2.86	9.67	8.32	5.71	3.13	5.71	0.867328	1.50729	1.59351e-11	1.599e-10	NA	TRICHOME BIREFRINGENCELIKE 6 TBL6
AT3G62430	0.86	0.84	0.9	1.78	2.31	1.68	0.9	1.68	0.900464	1.15855	0.00608999	0.0163877	NA	Protein with RNI-like_FBD-like domains
AT3G62680	0.11	0.2	1.51	5.29	7.79	5.9	1.51	5.29	1.80872	3.56064	2.9119e-23	7.15963e-22	yes	PROLINERICH PROTEIN 3 PRP3
AT3G62750	1.65	2.01	2.47	5.72	5.45	5.64	2.47	5.45	1.14175	1.55063	1.20396e-10	1.09767e-09	NA	BETA GLUCOSIDASE 8 BGLU8
AT3G62760	0.01	0.01	0.01	1.07	0.8	0.88	0.01	0.8	6.32193	6.51833	2.17544e-05	9.83901e-05	yes	ATGSTF13
AT3G62820	0.42	0.46	0.67	2.45	1.47	3.59	0.67	1.47	1.13358	2.36779	0.0123237	0.03055	yes	Plant invertase_pectin methylesterase inhibitor superfamily protein
AT3G62910	4.85	4.44	4.69	9.28	10.27	9.38	4.85	9.28	0.93614	1.02221	2.08318e-07	1.28178e-06	NA	ALBINO AND PALE GREEN APG3
AT3G62920	12.5	11.02	9.6	19.89	25.89	22.31	12.5	19.89	0.670115	0.931049	3.51409e-05	0.000152573	NA	unknown protein
AT3G63040	0.31	0.1	0.22	121.31	108.61	110.69	0.31	108.61	8.45267	9.19204	2.65431e-167	1.68345e-164	yes	unknown protein
AT3G63140	2.11	2.5	3.44	39.69	22.19	24.55	3.44	22.19	2.68943	3.47987	1.15452e-22	2.75382e-21	NA	CHLOROPLAST STEMLOOP BINDING PROTEIN OF 41 KDA CSP41A
AT3G63160	10.91	6.89	20.85	37.26	59.6	62.46	20.85	37.26	0.83758	2.07572	5.8446e-10	4.98332e-09	NA	OUTER ENVELOPE PROTEIN 6 OEP6
AT3G63190	15.16	12.79	14.38	28.56	38.96	33.86	15.16	28.56	0.913726	1.26558	1.93587e-14	2.58272e-13	NA	RIBOSOME RECYCLING FACTOR. CHLOROPLAST PRECURSOR RRF
AT3G63410	60.21	62.31	68.99	152.39	203.57	165.72	68.99	152.39	1.14331	1.64951	6.36775e-27	1.89767e-25	NA	ALBINO OR PALE GREEN MUTANT 1 APG1
AT3G63450	3.76	2.68	2.65	11.6	13.93	9.61	3.76	9.61	1.3538	2.32659	5.10349e-30	1.78298e-28	NA	RNA-binding (RRM_RBD_RNP motifs) family protein
AT3G63490	26.42	28.64	29.36	58.05	61.79	57.25	29.36	57.25	0.963424	1.15509	2.06646e-13	2.53416e-12	NA	EMBRYO DEFECTIVE 3126 EMB3126
AT4G00080	2.45	2.59	4.31	15.51	23.44	19.5	4.31	15.51	1.84744	2.53834	4.64607e-23	1.12889e-21	yes	UNFERTILIZED EMBRYO SAC 11 UNE11
AT4G00150	1.28	2.17	1.7	4.47	5.39	4.87	2.17	4.47	1.04258	1.50252	7.22845e-08	4.74511e-07	yes	HAIRY MERISTEM 3 HAM3
AT4G00160	0.14	0.08	0.15	1.94	2.36	1.5	0.15	1.5	3.32193	4.03919	9.78699e-15	1.33085e-13	yes	F-box_RNI-like_FBD-like domains-containing protein
AT4G00165	1	0.23	1.3	3.2	2.27	3.02	1.3	2.27	0.804181	1.76627	0.00266204	0.00783317	NA	Bifunctional inhibitor_lipid-transfer protein_seed storage 2S albumin superfamily protein
AT4G00180	2.01	1.53	3.51	7.17	12.91	11.84	3.51	7.17	1.0305	2.38893	2.14034e-21	4.75664e-20	yes	YABBY3 YAB3
AT4G00250	1.99	1.93	2.21	20.1	19.93	18.9	2.21	18.9	3.09627	3.40626	3.52844e-47	2.37163e-45	yes	DNA-binding storekeeper protein-related transcriptional regulator
AT4G00260	0.3	0.2	0.18	2.7	3.52	3.51	0.3	2.7	3.16993	5.2854	3.04161e-21	6.68748e-20	yes	MATERNAL EFFECT EMBRYO ARREST 45 MEE45
AT4G00310	4.44	7.12	6.01	11.71	16.13	11.68	7.12	11.68	0.714091	1.16116	3.61595e-09	2.80818e-08	yes	EMBRYO SAC DEVELOPMENT ARREST 8 EDA8
AT4G00380	7.35	8.84	6.64	32.02	34.1	33.84	8.84	32.02	1.85686	2.27269	1.75985e-41	9.98392e-40	yes	FACTOR OF DNA METHYLATION 2 FDM2
AT4G00390	0.55	0.33	0.51	18.87	16.29	13.96	0.55	13.96	4.66572	5.1061	1.62426e-62	1.76211e-60	yes	DNA-binding storekeeper protein-related transcriptional regulator
AT4G00416	0.01	0.01	0.01	1.42	2.01	1.21	0.01	1.21	6.91886	7.27302	6.27967e-05	0.00026005	yes	METHYLCPGBINDING DOMAIN 3 MBD3
AT4G00680	0.31	0.63	0.68	5.04	8.76	4.47	0.68	4.47	2.71667	3.48464	6.72246e-14	8.53593e-13	NA	ACTIN DEPOLYMERIZING FACTOR 8 ADF8
AT4G00710	14.96	12.51	15.97	26.17	32.63	27.32	15.97	26.17	0.71255	0.894466	4.32728e-08	2.91808e-07	NA	BRSIGNALING KINASE 3 BSK3
AT4G00730	2.64	1.78	2.97	5.52	9.21	7.34	2.97	5.52	0.894205	1.54973	7.8038e-17	1.2518e-15	yes	ANTHOCYANINLESS 2 ANL2
AT4G00820	4.96	3.52	5.22	16.5	20.65	23.1	5.22	16.5	1.66034	2.18852	2.9968e-20	6.2186e-19	NA	IQDOMAIN 17 iqd17
AT4G00870	0.4	0.25	0.51	2.23	0.87	2.68	0.51	0.87	0.770518	2.54202	0.00114968	0.0036836	yes	basic helix-loop-helix (bHLH) DNA-binding superfamily protein
AT4G00893	0.07	0.04	0.01	0.5	0.55	0.68	0.07	0.5	2.8365	3.92257	0.000102179	0.000406923	yes	unknown protein
AT4G01030	0.44	0.53	0.44	1.05	1.32	1.22	0.53	1.05	0.986325	1.29672	0.00164724	0.00508798	NA	pentatricopeptide (PPR) repeat-containing protein
AT4G01050	34.22	26.89	31.34	61.1	60.76	74.27	34.22	60.76	0.828282	0.993162	6.87095e-07	3.92864e-06	NA	THYLAKOID RHODANESELIKE TROL
AT4G01130	0.65	0.56	0.63	2.44	2.7	2.21	0.65	2.21	1.76553	2.17315	1.00484e-09	8.31819e-09	NA	GDSL-like Lipase_Acylhydrolase superfamily protein
AT4G01150	61.54	77.97	60.17	189.28	201.24	213.02	77.97	189.28	1.27953	1.75298	1.55716e-29	5.2618e-28	NA	unknown protein
AT4G01310	26.84	29.82	32.13	93.3	81.03	73.02	32.13	73.02	1.18437	1.73457	5.23953e-27	1.56711e-25	NA	Ribosomal L5P family protein
AT4G01330	3.52	2.71	5.19	11.94	11.52	12.74	5.19	11.52	1.15033	1.69194	3.08995e-17	5.10894e-16	NA	Protein kinase superfamily protein
AT4G01340	0.01	0.01	0.03	0.31	0.47	0.29	0.03	0.29	3.27302	5.38445	4.32435e-05	0.000184323	yes	CHP-rich zinc finger protein-related
AT4G01410	6.02	5.01	7.1	16.77	16.6	20.1	7.1	16.6	1.22529	1.58296	1.28052e-12	1.44497e-11	yes	Late embryogenesis abundant (LEA) hydroxyproline-rich glycoprotein family
AT4G01420	0.17	0.05	0.05	0.62	0.4	0.56	0.17	0.4	1.23447	2.60676	0.014724	0.0356951	NA	CALCINEURIN BLIKE PROTEIN 5 CBL5
AT4G01450	0.25	0.09	0.44	1.05	1.14	0.88	0.44	0.88	1	1.92329	0.000384814	0.00136425	yes	nodulin MtN21-like transporter family protein
AT4G01460	1.26	1.06	0.92	25.71	25.91	23.6	1.26	23.6	4.22729	4.45407	8.68996e-91	1.79122e-88	yes	basic helix-loop-helix (bHLH) DNA-binding superfamily protein
AT4G01500	0.01	0.01	0.01	3.75	3.96	4.47	0.01	3.75	8.55075	8.66534	7.25851e-38	3.54821e-36	yes	NGATHA4 NGA4
AT4G01580	4.35	4	6.52	41.55	38.5	33.21	6.52	33.21	2.34867	2.91771	1.6681e-34	7.28985e-33	NA	AP2_B3-like transcriptional factor family protein
AT4G01600	0.43	0.35	0.22	1.51	2.34	1.96	0.43	1.51	1.81214	2.48859	5.47095e-06	2.74658e-05	yes	GRAM domain family protein
AT4G01800	7.53	5.38	5.67	18.38	20.6	21.19	7.53	18.38	1.28741	1.69359	4.97695e-25	1.35727e-23	NA	ALBINO OR GLASSY YELLOW 1 AGY1
AT4G01900	18.49	15.88	25.02	55.41	83.47	86.36	25.02	55.41	1.14706	2.14052	8.12492e-27	2.4126e-25	NA	GLNB1 HOMOLOG GLB1
AT4G01930	0.17	0.24	0.26	2.32	2.6	2.29	0.26	2.29	3.13876	3.44079	4.8204e-15	6.7249e-14	yes	Cysteine_Histidine-rich C1 domain family protein
AT4G01995	2.04	2.69	4.05	7.79	11.24	6.68	4.05	6.68	0.721926	1.51907	4.8977e-10	4.20641e-09	NA	unknown protein
AT4G02000	0.67	0.2	0.83	1.66	2.04	1.57	0.83	1.57	0.919581	1.54824	0.00473225	0.0130741	NA	unknown protein
AT4G02270	0.09	0.23	1.11	7.3	9.26	7.12	1.11	7.12	2.68132	4.32989	8.37977e-26	2.37972e-24	yes	ROOT HAIR SPECIFIC 13 RHS13
AT4G02380	396.8	528.28	529.32	1186.69	1082.11	943.5	529.32	943.5	0.833882	1.27871	4.09879e-08	2.77307e-07	NA	SENESCENCEASSOCIATED GENE 21 SAG21
AT4G02430	8.42	8.25	8.63	17.36	18.9	17.31	8.63	17.31	1.00417	1.05288	9.74685e-10	8.08207e-09	NA	SERINE_ARGININERICH PROTEIN SPLICING FACTOR 34B SR34b
AT4G02510	24.68	22.37	22.77	37.91	51.21	44.34	24.68	37.91	0.619236	0.89178	5.72493e-09	4.31463e-08	NA	TRANSLOCON AT THE OUTER ENVELOPE MEMBRANE OF CHLOROPLASTS 159 TOC159
AT4G02530	10.78	16.98	14.85	34.41	39.95	33.17	16.98	33.17	0.966043	1.35127	1.65149e-15	2.37913e-14	NA	chloroplast thylakoid lumen protein
AT4G02670	0.14	0.24	0.32	2.08	3.11	2.05	0.32	2.05	2.67948	3.5559	6.86051e-18	1.19251e-16	yes	INDETERMINATEIDDOMAIN 12 IDD12
AT4G02690	0.33	0.84	0.45	8.42	10.05	6.28	0.84	6.28	2.9023	3.8646	6.59341e-39	3.32833e-37	yes	Bax inhibitor-1 family protein
AT4G02733	0.01	0.01	0.05	3.72	5.41	3.54	0.05	3.54	6.14568	7.91059	3.21173e-27	9.69989e-26	yes	F-box family protein
AT4G02770	99.33	66.62	106.9	241.63	206.35	278.58	106.9	206.35	0.948832	1.34129	1.92237e-05	8.78305e-05	NA	PHOTOSYSTEM I SUBUNIT D1 PSAD1
AT4G02780	0.51	0.46	0.52	1.96	1.89	2.01	0.52	1.89	1.8618	2.1069	5.17384e-17	8.40835e-16	yes	GA REQUIRING 1 GA1
AT4G02790	9.07	8.04	8.22	20	21.29	14.71	9.07	14.71	0.697623	1.08319	2.03838e-09	1.63011e-08	NA	EMBRYO DEFECTIVE 3129 EMB3129
AT4G02920	8.97	7.28	7.91	17.35	15.14	19.93	8.97	15.14	0.755185	1.28303	8.72189e-08	5.67278e-07	NA	unknown protein
AT4G03050	0.13	0.21	0.11	29.74	34.07	29.6	0.21	29.6	7.13906	7.61981	2.92603e-101	7.95334e-99	yes	AOP3
AT4G03150	3.85	3.77	2.99	9.8	10.29	11.16	3.85	9.8	1.34792	1.69839	2.28817e-10	2.01775e-09	NA	unknown protein
AT4G03205	7.46	8.29	8.27	20	29.54	20.34	8.29	20	1.27056	1.51728	1.25674e-17	2.13646e-16	NA	hemf2
AT4G03210	86.93	60.2	181.21	346.37	439.2	416.94	181.21	346.37	0.934651	2.08167	9.00523e-20	1.80214e-18	NA	XYLOGLUCAN ENDOTRANSGLUCOSYLASE_HYDROLASE 9 XTH9
AT4G03270	3.26	2.5	3.27	6.88	6.39	7.86	3.27	6.39	0.966525	1.2006	8.44034e-06	4.09758e-05	NA	CYCLIN D6
AT4G03280	66.4	67.54	57.66	144.01	131.22	129.42	67.54	129.42	0.938246	1.46719	1.26941e-15	1.84482e-14	NA	PHOTOSYNTHETIC ELECTRON TRANSFER C PETC
AT4G03415	17.25	17.8	15.84	31.15	35.06	32.11	17.8	31.15	0.807355	0.865466	4.08261e-08	2.76289e-07	NA	Protein phosphatase 2C family protein
AT4G03940	0.45	0.41	0.48	0.76	1.71	0.91	0.48	0.76	0.662965	1.47239	0.00608922	0.0163874	NA	unknown protein
AT4G04330	0.21	0.52	1.24	2.73	2.77	3.29	1.24	2.73	1.13856	2.53422	1.66356e-12	1.85268e-11	NA	HOMOLOGUE OF CYANOBACTERIAL RBCX 1 RbcX1
AT4G04350	2.9	2.16	2.38	5.05	5.74	4.49	2.9	4.49	0.630663	1.41295	3.58732e-13	4.30202e-12	NA	EMBRYO DEFECTIVE 2369 EMB2369
AT4G04630	0.93	0.79	0.84	7.56	7.68	8.29	0.93	7.56	3.02308	3.22419	4.78917e-22	1.11022e-20	yes	Protein of unknown function. DUF584
AT4G04640	42.48	31.86	42.15	93.98	88.44	113.45	42.48	88.44	1.05792	1.25955	2.36695e-07	1.44595e-06	NA	ATPC1
AT4G04810	1.84	1.71	1.46	3.84	5.08	5.08	1.84	3.84	1.0614	1.879	6.4516e-09	4.83138e-08	NA	METHIONINE SULFOXIDE REDUCTASE B4 MSRB4
AT4G04840	0.01	0.01	0.01	5.62	4.03	3.51	0.01	3.51	8.45533	8.77698	2.25347e-25	6.25585e-24	yes	METHIONINE SULFOXIDE REDUCTASE B6 MSRB6
AT4G04850	3.05	3.82	3.42	6.44	7.2	6.78	3.82	6.44	0.753488	0.996688	3.98906e-08	2.7055e-07	NA	K+ EFFLUX ANTIPORTER 3 KEA3
AT4G04870	11.2	9.7	11.91	21.68	23.3	19.6	11.91	19.6	0.71868	1.11991	3.37396e-11	3.27274e-10	NA	CARDIOLIPIN SYNTHASE CLS
AT4G04890	2.6	1.91	3.6	16.25	15.83	15.27	3.6	15.27	2.08463	2.62754	3.41795e-32	1.31278e-30	yes	PROTODERMAL FACTOR 2 PDF2
AT4G04957	0.01	0.01	0.01	0.52	0.86	0.61	0.01	0.52	5.70044	6.05166	0.0173144	0.0410772	NA	unknown
AT4G05110	0.85	0.89	1.49	4.56	6.52	5.63	1.49	4.56	1.61372	2.66343	7.99679e-24	2.02043e-22	yes	EQUILIBRATIVE NUCLEOSIDE TRANSPORTER 6 ENT6
AT4G05180	58.57	65.68	65.71	285.39	212.87	208.24	65.71	208.24	1.66406	2.07451	6.04277e-13	7.06037e-12	NA	PHOTOSYSTEM II SUBUNIT Q2 PSBQ2
AT4G05470	0.01	0.01	0.03	6.56	6.87	6.34	0.03	6.34	7.72338	9.50348	6.74144e-60	6.69677e-58	yes	RNI-like superfamily protein
AT4G05475	0.03	0.01	0.01	3.64	2.09	3.28	0.03	2.09	6.1224	8.11937	1.06509e-17	1.82572e-16	NA	RNI-like superfamily protein
AT4G05490	0.21	0.12	0.2	14.53	14.78	19.5	0.21	14.53	6.1125	6.67481	4.20396e-69	5.47289e-67	yes	RNI-like superfamily protein
AT4G07670	0.23	0.31	0.11	1.46	1.62	2.45	0.31	1.46	2.23563	3.17706	1.10022e-07	7.04477e-07	NA	protease-associated (PA) domain-containing protein
AT4G07940	0.34	0.17	0.2	1.17	1.2	0.96	0.34	0.96	1.4975	2.3752	0.000164489	0.000628944	yes	Protein of unknown function (DUF3245)
AT4G07960	0.99	1.2	1.33	4.22	4.13	2.79	1.33	2.79	1.06884	1.90768	1.74419e-13	2.15713e-12	NA	CELLULOSESYNTHASELIKE C12 CSLC12
AT4G08150	15.02	13.07	19.57	30.04	49.2	32.84	19.57	30.04	0.618241	1.1919	2.8355e-14	3.73064e-13	yes	KNOTTEDLIKE FROM ARABIDOPSIS THALIANA KNAT1
AT4G08840	0.01	0.01	0.01	0.17	0.08	0.21	0.01	0.08	3	3.80735	0.0116272	0.0290151	yes	PUMILIO 11 PUM11
AT4G08868	0.17	0.01	0.69	2.43	1.61	1.69	0.69	1.61	1.22239	2.95957	0.00322414	0.00927748	yes	unknown protein
AT4G08870	0.63	0.74	1.27	5.33	2.2	2.39	1.27	2.2	0.792675	2.08359	0.00631911	0.0169068	yes	ARGININE AMIDOHYDROLASE 2 ARGAH2
AT4G08874	0.14	0.51	0.31	1.87	1.8	1.57	0.51	1.57	1.6222	2.40531	0.0110125	0.0276403	NA	BEST Arabidopsis thaliana protein match is: Beta-galactosidase related protein (TAIR:AT3G43580.1)
AT4G08910	0.01	0.01	0.01	1.7	5.43	4.53	0.01	1.7	7.40939	8.60239	1.19266e-11	1.21501e-10	yes	unknown protein
AT4G09010	5.32	5.85	9.51	17.82	18.58	18.74	9.51	17.82	0.90598	1.58833	2.02186e-10	1.79443e-09	NA	THYLAKOID LUMEN 29 TL29
AT4G09040	8.54	9.47	9.28	18.02	27.09	18.82	9.47	18.02	0.928163	1.17067	1.02395e-11	1.0518e-10	NA	RNA-binding (RRM_RBD_RNP motifs) family protein
AT4G09350	0.4	0.51	0.26	3.45	2.66	3.38	0.51	2.66	2.38286	3.2162	2.03066e-09	1.62498e-08	NA	NADH DEHYDROGENASELIKE COMPLEX T NdhT
AT4G09530	0.01	0.01	0.01	0.84	1.24	1.69	0.01	0.84	6.39232	6.97346	0.00635009	0.0169717	yes	SAUR-like auxin-responsive protein family
AT4G09600	0.44	1.03	0.62	18.73	12.93	5.61	1.03	5.61	2.44536	4.48441	4.21968e-06	2.1547e-05	yes	GAST1 PROTEIN HOMOLOG 3 GASA3
AT4G09610	0.01	0.01	0.01	2.63	1.07	0.87	0.01	0.87	6.44294	7.25109	0.000274258	0.00100085	yes	GAST1 PROTEIN HOMOLOG 2 GASA2
AT4G09620	8.42	8.77	9.23	14.26	16.44	17.05	9.23	14.26	0.627571	1.08885	2.082e-09	1.66177e-08	NA	Mitochondrial transcription termination factor family protein
AT4G09650	49.3	50.74	51.95	147.88	91.24	99.99	51.95	91.24	0.812543	1.40507	9.4076e-08	6.08358e-07	NA	ATP SYNTHASE DELTASUBUNIT GENE ATPD
AT4G09960	0.09	0.02	0.04	4.59	5.5	5.29	0.09	4.59	5.67243	6.90572	1.05705e-79	1.72014e-77	yes	SEEDSTICK STK
AT4G09965	0.06	0.08	0.18	0.69	0.49	0.52	0.18	0.49	1.44478	2.74603	0.0213979	0.0494604	yes	unknown protein
AT4G09990	1.04	1.32	1.18	4.06	3.71	3.4	1.32	3.4	1.365	1.88859	3.72444e-07	2.21665e-06	NA	Protein of unknown function (DUF579)
AT4G10020	0.78	0.4	0.43	36.2	30.31	31.22	0.78	30.31	5.28018	6.06502	5.12906e-117	1.83866e-114	yes	HYDROXYSTEROID DEHYDROGENASE 5 HSD5
AT4G10240	0.01	0.01	0.01	2.13	1.45	1.93	0.01	1.45	7.17991	7.52095	3.72066e-07	2.21493e-06	yes	B-box zinc finger family protein
AT4G10250	0.01	0.07	0.08	0.67	0.86	0.9	0.08	0.67	3.06609	4.27301	0.000319183	0.00114886	NA	ATHSP22.0
AT4G10260	0.69	1.3	0.51	3.71	7.7	3.59	1.3	3.59	1.46547	2.53423	1.42521e-10	1.288e-09	yes	pfkB-like carbohydrate kinase family protein
AT4G10340	116.38	100.4	132.26	416.47	277.91	376.3	132.26	277.91	1.07124	1.59868	1.60506e-07	1.00585e-06	NA	LIGHT HARVESTING COMPLEX OF PHOTOSYSTEM II 5 LHCB5
AT4G10350	0.01	0.05	0.05	0.39	1.07	0.39	0.05	0.39	2.96347	4.56183	0.000172286	0.00065622	yes	NAC DOMAIN CONTAINING PROTEIN 70 NAC070
AT4G10845	0.58	0.86	0.68	1.91	2.83	2.37	0.86	1.91	1.15116	1.91078	1.06067e-05	5.08148e-05	NA	unknown protein
AT4G10850	0.49	0.44	0.42	1.72	1.29	1.51	0.49	1.29	1.39652	1.6675	0.000172705	0.000657615	yes	SWEET7
AT4G11040	0.32	0.12	0.11	4.77	9.02	5.02	0.32	4.77	3.89785	5.20781	1.49625e-45	9.73939e-44	yes	Protein phosphatase 2C family protein
AT4G11080	13.27	13.63	14.24	23.65	25.79	22.73	14.24	22.73	0.674649	0.775754	3.004e-06	1.57024e-05	NA	3XHIGH MOBILITY GROUPBOX1 3xHMGbox1
AT4G11310	0.04	0.01	0.06	7.58	2.01	1.28	0.06	1.28	4.41504	6.70216	0.00287044	0.00837269	yes	cysteine proteinase precursor-like protein
AT4G11320	0.45	0.36	0.87	32.33	33.14	37.53	0.87	32.33	5.21571	6.12303	4.21654e-47	2.82645e-45	yes	Papain family cysteine protease
AT4G11340	1.1	1.23	1.11	7.88	8.75	5.94	1.23	5.94	2.2718	2.77129	2.53822e-21	5.6056e-20	yes	Disease resistance protein (TIR-NBS-LRR class) family
AT4G11360	10.92	11.03	4.34	23.24	24.21	31.87	11.03	23.24	1.07518	1.77907	8.78257e-08	5.71075e-07	NA	RINGH2 FINGER A1B RHA1B
AT4G11460	0.01	0.01	0.01	0.39	0.28	0.28	0.01	0.28	4.80735	4.98489	4.13275e-05	0.000176796	NA	CYSTEINERICH RLK RECEPTORLIKE PROTEIN KINASE 30 CRK30
AT4G11610	0.02	0.01	0.05	0.56	1.15	0.5	0.05	0.5	3.32193	4.82112	1.38722e-12	1.55967e-11	yes	C2 calcium_lipid-binding plant phosphoribosyltransferase family protein
AT4G11640	2.42	1.74	2.59	5.96	4.99	4.51	2.59	4.51	0.800175	1.18205	6.73007e-05	0.000277632	yes	SERINE RACEMASE SR
AT4G11810	0.01	0.02	0.01	0.64	0.65	1	0.02	0.64	5	7.05268	7.28377e-16	1.08207e-14	yes	Major Facilitator Superfamily with SPX (SYG1_Pho81_XPR1) domain-containing protein
AT4G11880	0.08	0.12	0.08	1	0.84	0.74	0.12	0.74	2.62449	3.28537	3.54426e-11	3.4205e-10	yes	AGAMOUSLIKE 14 AGL14
AT4G11910	1.12	0.77	1.17	7.47	7.46	4.98	1.17	4.98	2.08964	2.63536	4.214e-19	8.00563e-18	NA	unknown
AT4G12680	3.05	4.22	3.71	19.7	33.16	13.99	4.22	13.99	1.72908	2.49277	1.38294e-12	1.55557e-11	NA	unknown protein
AT4G12800	95.42	66.04	87.28	242.02	225.77	250.26	95.42	225.77	1.24249	1.53035	1.14526e-17	1.955e-16	NA	PHOTOSYSTEM I SUBUNIT L PSAL
AT4G12830	0.09	0.3	0.17	2.23	2.29	2.3	0.3	2.23	2.89401	3.64639	7.15881e-18	1.24349e-16	NA	alpha_beta-Hydrolases superfamily protein
AT4G12870	7.61	8.23	11.91	124.57	157.39	106.44	11.91	106.44	3.1598	3.79775	6.46392e-101	1.7192e-98	NA	Gamma interferon responsive lysosomal thiol (GILT) reductase family protein
AT4G12890	1.65	1.2	1.61	6.37	8.63	7.5	1.65	6.37	1.94883	2.5315	1.28178e-16	2.02586e-15	yes	Gamma interferon responsive lysosomal thiol (GILT) reductase family protein
AT4G12900	0.4	0.26	0.47	9.62	13.98	6.49	0.47	6.49	3.78749	4.90383	4.76567e-23	1.15681e-21	NA	Gamma interferon responsive lysosomal thiol (GILT) reductase family protein
AT4G12960	0.06	0.01	0.01	3.22	0.8	7.46	0.06	0.8	3.73697	7.93279	0.000480218	0.00167063	yes	GAMMAINTERFERONRESPONSIVE LYSOSOMAL THIOL REDUCTASE GILT
AT4G12970	1.33	1.25	1.36	12.79	10.49	13.41	1.36	10.49	2.94734	3.23403	5.39157e-14	6.90987e-13	NA	STOMAGEN STOMAGEN
AT4G13030	0.73	0.81	0.82	2.68	1.62	1.54	0.82	1.54	0.909235	1.47938	0.000310652	0.0011206	NA	P-loop containing nucleoside triphosphate hydrolases superfamily protein
AT4G13200	30.25	28.73	31.71	54.38	65.29	55.95	31.71	54.38	0.778138	1.09223	5.06783e-11	4.80831e-10	NA	unknown protein
AT4G13390	0.01	0.14	0.81	3.04	4.69	3.23	0.81	3.04	1.90808	3.53337	4.09738e-17	6.71628e-16	NA	EXTENSIN 12 EXT12
AT4G13495	23.41	20.86	18.2	47.96	45.11	43.02	23.41	43.02	0.877883	1.0389	1.41265e-11	1.42387e-10	yes	Unknown gene
AT4G13500	2.57	2.28	3.2	12.18	11.82	10.9	3.2	10.9	1.76818	2.27961	1.19304e-12	1.34872e-11	NA	unknown protein
AT4G13570	0.29	0.05	0.17	1.24	0.89	1.74	0.29	0.89	1.61775	3.12636	7.74252e-06	3.78705e-05	yes	HISTONE H2A 4 HTA4
AT4G13572	0.81	1.37	1.46	2.93	3.08	2.6	1.46	2.6	0.832543	1.50628	0.000164802	0.000629847	NA	unknown protein
AT4G13575	0.64	0.26	0.41	4.34	4.62	5.69	0.64	4.34	2.76155	3.45357	9.21617e-19	1.71271e-17	yes	unknown protein
AT4G13630	5.09	6	5.5	11.25	12.14	9.65	6	9.65	0.685566	0.945631	5.20617e-07	3.03928e-06	yes	Protein of unknown function. DUF593
AT4G13670	5.29	4.99	6.6	12.46	13.86	12.51	6.6	12.46	0.916766	1.20124	1.84101e-10	1.63862e-09	NA	PLASTID TRANSCRIPTIONALLY ACTIVE 5 PTAC5
AT4G13770	0.65	0.28	0.57	3.07	1.78	3.58	0.65	1.78	1.45337	2.53472	0.000271384	0.000991386	yes	CYTOCHROME P450. FAMILY 83. SUBFAMILY A. POLYPEPTIDE 1 CYP83A1
AT4G13840	2.77	1.87	2.68	6.13	4.29	5.57	2.77	4.29	0.631092	1.03411	7.06639e-05	0.000290055	yes	HXXXD-type acyl-transferase family protein
AT4G13960	0.04	0.05	0.01	1.73	1.27	1.32	0.05	1.27	4.66676	5.76526	3.62914e-12	3.92681e-11	yes	F-box_RNI-like superfamily protein
AT4G13985	0.01	0.13	0.04	4.94	5.13	3.3	0.13	3.3	4.66588	6.3869	8.14677e-34	3.42705e-32	yes	FBDASSOCIATED FBOX PROTEIN FBD1
AT4G14100	4.28	4.55	4.1	20.54	16.46	20.03	4.55	16.46	1.85503	2.05993	3.14783e-18	5.62607e-17	NA	transferases. transferring glycosyl groups
AT4G14270	153.83	139.02	125.13	306.89	307.36	336.08	153.83	306.89	0.996385	1.41904	6.30031e-21	1.35984e-19	NA	Protein containing PAM2 motif
AT4G14510	3.34	2.84	3.48	6.03	6.16	5.83	3.48	5.83	0.744409	0.871097	9.98787e-06	4.80082e-05	NA	CRM FAMILY MEMBER 3B CFM3B
AT4G14540	5.13	4.92	3.81	27.74	15.09	19.49	5.13	15.09	1.55656	2.40545	2.5001e-06	1.32505e-05	NA	NUCLEAR FACTOR Y. SUBUNIT B3 NFYB3
AT4G14690	9.81	9.29	7.92	30.14	34.14	43.44	9.81	30.14	1.61935	2.01681	1.26325e-13	1.57334e-12	yes	EARLY LIGHTINDUCIBLE PROTEIN 2 ELIP2
AT4G14695	1.52	1.37	0.89	18.53	23.73	23.96	1.52	18.53	3.60772	4.10497	1.37515e-52	1.09371e-50	NA	Uncharacterised protein family (UPF0041)
AT4G14713	4.62	4.14	3.91	9.43	15.13	8.63	4.62	8.63	0.901468	1.32516	4.21876e-07	2.49405e-06	NA	PEAPOD 1 PPD1
AT4G14720	8.97	11.73	7.06	25.56	30.78	25.79	11.73	25.56	1.12368	1.48341	2.03081e-19	3.96151e-18	NA	PPD2
AT4G14770	8.29	9.44	7.79	15.9	25.41	16.31	9.44	15.9	0.752168	1.13985	5.78497e-12	6.10718e-11	NA	TESMIN_TSO1LIKE CXC 2 TCX2
AT4G14780	0.04	0.01	0.11	4.95	4.81	6.21	0.11	4.81	5.45046	6.92856	3.25277e-47	2.1923e-45	NA	Protein kinase superfamily protein
AT4G14830	0.92	1.26	0.88	2.29	3.86	2.54	1.26	2.29	0.861924	1.48299	0.000469526	0.00163689	NA	HEAT SHOCK PROTEIN 20LIKE PROTEIN 1 HSP1
AT4G14870	8.21	10.9	10.36	22.22	19.05	17.15	10.9	17.15	0.65388	1.25239	9.36414e-08	6.06023e-07	NA	SECE1
AT4G14890	8.89	13.36	11.82	58.15	52.68	46.91	13.36	46.91	1.81198	2.40046	2.63434e-32	1.01813e-30	NA	FERREDOXIN C 1 FdC1
AT4G15100	0.09	0.14	0.18	0.9	0.75	0.48	0.18	0.48	1.41504	2.57588	0.000248646	0.000916717	yes	SERINE CARBOXYPEPTIDASELIKE 30 scpl30
AT4G15210	0.93	4.8	4.09	15.76	12.13	18.69	4.8	12.13	1.33747	2.60111	3.79152e-06	1.94935e-05	yes	BETAAMYLASE 5 BAM5
AT4G15370	0.01	0.01	0.01	0.85	1.56	1.27	0.01	0.85	6.40939	6.9386	2.39581e-35	1.0755e-33	yes	BARUOL SYNTHASE 1 BARS1
AT4G15390	0.04	0.14	0.29	5.79	5.16	4.94	0.29	4.94	4.09039	5.3106	4.45156e-34	1.91828e-32	yes	HXXXD-type acyl-transferase family protein
AT4G15440	0.19	0.13	0.22	1.55	0.54	1.22	0.22	0.54	1.29546	2.88801	0.00284718	0.00831269	yes	HYDROPEROXIDE LYASE 1 HPL1
AT4G15480	0.06	0.04	0.15	0.91	0.91	1.1	0.15	0.91	2.6009	3.55789	9.70091e-07	5.43739e-06	NA	UGT84A1
AT4G15510	2.77	2.66	2.71	6.62	7.32	5.79	2.77	5.79	1.06368	1.22308	2.06065e-07	1.26886e-06	NA	Photosystem II reaction center PsbP family protein
AT4G15560	24.15	26.29	23.42	52.69	47.23	42.43	26.29	42.43	0.690571	0.925237	1.80533e-09	1.45219e-08	NA	CLOROPLASTOS ALTERADOS 1 CLA1
AT4G15620	1.43	0.97	1.69	4.24	6.99	6.06	1.69	4.24	1.32704	2.27167	4.63457e-16	7.01997e-15	yes	Uncharacterised protein family (UPF0497)
AT4G15630	5.8	6.35	7.31	25.82	24.32	23.62	7.31	23.62	1.69207	1.82849	2.70736e-21	5.9685e-20	yes	Uncharacterised protein family (UPF0497)
AT4G15960	1.63	1.54	1.55	10.68	10.23	9.78	1.63	9.78	2.58496	3.77259	4.36893e-19	8.29359e-18	yes	alpha_beta-Hydrolases superfamily protein
AT4G16030	0.05	0.05	0.05	0.78	1.11	0.4	0.05	0.4	3	4.01803	5.22228e-05	0.000219421	yes	Ribosomal protein L19e family protein
AT4G16160	0.31	0.19	0.43	74.51	103.97	56.23	0.43	56.23	7.03086	8.20776	1.42316e-44	8.91183e-43	NA	ATOEP162
AT4G16220	0.04	0.01	0.14	0.37	0.86	0.65	0.14	0.37	1.4021	3.59749	0.00016379	0.000626366	yes	GDSL-like Lipase_Acylhydrolase superfamily protein
AT4G16230	0.01	0.01	0.07	1.64	1.85	1.27	0.07	1.27	4.18133	5.81762	1.99094e-12	2.20438e-11	yes	GDSL-like Lipase_Acylhydrolase superfamily protein
AT4G16370	8.06	7.59	8.82	41.79	63.33	53.76	8.82	41.79	2.24431	2.80201	3.11551e-62	3.32165e-60	NA	OLIGOPEPTIDE TRANSPORTER OPT3
AT4G16447	13.87	15.06	16.5	36.74	42.01	38.4	16.5	36.74	1.15489	1.64324	1.02683e-15	1.50555e-14	yes	unknown protein
AT4G16460	0.04	0.01	0.01	0.27	0.43	0.2	0.04	0.2	2.32193	4.50173	0.00429176	0.0119883	yes	unknown protein
AT4G16480	6.45	7.03	7.11	15.44	10.97	11.75	7.11	10.97	0.625642	0.94934	1.05482e-06	5.88428e-06	NA	INOSITOL TRANSPORTER 4 INT4
AT4G16540	0.47	0.76	0.31	2.9	5.03	3.79	0.76	2.9	1.93198	2.80063	2.01431e-10	1.78836e-09	yes	Heat shock protein HSP20_alpha crystallin family
AT4G16550	0.02	0.02	0.04	0.99	1.52	0.88	0.04	0.88	4.45943	5.46343	3.25506e-29	1.08363e-27	yes	HSP20-like chaperone
AT4G16560	0.02	0.01	0.04	0.94	1.06	0.94	0.04	0.94	4.55459	5.49516	2.28398e-18	4.1297e-17	yes	HSP20-like chaperone
AT4G16563	0.93	1.2	3.14	14.42	18.37	11.62	3.14	11.62	1.88777	2.90402	2.61737e-17	4.34793e-16	yes	Eukaryotic aspartyl protease family protein
AT4G16690	2.84	6.83	3.78	37.49	36.09	40.66	6.83	36.09	2.40164	3.29133	6.40778e-34	2.7327e-32	yes	METHYL ESTERASE 16 MES16
AT4G16745	0.16	0.23	0.26	0.52	0.84	0.72	0.26	0.52	1	1.90678	0.000284851	0.00103569	yes	Exostosin family protein
AT4G17560	18.45	15.39	19.97	46.98	49.62	46.82	19.97	46.82	1.22929	1.56142	1.07812e-21	2.44879e-20	NA	Ribosomal protein L19 family protein
AT4G17600	9.04	10.47	12.14	41.04	43.87	34.93	12.14	34.93	1.5247	1.88551	1.21834e-23	3.06256e-22	NA	LIL3:1
AT4G17730	27.04	31.12	20.1	57.69	59.59	67.82	31.12	57.69	0.890479	1.31205	1.37053e-16	2.15924e-15	NA	SYNTAXIN OF PLANTS 23 SYP23
AT4G17800	2.08	2.95	3.81	7.85	9.41	10.88	3.81	7.85	1.0429	1.93045	1.75594e-14	2.34774e-13	yes	Predicted AT-hook DNA-binding family protein
AT4G17810	0.01	0.01	0.01	10.03	8.14	8.3	0.01	8.14	9.66888	9.78518	3.56099e-37	1.70041e-35	yes	C2H2 and C2HC zinc fingers superfamily protein
AT4G17870	15.2	21.16	30.27	91.92	88.31	87.86	30.27	87.86	1.53732	2.11043	3.95976e-33	1.5926e-31	NA	PYRABACTIN RESISTANCE 1 PYR1
AT4G17920	0.29	0.16	0.29	1.38	0.68	1.24	0.29	0.68	1.22948	2.18553	0.013099	0.0321744	yes	RING_U-box superfamily protein
AT4G17940	54.54	68.03	46.68	213.93	184.07	151.16	68.03	151.16	1.15183	1.72358	7.49524e-06	3.68066e-05	NA	Tetratricopeptide repeat (TPR)-like superfamily protein
AT4G17970	0.22	0.28	0.23	0.82	1.43	1.78	0.28	0.82	1.5502	2.62119	8.42346e-06	4.091e-05	yes	ALUMINUMACTIVATED. MALATE TRANSPORTER 12 ALMT12
AT4G18020	15.74	24.12	16.74	43.76	53.28	52.91	24.12	43.76	0.859383	1.54944	7.46265e-24	1.89322e-22	NA	APRR2
AT4G18220	0.41	0.38	0.67	3.23	3.27	2.39	0.67	2.39	1.83478	2.68705	4.87499e-09	3.71481e-08	NA	Drug_metabolite transporter superfamily protein
AT4G18370	4.68	6.88	5.3	12.48	18.44	20.47	6.88	12.48	0.859137	1.46281	1.27585e-14	1.72073e-13	NA	DEGP PROTEASE 5 DEG5
AT4G18650	0.04	0.01	0.01	2.62	4.22	2.2	0.04	2.2	5.78136	7.47661	6.45994e-22	1.48363e-20	yes	maternally expressed imprinted gene.
AT4G18740	0.49	0.51	0.49	11.29	8.67	7.58	0.51	7.58	3.89363	4.1105	2.57606e-26	7.47874e-25	NA	Rho termination factor
AT4G18810	2.43	3.97	3.73	9.37	13.23	9.37	3.97	9.37	1.23891	1.65718	9.56677e-19	1.7752e-17	NA	NAD(P)-binding Rossmann-fold superfamily protein
AT4G18900	0.4	0.42	0.54	4.05	4.39	3.04	0.54	3.04	2.49304	3.07662	2.68132e-23	6.61901e-22	yes	Transducin_WD40 repeat-like superfamily protein
AT4G18920	0.3	1.03	0.42	13.95	25.86	11.1	1.03	11.1	3.42984	4.79808	1.09298e-15	1.59969e-14	yes	Protein of unknown function (DUF1264)
AT4G18960	0.01	0.04	0.02	9.49	14.73	12.24	0.04	9.49	7.89026	9.12617	3.34696e-154	1.83971e-151	yes	AGAMOUS AG
AT4G19030	3.21	2.98	4.02	15.44	18.06	13.58	4.02	13.58	1.75622	2.22299	8.09388e-28	2.53741e-26	yes	NOD26LIKE MAJOR INTRINSIC PROTEIN 1 NLM1
AT4G19100	4.41	3.74	3.96	17.37	21.32	16.63	4.41	16.63	1.91494	2.14781	3.94565e-18	7.00113e-17	NA	PHOTOSYNTHESIS AFFECTED MUTANT 68 PAM68
AT4G19170	0.21	0.17	0.8	1.72	2.35	2.43	0.8	1.72	1.10434	2.81339	1.8715e-11	1.8591e-10	NA	NINECISEPOXYCAROTENOID DIOXYGENASE 4 NCED4
AT4G19380	0.02	0.02	0.02	3.43	4.44	4.29	0.02	3.43	7.42206	8.03085	1.63369e-72	2.20816e-70	yes	Long-chain fatty alcohol dehydrogenase family protein
AT4G19680	0.15	0.12	0.31	0.57	1.2	0.72	0.31	0.57	0.878694	2.34258	0.00163798	0.00506378	yes	IRON REGULATED TRANSPORTER 2 IRT2
AT4G19830	3.67	4.33	2.16	7.45	8.67	6.69	4.33	6.69	0.627639	1.12129	5.8206e-06	2.91148e-05	NA	FKBP-like peptidyl-prolyl cis-trans isomerase family protein
AT4G19940	0.01	0.01	0.01	0.14	0.46	0.31	0.01	0.14	3.80735	4.92283	0.00699916	0.0184918	yes	F-box and associated interaction domains-containing protein
AT4G20070	1.83	2.07	1.71	6.3	7.38	5.7	2.07	5.7	1.46133	1.95747	1.6393e-19	3.22579e-18	NA	ALLANTOATE AMIDOHYDROLASE AAH
AT4G20140	0.41	0.39	0.33	5.36	5.15	5.85	0.41	5.15	3.65088	3.77908	1.46275e-40	7.95189e-39	NA	GASSHO1 GSO1
AT4G21020	2.27	3.16	1.51	182.52	186.7	114.77	3.16	114.77	5.18268	6.03104	2.25323e-58	2.13539e-56	yes	Late embryogenesis abundant protein (LEA) family protein
AT4G21190	4.1	4.15	3.75	8.36	11.76	9.02	4.15	8.36	1.01039	1.4759	8.29831e-12	8.6352e-11	NA	EMBRYO DEFECTIVE 1417 emb1417
AT4G21250	0.04	0.07	0.08	0.23	0.57	0.44	0.08	0.23	1.52356	2.85603	0.00433843	0.0121091	NA	Sulfite exporter TauE_SafE family protein
AT4G21280	46.3	44.17	45.81	153.71	94.84	106.73	46.3	94.84	1.03448	1.42814	3.33253e-11	3.23509e-10	NA	PHOTOSYSTEM II SUBUNIT QA PSBQA
AT4G21320	2.43	3.83	3.27	12.21	11.84	9.31	3.83	9.31	1.28144	1.76817	1.83148e-13	2.25943e-12	NA	HEATSTRESSASSOCIATED 32 HSA32
AT4G21445	0.5	0.24	0.06	4.02	1.77	3.79	0.5	1.77	1.82375	3.71804	1.29412e-05	6.1053e-05	NA	unknown protein
AT4G21480	1.98	1.94	1.92	3.21	3.54	4.47	1.98	3.21	0.697073	0.999611	0.000360243	0.00128562	yes	SUGAR TRANSPORTER PROTEIN 12 STP12
AT4G21510	1.9	2.2	1.99	5.16	6.03	7.28	2.2	5.16	1.22987	1.74432	4.80143e-09	3.66553e-08	NA	FBOX STRESS INDUCED 2 FBS2
AT4G21590	0.39	0.51	0.84	11.09	12.88	14.09	0.84	11.09	3.72273	4.75221	7.61382e-77	1.15539e-74	NA	ENDONUCLEASE 3 ENDO3
AT4G21600	1.08	1.3	1.61	2.94	4.67	2.69	1.61	2.69	0.740545	1.34667	1.29192e-06	7.1123e-06	yes	ENDONUCLEASE 5 ENDO5
AT4G21750	2.39	1.58	3.66	6.48	10.51	9.86	3.66	6.48	0.82415	1.81282	5.44118e-10	4.65218e-09	yes	MERISTEM LAYER 1 ATML1
AT4G21860	23.68	26.9	29.96	78.59	91.48	80.26	29.96	78.59	1.39131	1.82341	9.25969e-30	3.18551e-28	NA	METHIONINE SULFOXIDE REDUCTASE B 2 MSRB2
AT4G21870	0.28	0.69	2.36	12.51	31.89	18.86	2.36	12.51	2.40622	4.24829	5.94527e-11	5.58725e-10	NA	HSP20-like chaperones superfamily protein
AT4G21920	0.18	0.16	0.18	2.42	0.67	1.98	0.18	0.67	1.89616	3.29254	0.00703233	0.018566	yes	unknown protein
AT4G21970	0.01	0.01	0.01	4.19	1.89	3.22	0.01	1.89	7.56224	8.27612	7.38265e-11	6.88314e-10	yes	Protein of unknown function. DUF584
AT4G22080	0.03	0.07	0.33	0.85	1.75	0.92	0.33	0.85	1.365	3.24701	1.6123e-07	1.00963e-06	yes	ROOT HAIR SPECIFIC 14 RHS14
AT4G22100	0.11	0.13	0.21	0.67	0.61	0.62	0.21	0.61	1.53842	2.30461	0.000283937	0.00103313	NA	BETA GLUCOSIDASE 2 BGLU3
AT4G22214	0.01	0.01	0.01	0.97	0.4	0.33	0.01	0.33	5.04439	5.82443	0.003187	0.00918128	yes	defensin-like (DEFL) family protein.
AT4G22235	0.48	0.18	0.61	4.16	5.83	5.63	0.61	4.16	2.7697	3.73946	2.99476e-13	3.62227e-12	yes	defensin-like (DEFL) family protein.
AT4G22290	8.13	14.06	10.29	27.4	28.29	26.05	14.06	26.05	0.889687	1.44202	6.40768e-18	1.11616e-16	NA	Ubiquitin-specific protease family C19-related protein
AT4G22390	2.02	2.74	3.11	18.25	25.55	15.89	3.11	15.89	2.35313	2.82435	1.47924e-39	7.71921e-38	yes	F-box associated ubiquitination effector family protein
AT4G22666	0.08	0.15	0.69	2.54	1.66	1.76	0.69	1.66	1.26651	2.90396	1.82963e-05	8.39628e-05	yes	Bifunctional inhibitor_lipid-transfer protein_seed storage 2S albumin superfamily protein
AT4G22890	12.39	11.68	10.69	35.81	36.62	38.59	12.39	35.81	1.53119	1.8826	3.28376e-30	1.15703e-28	NA	PGR5LIKEA
AT4G22920	7.18	5.58	4.91	18.2	20.02	17.61	7.18	17.61	1.29434	1.74422	1.50939e-20	3.19922e-19	NA	NONYELLOWING 1 NYE1
AT4G22950	0.33	0.21	0.16	0.87	0.95	0.75	0.33	0.75	1.18442	1.82701	5.98933e-05	0.000248901	yes	AGAMOUSLIKE 19 AGL19
AT4G22990	2.19	2.18	2.35	5.18	8.24	5.63	2.35	5.18	1.14029	1.47283	3.54116e-13	4.24991e-12	NA	Major Facilitator Superfamily with SPX (SYG1_Pho81_XPR1) domain-containing protein
AT4G23493	0.22	0.22	0.16	2.01	1.77	1.88	0.22	1.77	3.00817	3.03203	6.08736e-05	0.000252466	NA	unknown protein
AT4G23590	0.15	0.34	0.52	2.5	5.6	2.95	0.52	2.5	2.26534	3.63066	1.61746e-12	1.80704e-11	yes	Tyrosine transaminase family protein
AT4G23600	1.18	2.22	1.39	6.1	4.75	4.15	2.22	4.15	0.902552	1.67442	0.000218683	0.00081561	yes	CORONATINE INDUCED 1 CORI3
AT4G23713	0.63	0.78	0.36	4.83	3.88	2.52	0.78	2.52	1.69188	2.65262	0.0121208	0.0301012	yes	MICRORNA319A MIR319A
AT4G23780	0.14	0.12	0.01	0.98	1.17	0.91	0.14	0.91	2.70044	3.43395	0.0167615	0.0399149	NA	unknown protein
AT4G23890	8.92	11.26	8.21	37.36	38.12	49.38	11.26	37.36	1.73029	2.02083	2.71194e-17	4.49597e-16	NA	NADH DEHYDROGENASELIKE COMPLEX S NdhS
AT4G24050	0.8	0.79	0.84	4.05	5.65	6.34	0.84	4.05	2.26946	2.94998	3.26337e-20	6.74912e-19	yes	NAD(P)-binding Rossmann-fold superfamily protein
AT4G24080	0.37	0.92	1.38	3.04	5.61	4.87	1.38	3.04	1.1394	2.49442	4.76882e-08	3.19926e-07	yes	ALDOLASE LIKE ALL1
AT4G24090	3.09	3.67	2.99	7.08	10.31	8.29	3.67	7.08	0.947969	1.34442	2.54022e-09	2.00984e-08	NA	unknown protein
AT4G24150	0.56	0.55	0.3	8.99	10.05	8.2	0.56	8.2	3.87213	4.23818	3.71108e-68	4.63604e-66	NA	GROWTHREGULATING FACTOR 8 GRF8
AT4G24340	0.22	0.45	0.75	5.35	4.49	4.12	0.75	4.12	2.45768	3.56337	2.96891e-12	3.23792e-11	yes	Phosphorylase superfamily protein
AT4G24480	0.82	0.96	0.51	9.8	13.71	7.7	0.96	7.7	3.00375	3.91544	1.07007e-50	8.09424e-49	yes	Protein kinase superfamily protein
AT4G24540	11.19	11.1	13.59	38.3	55.08	32.55	13.59	32.55	1.26011	1.68983	9.9869e-26	2.82315e-24	yes	AGAMOUSLIKE 24 AGL24
AT4G24600	0.01	0.12	0.01	1.24	1.02	0.71	0.12	0.71	2.56478	4.47406	0.00696608	0.0184166	NA	unknown protein
AT4G24660	15.4	12.52	12.23	37.19	29.37	27.37	15.4	27.37	0.829665	1.29543	1.27582e-08	9.21383e-08	yes	HOMEOBOX PROTEIN 22 HB22
AT4G24670	1.23	1.12	1.81	6.95	8.17	5.76	1.81	5.76	1.67008	2.50994	3.57893e-30	1.25924e-28	NA	TRYPTOPHAN AMINOTRANSFERASE RELATED 2 TAR2
[truncated: 892 more rows]

## Sheet: TFsUP-318
ATG	log2FC (min/max)	log2FC (DeSeq)	padj	gene_symbol	TF_family	PcG_target (Oh et al. 2008)
AT1G01030	5.88264	6.43333	1.48231e-21	NGATHA3 NGA3	B3	yes
AT1G01520	2.16175	3.92755	7.80342e-10	ALTERED SEED GERMINATION 4 ASG4	MYB_related	NA
AT1G02065	4.17719	4.53218	2.2514e-70	SQUAMOSA PROMOTER BINDING PROTEINLIKE 8 SPL8	SBP	yes
AT1G02340	5.98706	7.43159	3.60582e-20	LONG HYPOCOTYL IN FARRED HFR1	bHLH	yes
AT1G03790	2.37842	3.21021	1.68788e-43	SOMNUS SOM	C3H	yes
AT1G06040	0.659524	1.49161	3.62578e-08	SALT TOLERANCE STO	DBB	NA
AT1G08320	3.25634	3.74894	1.25419e-17	TGACG TGA MOTIFBINDING PROTEIN 9 TGA9	bZIP	yes
AT1G08465	0.913726	1.54247	4.53294e-15	YABBY2 YAB2	YABBY	yes
AT1G10120	0.796879	1.95016	1.29841e-08	basic helix-loop-helix (bHLH) DNA-binding superfamily protein	bHLH	NA
AT1G12260	1.22239	1.81933	2.80717e-05	NAC 007 NAC007	NAC	yes
AT1G12860	0.706841	0.916432	4.83608e-06	SCREAM 2 SCRM2	bHLH	yes
AT1G12980	1.55459	3.06137	1.13313e-09	ENHANCER OF SHOOT REGENERATION 1 ESR1	ERF	yes
AT1G13290	3.23266	5.43106	0.000102599	DEFECTIVELY ORGANIZED TRIBUTARIES 5 DOT5	C2H2	yes
AT1G14440	3.89975	4.86845	8.36447e-45	HOMEOBOX PROTEIN 31 HB31	ZF-HD	yes
AT1G14580	1.4095	2.03071	6.9545e-15	C2H2-like zinc finger protein	C2H2	yes
AT1G14687	0.646579	1.36527	1.18417e-06	HOMEOBOX PROTEIN 32 HB32	ZF-HD	NA
AT1G14920	0.652155	1.15676	1.20783e-10	GIBBERELLIC ACID INSENSITIVE GAI	GRAS	NA
AT1G15360	5.82927	7.84974	7.93099e-16	SHINE 1 SHN1	ERF	yes
AT1G16640	1.21872	1.77844	1.36349e-08	AP2_B3-like transcriptional factor family protein	B3	NA
AT1G18330	0.802061	1.37175	2.02612e-06	EARLYPHYTOCHROMERESPONSIVE1 EPR1	MYB_related	NA
AT1G18750	0.689932	1.32836	6.28883e-05	AGAMOUSLIKE 65 AGL65	MIKC	NA
AT1G19490	1.86352	2.22578	2.01843e-32	Basic-leucine zipper (bZIP) transcription factor family protein	bZIP	NA
AT1G19790	0.741266	1.35332	2.72133e-14	SHIRELATED SEQUENCE 7 SRS7	SRS	yes
AT1G21340	0.906891	2.4804	0.00556513	Dof-type zinc finger DNA-binding family protein	Dof	yes
AT1G21970	2.49185	2.99781	2.63722e-06	LEAFY COTYLEDON 1 LEC1	NF-YB	yes
AT1G24260	6.8793	7.45912	1.19663e-58	SEPALLATA3 SEP3	MIKC	yes
AT1G24590	1.6796	2.71984	1.11217e-18	DORNROSCHENLIKE DRNL	ERF	yes
AT1G25250	1.0391	2.2553	1.25126e-07	INDETERMINATEIDDOMAIN 16 IDD16	C2H2	yes
AT1G25340	2.96347	4.99905	0.00135193	MYB DOMAIN PROTEIN 116 MYB116	MYB	yes
AT1G25440	2.19956	2.48416	9.42526e-19	B-box type zinc finger protein with CCT domain	CO-like	NA
AT1G26260	0.704127	1.27316	5.36244e-10	CRYPTOCHROMEINTERACTING BASICHELIXLOOPHELIX 5 CIB5	bHLH	NA
AT1G26310	3.60486	4.08722	1.89201e-09	CAULIFLOWER CAL	MIKC	yes
AT1G26680	1.57787	1.95698	8.7718e-11	transcriptional factor B3 family protein	B3	NA
AT1G26780	2.03435	2.79055	3.35056e-29	MYB DOMAIN PROTEIN 117 MYB117	MYB	yes
AT1G27045	8.15355	9.8551	1.70064e-17	HOMEOBOX PROTEIN 54 ATHB54	HD-ZIP	NA
AT1G27660	1.56817	1.99999	7.19594e-12	basic helix-loop-helix (bHLH) DNA-binding superfamily protein	bHLH	yes
AT1G27740	2.26303	3.76125	0.0135193	ROOT HAIR DEFECTIVE 6LIKE 4 RSL4	bHLH	yes
AT1G28300	6.90689	7.22239	1.71642e-25	LEAFY COTYLEDON 2 LEC2	B3	yes
AT1G28360	0.605529	0.792377	0.00072323	ERF DOMAIN PROTEIN 12 ERF12	ERF	yes
AT1G31310	2.9684	3.51307	1.64557e-55	hydroxyproline-rich glycoprotein family protein	Trihelix	yes
AT1G33280	4.42626	6.26202	4.99048e-10	NAC DOMAIN CONTAINING PROTEIN 15 NAC015	NAC	yes
AT1G47760	0.772048	1.80173	0.00557851	AGAMOUSLIKE 102 AGL102	M-type	NA
AT1G49010	1.48039	2.09245	1.15295e-11	Duplicated homeodomain-like superfamily protein	MYB	NA
AT1G49475	3.59538	3.98926	5.27362e-74	AP2_B3-like transcriptional factor family protein	B3	NA
AT1G51220	2.63227	4.89585	0.000795671	WIP DOMAIN PROTEIN 5 WIP5	C2H2	yes
AT1G53160	1.06161	2.18161	1.60411e-22	SQUAMOSA PROMOTER BINDING PROTEINLIKE 4 SPL4	SBP	yes
AT1G54160	2.41845	2.82724	7.73052e-32	NUCLEAR FACTOR Y. SUBUNIT A5 NFYA5	NF-YA	NA
AT1G55110	1.50172	1.91841	4.90941e-27	INDETERMINATEIDDOMAIN 7 IDD7	C2H2	yes
AT1G56170	0.604929	1.30286	1.0834e-13	NUCLEAR FACTOR Y. SUBUNIT C2 NFYC2	NF-YC	NA
AT1G59750	0.809199	1.06308	6.53972e-11	AUXIN RESPONSE FACTOR 1 ARF1	ARF	NA
AT1G63650	0.603799	1.14151	6.02575e-07	ENHANCER OF GLABRA 3 EGL3	bHLH	NA
AT1G66350	0.793462	1.15232	1.98391e-07	RGALIKE 1 RGL1	GRAS	NA
AT1G66810	1.29022	1.60961	0.00081318	Zinc finger C-x8-C-x5-C-x3-H type family protein	C3H	NA
AT1G67100	3.95905	4.96418	7.73031e-138	LOB DOMAINCONTAINING PROTEIN 40 LBD40	LBD	yes
AT1G67260	4.46736	5.89187	4.16373e-60	TCP1	TCP	yes
AT1G68150	0.602665	1.8662	0.0378157	WRKY DNABINDING PROTEIN 9 WRKY9	WRKY	yes
AT1G68240	4.21378	5.04135	6.27237e-11	basic helix-loop-helix (bHLH) DNA-binding superfamily protein	bHLH	NA
AT1G68510	6.27922	7.62735	1.13973e-56	LOB DOMAINCONTAINING PROTEIN 42 LBD42	LBD	yes
AT1G68640	1.69883	2.74265	6.44398e-18	PERIANTHIA PAN	bZIP	NA
AT1G68670	0.799067	1.29033	2.59132e-13	myb-like transcription factor family protein	G2-like	NA
AT1G68800	1.51824	1.89293	0.000242982	TCP DOMAIN PROTEIN 12 TCP12	TCP	yes
AT1G68880	6.35755	7.57994	1.82699e-06	BASIC LEUCINEZIPPER 8 bZIP	bZIP	NA
AT1G69120	3.62774	4.31414	3.3004e-50	APETALA1 AP1	MIKC	yes
AT1G69180	8.11764	8.97788	2.96489e-96	CRABS CLAW CRC	YABBY	yes
AT1G69600	2.91298	3.55785	1.32555e-63	ZINC FINGER HOMEODOMAIN 1 ZFHD1	ZF-HD	yes
AT1G70510	1.08342	1.65134	1.6584e-12	KNOTTEDLIKE FROM ARABIDOPSIS THALIANA 2 KNAT2	TALE	yes
AT1G72210	1.35059	1.95055	3.89388e-18	basic helix-loop-helix (bHLH) DNA-binding superfamily protein	bHLH	yes
AT1G72570	7.41785	8.34481	5.40926e-61	Integrase-type DNA-binding superfamily protein	AP2	yes
AT1G73360	0.675728	1.54519	1.20956e-05	HOMEODOMAIN GLABROUS 11 HDG11	HD-ZIP	NA
AT1G75240	2.84524	4.04117	2.17396e-51	HOMEOBOX PROTEIN 33 HB33	ZF-HD	yes
AT1G75430	3.40312	4.55259	1.236e-15	BEL1LIKE HOMEODOMAIN 11 BLH11	TALE	NA
AT1G76420	4.87915	5.77929	1.17278e-19	CUP SHAPED COTYLEDON3 CUC3	NAC	yes
AT1G77450	0.746965	1.38944	2.8777e-08	NAC DOMAIN CONTAINING PROTEIN 32 NAC032	NAC	NA
AT1G77950	5.43962	5.75352	1.36825e-37	AGAMOUSLIKE 67 AGL67	MIKC	yes
AT2G01500	4.45943	5.22239	0.000564329	PRETTY FEW SEEDS 2 PFS2 (WOX6)	WOX	yes
AT2G01940	1.04793	1.76907	1.93367e-16	SHOOT GRAVITROPISM 5 SGR5	C2H2	yes
AT2G02070	1.61511	2.30986	1.12089e-26	INDETERMINATEIDDOMAIN 5 IDD5	C2H2	yes
AT2G02080	1.91908	3.04983	8.59543e-41	INDETERMINATEIDDOMAIN 4 IDD4	C2H2	yes
AT2G02450	2.0614	2.95889	1.2769e-13	LONG VEGETATIVE PHASE 1 LOV1	NAC	yes
AT2G02540	4.03974	4.47053	7.81568e-44	HOMEOBOX PROTEIN 21 HB21	ZF-HD	yes
AT2G03710	1.90132	2.97803	2.27908e-27	SEPALLATA 4 SEP4	MIKC	yes
AT2G06200	3.26554	3.96776	3.6815e-23	GROWTHREGULATING FACTOR 6 GRF6	GRF	NA
AT2G13960	0.671767	1.18973	0.0185924	Homeodomain-like superfamily protein	MYB_related	yes
AT2G14210	3.26919	4.14405	4.79784e-27	AGAMOUSLIKE 44 AGL44	MIKC	yes
AT2G17770	0.662531	1.57478	1.97099e-05	BASIC REGION_LEUCINE ZIPPER MOTIF 27 BZIP27	bZIP	NA
AT2G17950	6.10852	6.37504	1.09939e-09	WUSCHEL WUS	WOX	yes
AT2G19810	1.4058	2.23802	1.68451e-22	OXIDATIONRELATED ZINC FINGER 1 OZF1	C3H	yes
AT2G20570	1.76849	2.41138	2.26517e-10	GBF'S PRORICH REGIONINTERACTING FACTOR 1 GPRI1	G2-like	yes
AT2G22630	5.68299	6.13525	2.25528e-61	AGAMOUSLIKE 17 AGL17	MIKC	yes
AT2G22840	0.716409	1.7994	3.01211e-20	GROWTHREGULATING FACTOR 1 GRF1	GRF	NA
AT2G23760	2.18536	2.76026	2.98789e-17	BEL1LIKE HOMEODOMAIN 4 BLH4	TALE	yes
AT2G24645	1.07624	1.44667	1.80794e-13	Transcriptional factor B3 family protein	B3	NA
AT2G24696	5.45943	5.97728	2.98295e-06	transcriptional factor B3 family protein	B3	yes
AT2G24700	1.32912	1.86285	3.23889e-28	Transcriptional factor B3 family protein	B3	NA
AT2G25900	1.73975	2.16425	3.45928e-14	ATCTH	C3H	NA
AT2G26580	3.68859	4.259	7.57198e-50	YABBY5 YAB5	YABBY	yes
AT2G28340	5.8147	7.0471	1.43767e-81	GATA TRANSCRIPTION FACTOR 13 GATA13	GATA	yes
AT2G28610	4.01886	5.04005	5.45817e-20	PRESSED FLOWER PRS (WOX3)	WOX	yes
AT2G31070	2.00522	2.86753	5.30334e-24	TCP DOMAIN PROTEIN 10 tcp10	TCP	yes
AT2G33480	0.785965	1.61794	1.46359e-07	NAC DOMAIN CONTAINING PROTEIN 41 NAC041	NAC	NA
AT2G33710	0.628031	1.01787	0.00294564	member of the ERF (ethylene response factor) subfamily B-1 of ERF_AP2 transcription factor family.	ERF	yes
AT2G33880	6.47249	6.94056	1.01738e-90	HOMEOBOX3 HB3	WOX	yes
AT2G34830	0.859402	1.50424	0.000494718	WRKY DNABINDING PROTEIN 35 WRKY35	WRKY	yes
AT2G35310	3.87883	4.6355	1.62983e-86	Transcriptional factor B3 family protein	B3	NA
AT2G35640	3.53605	5.20287	0.000370035	Homeodomain-like superfamily protein	Trihelix	yes
AT2G36270	1.81574	3.1147	1.09508e-06	ABA INSENSITIVE 5 ABI5	bZIP	NA
AT2G36400	1.51434	2.5079	4.86144e-21	GROWTHREGULATING FACTOR 3 GRF3	GRF	NA
AT2G36610	1.4021	2.21683	0.000707594	HOMEOBOX PROTEIN 22 HB22	HD-ZIP	yes
AT2G37630	1.49057	2.19895	7.56809e-39	ASYMMETRIC LEAVES 1 AS1	MYB	NA
AT2G39880	1.05098	1.73222	1.42221e-10	MYB DOMAIN PROTEIN 25 MYB25	MYB	NA
AT2G40200	0.923379	1.71979	0.00146842	basic helix-loop-helix (bHLH) DNA-binding superfamily protein	bHLH	NA
AT2G40220	11.7486	11.9296	9.40543e-135	ABA INSENSITIVE 4 ABI4	ERF	yes
AT2G40350	1.56937	2.83896	5.83996e-05	member of the DREB subfamily A-2 of ERF_AP2 transcription factor family.	ERF	yes
AT2G40470	1.46455	2.01612	1.22422e-09	LOB DOMAINCONTAINING PROTEIN 15 LBD15	LBD	yes
AT2G42410	6.80735	7.38658	6.42051e-07	ZINC FINGER PROTEIN 11 ZFP11	C2H2	yes
AT2G42830	6.20945	8.55075	3.80053e-30	SHATTERPROOF 2 SHP2	MIKC	yes
AT2G43500	0.828813	1.33466	7.2971e-11	Plant regulator RWP-RK family protein	Nin-like	NA
AT2G44910	3.68293	4.25831	3.58384e-39	HOMEOBOXLEUCINE ZIPPER PROTEIN 4 HB4	HD-ZIP	yes
AT2G45120	1.15565	1.39137	0.0228563	C2H2-like zinc finger protein	C2H2	NA
AT2G45190	2.42663	3.06032	6.22866e-54	ABNORMAL FLORAL ORGANS AFO	YABBY	yes
AT2G45410	0.694898	1.1742	1.98814e-08	LOB DOMAINCONTAINING PROTEIN 19 LBD19	LBD	yes
AT2G45480	2.61471	2.70436	7.375e-23	GROWTHREGULATING FACTOR 9 GRF9	GRF	NA
AT2G45650	3.14684	4.00292	5.10573e-22	AGAMOUSLIKE 6 AGL6	MIKC	yes
AT2G46530	0.633461	1.27499	3.08928e-05	AUXIN RESPONSE FACTOR 11 ARF11	ARF	NA
AT2G46770	4.22707	5.00512	4.21766e-17	NAC SECONDARY WALL THICKENING PROMOTING FACTOR1 NST1	NAC	yes
AT2G46810	0.997306	1.93933	1.54513e-11	basic helix-loop-helix (bHLH) DNA-binding superfamily protein	bHLH	NA
AT2G46870	2.00259	2.50965	6.48914e-34	NGATHA1 NGA1	B3	yes
AT3G01220	1.65803	2.79653	5.1237e-13	HOMEOBOX PROTEIN 20 HB20	HD-ZIP	yes
AT3G02150	2.53051	3.56686	1.3109e-22	PLASTID TRANSCRIPTION FACTOR 1 PTF1	TCP	yes
AT3G02310	6.79329	7.42767	8.89147e-164	SEPALLATA 2 SEP2	MIKC	yes
AT3G02380	1.84513	1.95184	3.53757e-09	CONSTANSLIKE 2 COL2	CO-like	NA
AT3G03260	1.19068	2.03523	1.06819e-06	HOMEODOMAIN GLABROUS 8 HDG8	HD-ZIP	yes
AT3G03450	3.65969	4.07096	7.32149e-75	RGALIKE 2 RGL2	GRAS	NA
AT3G05690	1.21178	1.85919	1.12748e-20	NUCLEAR FACTOR Y. SUBUNIT A2 NFYA2	NF-YA	NA
AT3G06160	1.54115	2.52132	3.3347e-09	AP2_B3-like transcriptional factor family protein	B3	NA
AT3G06220	1.48299	2.41532	3.40576e-11	AP2_B3-like transcriptional factor family protein	B3	NA
AT3G07500	0.626722	1.788	1.30598e-11	Far-red impaired responsive (FAR1) family protein	FAR1	NA
AT3G08505	0.681674	1.1252	2.80996e-05	zinc finger (CCCH-type_C3HC4-type RING finger) family protein	C3H	NA
AT3G10000	2.28824	2.90283	2.23948e-18	EMBRYO SAC DEVELOPMENT ARREST 31 EDA31	Trihelix	yes
AT3G10113	1.30643	1.97522	2.61671e-05	Homeodomain-like superfamily protein	MYB_related	NA
AT3G11020	0.847997	1.31114	3.14685e-05	DRE_CRTBINDING PROTEIN 2B DREB2B	ERF	NA
AT3G12730	2.58194	3.61885	2.6139e-52	Homeodomain-like superfamily protein	G2-like	yes
AT3G12910	1.34042	2.60673	3.74045e-06	NAC (No Apical Meristem) domain transcriptional regulator superfamily protein	NAC	yes
AT3G12977	0.893085	1.71095	0.00416976	NAC (No Apical Meristem) domain transcriptional regulator superfamily protein	NAC	yes
AT3G13540	5.36026	7.11227	1.57638e-39	MYB DOMAIN PROTEIN 5 MYB5	MYB	yes
AT3G13890	7.7016	9.83156	2.19827e-80	MYB DOMAIN PROTEIN 26 MYB26	MYB	yes
AT3G13960	2.55872	3.78906	1.95661e-22	GROWTHREGULATING FACTOR 5 GRF5	GRF	yes
AT3G14020	1.68701	2.08114	8.8799e-16	NUCLEAR FACTOR Y. SUBUNIT A6 NFYA6	NF-YA	NA
AT3G15170	3.0707	3.71669	3.33722e-31	CUPSHAPED COTYLEDON1 CUC1	NAC	yes
AT3G17010	4.20945	5.34433	1.18841e-15	REPRODUCTIVE MERISTEM 22 REM22	B3	NA
AT3G17609	1.31128	2.10482	4.75147e-10	HY5HOMOLOG HYH	bZIP	NA
AT3G18010	2.03747	3.31964	2.71563e-12	WUSCHEL RELATED HOMEOBOX 1 WOX1	WOX	yes
AT3G18550	3.20716	4.53785	6.7516e-15	BRANCHED 1 BRC1	TCP	yes
AT3G18960	2.74491	3.18479	3.2421e-52	AP2_B3-like transcriptional factor family protein	B3	NA
AT3G20910	0.782208	1.39902	1.13753e-13	NUCLEAR FACTOR Y. SUBUNIT A9 NFYA9	NF-YA	NA
AT3G23130	5.04439	5.69116	0.00296851	SUPERMAN SUP	C2H2	yes
AT3G24650	6.70345	7.1963	7.12465e-224	ABA INSENSITIVE 3 ABI3	B3	yes
AT3G26744	2.23973	2.66151	2.54523e-58	INDUCER OF CBF EXPRESSION 1 ICE1	bHLH	NA
AT3G26790	5.927	6.90859	2.32369e-60	FUSCA 3 FUS3	B3	yes
AT3G27650	2.33889	2.83141	4.59621e-24	LOB DOMAINCONTAINING PROTEIN 25 LBD25	LBD	yes
AT3G27785	3.80735	6.10155	5.81434e-08	MYB DOMAIN PROTEIN 118 MYB118	MYB	yes
AT3G28910	0.638248	1.14515	1.26505e-07	MYB DOMAIN PROTEIN 30 MYB30	MYB	yes
AT3G28917	0.893085	2.21819	0.0204419	MINI ZINC FINGER 2 MIF2	ZF-HD	yes
AT3G44290	2.99548	3.50281	1.9504e-37	NAC DOMAIN CONTAINING PROTEIN 60 NAC060	NAC	yes
AT3G44460	7.16993	9.10717	3.71861e-55	DPBF2	bZIP	yes
AT3G46770	4.0199	5.14172	8.9059e-19	AP2_B3-like transcriptional factor family protein	B3	NA
AT3G50060	1.00576	1.5217	1.37322e-13	MYB DOMAIN PROTEIN 77 MYB77	MYB	NA
AT3G50330	3.12338	4.60853	1.73503e-14	HECATE 2 HEC2	bHLH	yes
AT3G50890	0.915899	1.86696	1.39779e-15	HOMEOBOX PROTEIN 28 HB28	ZF-HD	yes
AT3G51080	0.863242	1.17774	3.47731e-06	GATA TRANSCRIPTION FACTOR 6 GATA6	GATA	NA
AT3G52910	2.26462	3.27689	1.87117e-47	GROWTHREGULATING FACTOR 4 GRF4	GRF	NA
AT3G53370	0.821335	1.22418	1.40315e-08	S1FA-like DNA-binding protein	S1Fa-like	NA
AT3G54320	1.92559	2.16428	6.78023e-30	WRINKLED 1 WRI1	AP2	yes
AT3G54340	6.56796	7.76871	2.22392e-179	APETALA 3 AP3	MIKC	yes
AT3G54430	1.46323	2.34752	3.31081e-27	SHIRELATED SEQUENCE 6 SRS6	SRS	NA
AT3G57670	1.86422	1.99499	1.08701e-15	NO TRANSMITTING TRACT NTT	C2H2	yes
AT3G58780	1.12494	1.70692	1.75085e-23	SHATTERPROOF 1 SHP1	MIKC	yes
AT3G60390	3.00518	3.54994	1.54543e-31	HOMEOBOXLEUCINE ZIPPER PROTEIN 3 HAT3	HD-ZIP	yes
AT3G61150	1.7559	2.27328	4.40409e-29	HOMEODOMAIN GLABROUS 1 HDG1	HD-ZIP	yes
AT3G61250	2.62709	3.11081	1.08155e-43	MYB DOMAIN PROTEIN 17 MYB17	MYB	NA
AT3G61830	1.70044	2.01106	2.48611e-23	AUXIN RESPONSE FACTOR 18 ARF18	ARF	NA
AT3G61950	0.857981	2.01311	0.00797783	basic helix-loop-helix (bHLH) DNA-binding superfamily protein	bHLH	NA
AT3G61970	3.52294	4.30293	1.38855e-51	NGATHA2 NGA2	B3	yes
AT3G62340	2.24793	4.47386	0.0184207	WRKY68	WRKY	yes
AT4G00150	1.04258	1.50252	4.74511e-07	HAIRY MERISTEM 3 HAM3	GRAS	yes
AT4G00180	1.0305	2.38893	4.75664e-20	YABBY3 YAB3	YABBY	yes
AT4G00250	3.09627	3.40626	2.37163e-45	DNA-binding storekeeper protein-related transcriptional regulator	GeBP	yes
AT4G00260	3.16993	3.79478	6.68748e-20	MATERNAL EFFECT EMBRYO ARREST 45 MEE45	B3	yes
AT4G00390	4.66572	5.1061	1.76211e-60	DNA-binding storekeeper protein-related transcriptional regulator	GeBP	yes
AT4G00730	0.894205	1.54973	1.2518e-15	ANTHOCYANINLESS 2 ANL2	HD-ZIP	yes
AT4G00870	0.770518	2.54202	0.0036836	basic helix-loop-helix (bHLH) DNA-binding superfamily protein	bHLH	yes
AT4G01460	4.22729	4.45407	1.79122e-88	basic helix-loop-helix (bHLH) DNA-binding superfamily protein	bHLH	yes
AT4G01500	8.55075	8.66534	3.54821e-36	NGATHA4 NGA4	B3	yes
AT4G01580	2.34867	2.91771	7.28985e-33	AP2_B3-like transcriptional factor family protein	B3	NA
AT4G02670	2.67948	3.5559	1.19251e-16	INDETERMINATEIDDOMAIN 12 IDD12	C2H2	yes
AT4G04890	2.08463	2.62754	1.31278e-30	PROTODERMAL FACTOR 2 PDF2	HD-ZIP	yes
AT4G08150	0.618241	1.1919	3.73064e-13	KNOTTEDLIKE FROM ARABIDOPSIS THALIANA KNAT1	TALE	yes
AT4G09960	5.67243	6.90572	1.72014e-77	SEEDSTICK STK	MIKC	yes
AT4G10240	7.17991	7.52095	2.21493e-06	B-box zinc finger family protein	DBB	yes
AT4G10350	2.96347	4.56183	0.00065622	NAC DOMAIN CONTAINING PROTEIN 70 NAC070	NAC	yes
AT4G11880	2.62449	3.28537	3.4205e-10	AGAMOUSLIKE 14 AGL14	MIKC	yes
AT4G14540	1.55656	2.40545	1.32505e-05	NUCLEAR FACTOR Y. SUBUNIT B3 NFYB3	NF-YB	NA
AT4G14770	0.752168	1.13985	6.10718e-11	TESMIN_TSO1LIKE CXC 2 TCX2	CPP	NA
AT4G17810	9.66888	9.78518	1.70041e-35	C2H2 and C2HC zinc fingers superfamily protein	C2H2	yes
AT4G18020	0.859383	1.54944	1.89322e-22	APRR2	ARR-B	NA
AT4G18960	7.89026	9.12617	1.83971e-151	AGAMOUS AG	MIKC	yes
AT4G21750	0.82415	1.81282	4.65218e-09	MERISTEM LAYER 1 ATML1	HD-ZIP	yes
AT4G22950	1.18442	1.82701	0.000248901	AGAMOUSLIKE 19 AGL19	MIKC	yes
AT4G24150	3.87213	4.23818	4.63604e-66	GROWTHREGULATING FACTOR 8 GRF8	GRF	NA
AT4G24540	1.26011	1.68983	2.82315e-24	AGAMOUSLIKE 24 AGL24	MIKC	yes
AT4G24660	0.829665	1.29543	9.21383e-08	HOMEOBOX PROTEIN 22 HB22	ZF-HD	yes
AT4G25400	6.67243	6.92283	1.48469e-07	basic helix-loop-helix (bHLH) DNA-binding superfamily protein	bHLH	yes
AT4G25410	2.23583	2.69283	9.2539e-18	basic helix-loop-helix (bHLH) DNA-binding superfamily protein	bHLH	yes
AT4G26150	5.33539	7.29758	1.39146e-31	CYTOKININRESPONSIVE GATA FACTOR 1 CGA1	GATA	yes
AT4G27330	7.44294	7.49452	2.13135e-15	SPOROCYTELESS SPL	NZZ/SPL	yes
AT4G29230	2.01968	2.60292	7.94906e-26	NAC DOMAIN CONTAINING PROTEIN 75 NAC075	NAC	yes
AT4G31270	0.652334	1.11469	2.01702e-06	sequence-specific DNA binding transcription factors	Trihelix	NA
AT4G31610	4.70044	5.58118	4.60204e-40	REPRODUCTIVE MERISTEM 1 REM1	B3	yes
AT4G31615	3.625	4.29207	9.79495e-52	Transcriptional factor B3 family protein	B3	NA
AT4G31620	2.29039	3.55347	1.19976e-10	Transcriptional factor B3 family protein	B3	NA
AT4G31640	1.04439	1.99545	0.0204415	transcriptional factor B3 family protein	B3	NA
AT4G31650	1.48756	1.70122	8.85678e-18	Transcriptional factor B3 family protein	B3	NA
AT4G31680	4	4.92283	0.00133651	Transcriptional factor B3 family protein	B3	NA
AT4G31690	6.24793	8.038	8.00602e-29	Transcriptional factor B3 family protein	B3	NA
AT4G32980	1.41605	2.10723	4.96641e-17	HOMEOBOX GENE 1 ATH1	TALE	NA
AT4G33280	3.84854	4.80905	1.43396e-48	AP2_B3-like transcriptional factor family protein	B3	NA
AT4G33450	6.18982	6.60979	6.26735e-07	MYB DOMAIN PROTEIN 69 MYB69	MYB	yes
AT4G34400	2.59195	3.30347	3.86349e-34	AP2_B3-like transcriptional factor family protein	B3	NA
AT4G34610	1.71893	1.9986	4.80686e-12	BEL1LIKE HOMEODOMAIN 6 BLH6	TALE	NA
AT4G34680	1.10399	1.47377	6.05166e-11	GATA TRANSCRIPTION FACTOR 3 GATA3	GATA	NA
AT4G36740	1.65593	2.48083	1.74578e-07	HOMEOBOX PROTEIN 40 HB40	HD-ZIP	yes
AT4G36870	1.4021	2.27967	3.43435e-14	BEL1LIKE HOMEODOMAIN 2 BLH2	TALE	yes
AT4G36920	0.909235	1.16589	1.43411e-10	APETALA 2 AP2	AP2	NA
AT4G36930	1.98853	2.3717	1.33174e-39	SPATULA SPT	bHLH	NA
AT4G37740	0.925015	1.43289	3.59771e-15	GROWTHREGULATING FACTOR 2 GRF2	GRF	NA
AT4G37750	0.839873	1.81902	5.14909e-17	AINTEGUMENTA ANT	AP2	yes
AT4G37940	2.16534	3.08667	1.12544e-12	AGAMOUSLIKE 21 AGL21	MIKC	yes
AT4G38340	1.82873	2.80693	2.04467e-18	Plant regulator RWP-RK family protein	Nin-like	yes
AT4G39410	1.57424	2.34753	2.33002e-07	WRKY DNABINDING PROTEIN 13 WRKY13	WRKY	yes
AT5G02840	0.896419	1.51813	1.26662e-09	LHY_CCA1LIKE 1 LCL1	MYB_related	NA
AT5G03790	1.22672	1.94416	2.71625e-11	HOMEOBOX 51 HB51	HD-ZIP	yes
AT5G05410	2.5238	3.34687	3.03027e-12	DREBINDING PROTEIN 2A DREB2A	ERF	NA
AT5G05550	0.880993	1.33044	3.96531e-11	sequence-specific DNA binding transcription factors	Trihelix	NA
AT5G06070	2.07724	3.41541	4.26222e-07	RABBIT EARS RBE	C2H2	yes
AT5G06250	1.84052	2.62414	8.93324e-07	DEVELOPMENTRELATED PCG TARGET IN THE APEX 4 DPA4	B3	yes
AT5G06710	1.31064	1.71928	3.80138e-06	HOMEOBOX FROM ARABIDOPSIS THALIANA HAT14	HD-ZIP	yes
AT5G06839	6.72792	8.62991	2.0418e-21	TGACG TGA MOTIFBINDING PROTEIN 10 TGA10	bZIP	yes
AT5G07500	5.71555	7.57	1.55557e-28	PEI1	C3H	yes
AT5G08070	4.73025	5.91924	7.28526e-29	TCP DOMAIN PROTEIN 17 tcp17	TCP	yes
AT5G09750	7.67243	8.23522	3.87665e-11	HECATE 3 HEC3	bHLH	yes
AT5G10120	4.58496	5.23522	0.00519632	Ethylene insensitive 3 family protein	EIL	yes
AT5G10140	3.82608	4.28847	5.1456e-97	FLOWERING LOCUS C FLC	MIKC	yes
AT5G10280	2.11784	2.99656	6.4577e-11	MYB DOMAIN PROTEIN 92 MYB92	MYB	yes
AT5G11260	1.07389	1.92505	4.1706e-09	ELONGATED HYPOCOTYL 5 HY5	bZIP	NA
AT5G15150	1.04114	1.87543	5.91628e-09	HOMEOBOX 3 HB3	HD-ZIP	yes
AT5G15210	0.6196	1.08886	3.66863e-07	HOMEOBOX PROTEIN 30 HB30	ZF-HD	NA
AT5G15310	0.884523	2.02526	4.17203e-06	MYB DOMAIN PROTEIN 16 MYB16	MYB	yes
AT5G15800	6.18364	6.63248	2.6346e-101	SEPALLATA1 SEP1	MIKC	yes
AT5G15840	1.42202	2.41488	4.28031e-14	CONSTANS CO	CO-like	NA
AT5G16540	0.774046	1.33015	1.41939e-09	ZINC FINGER NUCLEASE 3 ZFN3	C3H	NA
AT5G16560	0.647914	1.55977	3.63802e-10	KANADI KAN	G2-like	yes
AT5G16600	0.846377	1.66442	3.71833e-08	MYB DOMAIN PROTEIN 43 MYB43	MYB	yes
AT5G17490	2.20472	2.54762	3.74395e-41	RGALIKE PROTEIN 3 RGL3	GRAS	yes
AT5G17810	2.83007	4.1383	3.79959e-07	WUSCHEL RELATED HOMEOBOX 12 WOX12	WOX	yes
AT5G18450	5.12928	7.10407	1.21739e-14	member of the DREB subfamily A-2 of ERF_AP2 transcription factor family.	ERF	yes
AT5G20240	4.25665	5.25217	1.65355e-165	PISTILLATA PI	MIKC	yes
AT5G22290	1.14061	1.68883	1.23248e-14	NAC DOMAIN CONTAINING PROTEIN 89 NAC089	NAC	NA
AT5G23000	1.25154	1.90927	8.23961e-05	MYB DOMAIN PROTEIN 37 MYB37	MYB	yes
AT5G23260	5.07325	7.13809	3.84056e-15	TRANSPARENT TESTA16 TT16	MIKC	yes
AT5G27810	5.67243	6.76818	0.0138402	MADS-box transcription factor family protein	M-type	NA
AT5G28300	1.12996	1.86644	4.96907e-22	Duplicated homeodomain-like superfamily protein	Trihelix	yes
AT5G35550	6.18982	6.30986	0.000100497	TRANSPARENT TESTA 2 TT2	MYB	yes
AT5G38140	0.684001	1.23479	2.63152e-08	NUCLEAR FACTOR Y. SUBUNIT C12 NFYC12	NF-YC	NA
AT5G39760	1.50704	2.05495	1.90961e-14	HOMEOBOX PROTEIN 23 HB23	ZF-HD	yes
AT5G39820	2.77761	3.87678	0.000565098	NAC DOMAIN CONTAINING PROTEIN 94 NAC094	NAC	NA
AT5G41410	1.19265	1.69561	1.9304e-08	BELL 1 BEL1	TALE	yes
AT5G41920	1.11176	1.24609	1.54239e-07	GRAS family transcription factor	GRAS	NA
AT5G42630	1.3481	1.69799	3.93347e-12	ABERRANT TESTA SHAPE ATS	G2-like	yes
AT5G42780	1.44928	2.00932	2.44792e-19	HOMEOBOX PROTEIN 27 HB27	ZF-HD	yes
AT5G44190	1.14136	1.90186	6.11575e-16	GOLDEN2LIKE 2 GLK2	G2-like	NA
AT5G46690	2.75489	3.90704	4.53445e-19	BETA HLH PROTEIN 71 bHLH071	bHLH	yes
AT5G46880	1.35869	2.46484	3.80479e-17	HOMEOBOX7 HB7	HD-ZIP	yes
AT5G47670	6.27354	7.59176	5.31902e-29	NUCLEAR FACTOR Y. SUBUNIT B6 NFYB6	NF-YB	NA
AT5G48670	0.948239	1.56675	1.55174e-05	AGAMOUSLIKE 80 AGL80	M-type	NA
AT5G49330	3.29768	4.88953	1.51451e-08	MYB DOMAIN PROTEIN 111 MYB111	MYB	yes
AT5G50470	5.43331	6.48917	5.70786e-18	NUCLEAR FACTOR Y. SUBUNIT C7 NFYC7	NF-YC	yes
AT5G50480	5.70044	6.10852	0.000617817	NUCLEAR FACTOR Y. SUBUNIT C6 NFYC6	NF-YC	yes
AT5G51780	4.46698	6.00417	1.07041e-34	basic helix-loop-helix (bHLH) DNA-binding superfamily protein	bHLH	yes
AT5G51790	2.78845	4.03279	2.24046e-55	basic helix-loop-helix (bHLH) DNA-binding superfamily protein	bHLH	yes
AT5G51860	5.40599	7.16327	8.51171e-30	AGAMOUSLIKE 72 AGL72	MIKC	yes
AT5G51870	4.28129	6.23314	1.41496e-30	AGAMOUSLIKE 71 AGL71	MIKC	yes
AT5G53200	2.82103	3.5484	9.87758e-07	TRIPTYCHON TRY	MYB_related	NA
AT5G53660	2.28584	3.06292	2.15638e-36	GROWTHREGULATING FACTOR 7 GRF7	GRF	NA
AT5G53950	3.12494	4.0957	8.68756e-32	CUPSHAPED COTYLEDON 2 CUC2	NAC	yes
AT5G56840	2.13171	2.73976	1.31875e-06	myb-like transcription factor family protein	MYB_related	NA
AT5G56860	2.66676	3.61196	2.37153e-05	GATA. NITRATEINDUCIBLE. CARBON METABOLISMINVOLVED GNC	GATA	yes
AT5G57390	1.72145	2.04766	2.67731e-29	AINTEGUMENTALIKE 5 AIL5	AP2	yes
AT5G58010	0.678072	1.73324	0.00147762	LJRHL1LIKE 3 LRL3	bHLH	NA
AT5G59340	5.76818	6.61512	1.41021e-37	WUSCHEL RELATED HOMEOBOX 2 WOX2	WOX	yes
AT5G59570	0.606866	0.996213	1.0039e-07	BROTHER OF LUX ARRHYTHMO BOA	G2-like	NA
AT5G60140	7.25739	7.63178	9.46594e-17	AP2_B3-like transcriptional factor family protein	B3	NA
AT5G60890	2.95777	3.83335	1.87404e-38	MYB DOMAIN PROTEIN 34 MYB34	MYB	yes
AT5G60910	0.751612	1.7041	1.81412e-10	AGAMOUSLIKE 8 AGL8	MIKC	yes
AT5G60970	2.69555	3.57806	1.53673e-36	TEOSINTE BRANCHED 1. CYCLOIDEA AND PCF TRANSCRIPTION FACTOR 5 TCP5	TCP	yes
AT5G61590	1.4998	2.19447	6.47991e-25	member of the ERF (ethylene response factor) subfamily B-1 of ERF_AP2 transcription factor family.	ERF	NA
AT5G62165	2.75957	3.37962	1.20056e-38	AGAMOUSLIKE 42 AGL42	MIKC	yes
AT5G63090	1.7808	2.15081	4.94775e-12	LATERAL ORGAN BOUNDARIES LOB	LBD	yes
AT5G64530	1.38277	1.78192	2.66684e-07	XYLEM NAC DOMAIN 1 XND1	NAC	yes
AT5G65070	2.32193	2.6043	1.555e-21	MADS AFFECTING FLOWERING 4 MAF4	MIKC	yes
AT5G65080	3.42004	4.24547	7.35659e-41	MADS AFFECTING FLOWERING 5 MAF5	MIKC	yes
AT5G65100	4.64386	4.98489	0.00323257	Ethylene insensitive 3 family protein	EIL	yes
AT5G65410	2.25356	3.44276	3.77121e-59	HOMEOBOX PROTEIN 25 HB25	ZF-HD	yes
AT5G66870	2.57719	3.16835	1.51363e-15	ASYMMETRIC LEAVES 2LIKE 1 ASL1	LBD	yes
AT5G66940	3.79326	4.31463	5.67152e-76	Dof-type zinc finger DNA-binding family protein	Dof	yes
AT5G66980	5.19134	6.08637	3.19135e-32	AP2_B3-like transcriptional factor family protein	B3	yes
AT5G67060	0.837505	2.22649	0.00213164	HECATE 1 HEC1	bHLH	yes
AT5G67110	2.40086	2.83617	7.88893e-54	ALCATRAZ ALC	bHLH	NA
AT5G67180	1.47131	2.4762	2.63473e-06	TARGET OF EARLY ACTIVATION TAGGED EAT 3 TOE3	AP2	NA

## Sheet: GO-genesUP
GO - GeneCodis (http://genecodis.cnb.csic.es/)
lowest level, min. support 3 genes, p(Bonferroni)<0.01
Biological Process
Items	Items_Details	Support	List size	Reference Support	Reference size	Relative enrichment	Hyp	pBonf	Hyp_c	Genes
GO:0009773	photosynthetic electron transport in photosystem I (BP)	14	2890	15	33602	10.8519	1.62501e-14	4.69628e-11	3.44502e-12	AT2G05620,AT2G01590,AT3G16250,AT1G64770,AT1G55370,AT1G15980,AT1G55670,AT4G09650,AT4G22890,AT2G46820,AT1G70760,AT5G64040,AT1G18730,AT3G54050
GO:0010190	cytochrome b6f complex assembly (BP)	6	2890	7	33602	9.96599	2.6124e-06	0.00754984	0.000158237	AT3G26710,AT5G54290,AT5G36120,AT4G31560,AT4G37200,AT1G59840
GO:0019915	lipid storage (BP)	12	2890	19	33602	7.34336	4.54516e-09	1.31355e-05	6.42383e-07	AT3G27660,AT3G01570,AT5G40420,AT3G18570,AT5G61610,AT1G48990,AT5G07530,AT2G25890,AT5G07550,AT4G25140,AT5G51210,AT5G56100
GO:0048440	carpel development (BP)	11	2890	18	33602	7.10538	3.36321e-08	9.71968e-05	2.852e-06	AT1G69180,AT4G37930,AT4G36930,AT3G58780,AT2G03710,AT4G18960,AT1G68480,AT1G13400,AT4G09960,AT5G16560,AT2G42830
GO:0015979	photosynthesis (BP)	44	2890	86	33602	5.94869	1.66899e-24	4.82338e-21	1.41531e-21	AT4G15510,AT4G10340,AT1G19150,AT2G20260,AT2G06520,AT3G55330,AT1G29930,AT2G39470,AT1G29910,AT3G16140,AT2G40100,AT1G67740,AT1G55670,AT4G09650,AT3G27690,AT4G28660,AT3G56650,AT1G45474,AT1G76450,AT4G22890,AT3G61470,AT3G47470,AT5G27390,AT3G05410,AT4G12800,AT1G43670,AT4G30720,AT5G08410,AT1G03130,AT4G02770,AT1G15820,AT1G52230,AT1G77090,AT2G28605,AT5G54270,AT1G49975,AT2G05100,AT2G30790,AT3G56940,AT1G29920…
GO:0018208	peptidyl-proline modification (BP)	11	2890	23	33602	5.56073	9.51303e-07	0.00274927	6.72254e-05	AT4G19830,AT3G10060,AT3G60370,AT5G05420,AT2G43560,AT4G26555,AT4G39710,AT1G20810,AT1G73655,AT5G45680,AT1G18170
GO:0010218	response to far red light (BP)	17	2890	42	33602	4.70616	2.30493e-08	6.66125e-05	2.44323e-06	AT5G38420,AT4G10340,AT1G19150,AT2G46340,AT2G44910,AT5G11260,AT2G40100,AT5G02200,AT4G14690,AT3G27690,AT1G14920,AT1G67090,AT5G38430,AT2G05100,AT5G38410,AT1G29920,AT5G15840
GO:0048481	ovule development (BP)	14	2890	37	33602	4.3994	1.06779e-06	0.00308591	6.96531e-05	AT5G41410,AT5G07180,AT5G42630,AT5G62230,AT1G24260,AT3G58780,AT4G34190,AT2G25840,AT3G22886,AT4G09960,AT5G23260,AT5G21150,AT5G16560,AT2G42830
GO:0010114	response to red light (BP)	18	2890	49	33602	4.27114	5.37081e-08	0.000155216	4.14041e-06	AT5G38420,AT4G10340,AT1G19150,AT4G36880,AT2G46340,AT4G36930,AT5G11260,AT2G40100,AT4G14690,AT3G27690,AT1G67090,AT2G40080,AT5G38430,AT2G29090,AT1G08540,AT2G05100,AT5G38410,AT1G29920
GO:0080167	response to karrikin (BP)	38	2890	127	33602	3.47894	4.20309e-12	1.21469e-08	7.12845e-10	AT3G22840,AT1G06040,AT5G08640,AT5G59340,AT1G17200,AT2G26250,AT1G10960,AT3G52740,AT3G55120,AT2G16365,AT5G11260,AT5G07460,AT3G21090,AT1G30530,AT1G10370,AT3G21560,AT1G60090,AT3G47470,AT1G78290,AT5G59800,AT1G06520,AT5G64620,AT2G40080,AT5G17050,AT5G62210,AT1G07440,AT4G03280,AT3G14880,AT1G50900,AT5G10120,AT1G44575,AT5G06980,AT5G07480,AT5G08050,AT5G42900,AT3G17609,AT1G23010,AT2G44460
GO:0055114	oxidation-reduction process (BP)	121	2890	644	33602	2.18457	1.76067e-16	5.08834e-13	4.97682e-14	AT4G10020,AT1G03990,AT2G46950,AT1G62620,AT3G29250,AT2G27680,AT4G03205,AT1G05240,AT5G44360,AT2G35660,AT5G25120,AT5G06060,AT5G11540,AT5G44620,AT1G05250,AT1G77100,AT5G17820,AT1G23740,AT3G56350,AT5G24950,AT2G47120,AT3G28740,AT5G58330,AT1G11600,AT2G24270,AT1G34510,AT4G39500,AT1G66540,AT5G67400,AT5G58400,AT3G48310,AT5G50770,AT1G26570,AT3G20940,AT3G26770,AT2G29330,AT1G04180,AT3G21360,AT5G53580,AT5G01050…
GO:0009793	embryo development ending in seed dormancy (BP)	61	2890	340	33602	2.08602	3.06063e-08	8.84522e-05	2.8838e-06	AT1G78630,AT4G34620,AT4G37300,AT3G22490,AT3G50790,AT2G15890,AT2G41720,AT5G23940,AT4G24660,AT1G32560,AT2G01620,AT3G15670,AT3G06430,AT1G21970,AT3G59420,AT4G30580,AT4G28520,AT3G29290,AT4G21190,AT2G04842,AT3G17520,AT5G15150,AT4G24670,AT1G56200,AT2G36640,AT4G21020,AT5G44310,AT5G07190,AT3G18390,AT2G18340,AT2G19450,AT2G35300,AT1G67440,AT4G36600,AT4G04350,AT5G16715,AT5G61410,AT1G12260,AT3G26790,AT5G06760…
GO:0006355	regulation of transcription, DNA-dependent (BP)	240	2890	1563	33602	1.78533	3.06258e-19	8.85086e-16	1.29853e-16	AT1G21340,AT1G76110,AT3G48360,AT3G56220,AT2G01940,AT1G26680,AT3G53370,AT4G04890,AT5G05550,AT2G35640,AT1G03790,AT3G01220,AT3G12977,AT4G31640,AT2G36270,AT1G12980,AT3G12730,AT3G50890,AT5G65410,AT4G38340,AT5G06839,AT4G14540,AT5G39760,AT5G09210,AT5G47670,AT1G25340,AT2G31070,AT5G50470,AT5G54630,AT2G28610,AT5G41920,AT1G69180,AT3G27785,AT4G31650,AT4G00390,AT1G24590,AT1G77450,AT3G61150,AT1G64860,AT5G66940…
GO:0008152	metabolic process (BP)	113	2890	760	33602	1.72875	6.9267e-09	2.00182e-05	8.3912e-07	AT1G02390,AT1G55510,AT5G36790,AT4G37550,AT4G04850,AT4G10020,AT5G17310,AT3G61210,AT3G29250,AT4G34980,AT4G18810,AT3G22560,AT5G06060,AT1G72190,AT2G45600,AT1G73880,AT5G02230,AT5G48110,AT1G12550,AT3G21720,AT1G70080,AT1G21440,AT1G10060,AT4G30580,AT2G47120,AT5G58330,AT2G24270,AT2G47220,AT4G21320,AT1G72640,AT2G30650,AT5G50770,AT1G26570,AT5G23050,AT3G48420,AT3G26770,AT2G29330,AT1G76730,AT1G22370,AT2G29320…
Molecular Function
Items	Items_Details	Support	List size	Reference Support	Reference size	Relative enrichment	Hyp	pBonf	Hyp_c	Genes
GO:0008266	poly(U) RNA binding (MF)	10	2890	19	33602	6.11947	9.73775e-07	0.00281421	8.0945e-05	AT5G66570,AT1G68010,AT1G06680,AT3G50820,AT4G37930,AT5G66190,AT1G07320,AT1G20020,AT3G53460,AT3G63140
GO:0016168	chlorophyll binding (MF)	16	2890	32	33602	5.81349	1.3577e-09	3.92375e-06	2.25718e-07	AT3G22840,AT4G10340,AT1G19150,AT1G29930,AT1G29910,AT2G40100,AT4G14690,AT3G27690,AT3G61470,AT3G47470,AT4G34190,AT1G15820,AT1G44575,AT2G05100,AT1G29920,AT5G28450
GO:0005528	FK506 binding (MF)	11	2890	23	33602	5.56073	9.51303e-07	0.00274927	9.03738e-05	AT4G19830,AT3G10060,AT3G60370,AT5G05420,AT2G43560,AT4G26555,AT4G39710,AT1G20810,AT1G73655,AT5G45680,AT1G18170
GO:0008289	lipid binding (MF)	26	2890	108	33602	2.79909	1.13614e-06	0.00328344	8.39483e-05	AT1G73890,AT4G27160,AT1G73550,AT1G73560,AT4G27140,AT5G38160,AT1G62500,AT5G48485,AT4G30880,AT5G48490,AT5G38170,AT5G01870,AT3G22570,AT5G07530,AT5G38180,AT5G55410,AT5G07550,AT5G54740,AT3G08770,AT1G18280,AT4G27150,AT1G62510,AT3G20270,AT5G38195,AT4G27170,AT4G00165
GO:0003700	sequence-specific DNA binding transcription factor activity (MF)	306	2890	1674	33602	2.12536	4.31064e-38	1.24577e-34	2.86657e-35	AT1G21340,AT1G76110,AT5G41410,AT2G45190,AT4G36870,AT2G01940,AT1G26680,AT3G61970,AT1G06040,AT5G65070,AT4G04890,AT5G05550,AT2G35640,AT1G03790,AT1G18750,AT4G00730,AT3G01220,AT4G31640,AT5G59340,AT2G36270,AT1G70510,AT1G12980,AT4G10350,AT3G12730,AT3G50890,AT5G65410,AT4G38340,AT5G06839,AT4G24660,AT5G57420,AT4G14540,AT5G39760,AT5G09210,AT5G47670,AT1G25340,AT2G31070,AT5G65080,AT5G50470,AT5G54630,AT2G28610…
GO:0016491	oxidoreductase activity (MF)	82	2890	456	33602	2.09082	1.24779e-10	3.60611e-07	2.76593e-08	AT4G10020,AT5G49740,AT1G03990,AT4G03050,AT3G29250,AT2G27680,AT5G44360,AT1G06645,AT5G06060,AT5G11540,AT3G60370,AT1G72190,AT3G03910,AT1G12550,AT2G47120,AT5G58330,AT2G47220,AT5G49730,AT3G15850,AT5G50770,AT1G26570,AT5G51310,AT5G24160,AT5G12270,AT3G26770,AT2G29330,AT1G04180,AT3G21360,AT5G53580,AT2G29320,AT1G32780,AT1G14345,AT2G24820,AT4G25650,AT2G21260,AT5G40610,AT5G25620,AT1G14520,AT3G11050,AT4G29890…
GO:0020037	heme binding (MF)	50	2890	283	33602	2.05424	8.25794e-07	0.00238654	9.15255e-05	AT2G46950,AT2G47770,AT1G05240,AT5G25120,AT5G44620,AT1G05250,AT1G77100,AT5G17820,AT5G24950,AT3G28740,AT1G11600,AT1G34510,AT4G15440,AT4G39500,AT1G66540,AT5G58400,AT5G67400,AT3G48310,AT3G20940,AT3G26310,AT3G53280,AT1G64900,AT3G03470,AT4G09010,AT3G26330,AT5G04660,AT1G30870,AT1G47620,AT3G48280,AT1G13710,AT5G64100,AT5G42590,AT4G31760,AT3G26290,AT1G74110,AT2G23220,AT3G20950,AT2G14100,AT5G22410,AT3G48270…
GO:0003677	DNA binding (MF)	203	2890	1431	33602	1.64939	6.23583e-13	1.80215e-09	2.07341e-10	AT1G21340,AT1G76110,AT1G53690,AT5G41410,AT4G36870,AT1G26680,AT3G53370,AT1G06040,AT4G13570,AT4G04890,AT2G16390,AT1G18750,AT3G01220,AT3G12977,AT4G31640,AT2G36270,AT1G12980,AT3G50890,AT2G21450,AT5G06839,AT4G24660,AT1G66730,AT5G39760,AT5G09210,AT1G25340,AT2G41340,AT2G18050,AT5G50470,AT2G40030,AT4G32980,AT3G27785,AT4G31650,AT1G24590,AT3G61150,AT1G64860,AT1G08170,AT1G02340,AT5G66940,AT4G00416,AT2G36610…
GO:0003824	catalytic activity (MF)	138	2890	1021	33602	1.57152	6.92949e-08	0.000200262	9.21623e-06	AT1G55510,AT1G78500,AT4G10020,AT4G33500,AT5G22940,AT5G28840,AT4G12870,AT1G61810,AT2G20260,AT2G26250,AT5G44360,AT4G18810,AT2G21330,AT4G24340,AT5G06060,AT5G11540,AT1G72190,AT1G13820,AT3G03910,AT5G02230,AT1G12550,AT3G21720,AT1G21440,AT5G38360,AT4G15370,AT1G10060,AT2G47120,AT5G14180,AT5G10740,AT5G58330,AT1G77790,AT4G21320,AT1G64770,AT1G72640,AT2G30650,AT3G48730,AT1G52510,AT4G33810,AT3G46780,AT5G50770…
Cellular component
Items	Items_Details	Support	List size	Reference Support	Reference size	Relative enrichment	Hyp	pBonf	Hyp_c	Genes
GO:0010598	NAD(P)H dehydrogenase complex (plastoquinone) (CC)	10	2890	10	33602	11.627	2.18343e-11	6.31011e-08	3.25529e-10	AT1G70760,AT4G37925,AT2G01590,AT1G64770,AT5G58260,AT1G15980,AT1G74880,AT5G39210,AT1G18730,AT3G16250
GO:0030095	chloroplast photosystem II (CC)	16	2890	20	33602	9.30159	2.98884e-14	8.63775e-11	5.44632e-13	AT3G55330,AT5G66570,AT3G50820,AT3G21055,AT1G03600,AT5G23120,AT3G01440,AT2G39470,AT4G21280,AT1G14150,AT1G67740,AT4G15510,AT1G51400,AT4G05180,AT2G30790,AT1G06680
GO:0009654	oxygen evolving complex (CC)	11	2890	15	33602	8.52646	1.84253e-09	5.32491e-06	1.88859e-08	AT3G55330,AT5G66570,AT3G50820,AT3G01440,AT2G39470,AT4G21280,AT3G05410,AT4G15510,AT4G05180,AT2G30790,AT1G06680
GO:0012511	monolayer-surrounded lipid storage body (CC)	10	2890	14	33602	8.30499	1.58037e-08	4.56727e-05	1.52459e-07	AT4G25140,AT3G27660,AT5G40420,AT3G18570,AT2G25890,AT5G51210,AT5G61610,AT1G48990,AT5G56100,AT3G01570
GO:0031977	thylakoid lumen (CC)	35	2890	52	33602	7.82586	2.14242e-25	6.19159e-22	4.39196e-24	AT2G43560,AT3G55330,AT5G66190,AT5G66570,AT1G20810,AT3G50820,AT1G76450,AT5G35100,AT3G01480,AT2G44920,AT5G45680,AT2G21330,AT1G67090,AT4G18370,AT1G76100,AT5G53490,AT1G77090,AT5G23120,AT5G52970,AT4G21280,AT4G02530,AT1G54780,AT1G50250,AT4G24930,AT3G60370,AT4G09010,AT4G37200,AT4G15510,AT4G05180,AT1G20340,AT3G15520,AT2G30790,AT5G46390,AT3G56650,AT1G06680
GO:0030076	light-harvesting complex (CC)	13	2890	20	33602	7.55754	5.97026e-10	1.72541e-06	6.99373e-09	AT3G61470,AT5G54270,AT3G47470,AT5G28450,AT4G10340,AT1G29910,AT1G19150,AT2G40100,AT2G05100,AT1G29930,AT1G29920,AT1G45474,AT3G27690
GO:0009543	chloroplast thylakoid lumen (CC)	44	2890	71	33602	7.20546	2.7673e-29	7.9975e-26	6.48339e-28	AT2G43560,AT3G55330,AT5G66570,AT1G20810,AT3G44020,AT3G50820,AT1G76450,AT1G74070,AT4G19830,AT3G01480,AT2G44920,AT3G21055,AT5G45680,AT1G03600,AT4G18370,AT1G76100,AT5G64040,AT5G53490,AT1G77090,AT5G23120,AT1G05385,AT3G10060,AT3G01440,AT2G39470,AT5G52970,AT4G21280,AT4G02530,AT1G54780,AT1G14150,AT4G24930,AT3G60370,AT1G12250,AT4G09010,AT4G15510,AT1G51400,AT4G05180,AT1G20340,AT5G05420,AT3G15520,AT2G30790…
GO:0009579	thylakoid (CC)	112	2890	211	33602	6.17167	1.55687e-62	4.49935e-59	6.38315e-61	AT2G35410,AT2G28605,AT2G33800,AT2G43560,AT2G35370,AT2G46820,AT3G55330,AT5G66190,AT5G66570,AT4G32260,AT3G52150,AT5G23060,AT3G50820,AT1G76450,AT3G61470,AT4G13200,AT1G23740,AT4G04640,AT2G39730,AT3G55800,AT5G54270,AT3G01480,AT5G14910,AT4G12800,AT1G78630,AT2G44920,AT1G32220,AT3G47470,AT1G03130,AT2G21330,AT1G44575,AT1G03600,AT5G38410,AT1G67090,AT4G01150,AT3G47070,AT3G56910,AT3G63190,AT4G22890,AT4G38970…
GO:0009534	chloroplast thylakoid (CC)	115	2890	218	33602	6.1335	8.55762e-64	2.47315e-60	4.67817e-62	AT4G01050,AT2G33800,AT2G43560,AT1G64680,AT2G46820,AT1G65260,AT1G79850,AT5G38520,AT5G66190,AT5G66570,AT4G32260,AT5G48220,AT5G23060,AT3G50820,AT1G75690,AT3G59780,AT2G20890,AT3G61470,AT1G21500,AT3G46780,AT3G26070,AT4G04640,AT5G54270,AT3G01480,AT4G12800,AT1G74730,AT2G44920,AT1G55480,AT3G18890,AT3G47470,AT1G03130,AT2G21330,AT4G13500,AT1G44575,AT1G03600,AT4G01150,AT3G47070,AT5G24490,AT5G18660,AT4G35250…
GO:0009535	chloroplast thylakoid membrane (CC)	160	2890	313	33602	5.94351	8.93289e-86	2.58161e-82	7.32497e-84	AT4G01050,AT3G56010,AT2G33800,AT1G72640,AT2G46820,AT1G65260,AT5G66190,AT5G43750,AT5G66570,AT2G29180,AT4G32260,AT3G52150,AT5G23060,AT3G50820,AT1G76450,AT1G54500,AT1G75690,AT2G20890,AT3G61470,AT2G27290,AT1G06690,AT3G46780,AT4G13200,AT3G26070,AT4G04640,AT2G39730,AT4G17600,AT4G37925,AT5G54270,AT2G36145,AT3G01480,AT5G14910,AT4G12800,AT3G63490,AT2G24020,AT1G74730,AT1G73885,AT2G44920,AT5G47110,AT1G55480…
GO:0010287	plastoglobule (CC)	29	2890	67	33602	5.03258	3.35558e-14	9.69763e-11	5.50315e-13	AT5G66570,AT4G19170,AT3G50820,AT2G46910,AT1G06690,AT4G13200,AT3G26070,AT2G39730,AT4G12800,AT1G09340,AT1G32220,AT3G47470,AT2G21330,AT4G01150,AT4G38970,AT1G15820,AT3G63140,AT2G20260,AT3G26060,AT4G09650,AT4G10340,AT4G02770,AT1G28150,AT4G32770,AT1G52230,AT1G29910,AT3G10130,AT2G05100,AT4G31390
GO:0010319	stromule (CC)	15	2890	37	33602	4.71364	1.50906e-07	0.000436118	1.37492e-06	AT1G58030,AT2G20890,AT3G54050,AT1G23740,AT2G39730,AT1G09340,AT4G37930,AT4G09650,AT1G32060,AT3G26650,AT5G54770,AT5G61410,AT3G01500,AT1G42970,AT1G55490
GO:0009570	chloroplast stroma (CC)	180	2890	583	33602	3.58981	1.60484e-54	4.63799e-51	5.26387e-53	AT2G35410,AT1G01090,AT2G33800,AT5G14320,AT2G43560,AT5G16715,AT5G55220,AT1G65260,AT1G79850,AT1G70820,AT5G66190,AT3G48500,AT4G03205,AT5G66570,AT3G14420,AT1G77060,AT1G21440,AT3G44890,AT1G17220,AT1G32990,AT3G52150,AT5G48220,AT3G50820,AT4G01800,AT2G47220,AT1G75690,AT1G12230,AT2G20890,AT5G45930,AT5G15530,AT3G08740,AT3G54050,AT1G23740,AT2G39730,AT5G54600,AT5G36700,AT3G55800,AT5G26742,AT2G30695,AT3G05625…
GO:0009941	chloroplast envelope (CC)	160	2890	523	33602	3.55701	6.13357e-48	1.7726e-44	1.67651e-46	AT4G01050,AT1G01090,AT5G14320,AT5G09660,AT5G55220,AT1G64680,AT2G46820,AT3G17040,AT1G65260,AT1G79850,AT5G38520,AT5G66190,AT3G44890,AT4G34620,AT1G17220,AT1G32990,AT4G32260,AT4G36530,AT3G52150,AT3G09580,AT4G27990,AT4G01800,AT1G15500,AT1G12230,AT2G20890,AT1G06690,AT5G15530,AT3G46780,AT1G23740,AT4G04640,AT2G39730,AT5G54600,AT3G55800,AT5G26742,AT5G14910,AT4G12800,AT4G25650,AT1G78630,AT3G63490,AT2G24020…
GO:0009507	chloroplast (CC)	474	2890	1847	33602	2.98386	4.89105e-113	1.41351e-109	8.02133e-111	AT1G12800,AT2G35410,AT2G28605,AT4G26555,AT4G01050,AT1G78370,AT1G01090,AT2G33800,AT5G14320,AT1G72640,AT5G09660,AT2G43560,AT5G16715,AT1G44920,AT5G55220,AT2G35370,AT2G46820,AT3G17040,AT1G65260,AT1G55370,AT3G15690,AT3G06980,AT1G18060,AT1G79850,AT1G70820,AT5G38520,AT3G55330,AT5G66190,AT5G43750,AT1G59840,AT1G03160,AT3G48500,AT5G66570,AT4G34830,AT4G36910,AT3G14420,AT1G77060,AT1G21440,AT3G44890,AT1G32550…
GO:0048046	apoplast (CC)	64	2890	325	33602	2.28962	3.02315e-10	8.7369e-07	3.81383e-09	AT1G78370,AT5G09660,AT5G66190,AT5G66570,AT3G14420,AT4G23600,AT5G65730,AT2G42600,AT3G54050,AT1G23740,AT2G39730,AT3G55800,AT1G78820,AT1G09340,AT5G01050,AT1G68010,AT5G20630,AT4G25820,AT2G21330,AT5G38410,AT1G67090,AT5G66530,AT4G38970,AT3G24225,AT5G38420,AT1G66200,AT3G63140,AT3G20820,AT3G16570,AT1G70895,AT1G62750,AT4G03210,AT5G38430,AT2G13360,AT4G37930,AT5G51750,AT5G14740,AT1G12900,AT1G32060,AT3G05180…
GO:0016020	membrane (CC)	218	2890	1665	33602	1.52233	1.87278e-10	5.41233e-07	2.55947e-09	AT5G59030,AT5G01240,AT4G26555,AT2G02020,AT5G11540,AT2G33800,AT1G64790,AT2G43560,AT3G03620,AT5G21920,AT4G21480,AT1G65260,AT1G55370,AT5G49990,AT4G16745,AT2G46860,AT3G14420,AT1G71890,AT5G18840,AT1G32990,AT4G32260,AT2G26250,AT1G58030,AT1G20810,AT2G38330,AT4G00710,AT3G61470,AT4G25140,AT1G54730,AT3G27660,AT3G46780,AT5G62850,AT3G21090,AT4G04640,AT4G16370,AT1G17810,AT2G39730,AT4G19830,AT3G54830,AT1G64150…
GO:0005634	nucleus (CC)	260	2890	2104	33602	1.4368	1.04746e-09	3.02716e-06	1.14522e-08	AT2G40200,AT3G28910,AT5G20240,AT2G40350,AT2G46810,AT1G78370,AT2G40470,AT2G33800,AT5G57420,AT1G66730,AT1G64790,AT2G45850,AT1G14900,AT5G38140,AT2G14210,AT3G50330,AT2G35370,AT1G77450,AT3G58780,AT5G42630,AT3G04280,AT3G17600,AT5G13930,AT1G31930,AT5G50480,AT1G13290,AT1G26310,AT3G14420,AT5G22470,AT3G57670,AT5G08780,AT2G06200,AT4G29080,AT4G36920,AT4G18960,AT3G55120,AT5G09750,AT1G73360,AT1G68480,AT2G01500…

## Sheet: genes-DOWN-2664
Table S1: Gene expression changes in treated clf swn compared to treated wild-type shoot explants (cs-WA/WT-WA).
ATG	RPKM_cs_Inj_Aux_1	RPKM_cs_Inj_Aux_2	RPKM_cs_Inj_Aux_3	RPKM_wt_Inj_Aux_1	RPKM_wt_Inj_Aux_2	RPKM_wt_Inj_Aux_3	min control	max sample	log2FC (max/min)	log2FC (DeSeq)	pval	padj	PcG_target (Oh et al. 2008)	gene_symbol
AT1G01010	3.18	4.36	3.2	11.76	13.62	10.82	10.82	4.36	-1.3113	-1.64409	1.48116e-13	1.63602e-12	NA	NAC DOMAIN CONTAINING PROTEIN 1 NAC001
AT1G01340	0.34	0.17	0.24	1.03	1.38	0.87	0.87	0.34	-1.35548	-2.79411	0.00024514	0.000858341	yes	CYCLIC NUCLEOTIDE GATED CHANNEL 10 CNGC10
AT1G01470	32.69	80.6	41.8	341.45	480.73	235.31	235.31	80.6	-1.54571	-3.5654	7.65139e-18	1.19984e-16	yes	LATE EMBRYOGENESIS ABUNDANT 14 LEA14
AT1G01480	1.64	0.44	0.77	3.63	6.33	2.8	2.8	1.64	-0.771731	-2.22934	0.0013342	0.00401636	yes	1AMINOCYCLOPROPANE1CARBOXYLATE SYNTHASE 2 ACS2
AT1G01560	0.52	0.23	0.52	12.16	12.98	8.56	8.56	0.52	-4.04103	-5.05317	5.15934e-45	3.29311e-43	NA	MAP KINASE 11 MPK11
AT1G01640	3.47	3.53	3.39	7.94	8.81	8.62	7.94	3.53	-1.16947	-0.603989	0.011718	0.0279221	NA	Putative role in flower development
AT1G01660	0.48	0.71	0.36	2.74	2.34	2.14	2.14	0.71	-1.59172	-2.11194	7.07895e-09	4.8049e-08	NA	RING_U-box superfamily protein
AT1G01670	0.72	0.75	0.71	1.19	1.78	1.6	1.19	0.75	-0.665999	-0.899228	0.00821352	0.0203738	yes	RING_U-box superfamily protein
AT1G01680	0.01	0.03	0.06	49.82	67.49	48.38	48.38	0.06	-9.65523	-9.53108	6.77308e-24	1.59777e-22	yes	PLANT UBOX 54 PUB54
AT1G01900	3.11	3.67	4.12	14.48	10.1	11.72	10.1	4.12	-1.29364	-3.89422	5.87968e-48	4.14112e-46	yes	SBTI1.1
AT1G02220	0.63	0.14	0.24	7.11	8.42	6.43	6.43	0.63	-3.3514	-6.01534	2.29751e-22	4.92238e-21	NA	NAC DOMAIN CONTAINING PROTEIN 3 NAC003
AT1G02230	0.03	0.01	0.04	2.42	2.35	1.4	1.4	0.04	-5.12928	-4.80318	2.67638e-06	1.29538e-05	NA	NAC DOMAIN CONTAINING PROTEIN 4 NAC004
AT1G02400	2.06	1.31	1.47	9.31	6.85	4.6	4.6	2.06	-1.15899	-3.3915	2.00573e-21	4.08648e-20	yes	GIBBERELLIN 2OXIDASE 6 GA2OX6
AT1G02450	1.48	0.31	0.37	44.64	27.98	58.22	27.98	1.48	-4.24073	-6.49076	3.2954e-22	6.97933e-21	NA	NIM1INTERACTING 1 NIMIN1
AT1G02470	0.38	0.57	0.66	2.78	2.04	2.38	2.04	0.66	-1.62803	-2.85056	2.01729e-12	2.00827e-11	NA	Polyketide cyclase_dehydrase and lipid transport superfamily protein
AT1G02520	1.5	1.83	1.18	2.9	2.99	5.42	2.9	1.83	-0.664209	-2.36098	0.000957895	0.00296627	NA	ATPBINDING CASSETTE B11 ABCB11
AT1G02530	0.33	0.3	0.31	1.72	1.46	1.37	1.37	0.33	-2.05364	-2.65848	5.95058e-08	3.60833e-07	NA	ATPBINDING CASSETTE B12 ABCB12
AT1G02670	0.56	0.86	0.63	1.62	1.75	1.32	1.32	0.86	-0.618129	-0.767984	0.0157287	0.0361811	NA	P-loop containing nucleoside triphosphate hydrolases superfamily protein
AT1G02930	216.29	23.65	60.98	362.91	349.52	345.17	345.17	216.29	-0.67434	-3.33963	1.48189e-20	2.84425e-19	NA	GLUTATHIONE STRANSFERASE 6 GSTF6
AT1G03010	0.34	0.59	0.45	3.61	4.73	2.85	2.85	0.59	-2.27218	-4.84667	8.33495e-38	3.86181e-36	NA	Phototropic-responsive NPH3 family protein
AT1G03290	5.21	3.75	4.2	21.08	22.72	16.52	16.52	5.21	-1.66486	-2.38181	3.06375e-20	5.7148e-19	NA	unknown protein
AT1G03370	2.8	4.23	3.42	11.03	13.98	9.38	9.38	4.23	-1.14893	-1.60745	5.42458e-17	7.9377e-16	NA	C2 calcium_lipid-binding and GRAM domain containing protein
AT1G03400	1.43	0.77	1.63	14.31	15.76	17.8	14.31	1.63	-3.13408	-3.28221	2.54136e-26	6.8075e-25	yes	single copy gene with similarity to tomato E8 (ACC oxidase. the last step in ethylene biosynthesis)
AT1G03660	0.75	1.77	1.08	6.26	5.52	7.13	5.52	1.77	-1.64092	-3.05469	2.84834e-06	1.37454e-05	yes	Ankyrin-repeat containing protein
AT1G03730	6.81	6.79	6.09	13.32	14.59	14.26	13.32	6.81	-0.967867	-0.837802	0.000385661	0.00130434	yes	unknown protein
AT1G03820	28.76	21.11	21.21	90.41	74.64	66.19	66.19	28.76	-1.20255	-2.0943	7.94906e-11	6.72528e-10	yes	unknown protein
AT1G03850	1.23	1.35	1.26	9.14	5.66	8.81	5.66	1.35	-2.06784	-3.72702	2.44077e-19	4.24579e-18	yes	GLUTAREDOXIN 13 GRXS13
AT1G03980	0.6	0.58	0.55	1.71	1.29	1.61	1.29	0.6	-1.10434	-0.98609	0.00750986	0.0188246	yes	PHYTOCHELATIN SYNTHASE 2 PCS2
AT1G04220	9.36	9.19	10.84	20.12	16.64	18.67	16.64	10.84	-0.618291	-1.9639	4.90889e-05	0.000195637	yes	3KETOACYLCOA SYNTHASE 2 KCS2
AT1G04250	11.19	11.95	10.36	34.46	23.78	44.19	23.78	11.95	-0.992738	-2.92617	2.99857e-08	1.88497e-07	yes	AUXIN RESISTANT 3 AXR3
AT1G04370	0.01	0.16	0.01	0.8	0.92	1.38	0.8	0.16	-2.32193	-4.1062	0.000226693	0.000797736	NA	ETHYLENERESPONSIVE ELEMENT BINDING FACTOR 14 ERF14
AT1G04600	0.15	0.18	0.14	0.91	1.05	0.82	0.82	0.18	-2.18763	-2.44565	4.22274e-12	4.08927e-11	NA	MYOSIN XI A XIA
AT1G04870	18.78	26.42	18.73	43.62	49.75	50.78	43.62	26.42	-0.723359	-0.912528	4.68364e-08	2.87062e-07	NA	PROTEIN ARGININE METHYLTRANSFERASE 10 PRMT10
AT1G04945	4.32	3.7	2.9	9.17	7.82	6.67	6.67	4.32	-0.626655	-0.850127	2.40551e-05	0.000100975	NA	HIT-type Zinc finger family protein
AT1G04980	11.77	8.07	7.84	40.79	20.93	26.64	20.93	11.77	-0.830458	-1.82751	6.8718e-10	5.26666e-09	NA	PDILIKE 22 PDIL22
AT1G05010	29.78	25.74	22.69	94.5	81.55	125.95	81.55	29.78	-1.45334	-3.34832	3.09994e-45	1.99421e-43	NA	ETHYLENEFORMING ENZYME EFE
AT1G05100	0.21	0.23	0.11	4.33	5.25	2.86	2.86	0.23	-3.63631	-5.07514	7.43569e-09	5.0345e-08	NA	MITOGENACTIVATED PROTEIN KINASE KINASE KINASE 18 MAPKKK18
AT1G05260	0.52	0.5	0.9	28.18	27.88	73.18	27.88	0.9	-4.95316	-6.68401	6.73312e-98	2.01255e-95	yes	RARE COLD INDUCIBLE GENE 3 RCI3
AT1G05490	1.28	1.37	1.26	3.06	3.86	2.9	2.9	1.37	-1.08188	-1.40172	1.57733e-09	1.15784e-08	NA	CHROMATIN REMODELING 31 chr31
AT1G05577	2.14	2.55	1.86	11.61	10.7	8.32	8.32	2.55	-1.70609	-2.97867	1.89145e-20	3.58819e-19	NA	contains IP domain Protein of unknown function DUF966 (InterPro:IPR010369). Uncharacterised conserved protein UCP031043 (InterPro:IPR021182)
AT1G05675	0.55	0.08	0.14	2.37	1.21	0.99	0.99	0.55	-0.847997	-2.96762	0.00179264	0.00524128	NA	UDP-Glycosyltransferase superfamily protein
AT1G05870	13.63	14.47	13.47	31.28	31.96	22.91	22.91	14.47	-0.662913	-1.13967	4.02908e-10	3.16515e-09	NA	Protein of unknown function (DUF1685)
AT1G05880	0.03	0.01	0.02	3.87	4.34	3.93	3.87	0.03	-7.01123	-7.66059	8.58952e-36	3.65502e-34	yes	ARIADNE 12 ARI12
AT1G06148	0.05	0.07	0.02	0.36	0.27	0.27	0.27	0.07	-1.94753	-2.14412	0.00694349	0.0175448	NA	Unknown gene
AT1G06160	0.93	0.01	0.18	3.81	2.08	6.16	2.08	0.93	-1.16128	-4.72367	1.13916e-16	1.61579e-15	NA	OCTADECANOIDRESPONSIVE ARABIDOPSIS AP2_ERF 59 ORA59
AT1G06210	19.96	21.64	19.15	43.42	41.05	34	34	21.64	-0.651834	-0.698942	5.00249e-05	0.000198906	NA	ENTH_VHS_GAT family protein
AT1G06840	5.15	5.34	4.49	8.24	9.27	9.86	8.24	5.34	-0.625805	-0.644747	0.000309003	0.00106348	NA	Leucine-rich repeat protein kinase family protein
AT1G06920	2.16	2.4	2.6	15.78	9.93	10.73	9.93	2.6	-1.93328	-2.84725	6.75098e-12	6.39607e-11	yes	OVATE FAMILY PROTEIN 4 OFP4
AT1G06923	0.79	0.88	0.59	2.83	2.28	3.22	2.28	0.88	-1.37346	-1.88199	2.63541e-20	4.94973e-19	NA	BEST Arabidopsis thaliana protein match is: ovate family protein 17 (TAIR:AT2G30395.1)
AT1G07000	2.34	2.91	3.69	7.94	6.78	10.47	6.78	3.69	-0.877664	-1.9947	3.34489e-16	4.56477e-15	NA	EXOCYST SUBUNIT EXO70 FAMILY PROTEIN B2 EXO70B2
AT1G07140	82.21	82.71	62.5	194.63	155.39	146.51	146.51	82.71	-0.824865	-0.954822	1.88939e-09	1.37579e-08	NA	SIRANBP
AT1G07220	8.62	10.48	7.13	18.88	24.35	20.1	18.88	10.48	-0.84922	-0.897462	6.93214e-07	3.65469e-06	yes	unknown
AT1G07390	1.28	1.19	1.11	5.26	4.04	3.69	3.69	1.28	-1.52748	-2.46136	1.03026e-27	2.97078e-26	NA	RECEPTOR LIKE PROTEIN 1 RLP1
AT1G07430	3.2	2.91	1.8	23.2	32.95	12.14	12.14	3.2	-1.92362	-3.18739	1.40095e-29	4.46518e-28	NA	HIGHLY ABAINDUCED PP2C GENE 2 HAI2
AT1G07520	3.77	4.07	3.82	7.04	8.06	9.58	7.04	4.07	-0.790547	-0.745117	0.00221581	0.00634308	NA	GRAS family transcription factor
AT1G07540	0.02	0.01	0.05	0.8	0.57	0.51	0.51	0.05	-3.3505	-4.79846	4.60725e-09	3.2017e-08	NA	TRFLIKE 2 TRFL2
AT1G07620	0.06	0.03	0.02	0.28	0.17	0.35	0.17	0.06	-1.5025	-2.8625	5.54163e-06	2.55985e-05	NA	ATOBGM
AT1G07720	3.34	3.44	4.37	13.57	8.15	8.93	8.15	4.37	-0.899167	-2.76572	5.65805e-08	3.4386e-07	yes	3KETOACYLCOA SYNTHASE 3 KCS3
AT1G07750	20.04	26.98	26.91	45.15	58.68	43.97	43.97	26.98	-0.704629	-1.26217	6.44275e-14	7.355e-13	NA	RmlC-like cupins superfamily protein
AT1G07900	0.73	0.06	0.12	2.38	3.22	1.73	1.73	0.73	-1.2448	-4.47907	3.78192e-07	2.07929e-06	yes	LOB DOMAINCONTAINING PROTEIN 1 LBD1
AT1G08050	1.22	1.04	0.74	19.42	16.06	12.05	12.05	1.22	-3.30408	-4.77863	2.0481e-23	4.68273e-22	NA	Zinc finger (C3HC4-type RING finger) family protein
AT1G08165	5.49	5.15	4.37	23.9	59.38	30.44	23.9	5.49	-2.12213	-3.25954	4.80016e-28	1.40732e-26	NA	unknown protein
AT1G08310	0.3	0.59	0.29	1.12	1.45	1.45	1.12	0.59	-0.924712	-1.77516	0.00765069	0.0191456	NA	alpha_beta-Hydrolases superfamily protein
AT1G08440	0.01	0.05	0.09	0.48	0.2	0.69	0.2	0.09	-1.152	-4.20125	0.00380565	0.010292	yes	Aluminium activated malate transporter family protein
AT1G08450	13.67	17.27	12.55	61.76	76.8	72.8	61.76	17.27	-1.8384	-1.78975	2.31036e-23	5.25783e-22	NA	CALRETICULIN 3 CRT3
AT1G08800	2.03	2.21	2.2	14.92	9.71	8.43	8.43	2.21	-1.93149	-3.07734	5.68912e-46	3.7484e-44	NA	Protein of unknown function. DUF593
AT1G08810	0.23	0.64	0.5	2.86	1.99	3.16	1.99	0.64	-1.63662	-4.54061	1.75124e-14	2.09074e-13	NA	MYB DOMAIN PROTEIN 60 MYB60
AT1G08890	0.82	1.73	1	6.71	6.72	8.23	6.71	1.73	-1.95554	-2.79543	3.01403e-32	1.10095e-30	NA	Major facilitator superfamily protein
AT1G08920	1.26	1.8	1.43	5	4.12	5.54	4.12	1.8	-1.19465	-2.5013	1.4845e-20	2.84703e-19	NA	ERD EARLY RESPONSE TO DEHYDRATION SIXLIKE 1 ESL1
AT1G08960	2.24	2.63	2.54	5.6	4.66	4.89	4.66	2.63	-0.825267	-0.751939	0.00150205	0.00447274	NA	CATION EXCHANGER 11 CAX11
AT1G09080	0.03	0.13	0.01	2.73	2.28	5.39	2.28	0.13	-4.13245	-5.9349	2.04345e-30	6.76823e-29	yes	BINDING PROTEIN 3 BIP3
AT1G09310	95.41	68.93	90.1	420.14	268.08	375.63	268.08	95.41	-1.49045	-2.56719	4.57072e-11	3.95301e-10	NA	Protein of unknown function. DUF538
AT1G09350	0.16	0.12	0.01	1.23	2.74	1.24	1.23	0.16	-2.94251	-6.45379	2.11641e-18	3.48375e-17	yes	GALACTINOL SYNTHASE 3 GolS3
AT1G09380	0.24	0.57	0.63	6.04	6.57	10.77	6.04	0.63	-3.26112	-9.47538	2.31733e-36	1.00527e-34	yes	nodulin MtN21-like transporter family protein
AT1G09540	0.44	0.56	0.38	4.22	5.14	2.79	2.79	0.56	-2.31677	-5.3942	1.04067e-40	5.48536e-39	NA	MYB DOMAIN PROTEIN 61 MYB61
AT1G09665	1.07	0.97	0.83	16.37	19.51	21.99	16.37	1.07	-3.93537	-3.7903	8.29305e-28	2.3998e-26	yes	Toll-Interleukin-Resistance (TIR) domain family protein
AT1G09780	47	58.53	46.23	121.19	150.96	141.83	121.19	58.53	-1.05002	-1.98322	3.97264e-34	1.57556e-32	NA	2.3BIPHOSPHOGLYCERATEINDEPENDENT PHOSPHOGLYCERATE MUTASE 1 iPGAM1
AT1G09850	6.99	5.03	5.12	17.5	14.73	18.89	14.73	6.99	-1.07539	-2.09127	1.03725e-20	2.0145e-19	NA	XYLEM BARK CYSTEINE PEPTIDASE 3 XBCP3
AT1G09932	0.82	0.77	0.78	19.94	31.18	12.38	12.38	0.82	-3.91624	-4.67608	7.18379e-33	2.70053e-31	yes	Phosphoglycerate mutase family protein
AT1G10050	2.52	2.36	2.23	3.87	5.71	4.68	3.87	2.52	-0.61891	-1.0877	3.36235e-06	1.60614e-05	NA	putative glycosyl hydrolase family 10 protein (xylanase).
AT1G10070	0.21	0.27	0.08	2.14	3.38	1.92	1.92	0.27	-2.83007	-4.56149	4.80819e-15	6.02191e-14	NA	BRANCHEDCHAIN AMINO ACID TRANSAMINASE 2 BCAT2
AT1G10140	7.87	4.1	5.34	35.79	42.63	48.54	35.79	7.87	-2.18512	-4.29223	3.01088e-31	1.02924e-29	NA	Uncharacterised conserved protein UCP031279
AT1G10340	0.18	0.03	0.03	3.27	3.3	1.52	1.52	0.18	-3.078	-5.04612	9.22961e-09	6.1825e-08	yes	Ankyrin repeat family protein
AT1G10480	0.16	0.29	0.12	0.57	0.63	0.54	0.54	0.29	-0.896907	-4.56477	0.00423939	0.0113383	yes	ZINC FINGER PROTEIN 5 ZFP5
AT1G10560	0.2	0.15	0.14	0.91	0.79	0.58	0.58	0.2	-1.53605	-3.11709	0.00713907	0.0179816	NA	PLANT UBOX 18 PUB18
AT1G10585	0.66	0.01	0.22	12	11.08	12.94	11.08	0.66	-4.06935	-5.23031	4.21278e-10	3.301e-09	yes	basic helix-loop-helix (bHLH) DNA-binding superfamily protein
AT1G10990	9.36	13.74	10.26	24.38	25.87	35.05	24.38	13.74	-0.827316	-0.901909	0.0078411	0.0195609	yes	unknown protein
AT1G11185	1.17	0.95	1.67	4.89	4.31	7.4	4.31	1.67	-1.36784	-3.49398	2.52498e-13	2.73112e-12	NA	Unknown gene
AT1G11230	0.05	0.01	0.06	5.37	4.05	2.92	2.92	0.06	-5.60486	-6.68416	3.29993e-21	6.60796e-20	yes	Protein of unknown function (DUF761)
AT1G11330	10.73	9.33	13.85	35.9	35.17	35.84	35.17	13.85	-1.34446	-1.47495	5.96405e-17	8.68045e-16	NA	S-locus lectin protein kinase family protein
AT1G11545	1.88	3.12	2.27	6.55	7.3	11.85	6.55	3.12	-1.06995	-2.80829	1.41419e-05	6.16537e-05	NA	XYLOGLUCAN ENDOTRANSGLUCOSYLASE_HYDROLASE 8 XTH8
AT1G11740	0.31	0.68	0.26	2.17	1.33	3.74	1.33	0.68	-0.96782	-4.05798	4.09324e-14	4.75475e-13	yes	ankyrin repeat family protein
AT1G12070	0.55	1.23	0.66	1.99	3.78	3.33	1.99	1.23	-0.69411	-2.70265	1.34581e-12	1.35968e-11	yes	Immunoglobulin E-set superfamily protein
AT1G12080	3.01	1.13	2.38	701	490.16	441.38	441.38	3.01	-7.19611	-8.05957	2.02832e-151	1.46218e-148	yes	Vacuolar calcium-binding protein-related
AT1G12090	37.27	21.14	50.23	148.73	110.01	287.06	110.01	50.23	-1.13101	-3.07556	2.71614e-17	4.05931e-16	yes	EXTENSINLIKE PROTEIN ELP
AT1G12320	0.76	1.68	1.22	18.62	17.21	13.55	13.55	1.68	-3.01176	-3.76397	7.60772e-30	2.46321e-28	NA	Protein of unknown function (DUF1442)
AT1G12400	10.77	11.1	8.24	21.87	24.27	17.12	17.12	11.1	-0.625123	-1.29682	5.58088e-09	3.8348e-08	NA	Nucleotide excision repair. TFIIH. subunit TTDA
AT1G12740	13.11	14.73	6.06	57.11	54.15	40.76	40.76	14.73	-1.4684	-3.18006	8.4953e-30	2.73974e-28	yes	CYTOCHROME P450. FAMILY 87. SUBFAMILY A. POLYPEPTIDE 2 CYP87A2
AT1G12845	7.77	7.87	9.34	20.24	19.59	23.4	19.59	9.34	-1.06862	-1.73369	3.26355e-13	3.48995e-12	NA	unknown protein
AT1G12880	5.46	5.93	4.93	12.73	16.5	20.88	12.73	5.93	-1.10213	-2.32152	1.45025e-22	3.14563e-21	NA	NUDIX HYDROLASE HOMOLOG 12 NUDT12
AT1G13100	0.63	0.57	0.31	1.89	1.35	2.26	1.35	0.63	-1.09954	-2.14893	1.97057e-07	1.12611e-06	NA	CYTOCHROME P450. FAMILY 71. SUBFAMILY B. POLYPEPTIDE 29 CYP71B29
AT1G13210	3.59	4.27	4.63	8.6	8.08	9.25	8.08	4.63	-0.803343	-1.22799	1.16646e-10	9.69555e-10	NA	AUTOINHIBITED CA2+_ATPASE II ACA.l
AT1G13260	4.58	4.95	3.62	10.61	9.4	16.38	9.4	4.95	-0.925232	-1.31551	1.39267e-05	6.08132e-05	yes	RELATED TO ABI3_VP1 1 RAV1
AT1G13310	0.03	0.06	0.01	0.35	0.43	0.57	0.35	0.06	-2.54432	-3.26971	0.00486004	0.0128237	NA	Endosomal targeting BRO1-like domain-containing protein
AT1G13340	0.31	0.37	0.15	1.54	4.07	1.68	1.54	0.37	-2.05733	-4.81836	2.58763e-08	1.63968e-07	NA	Regulator of Vps4 activity in the MVB pathway protein
AT1G13420	0.05	0.06	0.11	0.9	0.27	0.76	0.27	0.11	-1.29546	-4.12849	0.0223377	0.0490325	yes	SULFOTRANSFERASE 4B ST4B
AT1G13430	0.24	0.05	0.1	5.27	2.38	5.27	2.38	0.24	-3.30986	-7.83498	1.5976e-22	3.46218e-21	yes	SULFOTRANSFERASE 4C ST4C
AT1G13470	0.05	0.01	0.01	5.09	5.19	5.16	5.09	0.05	-6.66959	-7.87942	1.97745e-18	3.25939e-17	NA	Protein of unknown function (DUF1262)
AT1G13600	2.87	2.66	1.79	6.57	8.46	8.01	6.57	2.87	-1.19484	-2.30451	1.67513e-16	2.33946e-15	yes	BASIC LEUCINEZIPPER 58 bZIP58
AT1G13635	0.03	0.03	0.09	0.33	1.14	0.73	0.33	0.09	-1.87447	-4.71339	2.19745e-09	1.58784e-08	NA	DNA glycosylase superfamily protein
AT1G13750	2.72	3.35	2.27	10.36	12.75	16.24	10.36	3.35	-1.62879	-1.75108	5.03351e-15	6.29446e-14	NA	Purple acid phosphatases superfamily protein
AT1G13830	0.82	0.31	0.6	1.28	1.93	1.68	1.28	0.82	-0.642448	-2.06585	0.000510095	0.00167998	NA	Carbohydrate-binding X8 domain superfamily protein
AT1G13950	6.92	7.91	6.49	25.69	25.62	31.35	25.62	7.91	-1.69552	-3.66083	2.7674e-52	2.33893e-50	NA	EUKARYOTIC ELONGATION FACTOR 5A1 ELF5A1
AT1G14185	0.04	0.01	0.01	0.2	0.21	0.19	0.19	0.04	-2.24793	-6.52099	0.000238894	0.000837546	NA	Glucose-methanol-choline (GMC) oxidoreductase family protein
AT1G14190	0.18	0.1	0.01	1.5	1.18	2.18	1.18	0.18	-2.71272	-5.10971	5.65229e-17	8.2512e-16	NA	Glucose-methanol-choline (GMC) oxidoreductase family protein
AT1G14280	0.12	0.13	0.08	3.86	2.61	6.81	2.61	0.13	-4.32747	-6.4706	2.11308e-12	2.09513e-11	NA	PHYTOCHROME KINASE SUBSTRATE 2 PKS2
AT1G14330	4.91	6.94	5.26	11.24	11	14.06	11	6.94	-0.664496	-1.01162	6.05192e-07	3.22602e-06	NA	Galactose oxidase_kelch repeat superfamily protein
AT1G14390	0.66	1.05	0.64	3.28	2.33	5.06	2.33	1.05	-1.14994	-3.65	5.29253e-29	1.63995e-27	NA	Leucine-rich repeat protein kinase family protein
AT1G14480	2.69	3.67	2.22	9.99	12.36	9.68	9.68	3.67	-1.39923	-1.66508	1.81952e-12	1.81804e-11	NA	Ankyrin repeat family protein
AT1G14670	34.78	36.1	36.02	90.62	66.28	73.87	66.28	36.1	-0.876575	-1.03517	1.28196e-10	1.06259e-09	NA	Endomembrane protein 70 protein family
AT1G14780	0.42	0.34	0.33	0.8	0.73	0.87	0.73	0.42	-0.797507	-1.8094	0.00458564	0.0121718	yes	MAC_Perforin domain-containing protein
AT1G14980	189.04	152.71	137.91	448.18	331.12	334.94	331.12	189.04	-0.808663	-1.25138	2.92861e-15	3.7269e-14	NA	CHAPERONIN 10 CPN10
AT1G15050	0.06	0.13	0.07	0.25	0.58	0.8	0.25	0.13	-0.943416	-2.33959	0.00340896	0.0093231	NA	INDOLE3ACETIC ACID INDUCIBLE 34 IAA34
AT1G15415	1.69	0.98	0.63	2.64	3.83	4.83	2.64	1.69	-0.643515	-2.07206	0.000371774	0.00126138	NA	protein phosphatase 2A (PP2A) B'gamma subunit
AT1G15430	6.88	7.33	5.12	19.4	19.38	13.85	13.85	7.33	-0.918001	-0.92425	7.36516e-06	3.3442e-05	NA	Protein of unknown function (DUF1644)
AT1G15520	0.33	0.39	0.29	5.46	6.67	8.9	5.46	0.39	-3.80735	-3.62633	4.19768e-06	1.97811e-05	NA	ATPBINDING CASSETTE G40 ABCG40
AT1G15550	0.26	0.04	0.07	0.99	1.03	1.77	0.99	0.26	-1.92892	-2.77152	7.22967e-06	3.28634e-05	yes	GIBBERELLIN 3OXIDASE 1 GA3OX1
AT1G15580	22.07	15.7	12.23	50.78	60.68	77.24	50.78	22.07	-1.20217	-3.6841	8.07317e-72	1.20654e-69	yes	INDOLE3ACETIC ACID INDUCIBLE 5 IAA5
AT1G15590	0.1	0.01	0.01	0.35	0.77	0.41	0.35	0.1	-1.80735	-3.67243	0.00103812	0.00319933	yes	BEST Arabidopsis thaliana protein match is: RING_U-box superfamily protein (TAIR:AT1G80400.1)
AT1G15610	0.06	0.01	0.05	2.94	1.41	2.43	1.41	0.06	-4.55459	-5.82018	1.4505e-07	8.40864e-07	yes	unknown protein
AT1G15620	0.01	0.01	0.01	3.42	2.04	4.12	2.04	0.01	-7.67243	-4.299	6.82012e-05	0.000264873	yes	unknown protein
AT1G15630	0.27	0.06	0.38	10.1	5.59	10.42	5.59	0.38	-3.87878	-5.20064	1.74492e-18	2.88193e-17	yes	unknown protein
AT1G15640	0.16	0.46	0.51	6.79	3.25	5.99	3.25	0.51	-2.67187	-3.82638	5.59047e-21	1.10058e-19	yes	unknown protein
AT1G15790	3.37	3.13	3.57	14.29	15.88	16.12	14.29	3.57	-2.00101	-2.46696	6.61655e-20	1.19772e-18	NA	unknown protein
AT1G15870	4.91	4.82	5.83	9.61	8.88	11.62	8.88	5.83	-0.607064	-0.699934	0.00674615	0.0171132	NA	Mitochondrial glycoprotein family protein
AT1G16260	3.42	2.32	2.62	9.42	9.36	8.36	8.36	3.42	-1.28951	-1.26774	0.000248016	0.000867914	NA	Wall-associated kinase family protein
AT1G16370	0.49	0.2	0.18	1.29	0.94	2.14	0.94	0.49	-0.939879	-5.33896	3.46568e-25	8.82075e-24	NA	ORGANIC CATION_CARNITINE TRANSPORTER 6 OCT6
AT1G16390	0.04	0.01	0.01	0.65	0.17	1.02	0.17	0.04	-2.08746	-5.9968	0.00336801	0.00922035	yes	ORGANIC CATION_CARNITINE TRANSPORTER 3 OCT3
AT1G16560	21.33	27.77	21.76	46.18	53.03	50.53	46.18	27.77	-0.733741	-0.826848	5.14331e-07	2.7761e-06	NA	Per1-like family protein
AT1G16950	0.21	0.01	0.11	0.48	0.4	1.23	0.4	0.21	-0.929611	-2.68109	0.00232839	0.0066305	yes	unknown protein
AT1G17020	0.86	1.31	2.1	18.2	16.68	26.51	16.68	2.1	-2.98966	-4.36082	5.36892e-73	8.22451e-71	NA	SENESCENCERELATED GENE 1 SRG1
AT1G17260	0.05	0.17	0.1	0.44	0.53	0.61	0.44	0.17	-1.37197	-2.36077	2.01558e-07	1.14915e-06	NA	AUTOINHIBITED H+ATPASE ISOFORM 10 AHA10
AT1G17290	91.31	71.37	88.58	174.09	248.93	170.42	170.42	91.31	-0.90025	-1.39999	0.000365865	0.00124426	NA	ALANINE AMINOTRANSFERAS AlaAT1
AT1G17500	8.87	11.22	6.75	17.18	18.65	22.95	17.18	11.22	-0.614657	-1.51595	4.2398e-18	6.77429e-17	NA	ATPase E1-E2 type family protein _ haloacid dehalogenase-like hydrolase family protein
AT1G17610	0.21	0.23	0.25	1.69	1.72	1.06	1.06	0.25	-2.08406	-2.8379	4.56403e-06	2.14013e-05	NA	Disease resistance protein (TIR-NBS class)
AT1G17615	0.01	0.01	0.01	1.99	2.49	3.82	1.99	0.01	-7.63662	-8.11201	5.07389e-10	3.94421e-09	NA	Disease resistance protein (TIR-NBS class)
AT1G17630	1.69	2.36	2.34	4.28	4.27	3.79	3.79	2.36	-0.683411	-0.828504	0.00246615	0.00697821	NA	Pentatricopeptide repeat (PPR-like) superfamily protein
AT1G17700	0.01	0.16	0.01	5.05	2.77	6.35	2.77	0.16	-4.11374	-6.2987	3.80035e-20	7.03524e-19	yes	PRENYLATED RAB ACCEPTOR 1.F1 PRA1.F1
AT1G17745	10.85	8.07	9.53	52.04	41.25	65.64	41.25	10.85	-1.9267	-2.89241	3.53402e-43	2.05258e-41	yes	3PHOSPHOGLYCERATE DEHYDROGENASE PGDH
AT1G17950	0.25	0.18	0.15	1.17	0.44	0.83	0.44	0.25	-0.815575	-5.9657	1.50754e-08	9.80321e-08	yes	MYB DOMAIN PROTEIN 52 MYB52
AT1G17990	6.05	5.8	4.56	49.43	34.1	55.56	34.1	6.05	-2.49476	-2.74646	1.9372e-16	2.6886e-15	NA	FMN-linked oxidoreductases superfamily protein
AT1G18020	6.53	7.89	5.03	55.04	54.47	71.86	54.47	7.89	-2.78736	-2.76264	4.59655e-21	9.12978e-20	NA	FMN-linked oxidoreductases superfamily protein
AT1G18100	9.19	14.95	13.17	74.21	74.36	81.52	74.21	14.95	-2.31147	-2.13258	1.9303e-08	1.24112e-07	yes	E12A11
AT1G18400	2.06	1.52	1.09	5.01	4.81	6.3	4.81	2.06	-1.22339	-3.16832	9.09007e-35	3.6887e-33	yes	BR ENHANCED EXPRESSION 1 BEE1
AT1G18410	0.05	0.19	0.18	1.06	1.21	0.84	0.84	0.19	-2.14439	-3.09345	8.70254e-13	9.01899e-12	yes	P-loop containing nucleoside triphosphate hydrolases superfamily protein
AT1G18540	365.44	426.93	300.86	923.4	773.77	734.75	734.75	426.93	-0.783254	-0.725212	2.60199e-06	1.26012e-05	NA	Ribosomal protein L6 family protein
AT1G18670	9.7	11.75	10.42	23.72	23.18	19.1	19.1	11.75	-0.700912	-1.42829	7.85962e-11	6.66342e-10	NA	IMPAIRED IN BABAINDUCED STERILITY 1 IBS1
AT1G18835	1.53	1.55	2.21	4.7	4.73	5.34	4.7	2.21	-1.08861	-4.99858	1.098e-17	1.69258e-16	yes	MINI ZINC FINGER 3 MIF3
AT1G18850	18.49	19.49	22.07	40.82	41.83	53.19	40.82	22.07	-0.88719	-0.818792	5.34836e-06	2.47523e-05	NA	unknown protein
AT1G18860	0.46	0.12	0.28	0.76	1.02	1.28	0.76	0.46	-0.724366	-3.83763	0.00503624	0.0132277	yes	WRKY DNABINDING PROTEIN 61 WRKY61
AT1G18890	9.41	9.01	7.17	20.29	20.7	15.85	15.85	9.41	-0.752216	-1.04595	4.99071e-09	3.45543e-08	NA	CALCIUMDEPENDENT PROTEIN KINASE 1 CDPK1
AT1G18980	0.31	1.22	0.7	3.41	5.22	6.14	3.41	1.22	-1.48289	-5.88993	1.56681e-12	1.57452e-11	NA	RmlC-like cupins superfamily protein
AT1G19190	1.2	0.87	0.83	1.97	2.65	2.24	1.97	1.2	-0.715161	-2.46458	4.4775e-05	0.000179672	yes	alpha_beta-Hydrolases superfamily protein
AT1G19200	1.31	3.05	1.63	8.71	9.93	8.24	8.24	3.05	-1.43384	-5.86816	3.47916e-22	7.33858e-21	NA	Protein of unknown function (DUF581)
AT1G19230	1.19	1.45	1.56	6.7	4.72	6.78	4.72	1.56	-1.59724	-4.8795	2.25935e-61	2.56374e-59	yes	Riboflavin synthase-like superfamily protein
AT1G19250	0.14	0.05	0.1	23.02	30.08	20.71	20.71	0.14	-7.20876	-7.2827	1.19159e-12	1.21287e-11	yes	FLAVINDEPENDENT MONOOXYGENASE 1 FMO1
AT1G19630	4.84	5.91	4.16	16.33	12.12	17.01	12.12	5.91	-1.03616	-2.0079	1.08011e-05	4.78291e-05	yes	CYTOCHROME P450. FAMILY 722. SUBFAMILY A. POLYPEPTIDE 1 CYP722A1
AT1G19640	0.8	1.28	1.37	7.84	6.75	7.49	6.75	1.37	-2.30071	-2.06513	2.40488e-14	2.84477e-13	yes	JASMONIC ACID CARBOXYL METHYLTRANSFERASE JMT
AT1G19780	0.03	0.06	0.03	0.51	1.08	1	0.51	0.06	-3.08746	-5.24022	1.42752e-11	1.30069e-10	yes	CYCLIC NUCLEOTIDE GATED CHANNEL 8 CNGC8
AT1G19840	16.53	17.42	24.87	48.41	70.32	49.74	48.41	24.87	-0.960899	-2.05702	1.37217e-09	1.01484e-08	NA	SAUR-like auxin-responsive protein family
AT1G19960	2.28	1.78	2.28	158.3	110.71	90.42	90.42	2.28	-5.30954	-5.67511	1.5419e-18	2.55524e-17	NA	BEST Arabidopsis thaliana protein match is: transmembrane receptors (TAIR:AT2G32140.1)
AT1G20070	2.34	6.12	4.34	54.28	62.25	10.43	10.43	6.12	-0.769136	-3.50052	0.00123351	0.00373527	yes	unknown protein
AT1G20140	13.48	17.95	14.75	29.89	28.72	43.93	28.72	17.95	-0.678072	-0.645135	0.000936923	0.00290802	NA	SKP1LIKE 4 SK4
AT1G20190	0.05	0.01	0.01	12.35	8.43	20.56	8.43	0.05	-7.39746	-9.44258	1.49712e-16	2.10524e-15	NA	EXPANSIN 11 EXPA11
AT1G20440	37.19	60.11	34.93	113.87	132.33	100.07	100.07	60.11	-0.735333	-3.32365	4.8823e-10	3.80252e-09	NA	COLDREGULATED 47 COR47
AT1G20450	49.37	69.32	42.22	437.74	410.66	287.92	287.92	69.32	-2.05432	-3.8654	6.62915e-10	5.09184e-09	NA	EARLY RESPONSIVE TO DEHYDRATION 10 ERD10
AT1G20510	8.32	4.1	4.5	23.28	22.06	29.05	22.06	8.32	-1.40678	-3.08113	1.08652e-47	7.58707e-46	NA	OPC8:0 COA LIGASE1 OPCL1
AT1G20700	0.05	0.24	0.05	0.87	2.83	1.02	0.87	0.24	-1.85798	-3.71194	6.75248e-06	3.08028e-05	NA	WUSCHEL RELATED HOMEOBOX 14 WOX14
AT1G20900	5.6	8.31	4.14	17.33	15.07	20.9	15.07	8.31	-0.858759	-2.24718	3.78433e-17	5.61125e-16	yes	ESCAROLA ESC
AT1G21130	5.47	0.9	3.76	22.01	12.53	19.38	12.53	5.47	-1.19577	-2.66606	2.2732e-11	2.02825e-10	yes	INDOLE GLUCOSINOLATE OMETHYLTRANSFERASE 4 IGMT4
AT1G21140	0.2	0.01	0.08	0.34	0.79	0.97	0.34	0.2	-0.765535	-2.60872	0.00203251	0.00587116	yes	Nodulin-like1
AT1G21210	0.34	0.32	0.31	1.43	1.35	1.65	1.35	0.34	-1.98935	-1.66441	1.66529e-05	7.17839e-05	NA	WALL ASSOCIATED KINASE 4 WAK4
AT1G21240	0.62	0.76	0.78	14.88	22.16	16.06	14.88	0.78	-4.25376	-3.93345	1.27986e-15	1.67572e-14	NA	WALL ASSOCIATED KINASE 3 WAK3
AT1G21245	1.05	0.5	1	7.77	12.45	10.5	7.77	1.05	-2.88753	-2.4674	1.85215e-07	1.06116e-06	NA	Protein kinase superfamily protein
AT1G21250	19.3	18.11	16.16	90.96	93.12	101.26	90.96	19.3	-2.23663	-1.91487	1.27335e-31	4.4713e-30	NA	CELL WALLASSOCIATED KINASE WAK1
AT1G21270	2.91	3.7	2.91	14.33	10.98	17.74	10.98	3.7	-1.56928	-1.8441	1.69135e-20	3.22356e-19	NA	WALLASSOCIATED KINASE 2 WAK2
AT1G21310	1403.04	1494.93	1329.25	2869.79	2547.81	3811.64	2547.81	1494.93	-0.76918	-0.978045	1.7037e-10	1.39518e-09	yes	EXTENSIN 3 EXT3
AT1G21320	1.18	1.09	0.48	8.41	11.88	13.23	8.41	1.18	-2.83332	-2.88453	1.09039e-16	1.5511e-15	yes	nucleotide binding
AT1G21370	14.63	13.57	15.78	28.56	25.49	24.43	24.43	15.78	-0.630557	-0.966954	1.98061e-07	1.13132e-06	NA	unknown protein
AT1G21520	12.09	4.97	6.98	42.02	32.68	47.9	32.68	12.09	-1.43459	-2.58483	3.08804e-18	5.02242e-17	NA	unknown protein
AT1G21529	0.16	0.26	0.09	1.29	9.56	3.36	1.29	0.26	-2.31079	-3.13031	0.0107368	0.0258202	NA	other RNA
AT1G21670	1.9	2.4	1.97	5.03	3.95	4.93	3.95	2.4	-0.718818	-1.33059	0.0216935	0.047833	NA	unknown
AT1G22065	1.36	1.69	1.34	17.56	13.61	19.67	13.61	1.69	-3.00957	-2.19591	1.39005e-08	9.09504e-08	NA	unknown protein
AT1G22150	0.05	0.09	0.05	0.5	0.5	0.6	0.5	0.09	-2.47393	-6.0052	7.95369e-05	0.000304924	yes	SULFATE TRANSPORTER 1
AT1G22180	2.81	2.46	3.25	10.21	10.76	11.48	10.21	3.25	-1.65147	-2.02173	1.18187e-19	2.11134e-18	NA	Sec14p-like phosphatidylinositol transfer family protein
AT1G22210	0.08	0.2	0.08	1.23	1.13	1.15	1.13	0.2	-2.49825	-4.67078	1.22137e-08	8.0451e-08	yes	TREHALOSE6PHOSPHATE PHOSPHATASE C TPPC
AT1G22230	0.19	0.01	0.11	2.27	3.39	2.57	2.27	0.19	-3.57862	-5.04833	2.33185e-14	2.76105e-13	NA	unknown protein
AT1G22410	47.92	39.08	40.21	136.28	129.46	155.5	129.46	47.92	-1.43381	-1.73399	3.91106e-27	1.0968e-25	NA	Class-II DAHP synthetase family protein
AT1G22440	3.11	3.27	3.32	10.77	9.53	12.3	9.53	3.32	-1.52129	-3.18978	2.91583e-40	1.50774e-38	yes	Zinc-binding alcohol dehydrogenase family protein
AT1G22490	6.65	5.18	5.6	13.93	16.34	12.17	12.17	6.65	-0.871903	-1.706	2.36646e-05	9.95401e-05	yes	basic helix-loop-helix (bHLH) DNA-binding superfamily protein
AT1G22710	8.14	6.22	7.94	22.8	18.01	15.34	15.34	8.14	-0.914198	-1.12369	0.0203343	0.0451485	yes	SUCROSEPROTON SYMPORTER 2 SUC2
AT1G22980	0.58	0.81	0.59	2.78	3.14	2.99	2.78	0.81	-1.77909	-1.3565	0.00867374	0.0213984	NA	unknown protein
AT1G23040	4.49	6.98	6.43	35.44	22.17	26.34	22.17	6.98	-1.66731	-4.41139	8.7639e-60	9.63243e-58	yes	hydroxyproline-rich glycoprotein family protein
AT1G23060	0.01	0.03	0.03	3.31	2.49	5.88	2.49	0.03	-6.37504	-7.38247	5.06103e-15	6.32565e-14	NA	BEST Arabidopsis thaliana protein match is: TPX2 (targeting protein for Xklp2) protein family (TAIR:AT1G70950.1)
AT1G23080	39.96	49.09	37.79	91.6	99.01	101.07	91.6	49.09	-0.899918	-1.73665	1.97942e-27	5.63481e-26	NA	PINFORMED 7 PIN7
AT1G23090	0.5	0.3	0.45	4.73	4.06	6.7	4.06	0.5	-3.02148	-4.18207	1.09164e-12	1.11576e-11	yes	SULFATE TRANSPORTER 91 AST91
AT1G23100	35.9	27.37	17.96	67.63	57.28	68.24	57.28	35.9	-0.674048	-1.09838	2.59535e-08	1.64415e-07	NA	GroES-like family protein
AT1G23110	0.82	0.84	0.4	2.67	12.21	3.67	2.67	0.84	-1.66838	-2.87689	1.26868e-08	8.34772e-08	NA	unknown protein
AT1G23190	23.04	26.32	27.56	46.12	46.2	50.12	46.12	27.56	-0.742817	-1.10049	6.32403e-12	6.01249e-11	NA	PHOSPHOGLUCOMUTASE 3 PGM3
AT1G23510	0.01	0.01	0.01	1.02	0.36	0.87	0.36	0.01	-5.16993	-6.22882	8.37965e-05	0.000319516	NA	unknown protein
AT1G23520	0.01	0.01	0.01	0.28	0.2	0.69	0.2	0.01	-4.32193	-5.2854	0.000410904	0.00138281	yes	Domain of unknown function (DUF220)
AT1G23560	1.18	1.54	0.8	6.86	4.2	4.36	4.2	1.54	-1.44746	-4.32681	2.66319e-20	4.99807e-19	yes	Domain of unknown function (DUF220)
AT1G23570	0.05	0.01	0.01	0.19	0.22	0.1	0.1	0.05	-1	-2.86507	0.00197079	0.00571715	yes	Domain of unknown function (DUF220)
AT1G23730	5.14	2.27	2.7	32.71	28.09	44.33	28.09	5.14	-2.45022	-3.31867	5.8899e-08	3.57419e-07	yes	BETA CARBONIC ANHYDRASE 3 BCA3
AT1G23760	1.14	2.85	1.75	8.58	6.36	7.47	6.36	2.85	-1.15806	-4.04241	6.02134e-26	1.59205e-24	yes	JP630
AT1G23800	2.4	3.47	2.95	9.52	12.82	16.39	9.52	3.47	-1.45603	-3.12694	2.81807e-51	2.30236e-49	NA	ALDEHYDE DEHYDROGENASE 2B7 ALDH2B7
AT1G23830	1.1	1.05	1.53	9.47	6.95	8.95	6.95	1.53	-2.18348	-3.37478	3.4578e-24	8.37458e-23	NA	unknown protein
AT1G23840	0.12	0.01	0.06	10.23	9.03	7.75	7.75	0.12	-6.01309	-6.63347	5.77625e-38	2.69156e-36	NA	unknown protein
AT1G23850	0.65	0.36	0.67	4.84	8.17	7	4.84	0.67	-2.85277	-4.67642	3.60605e-36	1.55606e-34	NA	unknown protein
AT1G24095	7.81	8.69	8.27	19.63	20.16	17.03	17.03	8.69	-0.97065	-0.926287	1.77347e-05	7.60591e-05	NA	Putative thiol-disulphide oxidoreductase DCC
AT1G24130	0.31	0.37	0.16	1.08	3.67	1.59	1.08	0.37	-1.54543	-5.39108	2.21835e-13	2.40963e-12	yes	Transducin_WD40 repeat-like superfamily protein
AT1G24140	0.32	0.08	0.1	3	1.81	1.21	1.21	0.32	-1.91886	-4.18837	4.30825e-07	2.34812e-06	yes	Matrixin family protein
AT1G24145	0.79	0.1	0.12	6.37	9.56	4.18	4.18	0.79	-2.40358	-5.8017	2.61377e-07	1.46968e-06	yes	unknown protein
AT1G24147	0.01	0.01	0.01	8.65	9.65	7.34	7.34	0.01	-9.51964	-9.73922	3.9832e-13	4.22817e-12	yes	unknown protein
AT1G24150	3.03	2.3	3.2	6.37	5.59	5.31	5.31	3.2	-0.73064	-1.40702	1.69537e-07	9.7589e-07	NA	FORMIN HOMOLOGUE 4 FH4
AT1G24575	6.2	8.42	6.81	22.91	41.22	38.81	22.91	8.42	-1.44409	-2.5414	2.30846e-11	2.05821e-10	NA	unknown protein
AT1G24625	6.73	7.38	5.02	21.64	24.22	31.31	21.64	7.38	-1.55201	-2.4062	2.73698e-32	1.00726e-30	NA	ZINC FINGER PROTEIN 7 ZFP7
AT1G25220	11.19	8.46	10.17	22.86	18.49	22.52	18.49	11.19	-0.724535	-1.12371	1.17967e-09	8.79105e-09	NA	ANTHRANILATE SYNTHASE BETA SUBUNIT 1 ASB1
AT1G25320	16.79	14.71	12.75	27.19	31.52	32.26	27.19	16.79	-0.695474	-0.79227	4.80525e-06	2.24593e-05	NA	Leucine-rich repeat protein kinase family protein
AT1G25370	2.18	3.38	2.53	6.76	6.93	11.69	6.76	3.38	-1	-1.85641	9.96423e-12	9.25789e-11	NA	Protein of unknown function (DUF1639)
AT1G25425	0.8	0.59	0.52	5.26	2.46	8.2	2.46	0.8	-1.62059	-4.05083	1.56096e-09	1.1472e-08	NA	CLAVATA3_ESRRELATED 43 CLE43
AT1G25460	0.18	0.11	0.04	1.49	1.03	1.08	1.03	0.18	-2.51658	-4.8612	2.04674e-06	1.00552e-05	NA	NAD(P)-binding Rossmann-fold superfamily protein
AT1G25570	13.41	18.29	13.98	29.48	35.37	29.9	29.48	18.29	-0.688681	-1.1378	8.43954e-12	7.91328e-11	NA	Di-glucose binding protein with Leucine-rich repeat domain
AT1G26190	4.68	5.91	3.96	21.06	20.06	17.43	17.43	5.91	-1.56034	-1.62511	6.61236e-19	1.12236e-17	NA	Phosphoribulokinase _ Uridine kinase family
AT1G26200	0.04	0.09	0.01	1.5	1	1.69	1	0.09	-3.47393	-5.62913	2.90238e-11	2.55797e-10	yes	TRAM. LAG1 and CLN8 (TLC) lipid-sensing domain containing protein
AT1G26208	0.25	0.56	0.18	1.94	1.43	3.42	1.43	0.56	-1.35252	-2.87411	3.94387e-08	2.4404e-07	NA	Potential natural antisense gene. locus overlaps with AT1G26210
AT1G26340	13.34	16.64	12.69	29.68	29.98	35.83	29.68	16.64	-0.834836	-1.10063	3.00891e-08	1.89098e-07	NA	CYTOCHROME B5 ISOFORM A CB5A
AT1G26450	1.85	1.24	1.42	19.23	20.01	33.27	19.23	1.85	-3.37776	-5.44324	2.49915e-90	6.06477e-88	NA	Carbohydrate-binding X8 domain superfamily protein
AT1G26720	0.41	0.49	0.88	4.56	9.02	4.64	4.56	0.88	-2.37346	-6.70091	5.25972e-14	6.05239e-13	yes	unknown protein
AT1G26730	7.58	6.9	7.81	50.3	84.26	45.15	45.15	7.81	-2.53133	-4.51947	4.43378e-20	8.16469e-19	NA	EXS (ERD1_XPR1_SYG1) family protein
AT1G26762	0.01	0.01	0.01	0.71	0.7	1.09	0.7	0.01	-6.12928	-4.58004	0.0100721	0.0244375	NA	unknown protein
AT1G26930	12.76	9.72	7.76	35.46	36.86	35.59	35.46	12.76	-1.47456	-1.95205	2.50344e-17	3.74827e-16	NA	Galactose oxidase_kelch repeat superfamily protein
AT1G26945	5.58	3.58	3.83	64.22	42.86	91.36	42.86	5.58	-2.94129	-5.27185	3.75573e-12	3.65e-11	yes	KIDARI KDR
AT1G27040	0.14	0.07	0.15	2.69	1.93	3.32	1.93	0.15	-3.68557	-4.11389	7.1441e-28	2.07713e-26	yes	Major facilitator superfamily protein
AT1G27060	1.36	2.13	2.24	4.4	5.49	5.57	4.4	2.24	-0.974005	-0.935847	0.00344725	0.0094215	NA	Regulator of chromosome condensation (RCC1) family protein
AT1G27110	0.31	0.49	0.33	0.99	1.12	1.16	0.99	0.49	-1.01465	-1.65604	4.7207e-06	2.20852e-05	NA	Tetratricopeptide repeat (TPR)-like superfamily protein
AT1G27130	28.27	34.6	27.1	72.38	74.02	94.64	72.38	34.6	-1.06482	-1.55244	9.91151e-20	1.77581e-18	NA	GLUTATHIONE STRANSFERASE TAU 13 GSTU13
AT1G27380	0.01	0.1	0.05	0.19	0.49	0.26	0.19	0.1	-0.925999	-2.55459	3.66934e-07	2.0233e-06	NA	ROPINTERACTIVE CRIB MOTIFCONTAINING PROTEIN 2 RIC2
AT1G27390	32.26	32.24	32.02	70.03	56.37	60.04	56.37	32.26	-0.805181	-0.704149	1.70148e-05	7.3215e-05	NA	TRANSLOCASE OUTER MEMBRANE 202 TOM202
AT1G27435	29.53	35.01	37.02	69.74	58.45	60.82	58.45	37.02	-0.658898	-0.773068	5.99497e-06	2.75472e-05	NA	unknown protein
AT1G27450	68.11	100.77	74.09	177	193.54	201.09	177	100.77	-0.812683	-1.1482	3.09368e-13	3.31988e-12	NA	ADENINE PHOSPHORIBOSYL TRANSFERASE 1 APT1
AT1G27620	0.21	0.46	0.33	5.18	6.62	6.42	5.18	0.46	-3.49325	-3.88492	5.88679e-29	1.81719e-27	yes	HXXXD-type acyl-transferase family protein
AT1G27670	0.07	0.24	0.07	2.73	2.05	3.7	2.05	0.24	-3.09452	-4.10771	4.30036e-05	0.000172903	yes	unknown protein
AT1G27770	11.45	14.16	10.42	24.99	28.69	22.06	22.06	14.16	-0.639612	-1.15112	2.85269e-11	2.51781e-10	NA	AUTOINHIBITED CA2+ATPASE 1 ACA1
AT1G27890	0.45	0.96	0.39	1.85	2.29	2.44	1.85	0.96	-0.946419	-2.10964	0.0100552	0.0244013	yes	Polynucleotidyl transferase. ribonuclease H-like superfamily protein
AT1G27970	42.32	50.75	37.14	114.31	128.76	130.7	114.31	50.75	-1.17147	-1.84766	1.21307e-28	3.67974e-27	NA	NUCLEAR TRANSPORT FACTOR 2B NTF2B
AT1G27980	9.7	8.67	8.4	18.59	20.95	19.19	18.59	9.7	-0.93847	-1.04772	1.31399e-09	9.74166e-09	NA	DIHYDROSPHINGOSINE PHOSPHATE LYASE DPL1
AT1G28260	1.78	1.45	1.65	6.89	7.07	7.31	6.89	1.78	-1.95263	-2.17292	3.90049e-18	6.2566e-17	NA	Telomerase activating protein Est1
AT1G28370	4.82	2.03	4.98	13.14	14.41	18.02	13.14	4.98	-1.39975	-2.90344	1.85336e-23	4.25734e-22	yes	ERF DOMAIN PROTEIN 11 ERF11
AT1G28400	136.7	120.03	103.19	475.52	324.54	433.18	324.54	136.7	-1.24738	-2.10997	6.64971e-39	3.24025e-37	yes	unknown protein
AT1G28430	0.01	0.01	0.01	0.16	0.14	0.08	0.08	0.01	-3	-3.66297	6.39814e-05	0.00024979	yes	CYTOCHROME P450. FAMILY 705. SUBFAMILY A. POLYPEPTIDE 24 CYP705A24
AT1G28480	0.65	0.01	0.11	8.96	7.37	5.67	5.67	0.65	-3.12484	-7.32174	7.36648e-07	3.86954e-06	yes	GRX480
AT1G28510	5.03	7.41	6.43	11.53	12.9	15.93	11.53	7.41	-0.637847	-0.897126	4.66689e-06	2.18501e-05	NA	Optic atrophy 3 protein (OPA3)
AT1G28650	0.12	0.3	0.41	2.88	1.65	2.41	1.65	0.41	-2.00877	-1.67789	0.000148018	0.000539789	yes	GDSL-like Lipase_Acylhydrolase superfamily protein
AT1G28680	3.81	3.46	3.61	9.41	9.07	13.73	9.07	3.81	-1.25131	-1.98061	1.55266e-17	2.36371e-16	NA	HXXXD-type acyl-transferase family protein
AT1G29195	5.26	3.89	3.73	14.93	9.5	14.15	9.5	5.26	-0.852865	-1.73092	1.59128e-10	1.30748e-09	yes	unknown protein
AT1G29230	0.09	0.09	0.05	0.62	0.36	0.24	0.24	0.09	-1.41504	-2.65952	0.00278244	0.00776118	yes	CBLINTERACTING PROTEIN KINASE 18 CIPK18
AT1G29240	2.64	1.5	1.83	9.37	7.89	5.04	5.04	2.64	-0.932886	-2.14146	4.57709e-09	3.18254e-08	NA	Protein of unknown function (DUF688)
AT1G29270	0.66	0.13	0.52	5.81	5.93	6.94	5.81	0.66	-3.138	-2.51998	1.30652e-07	7.61179e-07	NA	unknown protein
AT1G29280	9.67	14.62	12.34	29.4	24.87	35.02	24.87	14.62	-0.766463	-5.32999	6.10944e-40	3.11315e-38	yes	WRKY DNABINDING PROTEIN 65 WRKY65
AT1G29290	7.28	5.95	5.82	53.1	61.76	73.91	53.1	7.28	-2.8667	-4.71274	2.89943e-78	5.14964e-76	yes	unknown protein
AT1G29420	0.01	0.01	0.15	0.91	1.1	0.76	0.76	0.15	-2.34104	-4.30095	5.33732e-08	3.25093e-07	NA	SAUR-like auxin-responsive protein family
AT1G29430	0.01	0.01	0.01	5.29	4.34	10.61	4.34	0.01	-8.76155	-9.39803	5.11965e-18	8.15352e-17	NA	SAUR-like auxin-responsive protein family
AT1G29440	0.23	0.01	0.1	9.77	6.42	14.02	6.42	0.23	-4.80287	-8.32006	7.85305e-18	1.22911e-16	NA	SMALL AUXIN UP RNA 63 SAUR63
AT1G29450	0.01	0.01	0.01	4.4	2.02	10.28	2.02	0.01	-7.65821	-9.12067	2.11208e-13	2.30178e-12	NA	SAUR-like auxin-responsive protein family
AT1G29460	0.01	0.01	0.01	3.73	2.28	8.44	2.28	0.01	-7.83289	-8.91189	4.69935e-20	8.62134e-19	NA	SAUR-like auxin-responsive protein family
AT1G29490	0.22	0.13	0.09	5.96	2.9	12.04	2.9	0.22	-3.72048	-7.38982	9.96151e-16	1.31621e-14	NA	SAUR-like auxin-responsive protein family
AT1G29500	0.47	2.26	1.01	21.6	13.17	30.57	13.17	2.26	-2.54286	-5.14933	3.52279e-18	5.70302e-17	NA	SAUR-like auxin-responsive protein family
AT1G29510	0.25	0.3	0.32	14.14	7.04	15.91	7.04	0.32	-4.45943	-5.16869	4.19843e-19	7.24163e-18	NA	SMALL AUXIN UPREGULATED 68 SAUR68
AT1G29600	0.01	0.01	0.01	0.45	0.36	0.47	0.36	0.01	-5.16993	-5.41504	2.50306e-11	2.22122e-10	NA	Zinc finger C-x8-C-x5-C-x3-H type family protein
AT1G29660	1.7	3.61	2.59	19.68	13.83	40.94	13.83	3.61	-1.93773	-5.41844	3.3847e-07	1.87563e-06	NA	GDSL-like Lipase_Acylhydrolase superfamily protein
AT1G29720	0.07	0.06	0.09	0.91	1.1	1.24	0.91	0.09	-3.33787	-5.06971	7.09769e-45	4.51855e-43	NA	Leucine-rich repeat transmembrane protein kinase
AT1G30070	28.1	32.02	30.96	73.7	68.95	81.49	68.95	32.02	-1.10658	-1.08432	3.77841e-10	2.98546e-09	NA	SGS domain-containing protein
AT1G30080	4.44	7.11	3.47	13.01	15.01	12.87	12.87	7.11	-0.856091	-1.13788	6.60316e-06	3.01497e-05	yes	Glycosyl hydrolase superfamily protein
AT1G30100	2.1	3.2	2.43	40.95	36.89	49.58	36.89	3.2	-3.52709	-4.06497	1.79856e-88	4.15874e-86	yes	NINECISEPOXYCAROTENOID DIOXYGENASE 5 NCED5
AT1G30190	0.56	0.07	0.47	12.78	9.04	6.66	6.66	0.56	-3.57202	-6.18627	8.1737e-11	6.89867e-10	yes	unknown protein
AT1G30280	0.07	0.01	0.03	0.3	0.36	0.57	0.3	0.07	-2.09954	-3.81063	1.88574e-05	8.05218e-05	NA	Chaperone DnaJ-domain superfamily protein
AT1G30370	0.01	0.04	0.01	1.1	0.71	0.29	0.29	0.04	-2.85798	-5.12928	0.00145988	0.0043599	NA	DAD1LIKE ACYLHYDROLASE DLAH
AT1G30420	0.99	0.68	0.71	7.98	10.49	6.49	6.49	0.99	-2.71272	-3.58639	1.17999e-40	6.16667e-39	NA	ATPBINDING CASSETTE C11 ABCC11
AT1G30620	10.6	12.09	7.98	22.37	30.21	23.86	22.37	12.09	-0.887751	-1.1005	3.96032e-10	3.11613e-09	NA	MURUS 4 MUR4
AT1G30660	0.97	1.54	1.41	2.57	3.99	4.22	2.57	1.54	-0.738838	-1.78377	1.06963e-08	7.09903e-08	NA	nucleic acid binding
AT1G30730	3.6	1.67	3	19.91	12.21	16.56	12.21	3.6	-1.76199	-4.16459	3.93599e-42	2.22284e-40	yes	FAD-binding Berberine family protein
AT1G30760	32.23	23.39	20.13	211.48	88.82	123.05	88.82	32.23	-1.46248	-4.6499	3.7891e-131	1.89532e-128	yes	FAD-binding Berberine family protein
AT1G30820	15.12	20.62	15.28	93.34	74.82	37.21	37.21	20.62	-0.851646	-2.2026	0.00869555	0.0214458	NA	CTP synthase family protein
AT1G30850	0.5	0.99	0.67	3.68	3.2	1.52	1.52	0.99	-0.618571	-1.95936	4.15456e-09	2.90606e-08	yes	ROOT HAIR SPECIFIC 4 RSH4
AT1G30860	2.6	2.69	2.68	9.28	8.15	7.3	7.3	2.69	-1.44029	-1.36577	1.5571e-08	1.01072e-07	NA	RING_U-box superfamily protein
AT1G30900	1.58	1.78	1.46	7.36	8.41	8.6	7.36	1.78	-2.04783	-5.68174	1.30878e-15	1.71266e-14	NA	VACUOLAR SORTING RECEPTOR 6 VSR6
AT1G31280	5.17	5.71	5.55	10.55	9.26	10.51	9.26	5.71	-0.697521	-0.846541	8.44453e-06	3.79911e-05	NA	ARGONAUTE 2 AGO2
AT1G31290	1.41	0.74	1.18	6.97	12.5	4.1	4.1	1.41	-1.53993	-3.07691	5.97432e-06	2.74575e-05	yes	ARGONAUTE 3 AGO3
AT1G31470	2.83	2.58	3.09	6.15	5.08	5.52	5.08	3.09	-0.717222	-0.763823	0.00287187	0.00798249	NA	NUCLEAR FUSION DEFECTIVE 4 NFD4
AT1G31540	2.52	1.43	1.8	7.46	7.78	4.75	4.75	2.52	-0.914504	-1.92856	3.09543e-13	3.3203e-12	yes	Disease resistance protein (TIR-NBS-LRR class) family
AT1G31580	5.51	2.14	2.13	112.05	126.34	164.64	112.05	5.51	-4.34595	-5.20687	2.54407e-46	1.68984e-44	NA	ECS1
AT1G31660	25.24	24.91	20.95	45.67	40.01	50.39	40.01	25.24	-0.664649	-0.830333	8.42426e-07	4.3857e-06	NA	contains IP domain Bystin (InterPro:IPR007955)
AT1G31940	6.5	8.23	6.43	13.41	15.17	14.77	13.41	8.23	-0.704345	-1.04481	3.02753e-06	1.45471e-05	NA	unknown protein
AT1G32350	0.4	0.01	0.09	20.11	13.7	7.96	7.96	0.4	-4.3147	-8.07066	1.74012e-14	2.07847e-13	yes	ALTERNATIVE OXIDASE 1D AOX1D
AT1G32440	4.62	6.54	6.57	18.31	14.81	21.18	14.81	6.57	-1.17261	-1.89936	1.08573e-22	2.37177e-21	NA	PLASTIDIAL PYRUVATE KINASE 3 PKp3
AT1G32450	0.01	0.01	0.02	0.44	0.17	0.23	0.17	0.02	-3.08746	-3.42181	6.57662e-07	3.48149e-06	yes	NITRATE TRANSPORTER 1.5 NRT1.5
AT1G32870	6.3	11.26	5.31	39.57	35.52	29.01	29.01	11.26	-1.36534	-1.2325	0.000118919	0.000441648	NA	NAC DOMAIN PROTEIN 13 NAC13
AT1G32910	0.04	0.01	0.04	0.89	0.87	1.42	0.87	0.04	-4.44294	-4.38951	0.000215123	0.000760407	yes	HXXXD-type acyl-transferase family protein
AT1G32940	2.06	2.82	1.96	5.3	7.38	7.49	5.3	2.82	-0.910297	-0.6268	0.00674385	0.0171092	NA	SBT3.5
AT1G32950	0.03	0.22	0.15	0.54	0.6	0.63	0.54	0.22	-1.29546	-2.8932	0.000321423	0.00110337	NA	Subtilase family protein
AT1G32960	0.21	0.18	0.19	8.08	12.03	10.54	8.08	0.21	-5.26589	-5.9993	4.20032e-30	1.37084e-28	yes	SBT3.3
AT1G33030	0.86	0.25	0.48	13.14	13.85	12.56	12.56	0.86	-3.86836	-5.87792	5.69204e-55	5.20567e-53	NA	O-methyltransferase family protein
AT1G33260	1.14	1.15	1.44	2.77	2.62	3.01	2.62	1.44	-0.863498	-1.10947	0.00426668	0.0114029	NA	Protein kinase superfamily protein
AT1G33440	0.03	0.23	0.13	1.3	1.78	1.17	1.17	0.23	-2.3468	-2.71579	3.81764e-08	2.36767e-07	yes	Major facilitator superfamily protein
AT1G33720	0.27	0.17	0.25	3.38	4.43	4.96	3.38	0.27	-3.64599	-2.48318	4.17121e-15	5.24827e-14	yes	CYTOCHROME P450. FAMILY 76. SUBFAMILY C. POLYPEPTIDE 6 CYP76C6
AT1G33730	0.05	0.01	0.23	2.44	3.44	1.43	1.43	0.23	-2.63631	-3.71374	5.03971e-06	2.34701e-05	yes	CYTOCHROME P450. FAMILY 76. SUBFAMILY C. POLYPEPTIDE 5 CYP76C5
AT1G33770	0.03	0.05	0.01	0.41	0.22	0.4	0.22	0.05	-2.1375	-5.83056	4.53591e-06	2.12816e-05	yes	Protein kinase superfamily protein
AT1G33800	6.98	6.28	6.3	17.91	13.52	21.44	13.52	6.98	-0.953796	-5.22278	2.96464e-63	3.56193e-61	NA	Protein of unknown function (DUF579)
AT1G33950	0.01	0.01	0.01	0.91	0.77	2.03	0.77	0.01	-6.26679	-5.98123	5.54011e-07	2.97257e-06	NA	Avirulence induced gene (AIG1) family protein
AT1G33960	0.01	0.01	0.03	37.3	41.03	46.61	37.3	0.03	-10.28	-9.53857	4.58625e-50	3.59134e-48	yes	AVRRPT2INDUCED GENE 1 AIG1
AT1G34110	5.62	7.52	6.52	20.92	22.98	24.65	20.92	7.52	-1.47608	-1.99793	2.44445e-28	7.30652e-27	NA	Leucine-rich receptor-like protein kinase family protein
AT1G34180	0.16	0.14	0.05	3.59	3.99	4.15	3.59	0.16	-4.48784	-5.03353	2.02132e-29	6.38435e-28	NA	NAC DOMAIN CONTAINING PROTEIN 16 NAC016
AT1G34420	0.65	0.46	0.47	7.14	7.71	5.53	5.53	0.65	-3.08877	-3.56427	8.29556e-13	8.61908e-12	NA	leucine-rich repeat transmembrane protein kinase family protein
AT1G34670	0.73	1.42	0.97	5.72	3.86	4.96	3.86	1.42	-1.44271	-8.10191	2.63832e-27	7.4844e-26	yes	MYB DOMAIN PROTEIN 93 MYB93
AT1G34750	9.02	8.54	6.79	18.59	20.64	20.05	18.59	9.02	-1.04333	-1.55013	3.32203e-15	4.20139e-14	NA	Protein phosphatase 2C family protein
AT1G35210	0.72	0.25	0.36	7.51	11.83	9.67	7.51	0.72	-3.38274	-5.1146	9.07976e-17	1.30219e-15	yes	unknown protein
AT1G35230	3	3.11	2.3	31.45	39.63	65.37	31.45	3.11	-3.33807	-4.64905	8.93185e-49	6.59397e-47	yes	ARABINOGALACTAN PROTEIN 5 AGP5
AT1G35250	0.48	0.32	0.4	0.74	0.8	1.87	0.74	0.48	-0.624491	-2.46281	6.45879e-06	2.954e-05	yes	Thioesterase superfamily protein
AT1G35260	2.98	2.32	2.69	9.72	12.09	17.83	9.72	2.98	-1.70564	-3.68975	1.4777e-48	1.07155e-46	yes	MLPLIKE PROTEIN 165 MLP165
AT1G35310	0.14	0.13	0.14	12.45	10.34	16.63	10.34	0.14	-6.20667	-7.3438	4.98857e-19	8.55035e-18	yes	MLPLIKE PROTEIN 168 MLP168
AT1G35320	9.7	10.1	8.63	21.56	25.24	21.84	21.56	10.1	-1.094	-1.58861	2.08117e-18	3.42806e-17	yes	unknown protein
AT1G35350	0.24	0.14	0.16	1.08	1.29	2.12	1.08	0.24	-2.16993	-4.76482	6.63605e-19	1.1256e-17	NA	EXS (ERD1_XPR1_SYG1) family protein
AT1G35580	23.19	26.43	20.7	45.92	45.16	45.51	45.16	26.43	-0.772869	-0.92168	1.91646e-08	1.23352e-07	NA	CYTOSOLIC INVERTASE 1 CINV1
AT1G35710	2.65	3.4	3.29	34.69	34.78	26.4	26.4	3.4	-2.95693	-3.02665	1.29154e-12	1.30863e-11	yes	Protein kinase family protein with leucine-rich repeat domain
AT1G35720	286.16	395.69	325.84	1044.6	1236.99	1150.43	1044.6	395.69	-1.40051	-2.84076	5.0566e-68	6.8854e-66	NA	ANNEXIN 1 ANNAT1
AT1G35910	1.29	0.12	0.54	13.4	11.24	9	9	1.29	-2.80255	-5.60171	1.24702e-44	7.83702e-43	yes	TREHALOSE6PHOSPHATE PHOSPHATASE D TPPD
AT1G36310	20.58	22.01	23.72	40.47	36.4	36.66	36.4	23.72	-0.617834	-0.612341	0.00045638	0.00151961	NA	S-adenosyl-L-methionine-dependent methyltransferases superfamily protein
AT1G41830	17.28	19.03	16.21	45.42	34.1	44.13	34.1	19.03	-0.841496	-1.71327	5.02625e-25	1.27004e-23	NA	SKU5SIMILAR 6 SKS6
AT1G42440	18.91	16.01	12.66	29.49	33.84	31.85	29.49	18.91	-0.641076	-0.628298	0.000154097	0.000559709	NA	unknown
AT1G43910	6.2	4.98	5.86	285.39	239.79	236.83	236.83	6.2	-5.25544	-6.16559	2.74777e-118	1.18154e-115	NA	P-loop containing nucleoside triphosphate hydrolases superfamily protein
AT1G44090	0.01	0.04	0.01	0.15	0.19	0.25	0.15	0.04	-1.90689	-4.45443	0.00716732	0.0180453	yes	GIBBERELLIN 20OXIDASE 5 GA20OX5
AT1G44130	0.62	0.14	0.01	2.94	3.21	2.74	2.74	0.62	-2.14384	-4.18615	1.66403e-06	8.29307e-06	yes	Eukaryotic aspartyl protease family protein
AT1G44160	0.05	0.1	0.12	0.39	0.34	0.41	0.34	0.12	-1.5025	-2.078	5.19826e-06	2.41214e-05	NA	HSP40_DnaJ peptide-binding protein
AT1G44542	0.15	0.09	0.05	4.58	3.01	2.05	2.05	0.15	-3.77259	-7.13423	1.33249e-14	1.60645e-13	yes	Cyclase family protein
AT1G44830	1.29	1	1.13	3.59	2.34	6.87	2.34	1.29	-0.859137	-3.25511	6.94477e-10	5.31926e-09	yes	member of the DREB subfamily A-5 of ERF_AP2 transcription factor family
AT1G44835	11.52	15.16	13.53	25.04	24.05	30.25	24.05	15.16	-0.665767	-0.846143	1.43473e-06	7.2178e-06	NA	YbaK_aminoacyl-tRNA synthetase-associated domain
AT1G45145	15.18	15.46	14.25	121.1	141.33	152.14	121.1	15.46	-2.96959	-2.99263	4.59032e-65	5.89052e-63	yes	THIOREDOXIN HTYPE 5 TRX5
AT1G45191	0.32	0.21	0.29	0.65	0.58	0.56	0.56	0.32	-0.807355	-2.33356	4.38475e-05	0.000176065	NA	BETA GLUCOSIDASE 1 BGLU1
AT1G45201	0.37	0.52	0.58	2.32	1.57	3.44	1.57	0.58	-1.43664	-5.04039	2.24373e-09	1.61699e-08	yes	TRIACYLGLYCEROL LIPASELIKE 1 TLL1
AT1G45249	2.71	2.11	2.22	13.49	11.99	7.96	7.96	2.71	-1.55448	-3.04468	8.33321e-05	0.000317944	NA	ABSCISIC ACID RESPONSIVE ELEMENTSBINDING FACTOR 2 ABF2
AT1G45332	9.38	11.8	8.38	26.91	23.25	19.38	19.38	11.8	-0.715782	-0.678317	5.56331e-05	0.000219435	NA	Translation elongation factor EFG_EF2 protein
AT1G46480	5.31	6.42	4.2	15.96	15.67	28.05	15.67	6.42	-1.28736	-1.8791	4.58273e-21	9.10971e-20	yes	WUSCHEL RELATED HOMEOBOX 4 WOX4
AT1G47410	2.25	2.78	2.02	6.56	7.38	5.82	5.82	2.78	-1.06593	-1.89978	1.08716e-10	9.06032e-10	NA	unknown protein
AT1G47480	0.84	0.63	0.93	2.32	2.94	3.56	2.32	0.93	-1.31882	-4.41502	3.00439e-19	5.2004e-18	yes	alpha_beta-Hydrolases superfamily protein
AT1G47485	2.69	1.01	1.21	10.33	10.53	12.69	10.33	2.69	-1.94116	-3.68615	2.70264e-38	1.2788e-36	yes	CEP1. candidate for a novel peptide plant hormone.
AT1G47510	0.32	0.33	0.26	18.77	15.33	6.7	6.7	0.33	-4.34362	-6.78034	2.86748e-11	2.52904e-10	yes	INOSITOL POLYPHOSPHATE 5PHOSPHATASE 11 5PTASE11
AT1G47890	0.02	0.04	0.02	3.84	4.41	2.71	2.71	0.04	-6.08215	-7.09803	6.91458e-29	2.12376e-27	yes	RECEPTOR LIKE PROTEIN 7 RLP7
AT1G47960	12.85	12.6	12.25	31.48	60.48	35.32	31.48	12.85	-1.29267	-2.32887	4.93775e-09	3.42457e-08	NA	CELL WALL _ VACUOLAR INHIBITOR OF FRUCTOSIDASE 1 C_VIF1
AT1G48000	1.25	1.23	0.87	4.3	4.68	3.37	3.37	1.25	-1.43082	-1.31809	0.00354874	0.00967516	yes	MYB DOMAIN PROTEIN 112 MYB112
AT1G48260	0.01	0.09	0.02	0.28	0.24	0.26	0.24	0.09	-1.41504	-4.5052	0.00556357	0.0144193	NA	CBLINTERACTING PROTEIN KINASE 17 CIPK17
AT1G48330	9.95	9.78	5.56	33.44	37.27	16.31	16.31	9.95	-0.712988	-2.54129	4.04694e-24	9.71502e-23	NA	unknown protein
AT1G48370	8.94	10.62	9.83	17.81	19.85	16.21	16.21	10.62	-0.6101	-0.727424	5.26966e-05	0.000208804	NA	YELLOW STRIPE LIKE 8 YSL8
AT1G48400	0.2	0.21	0.12	0.74	0.59	0.42	0.42	0.21	-1	-2.48501	0.00372544	0.0101018	yes	F-box_RNI-like_FBD-like domains-containing protein
AT1G48605	6.16	5.49	3.86	14.41	12.98	13.92	12.98	6.16	-1.07529	-1.05368	0.000126763	0.000468338	NA	ATHAL3B
AT1G48690	0.01	0.01	0.01	0.29	0.08	0.28	0.08	0.01	-3	-4.43741	0.000295971	0.00102259	yes	Auxin-responsive GH3 family protein
AT1G48920	162.89	176.13	152.79	414.91	298.98	415.88	298.98	176.13	-0.763408	-0.744253	1.77707e-06	8.80633e-06	NA	NUCLEOLIN LIKE 1 NUCL1
AT1G49050	7.08	8.5	5.11	20.51	23.98	27.56	20.51	8.5	-1.27079	-1.92431	4.33853e-24	1.03542e-22	NA	Eukaryotic aspartyl protease family protein
AT1G49160	0.22	0.14	0.13	3.88	3.63	3.61	3.61	0.22	-4.03642	-6.22855	1.6193e-36	7.09999e-35	NA	WNK7
AT1G49410	55.28	63.53	44.59	105.71	103.92	98.89	98.89	63.53	-0.638387	-0.999021	1.06157e-09	7.94237e-09	NA	TRANSLOCASE OF THE OUTER MITOCHONDRIAL MEMBRANE 6 TOM6
AT1G49450	0.65	0.81	0.4	9.78	9.81	1.92	1.92	0.81	-1.24511	-5.43846	1.93615e-08	1.24456e-07	yes	Transducin_WD40 repeat-like superfamily protein
AT1G49750	24.02	13.04	14.58	66.35	40.96	37.22	37.22	24.02	-0.631842	-1.01384	0.00882136	0.0217145	NA	Leucine-rich repeat (LRR) family protein
AT1G49800	0.12	0.01	0.01	2.8	1.38	2.36	1.38	0.12	-3.52356	-5.54579	2.18212e-08	1.39608e-07	yes	unknown protein
AT1G49810	0.01	0.01	0.01	0.11	0.18	0.05	0.05	0.01	-2.32193	-4.44029	0.00407823	0.0109434	yes	NA+_H+ ANTIPORTER 2 NHD2
AT1G49920	0.38	0.33	0.66	1.69	1.9	2.36	1.69	0.66	-1.35649	-2.01691	1.4595e-05	6.35163e-05	NA	MuDR family transposase
AT1G49960	0.16	0.16	0.06	1.29	0.77	1.56	0.77	0.16	-2.26679	-4.47649	1.237e-14	1.49501e-13	yes	Xanthine_uracil permease family protein
AT1G50400	0.33	0.24	0.1	2.96	2.26	2.35	2.26	0.33	-2.77578	-4.00377	3.54626e-11	3.09651e-10	NA	Eukaryotic porin family protein
AT1G50420	10.44	14.84	13.99	25.36	28.79	22.76	22.76	14.84	-0.617009	-0.67912	0.00010843	0.000405435	NA	SCARECROWLIKE 3 SCL3
AT1G50520	1.37	1.58	1.04	2.99	2.81	4.4	2.81	1.58	-0.830646	-1.63264	1.42884e-05	6.22373e-05	NA	CYTOCHROME P450. FAMILY 705. SUBFAMILY A. POLYPEPTIDE 27 CYP705A27
AT1G50560	1.78	1.98	1.61	4.96	5.53	4.02	4.02	1.98	-1.0217	-1.85775	3.54524e-06	1.68759e-05	NA	CYTOCHROME P450. FAMILY 705. SUBFAMILY A. POLYPEPTIDE 25 CYP705A25
AT1G50570	76.3	89.87	80.06	170.67	162.38	157.14	157.14	89.87	-0.806139	-0.662346	2.71801e-05	0.000112932	NA	Calcium-dependent lipid-binding (CaLB domain) family protein
AT1G50630	5.35	6	3.85	15.67	17.52	11.48	11.48	6	-0.936088	-2.00839	1.09962e-15	1.44746e-14	NA	Protein of unknown function (DUF3537)
AT1G50740	19.01	14.34	14.99	33.77	33.24	31.07	31.07	19.01	-0.708764	-0.961579	6.01821e-07	3.20945e-06	NA	Transmembrane proteins 14C
AT1G50830	0.08	0.05	0.11	0.5	0.35	0.44	0.35	0.11	-1.66985	-3.57075	0.00679982	0.0172369	NA	Aminotransferase-like. plant mobile domain family protein
AT1G51000	0.01	0.01	1.34	33.24	67.69	16.37	16.37	1.34	-3.61075	-8.194	6.08737e-10	4.69335e-09	yes	unknown protein
AT1G51010	0.82	0.24	4.51	32.39	57.73	12.37	12.37	4.51	-1.45565	-6.20707	3.26258e-10	2.60221e-09	yes	unknown protein
AT1G51020	2.77	1.01	7	28.03	48.72	11.12	11.12	7	-0.66773	-5.25049	1.90072e-14	2.26149e-13	NA	unknown protein
AT1G51030	0.53	0.7	0.8	4.26	11.42	2.63	2.63	0.8	-1.71699	-3.17308	2.26669e-08	1.44792e-07	yes	unknown protein
AT1G51170	15.97	18.06	21.16	58.47	45.87	51.52	45.87	21.16	-1.11621	-1.84758	4.81503e-19	8.26446e-18	NA	Protein kinase superfamily protein
AT1G51350	4.03	5.07	4.91	8.1	8.52	11.56	8.1	5.07	-0.675936	-0.681595	0.000451173	0.00150432	NA	ARM repeat superfamily protein
AT1G51380	6.45	5.6	4.84	13.37	10.51	12.89	10.51	6.45	-0.704392	-0.894348	2.54568e-05	0.000106385	NA	DEA(D_H)-box RNA helicase family protein
AT1G51420	0.72	1.16	0.65	22.14	24.59	32.07	22.14	1.16	-4.25446	-6.08225	2.19813e-86	4.81038e-84	NA	SUCROSEPHOSPHATASE 1 SPP1
AT1G51630	31.32	37.37	28.81	57.91	62.37	63.52	57.91	37.37	-0.631932	-0.832096	2.37456e-07	1.34298e-06	NA	O-fucosyltransferase family protein
AT1G51660	7.5	7.96	8.91	18.45	13.61	20.12	13.61	8.91	-0.61117	-0.781952	8.88439e-05	0.000337712	NA	MITOGENACTIVATED PROTEIN KINASE KINASE 4 MKK4
AT1G51670	0.08	0.46	0.26	2.34	2.03	2.05	2.03	0.46	-2.14177	-2.02991	0.000734904	0.00233777	NA	unknown protein
AT1G51840	0.3	0.28	0.23	2.05	0.95	2.22	0.95	0.3	-1.66297	-4.96122	6.90786e-07	3.64346e-06	yes	protein kinase-related
AT1G51860	0.17	0.34	0.13	1.05	0.8	0.94	0.8	0.34	-1.23447	-5.97354	3.38317e-12	3.30101e-11	yes	Leucine-rich repeat protein kinase family protein
AT1G51890	0.02	0.01	0.04	0.92	1.07	1.25	0.92	0.04	-4.52356	-6.8603	8.1075e-06	3.65755e-05	yes	Leucine-rich repeat protein kinase family protein
AT1G52160	4.6	4.37	4.3	10.18	8.1	11.53	8.1	4.6	-0.816288	-0.895477	3.64131e-06	1.73096e-05	NA	TRNASE Z3 TRZ3
AT1G52190	2.08	1.35	1.64	7.57	4.84	7.88	4.84	2.08	-1.21842	-3.10522	0.000313703	0.00107869	yes	Major facilitator superfamily protein
AT1G52290	0.42	0.53	0.7	3.5	3.52	5.28	3.5	0.7	-2.32193	-2.92954	2.68575e-20	5.03271e-19	NA	PROLINERICH EXTENSINLIKE RECEPTOR KINASE 15 PERK15
AT1G52400	12.07	8.91	11.12	63.22	31.27	63.62	31.27	12.07	-1.37335	-2.38293	4.92494e-12	4.74304e-11	yes	BETA GLUCOSIDASE 18 BGLU18
AT1G52560	0.64	0.66	0.31	1.59	1.61	1.43	1.43	0.66	-1.11548	-1.55273	0.00726201	0.0182593	NA	HSP20-like chaperones superfamily protein
AT1G52565	7.96	6.74	5.69	22.48	19.14	16.21	16.21	7.96	-1.02604	-2.39138	2.45315e-07	1.38477e-06	NA	unknown protein
AT1G52750	0.57	0.97	0.54	2.42	2.59	4.17	2.42	0.97	-1.31895	-3.34211	6.18259e-14	7.06129e-13	NA	alpha_beta-Hydrolases superfamily protein
AT1G52780	7.01	5.09	6.33	17.17	10.71	11.58	10.71	7.01	-0.611472	-0.917672	1.0267e-06	5.26891e-06	NA	Protein of unknown function (DUF2921)
AT1G52830	0.17	0.05	0.1	2.37	1.39	3.92	1.39	0.17	-3.03148	-4.12575	7.8416e-05	0.000301109	yes	INDOLE3ACETIC ACID 6 IAA6
AT1G52855	2.81	3.85	2.88	11.66	16.42	12.04	11.66	3.85	-1.59864	-2.28653	3.00474e-10	2.40674e-09	NA	unknown protein
AT1G52880	0.3	0.56	0.54	1.5	1.27	1.67	1.27	0.56	-1.18133	-2.28115	1.75369e-06	8.69923e-06	NA	NO APICAL MERISTEM NAM
AT1G52900	0.01	0.01	0.01	2.38	5.86	1.83	1.83	0.01	-7.5157	-8.39089	4.05983e-07	2.21964e-06	yes	Toll-Interleukin-Resistance (TIR) domain family protein
AT1G53100	0.01	0.03	0.01	0.42	0.67	0.44	0.42	0.03	-3.80735	-4.93546	1.18097e-06	6.01281e-06	NA	Core-2_I-branching beta-1.6-N-acetylglucosaminyltransferase family protein
AT1G53130	0.08	0.09	0.08	4.08	2.75	10.33	2.75	0.09	-4.93336	-6.10098	1.12827e-08	7.46393e-08	yes	GRIM REAPER GRI
AT1G53180	2.17	2.58	2.14	17.18	16.24	22.01	16.24	2.58	-2.65411	-4.35768	1.96058e-67	2.64032e-65	yes	unknown protein
AT1G53270	0.95	0.79	1.1	2.02	2.44	2.04	2.02	1.1	-0.876852	-2.62449	4.94811e-09	3.42981e-08	NA	ATPBINDING CASSETTE G10 ABCG10
AT1G53310	41.62	72.18	46.3	146.05	150.93	170.41	146.05	72.18	-1.01679	-1.87594	4.92968e-32	1.78473e-30	NA	PHOSPHOENOLPYRUVATE CARBOXYLASE 1 PPC1
AT1G53470	4.79	5.16	4.22	43.51	35.77	26.23	26.23	5.16	-2.34577	-3.18139	2.36634e-20	4.45461e-19	NA	MECHANOSENSITIVE CHANNEL OF SMALL CONDUCTANCELIKE 4 MSL4
AT1G53480	0.04	0.01	0.01	3.72	5.24	5.67	3.72	0.04	-6.53916	-7.92975	8.28873e-34	3.27144e-32	NA	MTO 1 RESPONDING DOWN 1 MRD1
AT1G53490	1.45	2.37	1.49	5.11	5.97	5.45	5.11	2.37	-1.10844	-2.04637	1.17609e-20	2.26975e-19	NA	HOMOLOG OF HUMAN HEI10 ENHANCER OF CELL INVASION NO.10 HEI10
AT1G53830	2.69	2.18	1.5	21.43	9.66	22.59	9.66	2.69	-1.84442	-7.36608	1.16809e-97	3.40831e-95	yes	PECTIN METHYLESTERASE 2 PME2
AT1G53840	29.05	28.65	25.47	67.45	61.44	53.1	53.1	29.05	-0.870174	-1.09648	3.09288e-11	2.71805e-10	NA	PECTIN METHYLESTERASE 1 PME1
AT1G53880	4.11	4.33	4.24	7.23	7.93	8.47	7.23	4.33	-0.739629	-0.813532	8.06221e-05	0.000308709	NA	Eukaryotic translation initiation factor 2B (eIF-2B) family protein
AT1G53900	4.35	3.96	3.93	6.92	7.41	8.09	6.92	4.35	-0.669757	-0.876329	2.06142e-05	8.74746e-05	NA	Eukaryotic translation initiation factor 2B (eIF-2B) family protein
AT1G53980	0.28	0.01	0.01	1.17	1.8	0.8	0.8	0.28	-1.51457	-3.65153	0.00510525	0.01339	yes	Ubiquitin-like superfamily protein
AT1G54020	14.85	3.11	4.27	54.88	36.41	43.51	36.41	14.85	-1.29387	-3.80122	1.20005e-75	1.96088e-73	yes	GDSL-like Lipase_Acylhydrolase superfamily protein
AT1G54120	0.75	0.59	0.63	1.76	1.35	2.55	1.35	0.75	-0.847997	-2.39883	0.00457808	0.0121556	NA	unknown protein
AT1G54330	0.48	1.25	0.6	5.46	7.79	3.87	3.87	1.25	-1.63041	-2.91641	1.73346e-05	7.44997e-05	yes	NAC DOMAIN CONTAINING PROTEIN 20 NAC020
AT1G54890	0.88	0.15	0.46	4.64	1.36	5.44	1.36	0.88	-0.628031	-2.9407	8.90216e-07	4.60904e-06	yes	Late embryogenesis abundant (LEA) protein-related
AT1G54990	27.18	39.13	44.56	85.59	80.09	103.99	80.09	44.56	-0.845873	-1.20402	1.1846e-13	1.31736e-12	NA	AUXIN RESISTANT 4 AXR4
AT1G55010	0.21	0.19	0.21	7.52	14.54	16.18	7.52	0.21	-5.16227	-6.79984	2.31757e-08	1.47734e-07	NA	PLANT DEFENSIN 1.5 PDF1.5
AT1G55330	46.43	52.02	56.9	103.8	86.31	193.19	86.31	56.9	-0.601099	-1.32522	0.00143692	0.00430319	NA	ARABINOGALACTAN PROTEIN 21 AGP21
AT1G55610	8.06	8.49	5.47	26.06	22.09	18.83	18.83	8.49	-1.1492	-2.68035	1.64092e-44	1.02078e-42	NA	BRI1 LIKE BRL1
AT1G55760	2.81	3.52	3.12	7.71	7.91	9.74	7.71	3.52	-1.13116	-1.89111	1.05184e-16	1.49974e-15	NA	BTB_POZ domain-containing protein
AT1G55830	15.53	13.96	10.81	28.28	38.98	30.84	28.28	15.53	-0.864724	-0.788409	1.29142e-05	5.66643e-05	NA	unknown protein
AT1G55910	4.72	4.85	4.87	18.64	17.29	18.11	17.29	4.87	-1.82794	-2.10341	2.51688e-10	2.02924e-09	NA	ZINC TRANSPORTER 11 PRECURSOR ZIP11
AT1G55940	0.21	0.66	0.52	1.67	1.56	1.64	1.56	0.66	-1.24101	-1.80884	2.55142e-16	3.50731e-15	NA	CYTOCHROME P450. FAMILY 708. SUBFAMILY A. POLYPEPTIDE 1 CYP708A1
AT1G55990	1	0.85	1.6	6.98	5.14	5.95	5.14	1.6	-1.6837	-6.44535	2.33731e-18	3.83706e-17	yes	glycine-rich protein
AT1G56150	9.52	4.51	7.36	40.48	48.43	44.28	40.48	9.52	-2.08818	-2.75082	6.41123e-27	1.77158e-25	yes	SAUR-like auxin-responsive protein family
AT1G56360	0.03	0.01	0.03	0.33	0.27	0.32	0.27	0.03	-3.16993	-3.71621	7.58502e-08	4.54767e-07	yes	PURPLE ACID PHOSPHATASE 6 PAP6
AT1G56520	1.04	0.85	0.83	1.59	2.38	1.9	1.59	1.04	-0.612443	-0.850842	0.0015492	0.00459697	yes	Disease resistance protein (TIR-NBS-LRR class) family
AT1G56540	0.11	0.2	0.14	0.63	0.33	0.71	0.33	0.2	-0.722466	-3.57381	1.30837e-06	6.62703e-06	yes	Disease resistance protein (TIR-NBS-LRR class) family
AT1G56600	7.94	12.6	8.27	81.5	74.31	28.38	28.38	12.6	-1.17145	-3.18965	8.98697e-05	0.000341293	yes	GALACTINOL SYNTHASE 2 GolS2
AT1G56700	14.87	12.11	12.12	28.99	25.92	26.39	25.92	14.87	-0.801661	-1.04684	4.16002e-09	2.90904e-08	NA	Peptidase C15. pyroglutamyl peptidase I-like
AT1G56710	0.23	0.12	0.16	4.91	3.88	2.7	2.7	0.23	-3.55325	-4.49374	1.2976e-08	8.52429e-08	NA	Pectin lyase-like superfamily protein
AT1G57560	3.26	2.75	2.32	17.07	21.23	32.21	17.07	3.26	-2.38852	-2.85947	3.18424e-34	1.2711e-32	NA	MYB DOMAIN PROTEIN 50 MYB50
AT1G57590	0.01	0.01	0.03	0.56	0.85	0.86	0.56	0.03	-4.22239	-6.85053	3.76323e-19	6.50012e-18	NA	Pectinacetylesterase family protein
AT1G57630	1.33	0.01	0.12	34.2	50.58	32.01	32.01	1.33	-4.58902	-8.07351	4.43572e-53	3.81472e-51	NA	Toll-Interleukin-Resistance (TIR) domain family protein
AT1G57650	0.01	0.01	0.01	1.03	0.74	1.06	0.74	0.01	-6.20945	-6.5597	2.18212e-08	1.39608e-07	yes	ATP binding
AT1G57750	0.2	0.07	0.01	0.49	0.6	0.87	0.49	0.2	-1.29278	-2.80735	9.90032e-06	4.41194e-05	yes	CYTOCHROME P450. FAMILY 96. SUBFAMILY A. POLYPEPTIDE 15 CYP96A15
AT1G58007	0.61	0.79	0.61	11.25	8.96	7.18	7.18	0.79	-3.18406	-4.38935	5.66627e-29	1.75133e-27	yes	unknown protein
AT1G58190	0.04	0.04	0.06	0.22	0.13	0.17	0.13	0.06	-1.11548	-3.61806	0.000899168	0.00280473	yes	RECEPTOR LIKE PROTEIN 9 RLP9
AT1G58225	0.13	0.06	0.19	9.42	12.99	7.88	7.88	0.19	-5.37412	-6.8325	5.30453e-31	1.79826e-29	NA	unknown protein
AT1G58300	0.08	0.01	0.01	0.32	0.34	0.53	0.32	0.08	-2	-2.73761	0.0227687	0.0498759	yes	HEME OXYGENASE 4 ho4
AT1G58330	1.49	1.12	1.48	7.84	5.29	8.38	5.29	1.49	-1.82796	-2.37928	7.84624e-14	8.89507e-13	yes	ZW2
AT1G58340	5.48	4.74	4.56	31.2	15.55	25.56	15.55	5.48	-1.50467	-2.56978	2.76909e-22	5.89666e-21	yes	ZF14
AT1G58390	0.47	0.3	0.55	2.06	2.24	1.8	1.8	0.55	-1.71049	-1.82511	6.41392e-08	3.87778e-07	yes	Disease resistance protein (CC-NBS-LRR class) family
AT1G58602	1.02	0.74	0.79	1.86	1.95	1.98	1.86	1.02	-0.866733	-0.994711	6.72178e-08	4.05192e-07	NA	LRR and NB-ARC domains-containing disease resistance protein
AT1G59710	10.4	14.03	13.45	26.16	22.62	35.86	22.62	14.03	-0.689084	-1.25918	3.02706e-09	2.15178e-08	NA	unknown
AT1G59725	0.53	0.42	0.23	1.79	1.19	1.1	1.1	0.53	-1.05344	-3.94136	0.00174416	0.00511296	yes	DNAJ heat shock family protein
AT1G59730	3.78	5.01	6.04	11.36	10.33	17.64	10.33	6.04	-0.77422	-3.51676	1.10297e-15	1.45109e-14	yes	THIOREDOXIN HTYPE 7 TH7
AT1G59740	72.86	52.03	55.3	358.94	258.9	258.8	258.8	72.86	-1.82864	-2.25744	5.87688e-31	1.98679e-29	yes	Major facilitator superfamily protein
AT1G59780	0.52	0.55	0.42	1.82	1.54	1.67	1.54	0.55	-1.48543	-3.8599	9.26235e-13	9.56278e-12	yes	NB-ARC domain-containing disease resistance protein
AT1G60030	1.07	1.2	0.99	8.38	7.54	5.06	5.06	1.2	-2.0761	-3.35538	1.03389e-06	5.30361e-06	NA	NUCLEOBASEASCORBATE TRANSPORTER 7 NAT7
AT1G60095	0.01	0.01	0.01	1.23	0.82	1.88	0.82	0.01	-6.35755	-7.03342	7.95688e-10	6.03973e-09	yes	Mannose-binding lectin superfamily protein
AT1G60110	0.06	0.09	0.03	0.33	0.38	0.68	0.33	0.09	-1.87447	-4.7293	1.45517e-05	6.33389e-05	yes	Mannose-binding lectin superfamily protein
AT1G60440	6.41	5.32	5.25	11.91	10.48	10.76	10.48	6.41	-0.709242	-1.07654	1.21922e-07	7.13201e-07	NA	PANTOTHENATE KINASE 1 PANK1
AT1G60590	0.09	0.08	0.32	3.5	1.98	0.93	0.93	0.32	-1.53916	-3.23817	0.000113713	0.000423829	NA	Pectin lyase-like superfamily protein
AT1G60730	55.69	26.2	34.85	120.46	163.72	113.15	113.15	55.69	-1.02275	-2.52141	2.53835e-37	1.14788e-35	NA	NAD(P)-linked oxidoreductase superfamily protein
AT1G60890	5.44	6.61	6.89	11.2	13.53	15.74	11.2	6.89	-0.700923	-0.981793	1.3462e-08	8.81994e-08	NA	Phosphatidylinositol-4-phosphate 5-kinase family protein
AT1G60960	4.8	5.74	5.98	14.03	9.27	14.58	9.27	5.98	-0.632424	-0.94529	9.52374e-07	4.90908e-06	NA	IRON REGULATED TRANSPORTER 3 IRT3
AT1G61120	0.03	0.01	0.01	0.51	0.22	0.71	0.22	0.03	-2.87447	-6.15753	1.46077e-07	8.4642e-07	yes	TERPENE SYNTHASE 04 TPS04
AT1G61140	3.87	5.43	3.88	8.97	10.06	9.05	8.97	5.43	-0.724156	-0.977647	1.09375e-07	6.43955e-07	NA	EMBRYO SAC DEVELOPMENT ARREST 16 EDA16
AT1G61360	1.97	2.35	2.35	8.07	8.51	5.32	5.32	2.35	-1.17877	-1.61637	6.00292e-07	3.20199e-06	NA	S-locus lectin protein kinase family protein
AT1G61370	1.08	1.48	0.95	3.95	3.3	3.32	3.3	1.48	-1.15687	-1.76573	3.19637e-10	2.55355e-09	NA	S-locus lectin protein kinase family protein
AT1G61390	0.35	0.44	0.24	2.33	1.88	1.6	1.6	0.44	-1.8625	-2.85605	9.50889e-09	6.35568e-08	NA	S-locus lectin protein kinase family protein
AT1G61460	0.99	1.11	1.18	2.3	2.36	1.93	1.93	1.18	-0.709814	-1.07183	0.000407951	0.00137366	NA	S-locus protein kinase. putative
AT1G61480	0.02	0.02	0.09	0.54	0.86	0.41	0.41	0.09	-2.18763	-3.39106	9.33913e-05	0.000353408	NA	S-locus lectin protein kinase family protein
AT1G61490	1.19	1.51	1.29	3.68	4.32	4.62	3.68	1.51	-1.28516	-1.34733	1.18797e-06	6.04594e-06	NA	S-locus lectin protein kinase family protein
AT1G61550	0.02	0.05	0.04	3.09	3.17	3.76	3.09	0.05	-5.94953	-6.17775	2.45018e-18	4.01698e-17	NA	S-locus lectin protein kinase family protein
AT1G61570	66.4	79.34	52.95	191.21	141.97	136.86	136.86	79.34	-0.786581	-0.75775	5.20321e-06	2.41398e-05	NA	TRANSLOCASE OF THE INNER MITOCHONDRIAL MEMBRANE 13 TIM13
AT1G61580	16.22	17.35	16.87	56.96	35.12	45.82	35.12	17.35	-1.01736	-1.28068	7.24882e-14	8.24066e-13	NA	RPROTEIN L3 B RPL3B
AT1G61600	6.85	3.8	2.61	14.5	17.37	17.52	14.5	6.85	-1.08188	-1.62405	1.2263e-12	1.24509e-11	NA	Protein of unknown function (DUF1262)
AT1G61610	0.09	0.06	0.02	6.62	3.91	5.99	3.91	0.09	-5.4411	-6.45272	1.57427e-53	1.37315e-51	NA	S-locus lectin protein kinase family protein
AT1G62225	0.01	0.31	0.01	2.43	3.41	9.92	2.43	0.31	-2.97062	-5.57766	3.97154e-18	6.35809e-17	yes	unknown protein
AT1G62280	0.04	0.01	0.01	1.1	1.62	2.25	1.1	0.04	-4.78136	-6.37214	6.88358e-14	7.83999e-13	yes	SLAC1 HOMOLOGUE 1 SLAH1
AT1G62300	7.64	4.01	4.78	16.84	19.06	14.84	14.84	7.64	-0.957847	-3.55597	2.50042e-25	6.4039e-24	yes	WRKY6
AT1G62305	3.32	3.96	3.37	8.98	9.49	9.01	8.98	3.96	-1.18122	-1.35981	8.59299e-10	6.49042e-09	NA	Core-2_I-branching beta-1.6-N-acetylglucosaminyltransferase family protein
AT1G62370	1.47	0.94	1.41	2.25	2.43	2.96	2.25	1.47	-0.614109	-1.45138	0.0122966	0.0291311	NA	RING_U-box superfamily protein
AT1G62420	1.56	0.87	0.45	6.48	8.55	11.01	6.48	1.56	-2.05445	-3.75707	2.7549e-11	2.43413e-10	yes	Protein of unknown function (DUF506)
AT1G62440	0.51	0.69	0.48	2.94	1.67	7.15	1.67	0.69	-1.27518	-4.44471	7.58641e-09	5.13088e-08	yes	LEUCINERICH REPEAT_EXTENSIN 2 LRX2
AT1G62480	51.13	76.14	60.99	496.82	382.11	456.96	382.11	76.14	-2.32726	-4.08792	9.74078e-29	2.96948e-27	NA	Vacuolar calcium-binding protein-related
AT1G62540	0.54	0.46	0.46	3.16	2.27	2.35	2.27	0.54	-2.07166	-3.65483	5.47967e-06	2.53313e-05	yes	FLAVINMONOOXYGENASE GLUCOSINOLATE SOXYGENASE 2 FMO GSOX2
AT1G62730	5.84	7.92	5.37	18.14	16.28	12.21	12.21	7.92	-0.624491	-0.812357	0.000184862	0.000662713	NA	Terpenoid synthases superfamily protein
AT1G62760	1.52	0.87	0.47	4.77	3.47	5.51	3.47	1.52	-1.19086	-1.26579	0.00400792	0.010776	yes	Plant invertase_pectin methylesterase inhibitor superfamily protein
AT1G62770	18.21	19.56	15.46	132.92	136.62	121.35	121.35	19.56	-2.6332	-5.12667	5.01177e-132	2.55913e-129	yes	Plant invertase_pectin methylesterase inhibitor superfamily protein
AT1G62800	0.42	0.27	0.48	5.19	5.82	5.79	5.19	0.48	-3.43463	-5.0791	2.26316e-23	5.16001e-22	yes	ASPARTATE AMINOTRANSFERASE 4 ASP4
AT1G62990	0.61	0.66	0.8	1.79	2.13	2.31	1.79	0.8	-1.16189	-2.79406	1.88458e-19	3.30882e-18	yes	KNOTTEDLIKE HOMEOBOX OF ARABIDOPSIS THALIANA 7 KNAT7
AT1G63220	9.48	11.81	8.54	24.07	24.03	28.76	24.03	11.81	-1.02483	-3.69588	3.25682e-56	3.10602e-54	NA	Calcium-dependent lipid-binding (CaLB domain) family protein
AT1G63440	3.67	4.74	4.36	10.94	14.21	14.21	10.94	4.74	-1.20665	-1.31133	4.11809e-11	3.57543e-10	yes	HEAVY METAL ATPASE 5 HMA5
AT1G63500	10.07	10.54	7.39	22.9	27.03	26.89	22.9	10.54	-1.11947	-1.34498	2.47414e-14	2.92106e-13	NA	Protein kinase protein with tetratricopeptide repeat domain
AT1G63530	0.61	0.68	0.66	3.18	5.14	3.93	3.18	0.68	-2.22542	-3.69417	1.60544e-18	2.65873e-17	NA	BEST Arabidopsis thaliana protein match is: hydroxyproline-rich glycoprotein family protein (TAIR:AT1G63540.1)
AT1G63720	2.3	1.63	1.71	11.07	10.32	6.28	6.28	2.3	-1.44913	-2.47314	1.75499e-19	3.09237e-18	NA	BEST Arabidopsis thaliana protein match is: hydroxyproline-rich glycoprotein family protein (TAIR:AT5G52430.1)
AT1G63810	6.74	7.75	8.38	17.45	13.11	17.09	13.11	8.38	-0.645646	-0.745722	1.58807e-05	6.87332e-05	NA	contains IP domain Nrap protein (InterPro:IPR005554)
AT1G63840	10.74	11.19	9.21	56.15	37.04	47.75	37.04	11.19	-1.72687	-2.48068	2.36642e-26	6.35975e-25	NA	RING_U-box superfamily protein
AT1G63950	0.01	0.01	0.01	0.88	1.09	1.94	0.88	0.01	-6.45943	-7.02606	1.09174e-07	6.43079e-07	NA	Heavy metal transport_detoxification superfamily protein
AT1G64000	0.16	0.1	0.11	0.27	0.38	0.4	0.27	0.16	-0.754888	-1.50479	3.44181e-05	0.000140715	yes	WRKY DNABINDING PROTEIN 56 WRKY56
AT1G64060	3.98	4.42	3.82	9.68	7.5	9.75	7.5	4.42	-0.762844	-1.28342	8.65252e-13	8.97096e-12	yes	RESPIRATORY BURST OXIDASE PROTEIN F RBOH F
AT1G64160	0.15	0.01	0.01	0.52	0.29	1.03	0.29	0.15	-0.95109	-3.4361	0.00270545	0.00756969	yes	DIRIGENT PROTEIN 5 DIR5
AT1G64220	21.62	13.08	12.29	65.27	48.04	77.51	48.04	21.62	-1.15187	-1.78891	1.63035e-07	9.3979e-07	NA	TRANSLOCASE OF OUTER MEMBRANE 7 KDA SUBUNIT 2 TOM72
AT1G64280	9.45	8.69	6.56	16.52	22.24	17.17	16.52	9.45	-0.805827	-0.834299	8.02798e-06	3.62435e-05	NA	NONEXPRESSER OF PR GENES 1(NPR1)
AT1G64390	31.09	29.81	29.24	194.61	142.79	104.53	104.53	31.09	-1.74939	-3.24782	1.8336e-49	1.40005e-47	NA	GLYCOSYL HYDROLASE 9C2 GH9C2
AT1G64405	20.77	15.44	16.1	59.77	55.3	64.8	55.3	20.77	-1.41278	-3.64052	1.63828e-44	1.02078e-42	yes	unknown protein
AT1G64610	1.92	2.04	1.62	5.4	6.24	5.05	5.05	2.04	-1.30771	-1.14424	3.58541e-07	1.97944e-06	NA	Transducin_WD40 repeat-like superfamily protein
AT1G65300	0.01	0.09	0.11	3.11	1.87	4.42	1.87	0.11	-4.08746	-7.53641	1.83149e-13	2.00222e-12	yes	AGAMOUSLIKE 38 AGL38
AT1G65330	0.01	0.01	0.01	0.63	0.81	2.46	0.63	0.01	-5.97728	-7.16334	5.4881e-08	3.33946e-07	yes	PHERES1 PHE1
AT1G65484	1.84	1.9	1.02	6.56	5.09	5.77	5.09	1.9	-1.42167	-5.37162	2.00325e-10	1.63013e-09	NA	unknown protein
AT1G65620	0.32	0.52	0.51	1.06	1.35	2.18	1.06	0.52	-1.02748	-3.35441	6.71665e-07	3.54949e-06	yes	ASYMMETRIC LEAVES 2 AS2
AT1G65700	8.94	10.99	9.93	20.74	20.99	23.06	20.74	10.99	-0.916225	-0.648351	0.00067739	0.00217172	NA	Small nuclear ribonucleoprotein family protein
AT1G65790	0.58	0.59	0.42	1.5	1.82	1.65	1.5	0.59	-1.34618	-2.85088	1.37396e-12	1.38697e-11	yes	RECEPTOR KINASE 1 RK1
AT1G65800	0.36	0.27	0.28	2.06	2.12	1.95	1.95	0.36	-2.43741	-3.53572	2.18931e-12	2.16808e-11	yes	RECEPTOR KINASE 2 RK2
AT1G65810	0.02	0.12	0.05	0.58	0.6	0.57	0.57	0.12	-2.24793	-2.61791	8.17637e-05	0.000312495	NA	P-loop containing nucleoside triphosphate hydrolases superfamily protein
AT1G65960	12.51	14.73	13.21	31.52	30.27	43.83	30.27	14.73	-1.03913	-2.05755	8.0458e-36	3.42961e-34	NA	GLUTAMATE DECARBOXYLASE 2 GAD2
AT1G66020	0.01	0.01	0.01	0.12	0.11	0.18	0.11	0.01	-3.45943	-3.77259	0.00675549	0.0171316	yes	Terpenoid cyclases_Protein prenyltransferases superfamily protein
AT1G66090	0.49	0.12	0.23	4.2	2.55	1.24	1.24	0.49	-1.33949	-3.51326	9.39826e-08	5.58157e-07	yes	Disease resistance protein (TIR-NBS class)
AT1G66450	0.03	0.01	0.08	1.25	0.87	1.48	0.87	0.08	-3.44294	-4.90689	7.70121e-15	9.47098e-14	yes	Cysteine_Histidine-rich C1 domain family protein
AT1G66460	0.03	0.01	0.01	1	1.05	0.57	0.57	0.03	-4.24793	-5.71149	0.000114967	0.000428047	NA	Protein kinase superfamily protein
AT1G66470	10.87	10.18	8.74	41.17	24.35	27.03	24.35	10.87	-1.16357	-5.98159	1.7847e-59	1.91856e-57	yes	ROOT HAIR DEFECTIVE6 RHD6
AT1G66600	0.36	0.3	0.31	24.06	22.02	15.51	15.51	0.36	-5.42906	-6.93391	8.83931e-17	1.26919e-15	NA	ABA OVERLY SENSITIVE MUTANT 3 ABO3
AT1G66690	0.01	0.15	0.06	1.14	1.02	1.02	1.02	0.15	-2.76553	-2.64901	0.00357091	0.00972802	yes	S-adenosyl-L-methionine-dependent methyltransferases superfamily protein
AT1G66700	0.75	0.01	0.22	18.17	23.47	25.15	18.17	0.75	-4.59852	-6.05118	4.42524e-18	7.06598e-17	yes	PXMT1
AT1G66830	2.15	1.08	1.5	31.68	23.44	18.66	18.66	2.15	-3.11754	-7.14024	5.41056e-30	1.76113e-28	NA	Leucine-rich repeat protein kinase family protein
AT1G66870	0.01	0.01	0.01	0.25	0.41	0.26	0.25	0.01	-4.64386	-4.9386	0.00148072	0.00441406	yes	Carbohydrate-binding X8 domain superfamily protein
AT1G66880	4.56	2.36	2.13	12.85	15.33	13.13	12.85	4.56	-1.49466	-2.22228	6.7595e-21	1.32329e-19	yes	Protein kinase superfamily protein
AT1G66920	1.27	0.55	0.78	3.66	2.71	3.74	2.71	1.27	-1.09346	-2.8354	1.45222e-16	2.04562e-15	NA	Protein kinase superfamily protein
AT1G66960	0.01	0.01	0.01	0.1	0.13	0.17	0.1	0.01	-3.32193	-3.61901	0.00027617	0.000959996	yes	LUP5
AT1G66970	4.04	2.05	2.59	19.08	13.74	14.98	13.74	4.04	-1.76595	-2.164	0.000917237	0.00285045	NA	SHV3LIKE 2 SVL2
AT1G67030	0.69	0.52	0.36	2.57	3.92	1.97	1.97	0.69	-1.51353	-4.83125	1.11277e-07	6.54368e-07	yes	ZINC FINGER PROTEIN 6 ZFP6
AT1G67050	3.9	5.14	4.76	11	8.56	9.57	8.56	5.14	-0.735842	-1.61495	1.82635e-05	7.81628e-05	NA	unknown protein
AT1G67120	2.29	2.83	1.81	4.59	5	4.54	4.54	2.83	-0.68189	-0.742568	1.16651e-05	5.14786e-05	NA	ATPases
AT1G67148	0.17	0.01	0.28	5.16	6.03	6.91	5.16	0.28	-4.20387	-5.29821	7.74777e-12	7.30939e-11	NA	unknown protein
AT1G67520	0.09	0.26	0.2	0.91	0.74	1.08	0.74	0.26	-1.50901	-2.02279	0.000956404	0.0029624	yes	lectin protein kinase family protein
AT1G67560	5.41	5.79	5.3	9.71	10.8	15.39	9.71	5.79	-0.745908	-1.33283	6.02108e-13	6.3229e-12	yes	LIPOXYGENASE 6 LOX6
AT1G67600	1.09	1.53	1.12	3.89	9.69	6.33	3.89	1.53	-1.34624	-1.84475	0.00265699	0.00744943	NA	Acid phosphatase_vanadium-dependent haloperoxidase-related protein
AT1G67635	0.01	0.01	0.01	1	1.19	0.88	0.88	0.01	-6.45943	-6.67713	0.000562513	0.00183584	NA	BEST Arabidopsis thaliana protein match is: phosphatidylinositol 3- and 4-kinase family protein (TAIR:AT1G27570.1)
AT1G67750	6.44	7.38	8.02	50.93	21.54	26.63	21.54	8.02	-1.42534	-2.72714	5.30893e-14	6.10614e-13	yes	Pectate lyase family protein
AT1G67800	1.54	1.78	1.52	13.54	14.78	9.95	9.95	1.78	-2.48282	-2.75506	1.53254e-19	2.7121e-18	NA	Copine (Calcium-dependent phospholipid-binding protein) family
AT1G67850	2.35	2.57	2.3	6.13	4.34	4.39	4.34	2.57	-0.755927	-1.15971	3.78269e-08	2.34659e-07	NA	Protein of unknown function (DUF707)
AT1G67860	13.8	13.36	13.55	28.76	43.64	45.93	28.76	13.8	-1.0594	-2.03345	8.65595e-12	8.1007e-11	yes	unknown protein
AT1G67865	4.22	6.99	4.12	18.34	36.34	31.36	18.34	6.99	-1.39163	-2.45873	7.99933e-17	1.15301e-15	yes	unknown protein
AT1G67940	7.59	8.76	8.17	13.92	15.17	16.68	13.92	8.76	-0.668156	-1.4216	1.27402e-10	1.05708e-09	NA	ATPBINDING CASSETTE I17 ABCI17
AT1G67970	5.75	5.9	4.66	12.84	17.38	11.02	11.02	5.9	-0.901337	-1.00924	4.90313e-06	2.28732e-05	NA	HEAT SHOCK TRANSCRIPTION FACTOR A8 HSFA8
AT1G67980	0.21	0.04	0.31	1.1	2.99	1.25	1.1	0.31	-1.82716	-4.65385	0.000188053	0.000672578	NA	CAFFEOYLCOA 3OMETHYLTRANSFERASE CCOAMT
AT1G68300	21.59	22.32	20.97	35.39	50.63	47.98	35.39	22.32	-0.665005	-1.67749	4.81376e-20	8.81145e-19	NA	Adenine nucleotide alpha hydrolases-like superfamily protein
AT1G68320	0.59	0.28	0.89	10.14	7.48	11.89	7.48	0.89	-3.07116	-4.91248	4.41721e-42	2.48887e-40	yes	MYB DOMAIN PROTEIN 62 MYB62
AT1G68330	5.72	5.95	4.03	15.05	18.98	17.01	15.05	5.95	-1.3388	-2.02521	9.7266e-15	1.18548e-13	yes	unknown protein
AT1G68350	2.03	2.4	2.26	7.82	6.75	7.15	6.75	2.4	-1.49185	-2.13453	0.00188954	0.00550097	yes	unknown protein
AT1G68360	1.15	1.26	1.33	23.82	35.13	24.94	23.82	1.33	-4.16268	-4.29972	2.64332e-18	4.32206e-17	yes	C2H2 and C2HC zinc fingers superfamily protein
AT1G68390	0.18	0.12	0.04	0.3	0.41	0.42	0.3	0.18	-0.736966	-3.79996	0.00019361	0.000690739	yes	Core-2_I-branching beta-1.6-N-acetylglucosaminyltransferase family protein
AT1G68430	5.88	8.24	5.41	16	19.85	18.19	16	8.24	-0.957356	-1.18413	0.000380984	0.00129012	NA	unknown protein
AT1G68440	11.32	7.05	8.7	22.86	18.34	17.38	17.38	11.32	-0.618554	-1.54709	0.000529014	0.00173506	NA	unknown protein
AT1G68470	5.24	5.43	5.67	18.05	17.8	11.03	11.03	5.67	-0.960012	-1.07189	0.00019612	0.000698982	yes	Exostosin family protein
AT1G68620	4.73	4.28	2.63	10.46	7.39	10.96	7.39	4.73	-0.643734	-1.33179	0.00231702	0.00660351	yes	alpha_beta-Hydrolases superfamily protein
AT1G68650	4.28	3.4	3.2	12.4	12.45	14.34	12.4	4.28	-1.53466	-1.44597	9.24341e-11	7.74815e-10	NA	Uncharacterized protein family (UPF0016)
AT1G68765	1.25	1.69	1.2	4.04	5.45	3.94	3.94	1.69	-1.22117	-5.06638	1.71272e-06	8.5117e-06	NA	INFLORESCENCE DEFICIENT IN ABSCISSION IDA
AT1G68795	0.9	1.41	1.81	2.88	3.21	2.94	2.88	1.81	-0.670079	-3.94778	8.67094e-12	8.10853e-11	yes	CLAVATA3_ESRRELATED 12 CLE12
AT1G69050	3.21	3.21	2.23	14.14	18.23	19.77	14.14	3.21	-2.13914	-3.31558	1.23765e-13	1.37449e-12	NA	unknown protein
AT1G69430	1.67	1.28	1.19	3.75	4.68	3.41	3.41	1.67	-1.02992	-1.15195	0.000766794	0.00242912	NA	unknown protein
AT1G69480	0.73	0.69	0.37	5.29	3.32	2.27	2.27	0.73	-1.63672	-2.44041	0.00128051	0.00386709	yes	EXS (ERD1_XPR1_SYG1) family protein
AT1G69526	0.71	0.78	0.52	1.79	1.6	1.69	1.6	0.78	-1.03653	-2.29234	0.000225555	0.000794303	NA	S-adenosyl-L-methionine-dependent methyltransferases superfamily protein
AT1G69530	27.24	30.83	36.57	245.52	255.8	189.3	189.3	36.57	-2.37194	-4.30941	1.47768e-88	3.44933e-86	NA	EXPANSIN A1 EXPA1
AT1G69550	2.83	2.28	1.96	6.01	4.49	4.38	4.38	2.83	-0.630129	-0.909139	6.70124e-06	3.05804e-05	NA	disease resistance protein (TIR-NBS-LRR class)
AT1G69610	0.62	0.89	0.77	6.87	8.38	3.68	3.68	0.89	-2.04783	-2.64433	2.30992e-09	1.66128e-08	NA	structural constituent of ribosome
AT1G69720	0.01	0.03	0.04	0.36	0.35	0.47	0.35	0.04	-3.12928	-4.90424	0.00249464	0.00704907	NA	HEME OXYGENASE 3 ho3
AT1G69790	0.56	0.41	0.65	1.06	1.61	1.23	1.06	0.65	-0.705553	-2.02177	2.20585e-06	1.07915e-05	yes	Protein kinase superfamily protein
AT1G69840	15.34	12.78	12.36	43.31	52.22	47.6	43.31	15.34	-1.4974	-1.69393	8.77791e-23	1.92439e-21	NA	SPFH_Band 7_PHB domain-containing membrane-associated protein family
AT1G69970	0.76	0.77	0.44	1.66	1.98	1.26	1.26	0.77	-0.710493	-1.56715	0.00612329	0.0157039	yes	CLAVATA3_ESRRELATED 26 CLE26
AT1G70000	4.9	5.62	4.31	20.08	20.3	15.7	15.7	5.62	-1.48212	-2.41913	1.15837e-20	2.23732e-19	NA	myb-like transcription factor family protein
AT1G70230	0.58	0.39	0.52	3.24	2.57	6.25	2.57	0.58	-2.14764	-4.29561	6.33135e-28	1.8474e-26	NA	TRICHOME BIREFRINGENCELIKE 27 TBL27
AT1G70500	0.2	0.38	0.27	0.74	2.3	1.49	0.74	0.38	-0.961526	-3.23146	0.00777071	0.019407	yes	Pectin lyase-like superfamily protein
AT1G70690	1.63	2.04	1.65	20.76	19.13	18.05	18.05	2.04	-3.14536	-5.9532	2.96597e-32	1.08501e-30	yes	HOPW11INDUCED GENE1 HWI1
AT1G71015	4.95	3.12	2.97	15.56	12.55	13.04	12.55	4.95	-1.34219	-4.67114	3.49274e-18	5.65811e-17	NA	unknown protein
AT1G71040	7.2	7.2	5.86	17.58	14.46	21.72	14.46	7.2	-1.006	-1.44716	2.27295e-16	3.13682e-15	yes	LOW PHOSPHATE ROOT2 LPR2
AT1G71140	0.26	0.21	0.1	4.72	5.03	8.61	4.72	0.26	-4.1822	-3.85301	2.12979e-21	4.32129e-20	yes	MATE efflux family protein
AT1G71160	0.01	0.01	0.05	0.89	0.38	0.64	0.38	0.05	-2.926	-4.77007	0.00481084	0.0126994	yes	3KETOACYLCOA SYNTHASE 7 KCS7
AT1G71210	3.92	4.14	3.51	7.1	8.53	8.4	7.1	4.14	-0.778188	-1.00081	8.55594e-07	4.44401e-06	NA	Pentatricopeptide repeat (PPR) superfamily protein
AT1G71380	4.18	4.41	3.73	60.99	37.74	30.41	30.41	4.41	-2.7857	-4.02566	1.97466e-33	7.57417e-32	yes	CELLULASE 3 CEL3
AT1G71390	0.01	0.06	0.04	0.4	0.63	0.67	0.4	0.06	-2.73697	-3.94996	2.57871e-05	0.000107655	yes	RECEPTOR LIKE PROTEIN 11 RLP11
AT1G71690	3.08	3.69	3.82	6.21	8.27	6.68	6.21	3.82	-0.701021	-0.889909	0.00442614	0.0117803	yes	Protein of unknown function (DUF579)
AT1G71692	0.29	0.63	0.47	1.51	1.72	2.81	1.51	0.63	-1.26112	-2.43739	1.27775e-07	7.45657e-07	yes	AGAMOUSLIKE 12 AGL12
AT1G71980	13.9	13.84	16	25.41	25.88	24.93	24.93	16	-0.639811	-0.779846	5.75535e-06	2.65307e-05	NA	Protease-associated (PA) RING_U-box zinc finger family protein
AT1G72000	0.02	0.01	0.01	0.08	0.12	0.14	0.08	0.02	-2	-3.08746	0.0126734	0.0299253	yes	ALKALINE_NEUTRAL INVERTASE F A_NInvF
AT1G72220	0.22	0.33	0.28	1.17	1.14	1.06	1.06	0.33	-1.68353	-3.45411	6.01888e-09	4.12305e-08	yes	RING_U-box superfamily protein
AT1G72240	3.1	2.88	3.37	5.44	5.11	5.31	5.11	3.37	-0.600575	-1.87788	0.000358114	0.00121992	NA	unknown protein
AT1G72260	0.01	0.01	0.01	1.63	0.89	1.77	0.89	0.01	-6.47573	-4.96986	0.000203134	0.000721986	NA	THIONIN 2.1 THI2.1
AT1G72280	3.61	3.2	3.31	10.12	9.1	7.95	7.95	3.61	-1.13896	-1.83804	1.81806e-16	2.53186e-15	NA	ENDOPLASMIC RETICULUM OXIDOREDUCTINS 1 ERO1
AT1G72700	4.17	6.78	5.37	11.58	15.37	12.02	11.58	6.78	-0.772278	-1.30154	9.27254e-14	1.04396e-12	NA	ATPase E1-E2 type family protein _ haloacid dehalogenase-like hydrolase family protein
AT1G72750	48.12	53.34	51.28	92.1	112.57	101.47	92.1	53.34	-0.787983	-0.832065	4.37593e-07	2.38236e-06	NA	TRANSLOCASE INNER MEMBRANE SUBUNIT 232 TIM232
AT1G72890	0.92	0.98	0.7	4.31	8.04	7.24	4.31	0.98	-2.13683	-1.78402	2.84354e-09	2.02838e-08	NA	Disease resistance protein (TIR-NBS class)
AT1G72900	9.59	3.44	4.76	48.62	52.02	59.93	48.62	9.59	-2.34195	-3.93929	1.38692e-78	2.49951e-76	NA	Toll-Interleukin-Resistance (TIR) domain-containing protein
AT1G72910	0.78	0.3	0.64	10.66	12.21	13.82	10.66	0.78	-3.77259	-5.167	3.2233e-49	2.45351e-47	NA	Toll-Interleukin-Resistance (TIR) domain-containing protein
AT1G72920	3.54	1.79	3.39	11.96	11.31	14.36	11.31	3.54	-1.67578	-3.00972	8.75209e-23	1.92045e-21	NA	Toll-Interleukin-Resistance (TIR) domain family protein
AT1G72930	5.62	1.85	2.13	50.36	60.07	79.86	50.36	5.62	-3.16364	-5.03455	1.35236e-94	3.80992e-92	NA	TOLL_INTERLEUKIN1 RECEPTORLIKE TIR
AT1G73010	13.22	17.76	13.57	28.65	69.47	87.31	28.65	17.76	-0.689904	-1.67663	3.66227e-10	2.89929e-09	yes	PHOSPHATE STARVATIONINDUCED GENE 2 PS2
AT1G73260	0.59	1.43	0.43	19.67	25.8	31.86	19.67	1.43	-3.78191	-6.61359	7.55169e-49	5.60885e-47	yes	KUNITZ TRYPSIN INHIBITOR 1 KTI1
AT1G73410	0.1	0.18	0.15	0.61	0.36	0.48	0.36	0.18	-1	-1.75364	8.96967e-05	0.000340689	yes	MYB DOMAIN PROTEIN 54 MYB54
AT1G73480	3.36	3.81	2.91	14.42	12.73	10.38	10.38	3.81	-1.44594	-1.65712	0.00242611	0.00687763	NA	alpha_beta-Hydrolases superfamily protein
AT1G73640	13.19	13.02	13.48	21.34	31.69	25.15	21.34	13.48	-0.66274	-0.863227	0.00160583	0.00474718	NA	RAB GTPASE HOMOLOG A6A RABA6a
AT1G73700	0.01	0.12	0.05	0.74	0.59	1.02	0.59	0.12	-2.29768	-4.59211	4.03845e-07	2.20943e-06	NA	MATE efflux family protein
AT1G73740	4.24	5.13	4.55	10.58	7.79	9.58	7.79	5.13	-0.602665	-0.736819	0.0124698	0.0295015	NA	UDP-Glycosyltransferase superfamily protein
AT1G73780	1.38	0.43	0.72	17.12	18.36	11.3	11.3	1.38	-3.03358	-2.56873	1.08233e-06	5.53126e-06	NA	Bifunctional inhibitor_lipid-transfer protein_seed storage 2S albumin superfamily protein
AT1G73805	2.21	0.78	1.86	37.04	28.12	23.7	23.7	2.21	-3.42277	-4.2738	5.53578e-40	2.83853e-38	yes	SAR DEFICIENT 1 SARD1
AT1G73810	0.52	0.5	0.66	7.48	7.83	7.97	7.48	0.66	-3.5025	-5.55412	9.51701e-48	6.66463e-46	yes	Core-2_I-branching beta-1.6-N-acetylglucosaminyltransferase family protein
AT1G73830	0.22	0.31	0.01	10.94	4.58	14.69	4.58	0.31	-3.88501	-5.7193	6.85698e-42	3.84587e-40	NA	BR ENHANCED EXPRESSION 3 BEE3
AT1G73860	0.14	0.2	0.14	0.38	0.49	0.4	0.38	0.2	-0.925999	-1.40372	1.89864e-05	8.10302e-05	NA	P-loop containing nucleoside triphosphate hydrolases superfamily protein
AT1G74055	0.55	0.73	0.58	3.65	1.9	3.17	1.9	0.73	-1.38003	-3.33192	3.53144e-08	2.2002e-07	NA	unknown protein
AT1G74080	0.08	0.01	0.04	0.55	0.6	0.34	0.34	0.08	-2.08746	-4.64609	0.00769101	0.0192354	yes	MYB DOMAIN PROTEIN 122 MYB122
AT1G74140	0.06	0.01	0.06	5.21	4.39	7.68	4.39	0.06	-6.19311	-6.9688	1.50657e-36	6.61756e-35	yes	Rhomboid-related intramembrane serine protease family protein
AT1G74200	0.95	1.16	1.12	2.63	3.34	2.8	2.63	1.16	-1.18094	-1.04021	0.000574804	0.00187131	NA	RECEPTOR LIKE PROTEIN 16 RLP16
AT1G74210	13.75	10.74	11.95	31.55	28.2	29.02	28.2	13.75	-1.03626	-1.04274	5.68039e-09	3.90208e-08	NA	GLYCEROPHOSPHODIESTER PHOSPHODIESTERASE 5 GDPD5
AT1G74290	0.67	0.75	0.81	1.37	1.39	1.55	1.37	0.81	-0.758182	-0.905142	0.0173353	0.0393633	NA	alpha_beta-Hydrolases superfamily protein
AT1G74300	1.91	3.23	2.75	6.14	5.22	6.71	5.22	3.23	-0.692516	-1.29264	1.75015e-05	7.51116e-05	NA	alpha_beta-Hydrolases superfamily protein
AT1G74360	0.42	0.31	0.23	3.81	4.44	2.57	2.57	0.42	-2.61331	-4.11328	2.87427e-26	7.69087e-25	NA	Leucine-rich repeat protein kinase family protein
AT1G74440	1.83	1.92	0.97	5.36	5.5	8.14	5.36	1.92	-1.48113	-3.40898	9.74178e-36	4.13099e-34	yes	Protein of unknown function (DUF962)
AT1G74460	0.78	1.05	1.06	6.23	4.06	6.4	4.06	1.06	-1.93742	-2.52984	3.15634e-58	3.26422e-56	NA	GDSL-like Lipase_Acylhydrolase superfamily protein
AT1G74500	8.96	10.13	6.99	50.28	45.14	38.35	38.35	10.13	-1.92059	-5.55588	8.47345e-33	3.16592e-31	yes	ACTIVATIONTAGGED BRI1BRASSINOSTEROIDINSENSITIVE 1SUPPRESSOR 1 BS1
AT1G74550	0.27	0.73	0.23	2.44	1.72	1.22	1.22	0.73	-0.740913	-2.22018	0.00014921	0.000543811	NA	CYTOCHROME P450. FAMILY 98. SUBFAMILY A. POLYPEPTIDE 9 CYP98A9
AT1G74560	56.8	72.45	47.56	138.09	129.64	113.09	113.09	72.45	-0.642414	-0.968394	1.49393e-09	1.10091e-08	NA	NAP1RELATED PROTEIN 1 NRP1
AT1G74590	6.89	11.04	6.9	38.42	58.61	31.59	31.59	11.04	-1.51673	-1.85723	2.77677e-13	2.98503e-12	NA	GLUTATHIONE STRANSFERASE TAU 10 GSTU10
AT1G74640	6.84	9.07	6.55	14.02	16.42	14.82	14.02	9.07	-0.628312	-0.691253	0.000466918	0.00155049	NA	alpha_beta-Hydrolases superfamily protein
AT1G74670	195.41	215.91	159.76	432.93	348.97	791.34	348.97	215.91	-0.692673	-3.09904	1.32966e-73	2.10258e-71	NA	GASTIMULATED ARABIDOPSIS 6 GASA6
AT1G74710	2.56	2.09	1.87	33.28	36.3	30.66	30.66	2.56	-3.58214	-3.35547	1.88096e-16	2.615e-15	NA	ISOCHORISMATE SYNTHASE 1 (ICS1)
AT1G74750	2.63	3.7	3	6.78	7.28	9.62	6.78	3.7	-0.87376	-0.879605	0.000145107	0.000530594	NA	Pentatricopeptide repeat (PPR) superfamily protein
AT1G74870	0.4	0.33	0.21	0.76	1.37	1.08	0.76	0.4	-0.925999	-1.56134	0.0114485	0.0273545	NA	RING_U-box superfamily protein
AT1G75030	0.37	0.16	0.07	12.91	8.63	10.34	8.63	0.37	-4.54376	-6.27407	2.31955e-26	6.24064e-25	NA	THAUMATINLIKE PROTEIN 3 TLP3
AT1G75040	0.25	0.17	0.2	345.31	440.94	528.91	345.31	0.25	-10.4317	-9.0517	5.23903e-87	1.16735e-84	yes	PATHOGENESISRELATED GENE 5 (PR5)
AT1G75590	1.38	1.66	1.55	13.61	19.23	33.17	13.61	1.66	-3.03541	-5.56863	3.55253e-26	9.49537e-25	yes	SAUR-like auxin-responsive protein family
AT1G75600	0.09	0.16	0.22	0.97	2.19	1.91	0.97	0.22	-2.14048	-3.43125	2.67602e-07	1.50227e-06	yes	rare H3 histone (HTR14)
AT1G75920	0.44	0.37	0.19	1.22	1.51	1.12	1.12	0.44	-1.34792	-1.64619	0.00303964	0.00840781	yes	GDSL-like Lipase_Acylhydrolase superfamily protein
AT1G76040	4.24	3.83	3.33	27.28	24.93	31	24.93	4.24	-2.55575	-3.10071	2.31615e-39	1.15384e-37	NA	CALCIUMDEPENDENT PROTEIN KINASE 29 CPK29
AT1G76070	4.16	2	1.74	15.91	11.26	8.3	8.3	4.16	-0.996528	-4.11086	5.94208e-27	1.6438e-25	yes	unknown protein
AT1G76130	1.11	1.36	1.1	2.61	3.28	3.43	2.61	1.36	-0.940443	-1.0305	0.000402878	0.00135863	yes	ALPHAAMYLASELIKE 2 AMY2
AT1G76180	67.57	89.51	57.56	514.31	559.66	352.46	352.46	89.51	-1.97734	-3.84103	1.50376e-16	2.11337e-15	NA	EARLY RESPONSE TO DEHYDRATION 14 ERD14
AT1G76360	1.09	0.69	0.51	1.82	2.03	2.44	1.82	1.09	-0.73961	-2.03689	5.60411e-10	4.34124e-09	NA	Protein kinase superfamily protein
AT1G76470	20.87	24.03	28.83	145.69	158.97	184.53	145.69	28.83	-2.33726	-2.02126	3.67748e-17	5.45942e-16	NA	NAD(P)-binding Rossmann-fold superfamily protein
AT1G76480	0.39	0.22	0.23	1.64	1.62	1.55	1.55	0.39	-1.99072	-3.29775	1.22389e-06	6.21584e-06	NA	unknown protein
AT1G76610	1.81	4.46	3.48	12.98	9.03	16.96	9.03	4.46	-1.01768	-5.67567	1.4283e-14	1.71775e-13	yes	Protein of unknown function. DUF617
AT1G76780	0.32	0.4	0.19	2.07	2.35	2.29	2.07	0.4	-2.37156	-3.59254	9.88072e-27	2.71194e-25	NA	HSP20-like chaperones superfamily protein
AT1G76930	109.58	49.54	89.23	989.96	867.85	1172.04	867.85	109.58	-2.98546	-4.65586	5.69708e-100	1.76754e-97	yes	EXTENSIN 4 EXT4
AT1G76952	0.37	0.83	0.88	2.58	2.16	2.42	2.16	0.88	-1.29546	-2.25219	1.52859e-05	6.63228e-05	NA	INFLORESCENCE DEFICIENT IN ABSCISSION IDALIKE 5 IDL5
AT1G76980	5.39	7.06	5.52	21.68	18.26	13.69	13.69	7.06	-0.955382	-1.20878	1.38576e-08	9.06939e-08	NA	BEST Arabidopsis thaliana protein match is: embryo defective 2170 (TAIR:AT1G21390.1)
AT1G77210	0.07	0.02	0.14	0.47	0.29	0.67	0.29	0.14	-1.05063	-3.21086	5.26594e-08	3.20985e-07	NA	SUGAR TRANSPORT PROTEIN 14 STP14
AT1G77380	5.19	5.59	4.74	10.6	10.96	16.49	10.6	5.59	-0.923144	-1.56496	5.27286e-16	7.08541e-15	NA	AMINO ACID PERMEASE 3 AAP3
AT1G77500	1.72	2.53	1.68	4.01	4.32	4.97	4.01	2.53	-0.664465	-1.27314	6.97491e-08	4.19521e-07	NA	Protein of unknown function (DUF630 and DUF632)
AT1G77510	20.76	21.31	18.77	68.37	37.15	68.71	37.15	21.31	-0.801832	-1.1214	7.64961e-12	7.21956e-11	NA	PDILIKE 12 PDIL12
AT1G77550	9.13	10.41	10.16	23.03	15.94	20.22	15.94	10.41	-0.614682	-0.823051	2.56138e-06	1.24168e-05	NA	tubulin-tyrosine ligases
AT1G77670	20.68	22.28	22.66	55.44	38.02	44.94	38.02	22.66	-0.746611	-0.710503	2.62363e-05	0.000109307	NA	Pyridoxal phosphate (PLP)-dependent transferases superfamily protein
AT1G77810	7.46	8.78	7.86	14.13	16.18	14	14	8.78	-0.673134	-0.644031	0.000546715	0.00178762	NA	Galactosyltransferase family protein
AT1G78190	13.69	14.59	10.35	23.96	23.64	29.59	23.64	14.59	-0.69625	-1.27442	3.54513e-06	1.68759e-05	NA	Trm112p-like protein
AT1G78410	1.1	0.54	0.33	21.44	28.79	17.53	17.53	1.1	-3.99425	-4.87465	2.07546e-31	7.21552e-30	NA	VQ motif-containing protein
AT1G78490	29.1	24.1	22.09	60.03	47.55	79.99	47.55	29.1	-0.708426	-1.76905	6.83474e-18	1.07868e-16	yes	CYTOCHROME P450. FAMILY 708. SUBFAMILY A. POLYPEPTIDE 3 CYP708A3
AT1G78530	1.33	0.95	1.38	4.31	2.63	2.99	2.63	1.38	-0.930395	-3.95621	1.16614e-18	1.94569e-17	NA	Protein kinase superfamily protein
AT1G78570	25.34	28.18	22.48	56.99	59.29	61.06	56.99	28.18	-1.01604	-1.13011	5.97941e-12	5.70698e-11	NA	RHAMNOSE BIOSYNTHESIS 1 RHM1
AT1G78830	23.84	16.01	18.81	47.29	57.37	48.16	47.29	23.84	-0.988151	-1.5951	2.34201e-20	4.41219e-19	NA	Curculin-like (mannose-binding) lectin family protein
AT1G78850	117.5	43.33	85.16	354.86	318.25	383.05	318.25	117.5	-1.4375	-3.19555	1.4348e-77	2.45923e-75	yes	curculin-like (mannose-binding) lectin family protein
AT1G78970	3.37	2.76	3.7	21.26	16.44	35.24	16.44	3.7	-2.15161	-3.91717	5.10426e-17	7.49582e-16	yes	LUPEOL SYNTHASE 1 LUP1
AT1G79150	8.45	8.44	7.58	21.84	15.85	17.98	15.85	8.45	-0.90746	-0.828871	1.23123e-06	6.25178e-06	NA	binding
AT1G79450	4.08	4.19	3.08	11.96	13.97	12.18	11.96	4.19	-1.5132	-1.76463	7.11601e-15	8.78214e-14	yes	ALAINTERACTING SUBUNIT 5 ALIS5
AT1G79470	8.84	10.42	9.17	28.33	19.81	22.06	19.81	10.42	-0.926874	-0.990192	8.83903e-08	5.26219e-07	NA	Aldolase-type TIM barrel family protein
AT1G79520	5.26	7.21	5.39	13.32	19.3	12.11	12.11	7.21	-0.748128	-1.74783	6.61041e-05	0.000257585	yes	Cation efflux family protein
AT1G79530	22.63	30.27	25.31	58.91	59.62	57.74	57.74	30.27	-0.931682	-1.28674	3.89617e-15	4.90977e-14	NA	GLYCERALDEHYDE3PHOSPHATE DEHYDROGENASE OF PLASTID 1 GAPCP1
AT1G79620	1.45	1.36	1.39	6.49	6.75	6.42	6.42	1.45	-2.14652	-2.23343	1.28451e-16	1.8146e-15	NA	Leucine-rich repeat protein kinase family protein
AT1G79640	0.69	0.95	0.84	3.95	3.39	3.44	3.39	0.95	-1.83529	-1.98403	7.11606e-14	8.09724e-13	NA	Protein kinase superfamily protein
AT1G79700	1.19	1.21	0.79	2.29	2	3.12	2	1.21	-0.724993	-1.01564	3.06475e-05	0.000126459	NA	Integrase-type DNA-binding superfamily protein
AT1G80510	3.95	4.34	4.82	9.09	7.68	10.55	7.68	4.82	-0.672073	-1.51423	1.03355e-11	9.58827e-11	NA	close relative of the amino acid transporter ANT1 (AT3G11900).
AT1G80590	0.01	0.01	0.01	5.25	2.37	3.03	2.37	0.01	-7.88874	-8.47168	4.04283e-06	1.91071e-05	yes	WRKY DNABINDING PROTEIN 66 WRKY66
AT1G80660	0.17	0.19	0.11	2.4	2.18	1.41	1.41	0.19	-2.89162	-3.18902	1.02963e-12	1.05723e-11	NA	H+ATPASE 9 HA9
AT1G80720	8.63	10.01	7.31	16.05	21.63	15.45	15.45	10.01	-0.626165	-1.05452	7.88058e-07	4.12016e-06	NA	Mitochondrial glycoprotein family protein
AT1G80820	5.77	0.77	2.14	10.89	10.36	10.12	10.12	5.77	-0.810566	-3.00435	2.63016e-18	4.30342e-17	yes	CINNAMOYL COA REDUCTASE CCR2
AT1G80840	7.2	1.72	4.39	29.54	33.48	25.9	25.9	7.2	-1.84688	-4.25861	1.18047e-38	5.67321e-37	NA	WRKY DNABINDING PROTEIN 40 WRKY40
AT1G80960	0.79	0.45	0.65	1.3	1.37	1.44	1.3	0.79	-0.718587	-2.03616	8.34886e-08	4.98249e-07	NA	F-box and Leucine Rich Repeat domains containing protein
AT2G01422	0.01	0.08	0.01	0.45	0.36	0.41	0.36	0.08	-2.16993	-3.60881	0.00439553	0.0117064	NA	other RNA
AT2G01650	13.5	14.48	12.72	25.09	27.37	24.57	24.57	14.48	-0.762836	-0.90219	4.98085e-07	2.69256e-06	NA	PLANT UBX DOMAINCONTAINING PROTEIN 2 PUX2
AT2G01670	8.77	6.25	5.68	27.18	30.42	33.23	27.18	8.77	-1.6319	-2.46109	1.19359e-15	1.5661e-14	NA	NUDIX HYDROLASE HOMOLOG 17 NUDT17
AT2G01818	4.69	4.91	4.93	22.53	19.83	17.18	17.18	4.93	-1.80107	-2.26243	4.39431e-15	5.52048e-14	NA	PLATZ transcription factor family protein
AT2G01880	0.17	0.13	0.12	0.63	0.85	0.79	0.63	0.17	-1.88982	-2.43423	0.0129155	0.0304237	NA	PURPLE ACID PHOSPHATASE 7 PAP7
AT2G01900	0.06	0.07	0.11	0.18	0.2	0.49	0.18	0.11	-0.710493	-6.39076	6.44718e-08	3.89693e-07	yes	DNAse I-like superfamily protein
AT2G01913	8.61	16.03	11.98	40.81	59.17	39.89	39.89	16.03	-1.31525	-2.5918	1.44203e-08	9.41259e-08	yes	unknown protein
AT2G01990	10.71	9.56	10.53	17.86	21.61	20.84	17.86	10.71	-0.737774	-1.33937	5.61386e-13	5.91555e-12	yes	unknown protein
AT2G02320	0.05	0.01	0.01	1.82	2.57	1.46	1.46	0.05	-4.8679	-4.76625	1.34151e-08	8.79628e-08	yes	PHLOEM PROTEIN 2B7 PP2B7
AT2G02340	0.06	0.01	0.01	2.54	2.19	2.01	2.01	0.06	-5.06609	-4.3914	1.42341e-06	7.17118e-06	yes	PHLOEM PROTEIN 2B8 PP2B8
AT2G02350	2.07	2.6	2.03	3.96	5.25	5.96	3.96	2.6	-0.606989	-0.931066	0.00649804	0.0165472	NA	SKP1 INTERACTING PARTNER 3 SKIP3
AT2G02390	28.34	25.63	23.43	66.4	61.81	76.59	61.81	28.34	-1.125	-1.14556	4.04864e-12	3.92688e-11	NA	GLUTATHIONE STRANSFERASE ZETA 1 GSTZ1
AT2G02820	5.69	6.67	5.8	17.96	23.63	21.34	17.96	6.67	-1.42903	-1.55616	6.88546e-08	4.14738e-07	NA	MYB DOMAIN PROTEIN 88 MYB88
AT2G02930	9.35	0.34	1.58	51.63	39.42	56.72	39.42	9.35	-2.07589	-4.42282	1.22219e-54	1.10132e-52	yes	GLUTATHIONE STRANSFERASE F3 GSTF3
[truncated: 1,971 more rows]

## Sheet: TFsDOWN-190
ATG	log2FC (min/max)	log2FC (DeSeq)	padj	gene_symbol	TF_family	PcG_target (Oh et al. 2008)
[truncated: 190 more rows]

[truncated: 1 more sheets: GO-genesDOWN]
