# Supplementary material for: PRC2 Represses Hormone-Induced Somatic Embryogenesis in Vegetative Tissue of Arabidopsis thaliana
Source: PLoS Genet. 2017 Jan 17;13(1):e1006562. doi: 10.1371/journal.pgen.1006562 (PMC5283764; doi:10.1371/journal.pgen.1006562)
Supplement: S2 Table — (XLSX) [file pgen.1006562.s012.xlsx]

## Sheet: genesUP-1451
Table S2: Gene expression changes in treated compared to non-treated clf swn shoot explants (cs-WA/cs-ctrl; cs-M).
ATG	RPKM_cs_C0_1	RPKM_cs_C0_2	RPKM_cs_C0_3	RPKM_cs_C1_1	RPKM_cs_C1_2	RPKM_cs_C1_3	RPKM_cs_C2_1	RPKM_cs_C2_2	RPKM_cs_C2_3	RPKM_cs_Inj_Aux_1	RPKM_cs_Inj_Aux_2	RPKM_cs_Inj_Aux_3	MAX control	MIN sample	log2FC (min/max)	log2FC (DeSeq)	pvalue	padj	PcG_target (Oh et al. 2008)	Gene_Symbol
AT1G01360	7.07	6.7	5.84	8.13	5.52	6.64	7.39	8.43	8.8	24.49	28.35	19.63	8.8	19.63	1.15748	1.46587	6.22958e-16	1.42286e-14	NA	REGULATORY COMPONENT OF ABA RECEPTOR 1 RCAR1
AT1G01453	0.01	0.01	0.01	0.01	0.01	0.01	0.01	0.01	0.01	0.06	0.11	0.06	0.01	0.06	2.58496	0.682989	0.0176814	0.0467754	yes	unknown protein
AT1G01750	1.8	1.35	1.05	2.15	1.73	1.96	1.95	1.57	1.14	7.62	10.86	6.58	2.15	6.58	1.61375	1.97469	4.1279e-21	1.44893e-19	NA	ACTIN DEPOLYMERIZING FACTOR 11 ADF11
AT1G02030	0.04	0.07	0.03	0.04	0.03	0.11	0.07	0.09	0.17	0.66	0.35	0.3	0.17	0.3	0.819428	1.54909	0.000158883	0.000749723	NA	C2H2-like zinc finger protein
AT1G02360	0.06	0.59	1.25	0.16	0.01	0.22	0.05	0.48	0.53	11.84	2.22	5.1	1.25	2.22	0.828632	2.03911	2.05026e-06	1.41994e-05	yes	Chitinase family protein
AT1G02400	0.03	0.07	0.04	0.04	0.07	0.01	0.33	0.39	0.14	2.06	1.31	1.47	0.39	1.31	1.74802	2.27137	1.01361e-07	8.7713e-07	yes	GIBBERELLIN 2OXIDASE 6 GA2OX6
AT1G02520	0.07	0.12	0.11	0.05	0.07	0.02	0.05	0.05	0.14	1.5	1.83	1.18	0.14	1.18	3.07529	3.80146	3.7948e-45	4.12091e-43	NA	ATPBINDING CASSETTE B11 ABCB11
AT1G02530	0.04	0.04	0.04	0.05	0.01	0.07	0.12	0.06	0.01	0.33	0.3	0.31	0.12	0.3	1.32193	2.14369	1.04226e-08	1.04076e-07	NA	ATPBINDING CASSETTE B12 ABCB12
AT1G02900	0.73	0.77	1.14	0.33	0.21	0.19	0.7	0.33	0.49	12.65	9.22	8.05	1.14	8.05	2.81995	3.61837	3.40676e-32	2.2704e-30	NA	RAPID ALKALINIZATION FACTOR 1 RALF1
AT1G03010	0.02	0.01	0.05	0.09	0.01	0.07	0.16	0.19	0.05	0.34	0.59	0.45	0.19	0.34	0.839535	1.69009	5.58006e-05	0.000291932	NA	Phototropic-responsive NPH3 family protein
AT1G03502	0.63	1.92	0.01	2.05	0.58	0.65	0.6	0.53	1.17	7.53	5.97	4.51	2.05	4.51	1.1375	1.65229	7.72963e-05	0.000392124	NA	small nucleolar RNA
AT1G03820	7.67	6.91	6.91	10.35	6.14	10.62	9.07	6.04	4.25	28.76	21.11	21.21	10.62	21.11	0.991143	1.50963	1.18202e-23	4.94033e-22	yes	unknown protein
AT1G03850	0.56	0.37	0.26	0.48	0.64	0.26	0.39	0.2	0.19	1.23	1.35	1.26	0.64	1.23	0.942515	1.68853	2.57483e-09	2.79611e-08	yes	GLUTAREDOXIN 13 GRXS13
AT1G04040	4.57	3.68	8.87	3.64	2.14	3.51	2.54	5.75	12.32	60.81	36.66	34.87	12.32	34.87	1.50098	2.24075	2.18757e-09	2.41437e-08	yes	HAD superfamily, subfamily IIIB acid phosphatase
AT1G04240	1.19	1.22	1.01	1.97	2.43	1.82	1.43	1.39	0.86	15.92	19.94	11.11	2.43	11.11	2.19283	3.18779	2.39547e-44	2.5225e-42	NA	SHORT HYPOCOTYL 2 SHY2
AT1G04980	4.01	3.88	4.7	3.92	3.42	4.09	4.1	3.07	3.08	11.77	8.07	7.84	4.7	7.84	0.738193	1.05363	2.00901e-14	4.01224e-13	NA	PDILIKE 22 PDIL22
AT1G05240	0.04	0.01	0.01	0.01	0.01	0.08	0.04	0.04	0.01	4.48	7	4.14	0.08	4.14	5.69349	5.61147	1.59239e-61	2.93446e-59	yes	Peroxidase superfamily protein
AT1G05250	0.11	0.04	0.11	0.13	0.01	0.11	0.08	0.01	0.05	4.32	4.94	4.12	0.13	4.12	4.98606	5.03831	1.85226e-62	3.54773e-60	yes	Peroxidase superfamily protein
AT1G05450	0.01	0.01	0.01	0.05	0.01	0.01	0.01	0.01	0.01	0.99	1.07	0.57	0.05	0.57	3.51096	3.10078	5.4947e-13	9.47933e-12	yes	Protease inhibitor_seed storage_LTP family protein
AT1G05577	0.04	0.09	0.11	0.01	0.06	0.1	0.12	0.03	0.03	2.14	2.55	1.86	0.12	1.86	3.9542	4.12769	1.44951e-36	1.14108e-34	yes	contains IP domain Protein of unknown function DUF966 (InterPro
AT1G05700	0.01	0.02	0.04	0.02	0.02	0.01	0.02	0.04	0.02	0.09	0.14	0.22	0.04	0.09	1.16993	1.67165	0.000101067	0.000500703	NA	Leucine-rich repeat transmembrane protein kinase protein
AT1G05710	13.69	16.2	14.22	14.17	7.7	12.03	14.95	11.78	14.27	35.43	31.57	26.53	16.2	26.53	0.711631	1.00368	8.40647e-10	9.76539e-09	NA	basic helix-loop-helix (bHLH) DNA-binding superfamily protein
AT1G05990	0.01	0.01	0.01	0.01	0.01	0.01	0.11	0.01	0.01	0.23	0.32	0.34	0.11	0.23	1.06413	1.09601	0.00350698	0.0116683	NA	ROOT HAIR SPECIFIC 1 (RHS1)
AT1G06090	0.01	0.04	0.01	0.01	0.01	0.01	0.01	0.01	0.01	1.18	1.78	0.55	0.04	0.55	3.78136	3.78947	3.11332e-19	9.53799e-18	yes	Fatty acid desaturase family protein
AT1G06330	0.11	0.01	0.01	0.01	0.01	0.01	0.01	0.01	0.01	0.39	0.59	0.2	0.11	0.2	0.862496	1.34915	0.000614695	0.00250628	yes	Heavy metal transport_detoxification superfamily protein
AT1G06620	2.68	2.41	2.93	1.49	1.14	1.62	1.65	1.68	1.82	9.37	6.72	4.97	2.93	4.97	0.762345	1.62292	1.69247e-18	4.86636e-17	yes	similar to a 2-oxoglutarate-dependent dioxygenase
AT1G06923	0.01	0.01	0.01	0.01	0.01	0.05	0.01	0.01	0.01	0.79	0.88	0.59	0.05	0.59	3.56071	2.9414	9.17941e-12	1.35986e-10	NA	BEST Arabidopsis thaliana protein match is
AT1G06980	0.15	0.27	0.22	0.16	0.08	0.35	0.21	0.28	0.31	1.03	2.34	1.08	0.35	1.03	1.55722	2.04722	8.20308e-08	7.18028e-07	yes	unknown protein
AT1G06990	0.01	0.01	0.01	0.01	0.01	0.01	0.01	0.01	0.01	0.1	0.25	0.33	0.01	0.1	3.32193	1.68491	2.42152e-05	0.000136603	yes	GDSL-like Lipase_Acylhydrolase superfamily protein
AT1G07680	0.01	0.01	0.01	0.05	0.01	0.01	0.01	0.05	0.01	0.39	0.5	0.34	0.05	0.34	2.76553	2.00661	3.11454e-06	2.09459e-05	yes	unknown protein
AT1G07795	0.09	0.01	0.1	0.01	0.01	0.01	0.01	0.01	0.01	0.5	0.65	0.5	0.1	0.5	2.32193	1.76617	3.25493e-05	0.000178526	NA	unknown protein
AT1G07880	7.26	7.23	5.95	8.15	4.86	8.29	10.54	8.06	10.18	21.88	24.77	19.13	10.54	19.13	0.859962	1.17586	2.08379e-07	1.70725e-06	NA	ATMPK13
AT1G08165	0.25	0.13	0.36	0.65	0.23	0.14	0.13	0.01	0.27	5.49	5.15	4.37	0.65	4.37	2.74912	3.41392	4.70826e-22	1.77839e-20	NA	unknown protein
AT1G08990	0.01	0.01	0.01	0.01	0.01	0.01	0.01	0.03	0.01	0.35	1.16	0.66	0.03	0.35	3.54432	3.24792	5.03767e-14	9.61863e-13	yes	PLANT GLYCOGENINLIKE STARCH INITIATION PROTEIN 5 PGSIP5
AT1G09090	0.02	0.02	0.03	0.01	0.02	0.01	0.02	0.02	0.03	0.45	0.18	0.16	0.03	0.16	2.41504	2.23141	1.61795e-07	1.35153e-06	yes	RESPIRATORY BURST OXIDASE HOMOLOG B RBOHB
AT1G09250	4.86	5.86	5.36	5.79	3.81	4.67	5.17	3.28	4.04	10.65	13.96	18.16	5.86	10.65	0.861881	1.32298	6.65915e-19	1.97541e-17	NA	basic helix-loop-helix (bHLH) DNA-binding superfamily protein
AT1G09380	0.02	0.01	0.01	0.02	0.01	0.01	0.01	0.01	0.01	0.24	0.57	0.63	0.02	0.24	3.58496	3.35364	4.768e-15	1.01294e-13	yes	nodulin MtN21-like transporter family protein
AT1G09460	7.54	9.03	7.62	4.97	4.78	6.11	4.39	4.67	6.12	22.46	31.24	18.7	9.03	18.7	1.05024	1.90637	2.34883e-28	1.30446e-26	yes	Carbohydrate-binding X8 domain superfamily protein
AT1G09540	0.01	0.1	0.01	0.01	0.01	0.01	0.16	0.04	0.01	0.44	0.56	0.38	0.16	0.38	1.24793	1.62542	0.000146169	0.000695259	NA	MYB DOMAIN PROTEIN 61 MYB61
AT1G09560	18.59	17.1	18.61	18.83	14.94	17	16.56	12.24	19.84	79.98	83.84	70.86	19.84	70.86	1.83656	1.89138	3.75296e-48	4.43159e-46	NA	GERMINLIKE PROTEIN 5 GLP5
AT1G09665	0.01	0.01	0.01	0.01	0.01	0.01	0.11	0.1	0.01	1.07	0.97	0.83	0.11	0.83	2.91561	2.25587	1.84716e-07	1.52726e-06	yes	Toll-Interleukin-Resistance (TIR) domain family protein
AT1G10300	0.48	0.49	0.26	0.47	0.35	0.3	0.54	0.18	0.21	1.06	1.21	1.18	0.54	1.06	0.973033	1.26917	1.82657e-06	1.28044e-05	NA	Nucleolar GTP-binding protein
AT1G10400	0.09	0.08	0.15	0.18	0.17	0.19	0.01	0.13	0.15	0.95	1.92	1.64	0.19	0.95	2.32193	2.80881	3.06442e-16	7.17481e-15	yes	UDP-Glycosyltransferase superfamily protein
AT1G10460	0.01	0.19	0.25	0.01	0.27	0.19	0.28	0.15	0.07	1.28	1.85	1.85	0.28	1.28	2.19265	2.54358	1.74163e-11	2.48476e-10	NA	GERMINLIKE PROTEIN 7 GLP7
AT1G10480	0.05	0.01	0.01	0.05	0.01	0.01	0.06	0.01	0.01	0.16	0.29	0.12	0.06	0.12	1	1.36889	0.00105962	0.00405463	yes	ZINC FINGER PROTEIN 5 ZFP5
AT1G11125	11.2	9.52	10.67	9.48	5.78	9.57	8.5	7.75	8.13	20.08	33.65	25.58	11.2	20.08	0.842261	1.48018	3.70637e-28	2.02601e-26	NA	unknown protein
AT1G11540	0.01	0.11	0.01	0.01	0.01	0.04	0.04	0.01	0.08	0.35	0.45	0.31	0.11	0.31	1.49476	1.93439	7.6602e-06	4.76315e-05	NA	Sulfite exporter TauE_SafE family protein
AT1G11580	70.56	75.42	77.54	33	31.45	35.83	50.42	56.89	64.66	247.12	200.54	166.21	77.54	166.21	1.09999	1.43796	7.63312e-07	5.70257e-06	yes	METHYLESTERASE PCR A PMEPCRA
AT1G11655	0.01	0.01	0.25	0.01	0.01	0.01	0.01	0.01	0.01	0.73	1.28	2.61	0.25	0.73	1.54597	2.19649	3.18646e-07	2.53385e-06	yes	unknown protein
AT1G11735	5.33	3.33	6.44	3.85	4.29	5.62	6.19	2	3.41	11.92	17.68	9.92	6.44	9.92	0.623279	1.21998	5.65498e-05	0.000295441	NA	MICRORNA171B MIR171B
AT1G11740	0.05	0.05	0.11	0.04	0.13	0.07	0.11	0.04	0.04	0.31	0.68	0.26	0.13	0.26	1	1.90417	9.21962e-08	8.0124e-07	yes	ankyrin repeat family protein
AT1G12040	0.01	0.01	0.01	0.01	0.01	0.01	0.01	0.01	0.01	2.54	3.74	3.24	0.01	2.54	7.98868	5.98685	6.37558e-60	1.10776e-57	yes	LEUCINERICH REPEAT_EXTENSIN 1 LRX1
AT1G12560	0.01	0.05	0.01	0.01	0.06	0.05	0.06	0.01	0.01	4.22	10.19	4.63	0.06	4.22	6.13614	5.50308	5.26156e-51	6.91824e-49	yes	EXPANSIN A7 EXPA7
AT1G12740	0.18	0.03	0.01	0.05	0.09	0.01	0.03	0.03	0.03	13.11	14.73	6.06	0.18	6.06	5.07325	6.37036	4.59949e-97	1.9979e-94	yes	CYTOCHROME P450, FAMILY 87, SUBFAMILY A, POLYPEPTIDE 2 CYP87A2
AT1G12950	0.31	0.18	0.24	0.18	0.12	0.24	0.2	0.2	0.12	2.36	3.12	1.93	0.31	1.93	2.63826	3.45757	4.86298e-51	6.42891e-49	yes	ROOT HAIR SPECIFIC 2 RSH2
AT1G12980	1.25	0.72	1.14	1.04	0.66	0.87	0.82	0.51	0.52	3.62	6.27	3.29	1.25	3.29	1.39616	2.13634	6.07748e-19	1.80948e-17	yes	ENHANCER OF SHOOT REGENERATION 1 ESR1
AT1G13080	0.81	0.31	0.56	0.86	0.58	0.98	0.96	0.56	1.28	4.11	4.57	4.54	1.28	4.11	1.68299	2.03812	2.83242e-16	6.65044e-15	NA	CYTOCHROME P450, FAMILY 71, SUBFAMILY B, POLYPEPTIDE 2 CYP71B2
AT1G13245	12.48	12.19	6.69	19.85	10.94	9.34	20.93	19.3	11.62	46.67	56.05	44.06	20.93	44.06	1.0739	1.63666	9.18037e-11	1.2019e-09	NA	ROTUNDIFOLIA LIKE 17 RTFL17
AT1G13480	0.01	0.01	0.01	0.01	0.01	0.05	0.01	0.01	0.04	2.04	0.21	1.42	0.05	0.21	2.07039	2.96937	6.90061e-12	1.0478e-10	NA	Protein of unknown function (DUF1262)
AT1G13500	0.01	0.01	0.01	0.01	0.01	0.01	0.01	0.01	0.01	0.06	0.1	0.11	0.01	0.06	2.58496	0.821204	0.00838955	0.0247485	NA	Protein of unknown function (DUF1262)
AT1G13510	0.01	0.01	0.01	0.01	0.04	0.01	0.01	0.01	0.01	0.17	0.13	0.2	0.04	0.13	1.70044	1.53133	0.000165379	0.000777059	NA	Protein of unknown function (DUF1262)
AT1G13520	0.01	0.01	0.04	0.01	0.05	0.01	0.01	0.01	0.01	1.46	0.68	0.91	0.05	0.68	3.76553	3.16434	1.73753e-13	3.16595e-12	NA	Protein of unknown function (DUF1262)
AT1G13530	0.01	0.06	0.01	0.04	0.01	0.01	0.01	0.05	0.04	0.7	0.35	0.1	0.06	0.1	0.736966	1.77209	3.57093e-05	0.000194194	NA	Protein of unknown function (DUF1262)
AT1G13590	3.61	9.41	8.36	4.32	3.65	6.7	4.94	8.04	7.93	38.69	24.51	25.76	9.41	24.51	1.3811	1.81538	4.02651e-10	4.87288e-09	yes	PHYTOSULFOKINE 1 PRECURSOR PSK1
AT1G13610	0.03	0.01	0.01	0.03	0.01	0.01	0.01	0.03	0.03	0.67	1.26	0.65	0.03	0.65	4.43741	3.76751	7.51073e-21	2.60254e-19	yes	alpha_beta-Hydrolases superfamily protein
AT1G13620	0.13	0.26	0.12	0.07	0.06	0.14	0.06	0.06	0.14	21.27	51.7	34.23	0.26	21.27	6.35416	6.88589	6.57808e-116	4.10287e-113	yes	ROOT MERISTEM GROWTH FACTOR 2 RGF2
AT1G13670	3.13	1.3	1.08	1.96	1.24	1.1	3.14	1.35	0.61	27.29	42.93	27.22	3.14	27.22	3.11583	4.02295	9.38585e-75	2.42884e-72	yes	unknown protein
AT1G13680	0.12	0.08	0.19	0.09	0.03	0.03	0.25	0.03	0.01	0.78	0.74	0.48	0.25	0.48	0.941106	2.06054	1.78875e-07	1.4825e-06	yes	PLC-like phosphodiesterases superfamily protein
AT1G13950	2.05	1.47	1.32	1.46	1.04	1.75	1.47	1.73	1.42	6.92	7.91	6.49	2.05	6.49	1.66259	1.95096	3.73631e-27	1.92963e-25	NA	EUKARYOTIC ELONGATION FACTOR 5A1 ELF5A1
AT1G13970	0.16	0.2	0.21	0.19	0.13	0.11	0.22	0.24	0.2	1.19	1.5	1.54	0.24	1.19	2.30986	2.70893	8.18426e-27	4.1649e-25	NA	Protein of unknown function (DUF1336)
AT1G14080	0.01	0.01	0.01	0.07	0.04	0.01	0.01	0.01	0.01	3.85	5.53	2.65	0.07	2.65	5.24249	5.44234	1.17971e-48	1.4641e-46	NA	FUCOSYLTRANSFERASE 6 FUT6
AT1G14220	0.01	0.08	0.01	0.01	0.01	0.01	0.01	0.01	0.01	1.85	1.91	1.18	0.08	1.18	3.88264	3.67684	2.26471e-18	6.44315e-17	yes	Ribonuclease T2 family protein
AT1G14240	0.65	0.62	0.36	0.61	0.17	0.28	0.86	0.85	0.78	3.41	4.8	2.39	0.86	2.39	1.4746	1.98318	7.28086e-09	7.45714e-08	yes	GDA1_CD39 nucleoside phosphatase family protein
AT1G14390	0.3	0.19	0.26	0.35	0.12	0.07	0.08	0.08	0.03	0.66	1.05	0.64	0.35	0.64	0.870717	1.99197	8.61137e-09	8.71708e-08	NA	Leucine-rich repeat protein kinase family protein
AT1G14870	0.71	0.89	1.55	0.32	0.4	0.27	0.8	3.74	2.88	40.67	16.12	27.11	3.74	16.12	2.10774	2.35369	5.37169e-08	4.82342e-07	yes	PLANT CADMIUM RESISTANCE 2 PCR2
AT1G14960	0.01	0.01	0.01	0.01	0.01	0.01	0.01	0.01	0.01	0.5	0.92	0.36	0.01	0.36	5.16993	2.33077	4.80261e-08	4.35421e-07	yes	Polyketide cyclase_dehydrase and lipid transport superfamily protein
AT1G15385	0.01	0.14	0.01	0.42	0.17	0.24	0.12	0.27	0.01	2.06	2.39	1.87	0.42	1.87	2.15458	2.61066	1.34296e-10	1.71754e-09	NA	unknown protein
AT1G15580	0.07	0.34	0.32	0.01	0.17	0.07	0.09	0.11	0.01	22.07	15.7	12.23	0.34	12.23	5.16875	5.52805	8.65953e-64	1.69873e-61	yes	INDOLE3ACETIC ACID INDUCIBLE 5 IAA5
AT1G15600	0.01	0.01	0.01	0.01	0.01	0.01	0.01	0.01	0.01	0.34	0.4	0.42	0.01	0.34	5.08746	2.41643	1.82923e-08	1.75874e-07	yes	unknown protein
AT1G15630	0.01	0.01	0.01	0.01	0.01	0.01	0.01	0.01	0.01	0.27	0.06	0.38	0.01	0.06	2.58496	1.45706	0.000124174	0.000601939	yes	unknown protein
AT1G15640	0.01	0.01	0.01	0.01	0.01	0.01	0.01	0.01	0.01	0.16	0.46	0.51	0.01	0.16	4	2.05664	8.44965e-07	6.2664e-06	yes	unknown protein
AT1G15960	1.2	1.04	0.61	0.93	0.85	0.96	1.36	1.2	1.34	2.44	2.53	2.18	1.36	2.18	0.680721	0.904545	0.000146265	0.000695582	NA	NRAMP METAL ION TRANSPORTER 6 NRAMP6
AT1G16150	0.01	0.01	0.05	0.01	0.04	0.01	0.01	0.01	0.03	0.28	0.09	0.11	0.05	0.09	0.847997	1.53448	0.000293737	0.00130529	NA	WALL ASSOCIATED KINASELIKE 4 WAKL4
AT1G16905	0.01	0.01	0.01	0.01	0.01	0.01	0.01	0.01	0.01	0.23	0.98	0.09	0.01	0.09	3.16993	1.98689	1.18306e-06	8.56484e-06	yes	Curculin-like (mannose-binding) lectin family protein
AT1G17060	2.79	2.65	2.98	1.53	1.98	2.19	2.5	2.91	2.45	8.33	9.57	8.41	2.98	8.33	1.483	1.77953	7.41159e-29	4.24205e-27	yes	CYTOCHROME P450 72C1 CYP72C1
AT1G17180	0.53	0.79	0.79	0.68	0.33	0.53	0.58	0.68	1.96	46.53	61.51	37.25	1.96	37.25	4.24831	5.21759	8.15965e-78	2.28142e-75	NA	GLUTATHIONE STRANSFERASE TAU 25 GSTU25
AT1G17400	0.01	0.01	0.01	0.01	0.01	0.01	0.01	0.01	0.01	0.16	1.15	0.35	0.01	0.16	4	2.76315	1.36404e-10	1.73993e-09	NA	unknown protein
AT1G17860	21.98	30.25	21.49	16.35	14.61	21.73	16.74	21.4	13.81	83.95	60.08	52.1	30.25	52.1	0.784348	1.71522	3.05256e-22	1.16385e-20	NA	Kunitz family trypsin and protease inhibitor protein
AT1G17960	0.27	0.57	0.3	0.45	0.51	0.37	0.35	0.46	0.34	1.26	1.52	1.62	0.57	1.26	1.14439	1.55666	1.67592e-10	2.11666e-09	yes	Threonyl-tRNA synthetase
AT1G18835	0.01	0.01	0.01	0.01	0.28	0.01	0.01	0.19	0.01	1.53	1.55	2.21	0.28	1.53	2.45003	2.06823	1.57018e-06	1.1142e-05	yes	MINI ZINC FINGER 3 MIF3
AT1G18860	0.01	0.01	0.01	0.01	0.01	0.01	0.01	0.01	0.04	0.46	0.12	0.28	0.04	0.12	1.58496	2.05149	1.19277e-06	8.63258e-06	yes	WRKY DNABINDING PROTEIN 61 WRKY61
AT1G18980	0.01	0.01	0.07	0.09	0.08	0.01	0.01	0.01	0.01	0.31	1.22	0.7	0.09	0.31	1.78427	2.01209	2.97059e-06	2.00387e-05	NA	RmlC-like cupins superfamily protein
AT1G19115	0.21	0.13	0.07	0.04	0.04	0.11	0.04	0.11	0.04	4.43	9.74	8.46	0.21	4.43	4.39885	5.32782	1.12881e-71	2.71863e-69	NA	unknown protein
AT1G19200	0.01	0.28	0.01	0.35	0.08	0.43	0.08	0.25	0.09	1.31	3.05	1.63	0.43	1.31	1.60716	2.1835	8.90126e-08	7.74403e-07	NA	Protein of unknown function (DUF581)
AT1G19230	0.11	0.12	0.09	0.04	0.12	0.08	0.22	0.07	0.11	1.19	1.45	1.56	0.22	1.19	2.43539	3.41504	9.66312e-40	8.70575e-38	yes	Riboflavin synthase-like superfamily protein
AT1G19530	2.41	3.33	2.8	0.53	0.68	0.19	0.9	1.74	2.42	52.98	34.9	27.43	3.33	27.43	3.04216	3.1299	3.37129e-14	6.55005e-13	yes	unknown protein
AT1G19540	12.94	12.42	13.32	8.04	6.96	6.73	6.83	13.76	14	33.62	36.33	24.25	14	24.25	0.792558	1.56036	3.82832e-10	4.63764e-09	yes	NmrA-like negative transcriptional regulator family protein
AT1G19850	34.26	33.72	23.41	27.47	25.15	34.91	31.72	27.99	28.49	64.12	69.8	59.88	34.91	59.88	0.778434	1.12055	3.62716e-33	2.50656e-31	NA	MONOPTEROS MP
AT1G19940	0.09	0.08	0.03	0.01	0.06	0.01	0.2	0.06	0.18	0.6	0.36	0.47	0.2	0.36	0.847997	1.39301	0.00115207	0.00436445	NA	GLYCOSYL HYDROLASE 9B5 GH9B5
AT1G20730	0.01	0.01	0.05	0.01	0.01	0.01	0.01	0.05	0.06	1.55	0.88	5.97	0.06	0.88	3.87447	3.85141	2.25334e-19	6.99138e-18	yes	Protein of unknown function (DUF833)
AT1G21830	8.49	10.47	6.85	10.38	7.19	6.78	11.27	13.15	9.22	24.79	30.74	23.52	13.15	23.52	0.838825	1.16333	1.83267e-09	2.0356e-08	NA	unknown protein
AT1G21990	0.05	0.05	0.01	0.01	0.01	0.01	0.04	0.01	0.01	6.62	6.29	3.92	0.05	3.92	6.29278	5.9175	2.3168e-65	4.73581e-63	yes	F-box_RNI-like_FBD-like domains-containing protein
AT1G22030	8.7	10.85	11.09	5.63	4.82	7.06	9.1	7.6	8.8	36.78	31.3	21.28	11.09	21.28	0.940239	1.8004	2.45717e-26	1.21239e-24	NA	contains IP domain Protein BYPASS related (InterPro
AT1G22150	0.01	0.01	0.01	0.01	0.01	0.01	0.01	0.01	0.01	0.05	0.09	0.05	0.01	0.05	2.32193	1.06868	0.00203765	0.00723483	yes	SULFATE TRANSPORTER 1
AT1G22210	0.01	0.01	0.01	0.01	0.01	0.01	0.01	0.03	0.01	0.08	0.2	0.08	0.03	0.08	1.41504	1.5304	0.000159127	0.000750587	yes	TREHALOSE6PHOSPHATE PHOSPHATASE C TPPC
AT1G22440	0.57	0.59	0.82	0.72	0.44	0.51	0.7	1.02	0.85	3.11	3.27	3.32	1.02	3.11	1.60835	1.96512	2.14775e-15	4.71941e-14	yes	Zinc-binding alcohol dehydrogenase family protein
AT1G22500	0.16	0.57	0.54	0.35	0.56	0.5	0.76	0.42	0.68	1.59	1.62	2.42	0.76	1.59	1.06496	1.50346	3.21175e-07	2.5523e-06	yes	ARABIDOPSIS TOXICOS EN LEVADURA 15 ATL15
AT1G23010	9.39	8.37	9.88	9.09	7.35	9.71	11.39	11.12	9.35	32.52	32.01	30.58	11.39	30.58	1.42482	1.74594	2.51731e-31	1.61141e-29	NA	LOW PHOSPHATE ROOT1 LPR1
AT1G23040	0.59	0.7	0.85	0.67	0.79	0.77	1.17	0.55	1.3	4.49	6.98	6.43	1.3	4.49	1.7882	2.6429	2.09933e-23	8.61149e-22	yes	hydroxyproline-rich glycoprotein family protein
AT1G23080	19.02	17.77	14.15	16.32	15.32	20.34	22.95	11.9	10.7	39.96	49.09	37.79	22.95	37.79	0.71951	1.33945	3.21247e-47	3.72111e-45	NA	PINFORMED 7 PIN7
AT1G23110	0.04	0.01	0.04	0.04	0.05	0.12	0.1	0.14	0.04	0.82	0.84	0.4	0.14	0.4	1.51457	2.42649	1.14375e-09	1.30495e-08	NA	unknown protein
AT1G23160	0.01	0.01	0.01	0.01	0.01	0.01	0.01	0.04	0.01	0.51	1.79	0.78	0.04	0.51	3.67243	3.68494	6.43539e-18	1.74128e-16	yes	Auxin-responsive GH3 family protein
AT1G23340	1.83	2.97	2.06	3.16	2.19	3.57	3.07	1.81	1.3	6.24	7.24	5.65	3.57	5.65	0.662327	1.40119	2.42411e-13	4.35499e-12	yes	Protein of Unknown Function (DUF239)
AT1G23350	0.54	0.58	0.58	0.39	0.77	0.2	0.36	0.49	0.74	3.43	4.57	6.04	0.77	3.43	2.15528	2.54012	4.96742e-17	1.25085e-15	yes	Plant invertase_pectin methylesterase inhibitor superfamily protein
AT1G23380	5.74	8.39	7.97	8.43	5.76	8.02	7.71	6.86	6.99	15.18	16.43	14.89	8.43	14.89	0.820739	0.899537	2.03304e-08	1.94241e-07	yes	KNOTTED1LIKE HOMEOBOX GENE 6 KNAT6
AT1G23560	0.09	0.19	0.21	0.04	0.01	0.01	0.09	0.01	0.04	1.18	1.54	0.8	0.21	0.8	1.92961	2.98685	2.03004e-14	4.04761e-13	yes	Domain of unknown function (DUF220)
AT1G23720	0.02	0.07	0.02	0.01	0.01	0.02	0.01	0.01	0.01	30.9	46.75	30.51	0.07	30.51	8.76771	9.07242	9.65364e-235	3.35464e-231	yes	Proline-rich extensin-like family protein
AT1G24430	0.01	0.01	0.01	0.01	0.01	0.01	0.01	0.01	0.01	0.28	1.09	0.71	0.01	0.28	4.80735	2.92935	1.29488e-11	1.87823e-10	yes	HXXXD-type acyl-transferase family protein
AT1G24590	0.36	0.14	0.67	0.54	0.22	0.56	0.93	0.79	0.35	9.45	11.88	10.74	0.93	9.45	3.34501	3.96006	5.14019e-53	7.22746e-51	yes	DORNROSCHENLIKE DRNL
AT1G24620	0.01	0.01	0.01	0.01	0.01	0.01	0.01	0.01	0.08	0.59	1.66	0.84	0.08	0.59	2.88264	2.48572	8.48487e-09	8.60336e-08	yes	EF-hand calcium-binding protein family member.
AT1G25275	99.21	106.24	158.95	112.49	86.38	120.2	119.02	91.84	94.41	267.23	270.29	241.64	158.95	241.64	0.604286	1.27007	2.34823e-19	7.26726e-18	NA	unknown protein
AT1G25330	0.17	0.09	0.11	0.16	0.14	0.12	0.01	0.07	0.11	0.42	0.8	0.28	0.17	0.28	0.719892	1.67633	1.66687e-05	9.74445e-05	yes	CESTA CES
AT1G26450	0.33	0.44	0.39	0.22	0.33	0.18	0.61	0.55	0.25	1.85	1.24	1.42	0.61	1.24	1.02346	1.6857	1.56674e-07	1.31146e-06	NA	Carbohydrate-binding X8 domain superfamily protein
AT1G26720	0.01	0.01	0.01	0.01	0.01	0.01	0.01	0.01	0.01	0.41	0.49	0.88	0.01	0.41	5.35755	1.52372	9.09606e-05	0.000455364	yes	unknown protein
AT1G26730	1.07	1.37	1.67	0.64	0.67	0.93	0.59	1.4	0.74	7.58	6.9	7.81	1.67	6.9	2.04675	2.69467	1.2914e-34	9.46183e-33	NA	EXS (ERD1_XPR1_SYG1) family protein
AT1G26820	0.63	1.34	1.12	0.73	1.23	1.44	1.24	1.07	0.7	5.53	7.12	5.45	1.44	5.45	1.92019	2.22674	1.78126e-21	6.42864e-20	yes	RIBONUCLEASE 3 RNS3
AT1G26870	0.01	0.01	0.01	0.01	0.01	0.01	0.01	0.01	0.01	1.54	3.28	1.94	0.01	1.54	7.26679	5.04	1.80261e-37	1.47638e-35	yes	FEZ FEZ
AT1G26945	0.26	0.28	0.22	0.35	0.04	0.32	0.19	0.11	0.13	5.58	3.58	3.83	0.35	3.58	3.35453	3.4925	3.73956e-31	2.36888e-29	yes	KIDARI KDR
AT1G27045	1.64	2.4	2.32	3.01	3.15	2.79	4.56	4.62	6.26	13.74	11.39	18.17	6.26	11.39	0.863533	1.57012	6.59742e-06	4.14362e-05	NA	HOMEOBOX PROTEIN 54 ATHB54
AT1G27140	0.01	0.01	0.01	0.01	0.01	0.01	0.01	0.01	0.01	8.18	6.89	8.16	0.01	6.89	9.42836	5.78056	8.82239e-54	1.26985e-51	NA	GLUTATHIONE STRANSFERASE TAU 14 GSTU14
AT1G27740	0.01	0.01	0.01	0.01	0.01	0.01	0.01	0.01	0.01	0.24	0.63	0.32	0.01	0.24	4.58496	2.38487	2.56293e-08	2.40615e-07	yes	ROOT HAIR DEFECTIVE 6LIKE 4 RSL4
AT1G28390	7.13	7.56	6.57	5.76	4.7	5.62	6.87	6.48	7.96	12.12	13.43	12.68	7.96	12.12	0.606549	0.972145	1.25194e-17	3.28163e-16	yes	Protein kinase superfamily protein
AT1G28400	63.67	46.74	45.71	33.65	22.64	29.69	43.81	34.12	38.13	136.7	120.03	103.19	63.67	103.19	0.696617	1.53227	4.63113e-24	2.00093e-22	yes	unknown protein
AT1G29020	0.01	0.01	0.01	0.01	0.01	0.01	0.01	0.01	0.03	0.75	0.52	0.77	0.03	0.52	4.11548	3.75352	3.34042e-19	1.02208e-17	NA	Calcium-binding EF-hand family protein
AT1G29025	0.01	0.01	0.01	0.01	0.01	0.01	0.01	0.02	0.01	0.88	0.7	1.8	0.02	0.7	5.12928	4.35214	5.20642e-26	2.51782e-24	NA	Calcium-binding EF-hand family protein
AT1G29090	0.01	0.01	0.01	0.01	0.01	0.01	0.01	0.01	0.04	0.38	1.27	0.46	0.04	0.38	3.24793	2.67482	6.47882e-10	7.64665e-09	yes	Cysteine proteinases superfamily protein
AT1G29280	0.18	0.35	0.42	0.2	0.12	0.05	0.12	0.32	0.39	9.67	14.62	12.34	0.42	9.67	4.52505	4.84169	1.63057e-76	4.35865e-74	yes	WRKY DNABINDING PROTEIN 65 WRKY65
AT1G29290	1.63	1.37	1.34	1.58	0.94	1.2	1.18	2.17	0.87	7.28	5.95	5.82	2.17	5.82	1.42332	1.92835	8.8388e-15	1.82982e-13	yes	unknown protein
AT1G29660	0.34	0.62	0.63	0.25	0.44	0.39	0.34	0.41	0.24	1.7	3.61	2.59	0.63	1.7	1.43211	2.54745	3.87089e-22	1.47124e-20	NA	GDSL-like Lipase_Acylhydrolase superfamily protein
AT1G30050	0.01	0.01	0.01	0.01	0.01	0.01	0.01	0.01	0.01	0.12	0.2	0.13	0.01	0.12	3.58496	1.38251	0.000267903	0.00120014	yes	unknown protein
AT1G30700	0.03	0.04	0.3	0.03	0.03	0.04	0.07	0.2	0.47	7.08	2.12	3.76	0.47	2.12	2.17333	3.28805	4.28264e-15	9.11419e-14	yes	FAD-binding Berberine family protein
AT1G30720	0.1	0.13	0.66	0.01	0.04	0.06	0.23	0.26	0.33	19.04	3.62	6.93	0.66	3.62	2.45545	3.05148	1.81357e-12	2.95085e-11	yes	FAD-binding Berberine family protein
AT1G30730	0.07	0.13	0.36	0.01	0.01	0.01	0.01	0.44	0.1	3.6	1.67	3	0.44	1.67	1.92427	1.76219	1.81009e-05	0.000104859	yes	FAD-binding Berberine family protein
AT1G30760	1.06	2.09	2.77	0.53	0.42	0.95	1.74	2.14	1.91	32.23	23.39	20.13	2.77	20.13	2.86139	2.92404	3.0653e-14	5.98903e-13	yes	FAD-binding Berberine family protein
AT1G30850	0.01	0.01	0.01	0.01	0.01	0.01	0.01	0.01	0.01	0.5	0.99	0.67	0.01	0.5	5.64386	2.9558	8.66382e-12	1.28819e-10	yes	ROOT HAIR SPECIFIC 4 RSH4
AT1G30870	0.08	0.08	0.01	0.01	0.01	0.01	0.14	0.04	0.1	9.35	23.16	14.35	0.14	9.35	6.06147	6.58369	6.27155e-94	2.50091e-91	yes	Peroxidase superfamily protein
AT1G30900	0.16	0.33	0.19	0.17	0.15	0.32	0.16	0.07	0.15	1.58	1.78	1.46	0.33	1.46	2.14543	2.82208	7.83152e-32	5.13482e-30	NA	VACUOLAR SORTING RECEPTOR 6 VSR6
AT1G30990	0.01	0.01	0.01	0.01	0.01	0.01	0.01	0.01	0.01	1.03	2.37	1.52	0.01	1.03	6.6865	3.46259	6.91013e-16	1.56946e-14	yes	Polyketide cyclase_dehydrase and lipid transport superfamily protein
AT1G31290	0.1	0.1	0.38	0.08	0.05	0.11	0.06	0.48	0.45	1.41	0.74	1.18	0.48	0.74	0.624491	1.6058	0.000137754	0.000659362	yes	ARGONAUTE 3 AGO3
AT1G31320	9.89	7.01	11.61	6.11	4.44	5.75	4.94	7.71	9.5	43.73	39.61	39.98	11.61	39.61	1.7705	2.03176	5.33663e-15	1.12881e-13	NA	LOB DOMAINCONTAINING PROTEIN 4 LBD4
AT1G31400	0.05	0.01	0.05	0.01	0.01	0.01	0.06	0.01	0.01	0.12	0.26	0.1	0.06	0.1	0.736966	0.953989	0.0166845	0.0445256	NA	TRAF-like family protein
AT1G31880	1.93	2.24	1.69	1.8	1.19	1.8	1.25	1.19	1.24	4.5	7.39	7.54	2.24	4.5	1.00643	1.83779	4.78513e-52	6.57618e-50	yes	BREVIS RADIX BRX
AT1G31885	0.05	0.01	0.11	0.01	0.04	0.14	0.01	0.01	0.01	1.07	0.64	0.6	0.14	0.6	2.09954	2.63517	5.38752e-10	6.43671e-09	yes	NOD26LIKE INTRINSIC PROTEIN 3
AT1G31935	3.57	4.5	3.65	4.64	1.65	2.48	2.61	4.76	2.96	12.98	18.13	13.91	4.76	12.98	1.44726	2.16695	1.0405e-31	6.78559e-30	NA	other RNA
AT1G32770	0.01	0.01	0.01	0.01	0.01	0.01	0.01	0.01	0.01	0.12	0.13	0.16	0.01	0.12	3.58496	1.29305	0.00049366	0.00206541	yes	NAC DOMAIN CONTAINING PROTEIN 12 NAC012
AT1G33050	21.64	24.69	23.37	13.26	11.36	13.77	12.7	17.27	28.8	55.5	63.52	46.93	28.8	46.93	0.704442	1.40332	5.77743e-10	6.8789e-09	NA	unknown protein
AT1G33280	0.01	0.01	0.01	0.01	0.01	0.01	0.01	0.01	0.01	3.01	7.83	4.48	0.01	3.01	8.23362	5.13148	3.70429e-38	3.12871e-36	yes	NAC DOMAIN CONTAINING PROTEIN 15 NAC015
AT1G33750	0.08	0.19	0.1	0.07	0.1	0.07	0.06	0.15	0.07	0.62	1.99	1.49	0.19	0.62	1.70627	2.89741	6.99622e-18	1.88673e-16	yes	Terpenoid cyclases_Protein prenyltransferases superfamily protein
AT1G33790	34.45	25.19	38.31	26.98	18.7	25.34	27.7	20.62	19.59	106.62	124.97	121.39	38.31	106.62	1.47669	2.02858	1.99616e-29	1.16164e-27	yes	jacalin lectin family protein
AT1G33800	0.57	0.48	0.53	0.71	0.52	0.82	0.65	0.48	0.55	6.98	6.28	6.3	0.82	6.28	2.93707	3.14785	2.19053e-53	3.09794e-51	NA	Protein of unknown function (DUF579)
AT1G34050	0.01	0.01	0.01	0.01	0.01	0.01	0.01	0.01	0.01	0.05	0.05	0.05	0.01	0.05	2.32193	0.96373	0.00380394	0.0125194	yes	Ankyrin repeat family protein
AT1G34510	0.01	0.01	0.01	0.01	0.01	0.01	0.01	0.01	0.01	1.63	1.81	2.32	0.01	1.63	7.34873	4.38534	4.8017e-27	2.46417e-25	yes	Peroxidase superfamily protein
AT1G34520	0.01	0.01	0.01	0.01	0.01	0.01	0.01	0.01	0.01	0.06	0.21	0.12	0.01	0.06	2.58496	0.922837	0.0046813	0.0149655	yes	MBOAT (membrane bound O-acyl transferase) family protein
AT1G34670	0.01	0.05	0.05	0.01	0.01	0.01	0.01	0.01	0.01	0.73	1.42	0.97	0.05	0.73	3.8679	3.37855	1.35173e-15	3.00282e-14	yes	MYB DOMAIN PROTEIN 93 MYB93
AT1G35230	0.73	1.11	1.26	0.44	0.1	1.39	0.94	1.17	1.01	3	3.11	2.3	1.39	2.3	0.726549	1.31221	0.000107768	0.000530016	yes	ARABINOGALACTAN PROTEIN 5 AGP5
AT1G35260	0.14	0.38	0.49	0.6	0.31	1.11	1.27	0.43	0.7	2.98	2.32	2.69	1.27	2.32	0.869296	1.8879	1.08316e-08	1.07938e-07	yes	MLPLIKE PROTEIN 165 MLP165
AT1G35610	0.01	0.04	0.01	0.01	0.01	0.01	0.04	0.01	0.01	0.33	0.55	0.37	0.04	0.33	3.04439	2.62434	1.28303e-09	1.45567e-08	NA	Cysteine_Histidine-rich C1 domain family protein
AT1G35730	0.23	0.08	0.16	0.14	0.05	0.06	0.07	0.05	0.05	1.2	1.15	0.83	0.23	0.83	1.85148	2.73822	7.4502e-17	1.85492e-15	yes	PUMILIO 9 PUM9
AT1G36060	5.65	3.93	2.65	1.1	1.56	1.31	3.75	3.32	3.03	13.11	23.33	17.06	5.65	13.11	1.21434	2.15831	3.9727e-13	6.99247e-12	yes	member of the DREB subfamily A-6 of ERF_AP2 transcription factor family
AT1G43650	0.32	0.42	0.33	0.23	0.31	0.34	0.48	0.56	0.48	1.38	1.62	1.21	0.56	1.21	1.11151	1.78243	2.95477e-14	5.79168e-13	yes	nodulin MtN21-like transporter family protein
AT1G44318	0.01	0.01	0.01	0.01	0.01	0.01	0.01	0.01	0.01	0.02	0.22	0.07	0.01	0.02	1	1.38621	0.000207638	0.000954419	yes	hemb2
AT1G47480	0.19	0.11	0.16	0.04	0.1	0.08	0.19	0.07	0.1	0.84	0.63	0.93	0.19	0.63	1.72935	2.1552	2.15955e-09	2.38452e-08	yes	alpha_beta-Hydrolases superfamily protein
AT1G47485	0.01	0.11	0.22	0.01	0.01	0.1	0.01	0.01	0.01	2.69	1.01	1.21	0.22	1.01	2.19878	2.57398	2.33169e-09	2.56065e-08	yes	CEP1, candidate for a novel peptide plant hormone.
AT1G47510	0.05	0.01	0.11	0.01	0.01	0.01	0.05	0.03	0.01	0.32	0.33	0.26	0.11	0.26	1.24101	1.80293	3.12929e-05	0.000172061	yes	INOSITOL POLYPHOSPHATE 5PHOSPHATASE 11 5PTASE11
AT1G47890	0.01	0.01	0.01	0.01	0.01	0.01	0.01	0.01	0.01	0.02	0.04	0.02	0.01	0.02	1	0.682989	0.0176814	0.0467754	yes	RECEPTOR LIKE PROTEIN 7 RLP7
AT1G47960	2.44	2.43	1.75	2.02	1.86	2.42	2.95	2.7	3.39	12.85	12.6	12.25	3.39	12.25	1.85342	2.19561	1.39772e-17	3.65586e-16	NA	CELL WALL _ VACUOLAR INHIBITOR OF FRUCTOSIDASE 1 C_VIF1
AT1G48000	0.27	0.13	0.08	0.14	0.08	0.15	0.51	0.16	0.11	1.25	1.23	0.87	0.51	0.87	0.770518	2.17037	3.82703e-10	4.63764e-09	yes	MYB DOMAIN PROTEIN 112 MYB112
AT1G48070	0.01	0.01	0.01	0.01	0.01	0.01	0.01	0.01	0.01	0.39	1.25	0.82	0.01	0.39	5.2854	2.40716	1.91789e-08	1.83817e-07	yes	Thioredoxin superfamily protein
AT1G48510	0.23	0.36	0.23	0.29	0.14	0.29	0.11	0.33	0.2	1.29	1.98	1.53	0.36	1.29	1.8413	2.25365	1.14624e-16	2.79944e-15	yes	Surfeit locus 1 cytochrome c oxidase biogenesis protein
AT1G48870	2.02	2.69	2.71	2.27	1.73	1.75	1.45	1.06	1.88	9.3	16.58	13.59	2.71	9.3	1.77894	2.6064	1.35955e-67	3.06213e-65	NA	Transducin_WD40 repeat-like superfamily protein
AT1G48930	0.38	0.49	0.24	0.11	0.13	0.28	0.1	0.26	0.26	1.77	2.88	1.83	0.49	1.77	1.8529	2.643	1.14401e-18	3.31682e-17	NA	GLYCOSYL HYDROLASE 9C1 GH9C1
AT1G49005	0.01	0.01	0.02	0.01	0.01	0.01	0.01	0.01	0.02	1.16	0.86	0.57	0.02	0.57	4.83289	4.12508	1.34571e-24	5.98435e-23	yes	CLAVATA3_ESRRELATED 11 CLE11
AT1G49110	0.01	0.09	0.01	0.01	0.09	0.01	0.01	0.01	0.01	0.71	1.07	1.01	0.09	0.71	2.97982	2.69325	4.38991e-10	5.29423e-09	yes	unknown protein
AT1G49310	0.83	0.52	1.54	0.57	0.48	0.34	0.94	0.72	1.4	5.66	3.38	4.19	1.54	3.38	1.13409	2.04778	1.58565e-09	1.78157e-08	yes	unknown protein
AT1G49390	0.24	0.17	0.29	0.05	0.01	0.12	0.12	0.01	0.37	1.23	2.27	0.96	0.37	0.96	1.37551	2.28904	1.38467e-08	1.36035e-07	NA	2-oxoglutarate (2OG) and Fe(II)-dependent oxygenase superfamily protein
AT1G49560	6.14	6.47	7.01	6.08	4.64	6.41	5.62	6.86	8.41	17.29	15.29	20.66	8.41	15.29	0.862411	1.15132	4.32013e-17	1.09466e-15	NA	Homeodomain-like superfamily protein
AT1G50060	0.1	0.1	0.06	0.05	0.01	0.01	0.01	0.01	0.01	1.4	5.57	1.05	0.1	1.05	3.39232	3.84677	2.33002e-20	7.83924e-19	NA	CAP (Cysteine-rich secretory proteins, Antigen 5, and Pathogenesis-related 1 protein) superfamily protein
AT1G50560	0.28	0.42	0.37	0.26	0.25	0.21	0.18	0.19	0.19	1.78	1.98	1.61	0.42	1.61	1.9386	2.44299	3.58362e-20	1.18279e-18	NA	CYTOCHROME P450, FAMILY 705, SUBFAMILY A, POLYPEPTIDE 25 CYP705A25
AT1G50570	36.08	35.94	38.9	48.25	32.75	45.64	36.06	28.29	23.95	76.3	89.87	80.06	48.25	76.3	0.661154	1.06858	9.121e-103	4.35036e-100	NA	Calcium-dependent lipid-binding (CaLB domain) family protein
AT1G50930	0.01	0.07	0.01	0.01	0.01	0.01	0.01	0.01	0.09	0.4	0.5	0.2	0.09	0.2	1.152	1.69147	6.06826e-05	0.000314802	NA	unknown protein
AT1G51020	0.01	0.17	0.09	0.01	0.01	0.01	0.01	0.01	0.09	2.77	1.01	7	0.17	1.01	2.57075	3.23065	7.91987e-14	1.4888e-12	NA	unknown protein
AT1G51030	0.01	0.01	0.01	0.01	0.01	0.01	0.01	0.01	0.01	0.53	0.7	0.8	0.01	0.53	5.72792	1.69346	2.46719e-05	0.00013889	yes	unknown protein
AT1G51035	0.01	0.01	0.01	0.01	0.01	0.01	0.01	0.01	0.01	1.93	5.47	3.58	0.01	1.93	7.59246	2.69587	4.13008e-10	4.99325e-09	NA	unknown protein.
AT1G51190	0.05	0.04	0.02	0.02	0.01	0.01	0.01	0.04	0.01	2.93	3.05	2.34	0.05	2.34	5.54844	5.53808	6.27826e-66	1.31654e-63	yes	PLETHORA 2 PLT2
AT1G51220	0.06	0.03	0.03	0.04	0.03	0.01	0.06	0.03	0.03	0.35	0.31	0.77	0.06	0.31	2.36923	2.59242	3.54346e-10	4.30758e-09	yes	WIP DOMAIN PROTEIN 5 WIP5
AT1G51420	0.23	0.1	0.28	0.36	0.28	0.16	0.11	0.24	0.12	0.72	1.16	0.65	0.36	0.65	0.852443	1.51413	8.72732e-06	5.37584e-05	NA	SUCROSEPHOSPHATASE 1 SPP1
AT1G51620	0.13	0.11	0.23	0.04	0.01	0.12	0.11	0.16	0.26	1.1	0.4	0.82	0.26	0.4	0.621488	1.75176	1.51983e-05	8.96677e-05	NA	Protein kinase superfamily protein
AT1G51790	0.02	0.01	0.04	0.01	0.01	0.01	0.02	0.01	0.01	0.27	0.11	0.12	0.04	0.11	1.45943	2.061	1.85327e-06	1.29654e-05	NA	Leucine-rich repeat protein kinase family protein
AT1G51800	0.04	0.12	0.08	0.07	0.02	0.09	0.07	0.08	0.08	2.28	0.42	0.73	0.12	0.42	1.80735	2.87317	4.3085e-14	8.28492e-13	NA	IMPAIRED OOMYCETE SUSCEPTIBILITY 1 IOS1
AT1G51830	0.07	0.19	0.11	0.06	0.04	0.32	0.43	0.36	0.36	1.26	0.81	0.66	0.43	0.66	0.618129	1.40992	0.000469801	0.00197715	yes	Leucine-rich repeat protein kinase family protein
AT1G51840	0.01	0.07	0.05	0.01	0.01	0.07	0.01	0.01	0.1	0.3	0.28	0.23	0.1	0.23	1.20163	1.38063	0.00128818	0.00481557	yes	protein kinase-related
AT1G51850	0.11	0.13	0.13	0.04	0.07	0.08	0.16	0.24	0.24	2.57	1.31	1.23	0.24	1.23	2.35755	2.85004	1.3353e-16	3.25136e-15	yes	Leucine-rich repeat protein kinase family protein
AT1G51860	0.01	0.01	0.01	0.01	0.01	0.01	0.02	0.01	0.01	0.17	0.34	0.13	0.02	0.13	2.70044	2.58057	2.51443e-09	2.73907e-08	yes	Leucine-rich repeat protein kinase family protein
AT1G51870	0.01	0.01	0.01	0.01	0.01	0.01	0.01	0.01	0.01	0.07	0.05	0.03	0.01	0.03	1.58496	1.34481	0.000329903	0.00144431	yes	protein kinase family protein
AT1G52050	0.04	0.01	0.04	0.01	0.01	0.01	0.01	0.01	0.01	0.3	0.64	0.14	0.04	0.14	1.80735	2.12196	7.35658e-07	5.5163e-06	yes	Mannose-binding lectin superfamily protein
AT1G52070	0.01	0.01	0.01	0.01	0.01	0.01	0.01	0.01	0.01	5.17	7.13	2.28	0.01	2.28	7.83289	5.83941	1.64303e-50	2.11464e-48	yes	Mannose-binding lectin superfamily protein
AT1G52110	0.04	0.15	0.02	0.09	0.01	0.08	0.11	0.02	0.11	0.59	0.4	0.55	0.15	0.4	1.41504	1.96515	5.42749e-07	4.15692e-06	yes	Mannose-binding lectin superfamily protein
AT1G52200	0.13	0.34	0.69	0.18	0.26	0.05	0.25	0.42	0.61	10.25	2.85	3.14	0.69	2.85	2.04629	2.673	3.59308e-11	4.96037e-10	NA	PLAC8 family protein
AT1G52240	0.51	0.33	0.42	0.57	0.57	0.59	0.58	0.6	0.26	1.5	1.53	1.45	0.6	1.45	1.27302	1.32599	3.03717e-09	3.27188e-08	NA	RHO GUANYLNUCLEOTIDE EXCHANGE FACTOR 11 ROPGEF11
AT1G52330	0.08	0.07	0.08	0.07	0.01	0.07	0.15	0.15	0.25	0.72	0.78	0.58	0.25	0.58	1.21412	1.70443	4.64363e-05	0.000246737	NA	Late embryogenesis abundant (LEA) hydroxyproline-rich glycoprotein family
AT1G52660	0.01	0.01	0.01	0.01	0.01	0.05	0.01	0.01	0.01	0.7	0.73	0.25	0.05	0.25	2.32193	2.29095	9.59984e-08	8.32796e-07	NA	P-loop containing nucleoside triphosphate hydrolases superfamily protein
AT1G52680	0.01	0.08	0.01	0.1	0.01	0.01	0.1	0.01	0.07	0.16	0.49	0.24	0.1	0.16	0.678072	1.20753	0.00399369	0.0130696	yes	late embryogenesis abundant protein-related _ LEA protein-related
AT1G52830	0.01	0.01	0.01	0.01	0.01	0.01	0.01	0.01	0.01	0.17	0.05	0.1	0.01	0.05	2.32193	0.935797	0.00430459	0.0139241	yes	INDOLE3ACETIC ACID 6 IAA6
AT1G52910	0.32	0.67	0.69	0.58	0.42	0.48	0.15	0.21	0.32	2	3.66	1.86	0.69	1.86	1.43063	2.33015	5.42861e-15	1.1463e-13	NA	Protein of unknown function (DUF1218)
AT1G53163	0.13	0.28	0.09	0.3	0.24	0.38	0.4	0.31	0.27	1.74	1.64	1.01	0.4	1.01	1.33628	2.01354	9.38298e-09	9.44706e-08	yes	unknown protein
AT1G53180	0.31	0.34	0.61	0.7	0.75	0.49	1.35	1.17	0.64	2.17	2.58	2.14	1.35	2.14	0.664651	1.36749	3.3668e-05	0.000184039	yes	unknown protein
AT1G53470	2.17	1.89	1.2	1.98	1.49	1.37	1.71	1.78	1.57	4.79	5.16	4.22	2.17	4.22	0.959548	1.52698	3.84128e-20	1.2644e-18	NA	MECHANOSENSITIVE CHANNEL OF SMALL CONDUCTANCELIKE 4 MSL4
AT1G53660	0.01	0.01	0.07	0.08	0.03	0.04	0.03	0.01	0.04	0.71	1.8	1.11	0.08	0.71	3.14975	3.34091	3.8826e-17	9.8791e-16	yes	Nucleotide_sugar transporter family protein
AT1G53680	1.44	2.73	2.53	2.37	1.81	3.64	2.1	1.57	1.84	6.71	5.89	5.62	3.64	5.62	0.626632	1.3892	2.88238e-10	3.53575e-09	NA	GLUTATHIONE STRANSFERASE TAU 28 GSTU28
AT1G53708	0.01	0.01	0.09	0.01	0.01	0.01	0.01	0.01	0.01	4.52	7.47	4.71	0.09	4.52	5.65025	4.96751	2.91801e-37	2.36602e-35	NA	ROTUNDIFOLIA LIKE 9 RTFL9
AT1G53830	0.13	0.11	0.03	0.07	0.09	0.14	0.01	0.16	0.19	2.69	2.18	1.5	0.19	1.5	2.98089	3.28742	4.90341e-20	1.59887e-18	yes	PECTIN METHYLESTERASE 2 PME2
AT1G53950	0.01	0.01	0.01	0.01	0.01	0.01	0.01	0.01	0.01	0.09	0.34	0.04	0.01	0.04	2	1.14106	0.00116841	0.00441396	yes	Ubiquitin-like superfamily protein
AT1G54000	9.28	5.58	6.5	6.81	5.36	5.33	7.54	4.63	3.6	38.89	52.86	37.99	9.28	37.99	2.03342	2.69613	5.269e-77	1.45646e-74	yes	GDSL LIPASELIKE PROTEIN 22 GLL22
AT1G54200	4.73	5.63	5.41	5.82	4.29	7.17	5.09	3.33	3.84	30.47	27	29.16	7.17	27	1.91291	2.37346	3.25472e-109	1.72111e-106	yes	unknown protein
AT1G54540	0.01	0.01	0.01	0.01	0.01	0.01	0.01	0.07	0.01	0.33	1.78	1.34	0.07	0.33	2.23704	2.75825	1.86223e-10	2.33739e-09	yes	Late embryogenesis abundant (LEA) hydroxyproline-rich glycoprotein family
AT1G54575	2.58	2.4	3.08	4.39	3.32	3.03	5.45	4.09	4.08	9.92	11.54	14.61	5.45	9.92	0.864084	1.38518	3.71571e-07	2.92129e-06	yes	unknown protein
AT1G54890	0.01	0.01	0.01	0.01	0.01	0.01	0.01	0.01	0.01	0.88	0.15	0.46	0.01	0.15	3.90689	2.36683	2.056e-08	1.96126e-07	yes	Late embryogenesis abundant (LEA) protein-related
AT1G54940	0.01	0.01	0.01	0.01	0.01	0.01	0.01	0.01	0.01	0.02	0.17	0.11	0.01	0.02	1	1.44788	0.000139198	0.000665353	yes	PLANT GLYCOGENINLIKE STARCH INITIATION PROTEIN 4 PGSIP4
AT1G54970	0.01	0.05	0.01	0.01	0.01	0.01	0.01	0.01	0.01	0.83	1.82	0.89	0.05	0.83	4.05311	3.71122	9.25392e-19	2.7088e-17	yes	PROLINERICH PROTEIN 1 PRP1
AT1G55200	4.51	7.16	5.15	3.79	3.3	4.65	4.12	3.6	3.56	12.36	13.85	11.89	7.16	11.89	0.731717	1.51034	5.49018e-31	3.45981e-29	NA	Protein kinase protein with adenine nucleotide alpha hydrolases-like domain
AT1G55207	0.01	0.01	0.01	0.01	0.01	0.01	0.01	0.01	0.01	0.5	1.26	1.15	0.01	0.5	5.64386	2.16985	2.80602e-07	2.24972e-06	NA	unknown protein
AT1G55240	0.01	0.01	0.05	0.01	0.01	0.01	0.01	0.01	0.01	0.14	0.2	0.14	0.05	0.14	1.48543	1.37178	0.000543889	0.00224773	yes	Family of unknown function (DUF716)
AT1G55420	0.87	1.12	1.13	0.66	0.95	1.07	0.85	0.69	0.83	2.03	1.84	1.93	1.13	1.84	0.703383	0.999956	4.60631e-07	3.57411e-06	yes	EMBRYO SAC DEVELOPMENT ARREST 11 EDA11
AT1G55610	0.84	0.54	0.45	0.39	0.3	0.33	0.61	0.52	0.73	8.06	8.49	5.47	0.84	5.47	2.70308	3.49218	4.31672e-83	1.32917e-80	NA	BRI1 LIKE BRL1
AT1G55640	0.01	0.01	0.01	0.01	0.01	0.01	0.01	0.01	0.01	0.25	0.76	0.89	0.01	0.25	4.64386	1.7391	1.52682e-05	9.0014e-05	yes	PRENYLATED RAB ACCEPTOR 1.G1 PRA1.G1
AT1G55650	0.01	0.01	0.01	0.01	0.01	0.01	0.01	0.01	0.01	0.47	0.76	0.71	0.01	0.47	5.55459	3.66928	5.74183e-18	1.56056e-16	yes	HMG (high mobility group) box protein with ARID_BRIGHT DNA-binding domain
AT1G55700	0.07	0.04	0.09	0.04	0.03	0.03	0.07	0.06	0.01	0.17	0.38	0.33	0.09	0.17	0.917538	1.76103	2.4334e-05	0.000137147	yes	Cysteine_Histidine-rich C1 domain family protein
AT1G55830	5.9	6.9	6.97	6.01	5.12	5.88	6.37	4.76	4.1	15.53	13.96	10.81	6.97	10.81	0.633136	1.03863	4.70184e-44	4.88771e-42	NA	unknown protein
AT1G55940	0.01	0.01	0.01	0.01	0.01	0.04	0.01	0.02	0.01	0.21	0.66	0.52	0.04	0.21	2.39232	2.85166	3.88656e-11	5.34429e-10	NA	CYTOCHROME P450, FAMILY 708, SUBFAMILY A, POLYPEPTIDE 1 CYP708A1
AT1G55990	0.01	0.01	0.01	0.01	0.01	0.01	0.24	0.01	0.01	1	0.85	1.6	0.24	0.85	1.82443	1.87621	9.5698e-06	5.83861e-05	yes	glycine-rich protein
AT1G56030	0.01	0.01	0.01	0.01	0.01	0.01	0.01	0.06	0.01	0.17	0.28	0.25	0.06	0.17	1.5025	1.76195	2.49177e-05	0.000140209	yes	RING_U-box superfamily protein
AT1G56320	0.16	0.35	0.39	0.07	0.38	0.21	0.01	0.08	0.17	2.04	2.65	2.05	0.39	2.04	2.38702	2.49605	2.69797e-11	3.79793e-10	NA	BEST Arabidopsis thaliana protein match is
AT1G56550	0.06	0.07	0.01	0.05	0.03	0.01	0.06	0.01	0.02	0.79	1.02	0.87	0.07	0.79	3.49643	3.53515	1.24486e-21	4.58111e-20	yes	RHAMNOGALACTURONAN SPECI&
AT1G56580	144.28	170.69	233.67	151.7	140.01	153.43	145.48	112.38	100.09	556.52	579.26	417.37	233.67	417.37	0.836854	1.53097	4.41515e-36	3.38797e-34	NA	SMALLER WITH VARIABLE BRANCHES SVB
AT1G56630	0.01	0.02	0.01	0.01	0.01	0.01	0.01	0.01	0.01	1.11	1.51	0.99	0.02	0.99	5.62936	4.99485	1.94893e-38	1.66343e-36	yes	alpha_beta-Hydrolases superfamily protein
AT1G56680	0.13	0.34	0.39	0.06	0.21	0.26	0.01	0.01	0.08	24.17	43.75	23.83	0.39	23.83	5.93316	6.10864	1.11281e-90	4.04015e-88	yes	Chitinase family protein
AT1G57570	0.01	0.01	0.01	0.01	0.01	0.01	0.02	0.01	0.01	0.15	0.18	0.25	0.02	0.15	2.90689	2.60048	1.90132e-09	2.10705e-08	yes	Mannose-binding lectin superfamily protein
AT1G58007	0.05	0.09	0.15	0.09	0.01	0.18	0.2	0.1	0.22	0.61	0.79	0.61	0.22	0.61	1.47131	1.6898	1.63739e-05	9.58826e-05	yes	unknown protein
AT1G58037	0.01	0.01	0.01	0.01	0.01	0.01	0.04	0.01	0.01	0.14	0.46	0.08	0.04	0.08	1	1.62513	6.3557e-05	0.000328871	yes	Cysteine_Histidine-rich C1 domain family protein
AT1G58280	5.09	5.31	3.53	5.24	3.15	4.79	4.38	4.23	4.1	10.67	17.87	10.27	5.31	10.27	0.951652	1.29863	6.32143e-31	3.97336e-29	NA	Phosphoglycerate mutase family protein
AT1G58330	0.07	0.01	0.19	0.14	0.07	0.23	0.28	0.08	0.01	1.49	1.12	1.48	0.28	1.12	2	2.53108	1.802e-10	2.26648e-09	yes	ZW2
AT1G58340	1.43	0.6	0.7	1.04	0.76	1.24	1.95	1.38	1.12	5.48	4.74	4.56	1.95	4.56	1.22556	1.61667	2.06712e-09	2.28662e-08	yes	ZF14
AT1G59500	0.07	0.09	0.09	0.06	0.15	0.03	0.09	0.01	0.01	13.22	14.26	9.55	0.15	9.55	5.99247	6.38373	2.8075e-121	1.95122e-118	yes	GH3.4
AT1G59725	0.01	0.01	0.01	0.01	0.05	0.06	0.01	0.01	0.01	0.53	0.42	0.23	0.06	0.23	1.9386	2.30244	1.02827e-07	8.88233e-07	yes	DNAJ heat shock family protein
AT1G59730	0.32	0.17	0.46	0.41	0.52	0.6	1.13	0.7	1.02	3.78	5.01	6.04	1.13	3.78	1.74206	2.44919	3.31283e-13	5.87351e-12	yes	THIOREDOXIN HTYPE 7 TH7
AT1G59740	4.66	3.3	2.97	7.39	4.09	3.47	11.45	7.58	5.34	72.86	52.03	55.3	11.45	52.03	2.184	2.77351	1.02659e-14	2.11089e-13	yes	Major facilitator superfamily protein
AT1G59780	0.06	0.02	0.03	0.01	0.03	0.02	0.02	0.01	0.01	0.52	0.55	0.42	0.06	0.42	2.80735	3.46054	5.71151e-20	1.84751e-18	yes	NB-ARC domain-containing disease resistance protein
AT1G60030	0.27	0.33	0.1	0.26	0.17	0.21	0.12	0.21	0.14	1.07	1.2	0.99	0.33	0.99	1.58496	2.28639	2.08183e-18	5.94372e-17	NA	NUCLEOBASEASCORBATE TRANSPORTER 7 NAT7
AT1G60130	0.03	0.01	0.01	0.01	0.01	0.07	0.01	0.03	0.03	0.28	0.63	0.34	0.07	0.28	2	2.31294	8.34338e-08	7.28473e-07	yes	Mannose-binding lectin superfamily protein
AT1G60390	6.32	6.06	5.2	4.36	2.94	4.45	6.35	4.79	4.26	19.52	22.56	12.91	6.35	12.91	1.02366	1.68118	1.49277e-41	1.42399e-39	yes	POLYGALACTURONASE 1 PG1
AT1G61080	0.01	0.01	0.01	0.01	0.01	0.01	0.01	0.01	0.01	0.07	0.1	0.04	0.01	0.04	2	1.34039	0.00034571	0.00150787	yes	Hydroxyproline-rich glycoprotein family protein
AT1G61110	0.04	0.01	0.01	0.04	0.01	0.03	0.01	0.07	0.01	0.12	0.15	0.18	0.07	0.12	0.777608	0.999095	0.0170603	0.045394	yes	NAC DOMAIN CONTAINING PROTEIN 25 NAC025
AT1G61260	4.91	4.8	5.57	4.34	5.33	5.42	5.07	5.38	4.32	8.82	10.21	9.35	5.57	8.82	0.663101	0.839321	1.04556e-06	7.62158e-06	NA	Protein of unknown function (DUF761)
AT1G61750	0.08	0.07	0.01	0.01	0.01	0.01	0.04	0.01	0.01	0.2	0.26	0.29	0.08	0.2	1.32193	1.39259	0.00108836	0.00414633	yes	Receptor-like protein kinase-related family protein
AT1G62262	0.03	0.11	0.04	0.04	0.01	0.01	0.06	0.01	0.11	0.34	0.2	0.24	0.11	0.2	0.862496	1.4031	0.00116726	0.00441032	yes	SLAC1 HOMOLOGUE 4 SLAH4
AT1G62300	0.37	0.3	0.44	0.36	0.43	0.46	0.6	1.18	0.61	7.64	4.01	4.78	1.18	4.01	1.76482	2.89768	2.00244e-19	6.23679e-18	yes	WRKY DNABINDING PROTEIN 06 WRKY06
AT1G62320	0.01	0.01	0.01	0.01	0.02	0.01	0.01	0.02	0.01	0.04	0.17	0.09	0.02	0.04	1	1.52984	0.000221554	0.00101226	yes	ERD (early-responsive to dehydration stress) family protein
AT1G62410	0.13	0.74	0.38	0.14	0.08	0.28	0.23	0.21	0.25	1.93	2.58	2.12	0.74	1.93	1.383	2.23615	2.20598e-10	2.73468e-09	yes	MIF4G domain-containing protein
AT1G62422	5.11	4.33	4	4.76	3.98	3.75	6.94	7.24	4.17	15.13	18.1	15.06	7.24	15.06	1.05666	1.46624	1.42425e-16	3.46104e-15	NA	unknown protein
AT1G62440	0.02	0.09	0.17	0.04	0.04	0.05	0.02	0.09	0.15	0.51	0.69	0.48	0.17	0.48	1.4975	2.21976	4.41542e-09	4.65562e-08	yes	LEUCINERICH REPEAT_EXTENSIN 2 LRX2
AT1G62660	0.48	0.54	0.17	0.9	0.99	0.83	1.7	1.45	1.68	2.89	3.89	3.47	1.7	2.89	0.765535	1.46794	6.44197e-05	0.000332627	yes	Glycosyl hydrolases family 32 protein
AT1G62700	2.94	2.92	2.86	2.75	2.05	2.86	1.82	1.82	1.75	5.96	5.58	6.83	2.94	5.58	0.924449	1.12506	5.98182e-15	1.25438e-13	yes	ARABIDOPSIS NAC DOMAIN CONTAINING PROTEIN 26 ANAC026
AT1G62760	0.07	0.06	0.14	0.15	0.01	0.17	0.18	0.01	0.01	1.52	0.87	0.47	0.18	0.47	1.38466	2.18064	2.78163e-07	2.23311e-06	yes	Plant invertase_pectin methylesterase inhibitor superfamily protein
AT1G62770	0.14	0.14	0.32	0.08	0.07	0.37	0.27	0.41	0.2	18.21	19.56	15.46	0.41	15.46	5.23677	5.46656	4.28324e-103	2.0838e-100	yes	Plant invertase_pectin methylesterase inhibitor superfamily protein
AT1G62980	0.01	0.01	0.01	0.01	0.01	0.01	0.01	0.01	0.01	3.02	4.84	2.44	0.01	2.44	7.93074	5.19937	8.52599e-40	7.70984e-38	yes	EXPANSIN A18 EXPA18
AT1G63220	2.26	1.75	2.09	2.32	1.87	2.72	3.01	2.75	2.81	9.48	11.81	8.54	3.01	8.54	1.50447	1.69856	3.83274e-18	1.06672e-16	NA	Calcium-dependent lipid-binding (CaLB domain) family protein
AT1G63245	0.01	0.01	0.01	0.01	0.01	0.01	0.01	0.01	0.01	3.46	0.61	1.7	0.01	0.61	5.93074	1.74718	1.27517e-05	7.60692e-05	NA	CLAVATA3_ESRRELATED 14 CLE14
AT1G63410	0.01	0.01	0.01	0.01	0.01	0.01	0.01	0.01	0.01	0.22	0.48	0.15	0.01	0.15	3.90689	2.23483	1.30438e-07	1.11018e-06	yes	Protein of unknown function (DUF567)
AT1G63440	2.18	2.07	1.68	1.82	1.41	1.26	1.9	1.35	1.72	3.67	4.74	4.36	2.18	3.67	0.751452	1.24079	9.73863e-19	2.83703e-17	yes	HEAVY METAL ATPASE 5 HMA5
AT1G63580	0.01	0.01	0.01	0.01	0.01	0.01	0.01	0.01	0.01	0.16	0.2	0.28	0.01	0.16	4	1.26992	0.000561111	0.00231065	yes	plasma membrane-localized protein
AT1G64000	0.01	0.01	0.01	0.01	0.01	0.01	0.01	0.01	0.01	0.16	0.1	0.11	0.01	0.1	3.32193	1.27275	0.000546451	0.00225754	yes	WRKY DNABINDING PROTEIN 56 WRKY56
AT1G64060	1.87	1.81	1.65	1.65	1.1	1.83	1.64	1.69	1.88	3.98	4.42	3.82	1.88	3.82	1.02284	0.976824	1.02109e-27	5.45891e-26	yes	RESPIRATORY BURST OXIDASE PROTEIN F RBOH F
AT1G64390	9.11	9.65	8.86	12.35	7.74	12.95	11.89	8.51	9.21	31.09	29.81	29.24	12.95	29.24	1.17499	1.2509	3.11928e-20	1.03657e-18	NA	GLYCOSYL HYDROLASE 9C2 GH9C2
AT1G64400	0.17	0.02	0.21	0.09	0.06	0.06	0.13	0.1	0.2	1.69	0.56	1.34	0.21	0.56	1.41504	2.4446	2.20685e-10	2.73468e-09	NA	LONGCHAIN ACYLCOA SYNTHETASE 3 LACS3
AT1G64405	0.7	1.07	1.06	0.42	0.45	0.01	0.44	0.63	0.21	20.77	15.44	16.1	1.07	15.44	3.85099	4.47976	1.20855e-56	1.89665e-54	yes	unknown protein
AT1G64625	2.71	3.17	1.52	3.58	1.97	3.09	3.94	2.55	1.81	11.93	12.81	8.36	3.94	8.36	1.08531	1.97855	1.1538e-18	3.34121e-17	NA	Serine_threonine-protein kinase WNK (With No Lysine)-related
AT1G64700	1.56	1.87	1.54	1.02	0.75	1.48	1.85	2.07	2.15	3.48	5	5.63	2.15	3.48	0.694751	1.15682	1.90812e-05	0.00010991	yes	unknown protein
AT1G65484	0.01	0.01	0.1	0.01	0.07	0.01	0.01	0.07	0.01	1.84	1.9	1.02	0.1	1.02	3.3505	3.20153	3.10216e-14	6.05617e-13	NA	unknown protein
AT1G65510	0.34	0.46	0.51	0.14	0.11	0.7	0.56	0.85	0.6	7.27	1.94	2.92	0.85	1.94	1.19052	2.31493	3.79015e-09	4.02952e-08	NA	unknown protein
AT1G65610	0.13	0.17	0.46	0.1	0.08	0.2	0.07	0.19	0.38	2.7	2.98	2.23	0.46	2.23	2.27734	2.92775	2.67771e-17	6.89993e-16	yes	KORRIGAN 2 KOR2
AT1G65680	0.01	0.01	0.01	0.01	0.01	0.01	0.01	0.01	0.01	0.1	0.35	0.12	0.01	0.1	3.32193	1.29132	0.000462321	0.00195073	yes	EXPANSIN B2 EXPB2
AT1G65690	0.48	0.34	0.73	0.4	0.42	0.63	0.82	0.9	1.18	5.96	1.95	2.21	1.18	1.95	0.724687	1.91703	8.23261e-08	7.20354e-07	yes	Late embryogenesis abundant (LEA) hydroxyproline-rich glycoprotein family
AT1G65845	0.73	0.4	2.08	0.76	0.3	0.55	0.49	0.9	1.27	24.58	6.31	12.05	2.08	6.31	1.60106	2.98246	1.37149e-14	2.78245e-13	NA	unknown protein
AT1G66160	0.57	0.37	1.01	0.54	0.43	0.47	0.4	1.08	0.81	5.51	2.55	4.25	1.08	2.55	1.23947	2.08598	8.9953e-11	1.17957e-09	NA	CYS, MET, PRO, AND GLY PROTEIN 1 CMPG1
AT1G66270	0.49	0.12	0.18	0.13	0.09	0.14	0.22	0.02	0.12	24	28.79	26.91	0.49	24	5.61411	6.78478	1.54694e-231	4.18103e-228	yes	BGLU21
AT1G66280	0.97	0.42	0.56	0.96	0.47	0.78	0.97	0.42	0.53	29.31	37.67	27.64	0.97	27.64	4.83263	5.44213	7.88503e-218	1.74367e-214	yes	BGLU22
AT1G66440	0.01	0.01	0.01	0.01	0.01	0.01	0.01	0.01	0.01	0.1	0.06	0.04	0.01	0.04	2	0.929329	0.00448972	0.0144461	yes	Cysteine_Histidine-rich C1 domain family protein
AT1G66470	0.01	0.04	0.08	0.15	0.09	0.04	0.07	0.08	0.11	10.87	10.18	8.74	0.15	8.74	5.8646	6.18138	9.00621e-108	4.56409e-105	yes	ROOT HAIR DEFECTIVE6 RHD6
AT1G66600	0.06	0.07	0.19	0.01	0.01	0.01	0.07	0.01	0.01	0.36	0.3	0.31	0.19	0.3	0.658963	1.2866	0.00266212	0.0091616	NA	ABA OVERLY SENSITIVE MUTANT 3 ABO3
AT1G66780	0.01	0.03	0.09	0.05	0.01	0.09	0.03	0.12	0.01	0.25	0.27	0.26	0.12	0.25	1.05889	1.37786	0.00133203	0.00495818	yes	MATE efflux family protein
AT1G66800	0.08	0.04	0.01	0.04	0.01	0.09	0.05	0.01	0.15	0.77	0.93	0.77	0.15	0.77	2.3599	2.77315	4.52718e-12	7.02318e-11	yes	Unknown PcG regulated
AT1G66830	0.06	0.03	0.01	0.03	0.03	0.03	0.12	0.01	0.09	2.15	1.08	1.5	0.12	1.08	3.16993	3.79383	2.22516e-23	9.11229e-22	NA	Leucine-rich repeat protein kinase family protein
AT1G67030	0.01	0.01	0.01	0.01	0.07	0.01	0.07	0.01	0.01	0.69	0.52	0.36	0.07	0.36	2.36257	1.9542	4.91373e-06	3.1604e-05	yes	ZINC FINGER PROTEIN 6 ZFP6
AT1G67260	2.21	3.2	3.27	2.46	1.95	2.98	3.27	2.09	2.71	10.55	12.01	7.3	3.27	7.3	1.15861	1.70481	1.92522e-23	7.93747e-22	yes	TCP1
AT1G67330	0.01	0.01	0.01	0.01	0.01	0.01	0.11	0.01	0.01	0.23	0.43	0.25	0.11	0.23	1.06413	1.61605	9.79239e-05	0.000486519	yes	Protein of unknown function (DUF579)
AT1G67470	0.13	0.56	0.44	0.14	0.41	0.47	0.37	0.55	0.57	1.51	1.17	0.98	0.57	0.98	0.78182	1.19282	0.000559638	0.00230615	NA	Protein kinase superfamily protein
AT1G67720	7	7.77	8.38	7.96	5.14	8.03	7.39	6.62	6.7	13.76	20.95	18.13	8.38	13.76	0.715458	1.02	3.48935e-31	2.21615e-29	NA	Leucine-rich repeat protein kinase family protein
AT1G67900	4.05	3.36	2.99	3.04	2.51	3.01	3.4	3.7	2.41	8.44	10.01	9.39	4.05	8.44	1.05932	1.58373	1.22667e-24	5.47502e-23	NA	Phototropic-responsive NPH3 family protein
AT1G68150	0.01	0.03	0.01	0.01	0.01	0.01	0.04	0.1	0.13	0.41	0.7	0.51	0.13	0.41	1.65711	2.4144	1.50184e-08	1.46561e-07	yes	WRKY DNABINDING PROTEIN 09 WRKY09
AT1G68330	1.37	1.55	1.42	1.78	0.79	1.51	1.99	1.91	1.01	5.72	5.95	4.03	1.99	4.03	1.01801	1.64593	2.68103e-13	4.80236e-12	yes	unknown protein
AT1G68450	0.01	0.01	0.01	0.01	0.01	0.01	0.01	0.01	0.01	0.1	0.65	0.81	0.01	0.1	3.32193	1.50825	8.64614e-05	0.000434271	yes	PIGMENT DEFECTIVE 337 PDE337
AT1G68610	0.01	0.01	0.01	0.01	0.01	0.01	0.12	0.01	0.01	0.28	0.3	0.36	0.12	0.28	1.22239	0.882287	0.0127251	0.0353353	yes	PLANT CADMIUM RESISTANCE 11 PCR11
AT1G68620	1.05	0.38	0.17	0.37	0.2	0.55	1.01	0.71	0.78	4.73	4.28	2.63	1.05	2.63	1.32467	2.25325	4.93829e-11	6.69587e-10	yes	alpha_beta-Hydrolases superfamily protein
AT1G68765	0.01	0.01	0.01	0.01	0.01	0.11	0.01	0.33	0.12	1.25	1.69	1.2	0.33	1.2	1.8625	2.21467	3.06378e-07	2.44269e-06	NA	INFLORESCENCE DEFICIENT IN ABSCISSION IDA
AT1G68810	9.18	13.65	16.24	8.15	7.51	9.57	11.17	9.34	9.71	44.75	51.19	50.68	16.24	44.75	1.46234	2.24605	4.21138e-105	2.09065e-102	yes	basic helix-loop-helix (bHLH) DNA-binding superfamily protein
AT1G68825	0.24	0.11	0.01	0.09	0.01	0.09	0.09	0.01	0.01	1.78	3.27	2.19	0.24	1.78	2.89077	3.29952	3.0646e-16	7.17481e-15	yes	ROTUNDIFOLIA LIKE 15 RTFL15
AT1G68850	0.04	0.01	0.01	0.01	0.01	0.01	0.01	0.04	0.01	2.51	3.96	4.36	0.04	2.51	5.97154	5.21675	3.65808e-43	3.69223e-41	yes	Peroxidase superfamily protein
AT1G69080	0.81	1.14	0.88	0.42	0.41	0.67	0.68	1.42	1.24	2.3	4.67	2.47	1.42	2.3	0.695743	1.44188	7.4536e-07	5.58045e-06	yes	Adenine nucleotide alpha hydrolases-like superfamily protein
AT1G69240	0.01	0.01	0.01	0.01	0.01	0.01	0.01	0.01	0.01	1.13	2.04	0.92	0.01	0.92	6.52356	4.47537	4.61328e-28	2.50487e-26	yes	METHYL ESTERASE 15 MES15
AT1G69530	10.88	13.36	7.58	6.32	6.82	10.09	8.85	7.91	10.8	27.24	30.83	36.57	13.36	27.24	1.02781	1.58058	2.78757e-20	9.32704e-19	NA	EXPANSIN A1 EXPA1
AT1G69810	0.49	0.49	0.53	0.24	0.19	0.42	0.87	1.16	0.43	3.84	4.02	2.6	1.16	2.6	1.16439	2.22433	2.35994e-14	4.67091e-13	yes	WRKY DNABINDING PROTEIN 36 WRKY36
AT1G69880	4.03	3.61	9.53	3.03	1.92	3	5.65	4.89	13.65	62.13	30.81	38.68	13.65	30.81	1.1745	2.11933	4.99939e-08	4.52082e-07	yes	THIOREDOXIN HTYPE 8 TH8
AT1G69930	0.34	0.54	0.7	0.24	0.01	0.16	0.24	0.89	0.85	14.74	1.41	2.8	0.89	1.41	0.663818	1.95627	6.00637e-06	3.80919e-05	yes	GLUTATHIONE STRANSFERASE TAU 11 GSTU11
AT1G70140	0.1	0.31	0.35	0.3	0.24	0.19	0.42	0.21	0.2	1.93	0.93	1.33	0.42	0.93	1.14684	1.99149	2.61804e-12	4.18147e-11	NA	FORMIN 8 FH8
AT1G70170	0.01	0.01	0.05	0.01	0.01	0.01	0.01	0.01	0.01	0.32	0.23	0.18	0.05	0.18	1.848	1.62254	7.8306e-05	0.000396667	yes	MATRIX METALLOPROTEINASE MMP
AT1G70270	2.29	1.81	2.71	2.26	1.92	2.06	2.08	1.33	1.99	22.78	30.87	24.71	2.71	22.78	3.0714	3.34134	5.22924e-64	1.03416e-61	yes	unknown protein
AT1G70470	22.96	20.45	15.53	16.87	12.37	18.54	20.04	16.26	19.2	57.49	72.83	54.28	22.96	54.28	1.2413	1.68769	2.01057e-35	1.51415e-33	NA	unknown protein
AT1G70480	21.98	20.2	17.03	25.15	16.09	18.4	20.52	16.26	16.43	38.16	45	44.94	25.15	38.16	0.601503	1.23653	3.7654e-31	2.37905e-29	NA	Domain of unknown function (DUF220)
AT1G70550	3.58	3.75	3.38	3.34	2.92	3.33	4.49	3.12	1.74	10.63	15.47	8.93	4.49	8.93	0.991945	1.54755	3.61074e-39	3.1708e-37	NA	Protein of Unknown Function (DUF239)
AT1G70690	0.56	0.64	0.44	0.59	0.27	0.38	0.47	0.36	0.14	1.63	2.04	1.65	0.64	1.63	1.34873	1.97957	1.12847e-14	2.31256e-13	yes	HOPW11INDUCED GENE1 HWI1
AT1G70800	1.19	1.54	1.68	1.81	1.35	1.51	1.07	1.26	1.78	2.9	4.79	3.06	1.81	2.9	0.680063	1.15315	8.87691e-08	7.72561e-07	NA	ENHANCED BENDING 1 EHB1
AT1G70860	0.01	0.01	0.01	0.01	0.01	0.01	0.01	0.01	0.01	0.76	0.6	0.54	0.01	0.54	5.75489	1.94636	2.81143e-06	1.90762e-05	yes	Polyketide cyclase_dehydrase and lipid transport superfamily protein
AT1G70910	0.15	0.01	0.12	0.01	0.01	0.15	0.01	0.01	0.01	0.51	0.27	0.7	0.15	0.27	0.847997	1.23331	0.0027419	0.00940959	yes	DESPIERTO DEP
AT1G70920	0.21	0.47	0.16	0.14	0.2	0.19	0.3	0.15	0.07	1.48	1.44	1.1	0.47	1.1	1.22677	2.16408	5.52197e-14	1.05185e-12	yes	HOMEOBOXLEUCINE ZIPPER PROTEIN 18 HB18
AT1G70940	5.5	6.47	4.47	4.61	3.31	5.93	5.06	4.7	2.67	26.63	32.4	22.3	6.47	22.3	1.78521	2.43748	6.17689e-88	2.08684e-85	NA	PINFORMED 3 PIN3
AT1G71015	0.08	0.07	0.4	0.22	0.06	0.29	0.01	0.31	0.35	4.95	3.12	2.97	0.4	2.97	2.89239	3.18693	4.33749e-19	1.30905e-17	NA	unknown protein
AT1G71200	0.25	0.1	0.01	0.07	0.01	0.01	0.01	0.01	0.05	0.6	0.47	0.78	0.25	0.47	0.910733	2.10237	1.1006e-06	7.9988e-06	NA	basic helix-loop-helix (bHLH) DNA-binding superfamily protein
AT1G71380	1.02	0.7	0.98	0.73	0.55	0.77	0.91	0.6	0.61	4.18	4.41	3.73	1.02	3.73	1.87061	2.03355	5.14048e-30	3.07986e-28	yes	CELLULASE 3 CEL3
AT1G71520	0.1	0.01	0.01	0.12	0.15	0.11	0.01	0.24	0.29	0.64	0.67	0.93	0.29	0.64	1.14202	1.58619	0.00023848	0.00108147	yes	member of the DREB subfamily A-5 of ERF_AP2 transcription factor family
AT1G72230	1.74	2.07	1.73	2.25	1.42	2.25	3.21	3.39	2.82	10.46	15.02	10.32	3.39	10.32	1.60609	1.89016	7.71694e-16	1.74618e-14	yes	Cupredoxin superfamily protein
AT1G72490	1.34	1.29	1.07	1.86	1.01	1.73	1.73	1.32	2.01	4.44	7.66	5.59	2.01	4.44	1.14336	1.79963	5.17876e-14	9.87251e-13	yes	unknown protein
AT1G72800	1.71	2.36	2.15	1.12	1	1.26	1.73	4.71	7.94	17.04	12.48	18.22	7.94	12.48	0.652407	1.76516	2.04543e-05	0.00011696	yes	RNA-binding (RRM_RBD_RNP motifs) family protein
AT1G73010	3.09	3.13	1.02	3.44	1.69	2.2	4.07	4.55	2.83	13.22	17.76	13.57	4.55	13.22	1.53878	1.93679	1.58292e-10	2.00232e-09	yes	PHOSPHATE STARVATIONINDUCED GENE 2 PS2
AT1G73040	2.63	1.68	1.52	1.22	0.9	1.33	1.89	1.82	1.8	4.8	5.06	6.79	2.63	4.8	0.867972	1.51043	1.45311e-11	2.09649e-10	NA	Mannose-binding lectin superfamily protein
AT1G73160	0.01	0.01	0.01	0.01	0.01	0.01	0.01	0.01	0.01	0.97	0.49	0.7	0.01	0.49	5.61471	3.2651	3.80521e-14	7.35201e-13	NA	UDP-Glycosyltransferase superfamily protein
AT1G73250	7.86	8.62	6.3	8.21	4.38	7.72	6.6	6.4	7.74	13.69	14.93	14.28	8.62	13.69	0.667363	0.809855	8.49995e-08	7.41345e-07	NA	GDP4KETO6DEOXYMANNOSE3,5EPIMERASE4REDUCTASE 1 GER1
AT1G73340	0.01	0.01	0.01	0.01	0.01	0.01	0.01	0.01	0.01	1.07	2.78	1.26	0.01	1.07	6.74147	4.72327	1.77035e-31	1.14227e-29	NA	Cytochrome P450 superfamily protein
AT1G73410	0.04	0.01	0.04	0.01	0.01	0.04	0.01	0.01	0.01	0.1	0.18	0.15	0.04	0.1	1.32193	1.06411	0.00864385	0.0253908	yes	MYB DOMAIN PROTEIN 54 MYB54
AT1G73580	0.2	0.11	0.01	0.01	0.09	0.19	0.01	0.01	0.1	1.27	1.96	0.99	0.2	0.99	2.30743	2.57833	7.44408e-10	8.71821e-09	yes	Calcium-dependent lipid-binding (CaLB domain) family protein
AT1G73590	17.6	23.52	19.58	21.82	18.01	28.24	22.59	19.14	16.88	83.66	96.56	83.07	28.24	83.07	1.55659	2.13447	5.28661e-122	3.78226e-119	yes	PINFORMED 1 PIN1
AT1G73640	6.07	6.51	3.79	4.97	2.61	4.37	4.22	3.3	2.73	13.19	13.02	13.48	6.51	13.02	1	1.43552	1.55252e-21	5.65347e-20	NA	RAB GTPASE HOMOLOG A6A RABA6a
AT1G73810	0.02	0.12	0.25	0.01	0.02	0.05	0.03	0.31	0.02	0.52	0.5	0.66	0.31	0.5	0.68966	1.52302	0.000422069	0.00180114	yes	Core-2_I-branching beta-1,6-N-acetylglucosaminyltransferase family protein
AT1G73860	0.01	0.01	0.01	0.01	0.01	0.01	0.01	0.01	0.04	0.14	0.2	0.14	0.04	0.14	1.80735	2.27816	1.15318e-07	9.86323e-07	NA	P-loop containing nucleoside triphosphate hydrolases superfamily protein
AT1G73965	0.01	0.09	0.1	0.01	0.01	0.13	0.01	0.09	0.21	1.06	2.3	1.98	0.21	1.06	2.3356	2.92958	2.34728e-12	3.7863e-11	NA	CLAVATA3_ESRRELATED 13 CLE13
AT1G74010	0.71	0.43	0.54	0.48	0.42	0.39	0.55	0.44	0.5	5.14	3.95	4.82	0.71	3.95	2.47596	3.05947	6.72407e-54	9.73589e-52	yes	Calcium-dependent phosphotriesterase superfamily protein
AT1G74110	0.04	0.01	0.01	0.01	0.04	0.01	0.01	0.01	0.01	1.18	1.13	2.7	0.04	1.13	4.82018	3.89753	1.05582e-20	3.61219e-19	yes	CYTOCHROME P450, FAMILY 78, SUBFAMILY A, POLYPEPTIDE 10 CYP78A10
AT1G74360	0.1	0.11	0.15	0.09	0.06	0.1	0.11	0.14	0.13	0.42	0.31	0.23	0.15	0.23	0.616671	1.30872	7.49095e-05	0.000380889	NA	Leucine-rich repeat protein kinase family protein
AT1G74460	0.01	0.01	0.01	0.01	0.01	0.01	0.01	0.13	0.05	0.78	1.05	1.06	0.13	0.78	2.58496	3.3664	8.67167e-16	1.95313e-14	NA	GDSL-like Lipase_Acylhydrolase superfamily protein
AT1G74500	0.11	0.38	0.11	0.1	0.01	0.01	0.19	0.11	0.01	8.96	10.13	6.99	0.38	6.99	4.20122	4.55195	2.49363e-39	2.19774e-37	yes	ACTIVATIONTAGGED BRI1BRASSINOSTEROIDINSENSITIVE 1SUPPRESSOR 1 BS1
AT1G74660	6.71	5.21	4.76	3.23	3.09	4.53	2.91	4.54	4.75	11.64	12.69	13.24	6.71	11.64	0.794706	1.24466	2.14389e-10	2.66208e-09	yes	MINI ZINC FINGER 1 MIF1
AT1G74670	18.36	21.42	20.94	6.92	5.77	9.39	6.04	8.09	15.12	195.41	215.91	159.76	21.42	159.76	2.89888	3.10855	5.5729e-18	1.51804e-16	NA	GASTIMULATED ARABIDOPSIS 6 GASA6
AT1G74770	0.03	0.06	0.05	0.03	0.06	0.05	0.08	0.01	0.05	0.16	0.21	0.15	0.08	0.15	0.906891	1.37702	0.00019182	0.000887247	NA	zinc ion binding
AT1G74830	0.01	0.01	0.01	0.01	0.01	0.05	0.01	0.01	0.01	0.18	0.08	0.08	0.05	0.08	0.678072	1.1592	0.00216113	0.00761985	NA	Protein of unknown function, DUF593
AT1G75450	0.95	0.85	0.48	0.29	0.36	0.64	0.41	0.82	0.79	2.18	2.35	2.56	0.95	2.18	1.19833	1.67873	1.45243e-09	1.6387e-08	yes	CYTOKININ OXIDASE 5 CKX5
AT1G75490	1.73	2.71	1.31	1.81	1.87	0.82	3.36	3.87	1.68	15.89	6.54	9	3.87	6.54	0.756957	1.7929	3.9071e-07	3.05989e-06	yes	member of the DREB subfamily A-2 of ERF_AP2 transcription factor family.
AT1G75520	8.57	8.32	5.6	10.3	5.28	7.39	12.14	6.55	9.06	25.6	20.74	18.47	12.14	18.47	0.605415	1.14501	1.44002e-08	1.40734e-07	yes	SHIRELATED SEQUENCE 5 SRS5
AT1G76070	0.39	0.15	0.34	0.59	0.28	0.8	0.3	0.64	0.92	4.16	2	1.74	0.92	1.74	0.919382	1.72547	9.70155e-07	7.10814e-06	yes	unknown protein
AT1G76430	0.01	0.01	0.01	0.01	0.01	0.01	0.01	0.01	0.01	0.04	0.02	0.07	0.01	0.02	1	0.935882	0.00430221	0.0139201	yes	PHOSPHATE TRANSPORTER 1
AT1G76480	0.01	0.01	0.01	0.01	0.01	0.01	0.01	0.01	0.01	0.39	0.22	0.23	0.01	0.22	4.45943	1.79171	1.09764e-05	6.61879e-05	NA	unknown protein
AT1G76610	0.01	0.01	0.08	0.01	0.01	0.01	0.01	0.01	0.01	1.81	4.46	3.48	0.08	1.81	4.49985	4.30613	9.7933e-26	4.67102e-24	yes	Protein of unknown function, DUF617
AT1G76690	2.63	3.32	2.91	4.8	2.31	3.58	3.26	2.5	2.56	9.66	10.76	9.1	4.8	9.1	0.922832	1.46679	2.46393e-26	1.21326e-24	NA	12OXOPHYTODIENOATE REDUCTASE 2 OPR2
AT1G77120	96.59	161.01	244.64	51.12	47.17	65.77	41.3	149.94	226.08	678.56	949.56	527.58	244.64	527.58	1.10873	1.57978	0.000123112	0.000597388	NA	ALCOHOL DEHYDROGENASE 1 ADH1
AT1G77330	2.75	2.32	2.04	2.77	2.23	3.26	3.75	1.94	3.89	17.94	29.92	22.68	3.89	17.94	2.20534	2.94543	4.93484e-79	1.42905e-76	NA	similar to 1-aminocyclopropane-1-carboxylate oxidase GI
AT1G77525	0.01	0.01	0.12	0.01	0.01	0.01	0.01	0.01	0.01	1.62	2.36	1.92	0.12	1.62	3.75489	3.03705	1.68277e-12	2.74905e-11	NA	unknown protein
AT1G77530	0.06	0.39	0.11	0.04	0.04	0.01	0.18	0.21	0.23	0.82	2.34	0.98	0.39	0.82	1.07215	2.15762	1.4808e-07	1.24682e-06	yes	O-methyltransferase family protein
AT1G77690	0.64	0.93	1	0.96	0.5	0.53	0.65	0.79	0.77	1.73	1.97	1.71	1	1.71	0.773996	1.24078	4.68086e-09	4.9227e-08	yes	LIKE AUX1 3 LAX3
AT1G78100	11.83	10.83	12.68	7.77	11.21	12.81	7.45	6.97	5.76	56.49	68.1	36.51	12.81	36.51	1.51102	2.45994	2.17793e-51	2.92697e-49	NA	AUXIN UPREGULATED FBOX PROTEIN 1 AUF1
AT1G78110	3.97	3.52	4.27	4.12	2.59	2.71	5.23	4.66	3.52	10.51	12.6	11.4	5.23	10.51	1.00688	1.42794	7.56535e-12	1.13737e-10	NA	unknown protein
AT1G78120	0.87	1.04	0.98	0.9	0.67	0.79	1.09	0.66	0.41	5.16	7.18	5.14	1.09	5.14	2.23744	2.78155	1.95038e-48	2.38407e-46	NA	TETRATRICOPEPTIDE REPEAT 12 TPR12
AT1G78440	0.09	0.09	0.01	0.01	0.01	0.01	0.04	0.14	0.01	0.65	0.86	1.27	0.14	0.65	2.21501	2.65077	2.72631e-10	3.35106e-09	NA	ARABIDOPSIS THALIANA GIBBERELLIN 2OXIDASE 1 ATGA2OX1
AT1G78520	0.21	0.32	0.1	0.01	0.01	0.01	0.2	0.26	0.1	1.38	2.08	2.46	0.32	1.38	2.10852	2.43671	3.399e-09	3.63112e-08	NA	Carbohydrate-binding X8 domain superfamily protein
AT1G78530	0.01	0.12	0.15	0.07	0.01	0.2	0.13	0.13	0.28	1.33	0.95	1.38	0.28	0.95	1.7625	2.44252	1.81202e-10	2.2779e-09	NA	Protein kinase superfamily protein
AT1G79580	0.04	0.02	0.05	0.03	0.01	0.01	0.07	0.01	0.01	4.76	6.03	4.14	0.07	4.14	5.88613	6.13449	3.12588e-87	1.02753e-84	yes	SOMBRERO SMB
AT1G79680	0.03	0.01	0.04	0.01	0.01	0.01	0.03	0.02	0.04	0.91	0.08	0.14	0.04	0.08	1	1.91432	8.12571e-06	5.02563e-05	yes	WALL ASSOCIATED KINASE WAKLIKE 10 WAKL10
AT1G79760	1.39	1.7	1.51	1.31	0.77	1.26	2.22	1.99	1.2	12.54	13.46	10.1	2.22	10.1	2.18572	2.73914	2.9299e-62	5.52479e-60	yes	DOWNSTREAM TARGET OF AGL154 DTA4
AT1G79860	0.01	0.01	0.04	0.01	0.01	0.03	0.01	0.01	0.04	0.3	0.4	0.24	0.04	0.24	2.58496	2.18505	4.50762e-07	3.49977e-06	yes	RHO GUANYLNUCLEOTIDE EXCHANGE FACTOR 12 ROPGEF12
AT1G80100	3.35	2.63	2.62	2.35	1.93	2.9	3.12	2.09	1.67	73.52	60.64	56.11	3.35	56.11	4.06602	4.48464	0	0	yes	HISTIDINE PHOSPHOTRANSFER PROTEIN 6 HP6
AT1G80133	0.01	0.01	0.12	0.01	0.12	0.01	0.01	0.01	0.01	0.51	0.68	0.97	0.12	0.51	2.08746	1.75842	3.28668e-05	0.000180064	yes	unknown protein
AT1G80390	0.35	0.34	0.12	0.29	0.01	0.31	0.01	0.21	0.42	1.22	1.36	0.84	0.42	0.84	1	1.68536	1.77341e-05	0.000103078	yes	INDOLE3ACETIC ACID INDUCIBLE 15 IAA15
AT1G80660	0.03	0.06	0.07	0.01	0.03	0.01	0.01	0.02	0.03	0.17	0.19	0.11	0.07	0.11	0.652077	1.4731	0.000485473	0.00203641	NA	H+ATPASE 9 HA9
AT1G80690	11.3	14.49	10.36	8.24	7.75	10.3	11.2	10.85	8.78	24.08	29.25	25.21	14.49	24.08	0.732778	1.29331	6.47526e-24	2.75145e-22	NA	PPPDE putative thiol peptidase family protein
AT2G01200	0.64	0.51	0.52	0.26	0.32	0.48	0.35	0.13	0.58	2.34	2.78	1.98	0.64	1.98	1.62936	2.19896	1.2309e-15	2.74945e-14	NA	INDOLE3ACETIC ACID INDUCIBLE 32 IAA32
AT2G01430	0.45	0.67	0.4	0.39	0.23	0.18	0.55	0.5	0.44	47.66	64.31	38.27	0.67	38.27	5.83591	6.43404	1.75086e-292	8.51792e-289	yes	HOMEOBOXLEUCINE ZIPPER PROTEIN 17 HB17
AT2G01818	1.07	1.94	1.39	1.34	0.81	0.73	1.72	1.12	1.9	4.69	4.91	4.93	1.94	4.69	1.27353	1.56507	3.03658e-12	4.81518e-11	NA	PLATZ transcription factor family protein
AT2G01880	0.01	0.01	0.01	0.01	0.01	0.01	0.01	0.01	0.01	0.17	0.13	0.12	0.01	0.12	3.58496	1.71241	2.13833e-05	0.000121815	NA	PURPLE ACID PHOSPHATASE 7 PAP7
AT2G01900	0.01	0.01	0.03	0.01	0.01	0.01	0.01	0.02	0.02	0.06	0.07	0.11	0.03	0.06	1	1.2206	0.0031602	0.0106456	yes	DNAse I-like superfamily protein
AT2G01990	4.41	4.71	3.48	3.67	2.33	3.61	2.74	1.86	2.18	10.71	9.56	10.53	4.71	9.56	1.02128	1.48855	4.86941e-27	2.49365e-25	yes	unknown protein
AT2G02000	0.18	0.07	0.16	0.14	0.08	0.19	0.11	0.13	0.07	0.7	0.29	0.41	0.19	0.29	0.610053	1.50936	1.79435e-05	0.000104171	yes	GLUTAMATE DECARBOXYLASE 3 GAD3
AT2G02010	0.18	0.15	0.31	0.17	0.1	0.24	0.17	0.24	0.56	10.04	2.42	6.12	0.56	2.42	2.11151	3.48296	1.29122e-19	4.0897e-18	yes	GLUTAMATE DECARBOXYLASE 4 GAD4
AT2G02620	0.01	0.01	0.01	0.01	0.01	0.01	0.01	0.01	0.01	0.48	0.43	0.2	0.01	0.2	4.32193	2.73948	2.34204e-10	2.89483e-09	yes	Cysteine_Histidine-rich C1 domain family protein
AT2G02630	0.01	0.06	0.01	0.03	0.01	0.01	0.01	0.01	0.01	1.11	1.18	0.52	0.06	0.52	3.11548	3.5135	2.99436e-17	7.69142e-16	yes	Cysteine_Histidine-rich C1 domain family protein
AT2G02680	0.11	0.02	0.04	0.01	0.01	0.01	0.02	0.04	0.13	1.26	2.94	1.73	0.13	1.26	3.27684	3.92946	2.69375e-26	1.32108e-24	yes	Cysteine_Histidine-rich C1 domain family protein
AT2G02690	0.04	0.01	0.01	0.01	0.01	0.01	0.01	0.01	0.01	0.11	0.28	0.07	0.04	0.07	0.807355	1.4702	0.000224049	0.00102251	yes	Cysteine_Histidine-rich C1 domain family protein
AT2G03200	0.05	0.01	0.01	0.01	0.05	0.05	0.04	0.04	0.05	1.84	4.02	4.25	0.05	1.84	5.20163	4.57886	6.44487e-35	4.77962e-33	yes	Eukaryotic aspartyl protease family protein
AT2G03360	0.03	0.01	0.01	0.01	0.01	0.01	0.01	0.01	0.01	0.21	0.2	0.21	0.03	0.2	2.73697	1.98251	3.06521e-06	2.06312e-05	yes	Glycosyltransferase family 61 protein
AT2G03740	0.01	0.01	0.01	0.01	0.01	0.01	0.06	0.01	0.01	6.85	6.06	4.06	0.06	4.06	6.08037	5.55589	1.67793e-50	2.14819e-48	yes	late embryogenesis abundant domain-containing protein _ LEA domain-containing protein
AT2G03760	8.18	9.03	7.31	9.28	8.95	11.82	8.24	11.28	10.25	21.62	30.6	19.94	11.82	19.94	0.754435	1.26616	3.47175e-11	4.80924e-10	NA	SULPHOTRANSFERASE 12 SOT12
AT2G03830	0.01	0.25	0.1	0.01	0.01	0.05	0.01	0.15	0.01	10.08	18.08	17.46	0.25	10.08	5.33342	6.33656	2.80829e-97	1.24203e-94	NA	ROOT MERISTEM GROWTH FACTOR 8 RGF8
AT2G03850	0.01	0.01	0.01	0.01	0.01	0.01	0.01	0.01	0.01	0.78	1.22	0.84	0.01	0.78	6.2854	3.08995	8.83085e-13	1.48967e-11	yes	Late embryogenesis abundant protein (LEA) family protein
AT2G04025	0.07	0.01	0.06	0.01	0.01	0.01	0.01	0.01	0.01	1.74	3.85	1.77	0.07	1.74	4.63559	4.02718	9.71644e-23	3.82447e-21	NA	ROOT MERISTEM GROWTH FACTOR 3 RGF3
AT2G04050	0.59	0.5	0.54	0.42	0.38	0.65	1.11	0.9	1.11	1.99	3.31	2.74	1.11	1.99	0.842209	1.76201	8.16016e-10	9.48833e-09	yes	MATE efflux family protein
AT2G04170	0.18	0.43	0.45	0.4	0.29	0.3	0.54	0.22	0.28	3.81	4.57	3.68	0.54	3.68	2.76867	3.39194	1.08652e-61	2.01752e-59	yes	TRAF-like family protein
AT2G04480	0.01	0.01	0.01	0.01	0.05	0.01	0.01	0.05	0.01	0.83	1.59	0.89	0.05	0.83	4.05311	3.13325	2.34359e-13	4.21344e-12	yes	unknown protein
AT2G04515	0.01	0.01	0.07	0.01	0.01	0.01	0.1	0.07	0.22	2.34	0.84	1.03	0.22	0.84	1.93289	2.47809	8.58688e-09	8.69592e-08	NA	unknown protein
AT2G04680	0.01	0.01	0.01	0.01	0.01	0.01	0.01	0.01	0.01	0.23	0.28	0.31	0.01	0.23	4.52356	2.41204	1.93174e-08	1.84999e-07	yes	Cysteine_Histidine-rich C1 domain family protein
AT2G05330	1.21	1.38	0.61	1.45	0.45	0.44	0.91	0.48	0.3	11.33	13.68	10.08	1.45	10.08	2.79737	3.48361	2.08544e-48	2.53642e-46	yes	BTB_POZ domain-containing protein
AT2G05518	0.83	0.62	0.47	0.58	0.36	0.81	0.72	0.37	0.55	2.63	1.79	2.53	0.83	1.79	1.10878	1.68163	6.08902e-08	5.43343e-07	NA	Unknown gene
AT2G10606	0.01	0.01	0.01	0.01	0.01	0.01	0.01	0.01	0.01	0.83	0.83	1.38	0.01	0.83	6.37504	1.07374	0.00196424	0.00700179	NA	MICRORNA396A MIR396A
AT2G10608	0.01	0.01	0.01	0.01	0.01	0.01	0.01	0.01	0.01	0.18	0.23	0.38	0.01	0.18	4.16993	1.26992	0.000561111	0.00231065	NA	unknown protein
AT2G12646	0.01	0.01	0.01	0.01	0.01	0.01	0.01	0.01	0.01	0.2	0.19	0.03	0.01	0.03	1.58496	1.45618	0.000130974	0.00063138	yes	PLATZ transcription factor family protein
AT2G14095	0.04	0.12	0.01	0.05	0.1	0.1	0.09	0.01	0.01	0.37	0.95	0.82	0.12	0.37	1.62449	2.2203	1.06916e-07	9.20942e-07	NA	unknown protein
AT2G14100	0.31	0.11	0.09	0.2	0.14	0.11	0.2	0.03	0.15	0.65	1.02	0.76	0.31	0.65	1.06817	1.8594	1.4063e-07	1.18903e-06	yes	CYTOCHROME P450, FAMILY 705, SUBFAMILY A, POLYPEPTIDE 13 CYP705A13
AT2G14900	6.97	5.81	8.16	3.58	3.85	7.02	6.19	5.86	7.6	15.75	16.31	15.7	8.16	15.7	0.944124	1.20073	2.5011e-06	1.70993e-05	NA	Gibberellin-regulated family protein
AT2G14960	0.1	0.06	0.1	0.03	0.06	0.09	0.17	0.3	0.03	21.76	26.94	22.47	0.3	21.76	6.18057	7.29338	1.30641e-232	3.97229e-229	yes	GH3.1
AT2G15220	0.08	0.01	0.44	0.01	0.01	0.01	0.01	0.08	0.3	3.1	3.03	3.32	0.44	3.03	2.78374	2.95784	2.693e-12	4.29274e-11	yes	Plant basic secretory protein (BSP) family protein
AT2G15350	0.01	0.01	0.01	0.01	0.01	0.01	0.01	0.01	0.01	0.14	0.19	0.1	0.01	0.1	3.32193	1.26691	0.00057695	0.00236986	yes	FUCOSYLTRANSFERASE 10 FUT10
AT2G15370	0.01	0.01	0.01	0.01	0.01	0.01	0.01	0.01	0.01	0.39	0.24	0.04	0.01	0.04	2	1.6308	3.03235e-05	0.000167299	yes	FUCOSYLTRANSFERASE 5 FUT5
AT2G15390	0.01	0.01	0.01	0.04	0.01	0.01	0.01	0.01	0.1	0.49	0.5	0.42	0.1	0.42	2.07039	2.22218	2.85595e-07	2.28674e-06	yes	FUCOSYLTRANSFERASE 4 FUT4
AT2G15480	0.79	0.9	0.75	0.95	0.54	0.79	0.42	0.71	0.65	4.27	3.13	1.79	0.95	1.79	0.91396	1.90451	2.07999e-20	7.01745e-19	NA	UDPGLUCOSYL TRANSFERASE 73B5 UGT73B5
AT2G15760	0.45	0.61	0.63	0.73	0.28	0.29	0.69	0.65	0.99	3.56	2.66	3.81	0.99	2.66	1.42593	2.32938	2.4601e-18	6.95837e-17	NA	Protein of unknown function (DUF1645)
AT2G15830	0.45	0.29	0.13	0.78	0.44	0.49	0.84	0.75	0.89	3.98	2.89	2.29	0.89	2.29	1.36347	1.89957	2.6689e-07	2.1497e-06	NA	unknown protein
AT2G15880	4.65	10.12	6.31	1.28	2.66	3.37	2.15	5.92	12.95	36.92	47.85	31.24	12.95	31.24	1.27044	1.88951	5.48259e-06	3.49578e-05	NA	Leucine-rich repeat (LRR) family protein
AT2G16060	59.69	76.1	131.54	23.18	18.5	29.34	26.34	72.06	147.56	270.26	264.16	236.94	147.56	236.94	0.68322	1.1025	0.0084588	0.0249165	NA	HEMOGLOBIN 1 HB1
AT2G16230	0.03	0.01	0.03	0.01	0.01	0.01	0.01	0.01	0.01	0.05	0.06	0.07	0.03	0.05	0.736966	1.02985	0.00802957	0.023834	yes	O-Glycosyl hydrolases family 17 protein
AT2G17070	0.01	0.01	0.01	0.01	0.01	0.01	0.01	0.01	0.01	0.17	0.54	0.18	0.01	0.17	4.08746	1.29132	0.000462321	0.00195073	yes	Arabidopsis protein of unknown function (DUF241)
AT2G17080	0.01	0.01	0.01	0.01	0.01	0.01	0.08	0.01	0.01	0.91	0.88	0.42	0.08	0.42	2.39232	2.23895	1.8654e-07	1.5413e-06	yes	Arabidopsis protein of unknown function (DUF241)
AT2G18060	1.55	2.1	1.4	1.28	1.36	2.44	2.02	1.78	1.29	7.87	9.32	5.91	2.44	5.91	1.27628	1.88474	7.7778e-25	3.52319e-23	yes	VASCULAR RELATED NACDOMAIN PROTEIN 1 VND1
AT2G18120	4.03	4.63	2.64	5.78	4.59	6.49	4.86	4.28	3.94	11.64	14.99	10.64	6.49	10.64	0.713208	1.04625	1.05312e-06	7.67209e-06	yes	SHIRELATED SEQUENCE 4 SRS4
AT2G18140	0.01	0.06	0.06	0.07	0.01	0.06	0.07	0.01	0.19	0.95	0.38	0.6	0.19	0.38	1	2.01041	3.00946e-06	2.02841e-05	yes	Peroxidase superfamily protein
AT2G18193	0.71	1.28	0.69	1.18	0.48	0.95	0.58	1.19	1.11	2.35	3.92	1.96	1.28	1.96	0.61471	1.57585	2.55025e-10	3.14259e-09	yes	P-loop containing nucleoside triphosphate hydrolases superfamily protein
AT2G18370	0.01	0.01	0.01	0.06	0.01	0.01	0.21	0.01	0.06	2.59	7.57	6.42	0.21	2.59	3.62449	4.88852	1.22798e-36	9.69826e-35	yes	Predicted to encode a PR (pathogenesis-related) protein.
AT2G18470	0.13	0.21	0.09	0.25	0.11	0.3	0.39	0.32	0.15	2.09	1.87	1.62	0.39	1.62	2.05445	2.78005	1.45458e-23	6.02771e-22	NA	PROLINERICH EXTENSINLIKE RECEPTOR KINASE 4 PERK4
AT2G18640	0.01	0.01	0.01	0.01	0.01	0.01	0.01	0.01	0.01	0.15	0.06	0.16	0.01	0.06	2.58496	1.0398	0.00230462	0.00806035	NA	GERANYLGERANYL PYROPHOSPHATE SYNTHASE 4 GGPS4
AT2G18690	0.05	0.04	0.3	0.01	0.01	0.01	0.01	0.4	0.05	3.52	0.83	1.73	0.4	0.83	1.05311	1.49225	0.000162999	0.000767211	yes	unknown protein
AT2G18980	0.07	0.13	0.01	0.01	0.07	0.03	0.01	0.01	0.09	22.38	21.32	24.67	0.13	21.32	7.35755	7.46238	5.02317e-155	5.09119e-152	yes	Peroxidase superfamily protein
AT2G19150	0.01	0.01	0.01	0.01	0.01	0.01	0.01	0.01	0.01	0.03	0.07	0.03	0.01	0.03	1.58496	0.682989	0.0176814	0.0467754	yes	Pectin lyase-like superfamily protein
AT2G19590	33.38	31.66	51.85	17.56	13.23	19.93	29.44	46.05	62.57	186.41	198.91	129.1	62.57	129.1	1.04495	1.62591	9.5373e-06	5.8217e-05	NA	ACC OXIDASE 1 ACO1
AT2G19990	0.01	0.11	0.12	0.1	0.01	0.01	0.01	0.01	0.01	4.42	6.91	6.68	0.12	4.42	5.20294	4.92589	7.68522e-40	6.97549e-38	yes	PATHOGENESISRELATED PROTEIN1LIKE PR1LIKE
AT2G20080	0.01	0.01	0.01	0.01	0.01	0.01	0.01	0.01	0.01	0.5	0.87	0.3	0.01	0.3	4.90689	3.08038	1.08485e-12	1.81244e-11	yes	unknown protein
AT2G20520	0.01	0.01	0.01	0.01	0.01	0.01	0.01	0.01	0.01	0.46	0.55	0.76	0.01	0.46	5.52356	1.98064	1.94165e-06	1.35199e-05	yes	FASCICLINLIKE ARABINOGALACTAN 6 FLA6
AT2G20800	0.31	0.46	0.26	0.38	0.16	0.38	0.18	0.14	0.37	4.38	8.65	4.99	0.46	4.38	3.25123	3.77716	2.13977e-66	4.60618e-64	yes	NADPH DEHYDROGENASE B4 NDB4
AT2G21030	1.24	1.46	0.98	1.1	1.05	1.52	0.36	0.36	0.87	2.4	2.5	2.93	1.52	2.4	0.658963	1.36734	1.05266e-06	7.67108e-06	yes	contains IP domain Disease resistance_zinc finger_chromosome condensation-like region (InterPro
AT2G21045	0.06	0.05	0.01	0.06	0.01	0.07	0.06	0.06	0.06	6.1	9.6	5.53	0.07	5.53	6.30378	5.27366	1.60445e-53	2.28235e-51	yes	Rhodanese_Cell cycle control phosphatase superfamily protein
AT2G21050	30.33	26.4	27.75	18.04	14.18	16.13	17.12	12.51	12.31	68.56	111.54	90.17	30.33	68.56	1.17662	2.1441	1.98906e-63	3.8707e-61	yes	LIKE AUXIN RESISTANT 2 LAX2
AT2G21100	0.01	0.01	0.01	0.01	0.01	0.01	0.01	0.06	0.01	0.48	0.24	0.34	0.06	0.24	2	1.87028	8.84521e-06	5.43882e-05	yes	Disease resistance-responsive (dirigent-like protein) family protein
AT2G21187	0.1	0.06	0.05	0.36	0.15	0.11	0.21	0.01	0.07	0.68	0.8	0.98	0.36	0.68	0.917538	1.99324	6.22293e-07	4.72892e-06	NA	Potential natural antisense gene, locus overlaps with AT2G21185
AT2G22290	0.01	0.01	0.01	0.01	0.01	0.01	0.01	0.01	0.01	0.05	0.22	0.11	0.01	0.05	2.32193	1.07906	0.00177	0.00638235	yes	RAB GTPASE HOMOLOG H1D RABH1d
AT2G22420	45.64	32.4	27.38	25.45	27.29	31.68	31.54	30.89	28.05	107.56	91.35	85.86	45.64	85.86	0.911687	1.60242	2.41337e-66	5.14959e-64	NA	Peroxidase superfamily protein
AT2G22426	0.01	0.01	0.27	0.01	0.01	0.01	0.01	0.01	0.01	8.53	3.65	2.04	0.27	2.04	2.91754	2.72748	2.96748e-10	3.63647e-09	NA	unknown protein
AT2G22460	0.81	1.04	1.27	0.64	0.75	0.84	1.08	1.12	0.64	19.61	35.01	15.87	1.27	15.87	3.6434	4.15209	1.49275e-92	5.76366e-90	NA	Protein of unknown function, DUF617
AT2G22470	2.51	3.98	10.77	2.72	1.62	3.78	2.25	4.27	7.54	37.98	23.13	20.82	10.77	20.82	0.950952	2.05519	8.70616e-09	8.80938e-08	yes	ARABINOGALACTAN PROTEIN 2 AGP2
AT2G22510	0.11	0.01	0.01	0.09	0.01	0.01	0.19	0.01	0.1	1.17	2.53	3.5	0.19	1.17	2.62244	3.19103	3.51418e-14	6.80593e-13	yes	hydroxyproline-rich glycoprotein family protein
AT2G22810	0.04	0.01	0.01	0.01	0.04	0.01	0.01	0.01	0.01	0.26	0.12	0.08	0.04	0.08	1	1.30306	0.00120922	0.00454838	yes	1AMINOCYCLOPROPANE1CARBOXYLATE SYNTHASE 4 ACS4
AT2G23050	0.39	0.34	0.33	0.2	0.01	0.35	0.36	0.07	0.04	1.48	3.25	2.47	0.39	1.48	1.92405	2.61609	6.44107e-13	1.10032e-11	NA	NAKED PINS IN YUC MUTANTS 4 NPY4
AT2G23060	1.27	0.86	1.1	0.64	0.53	0.93	0.99	0.66	0.37	6.16	5.91	5.46	1.27	5.46	2.10407	2.54274	7.2165e-33	4.94483e-31	NA	Acyl-CoA N-acyltransferases (NAT) superfamily protein
AT2G23170	11.8	20.97	12.13	6.43	7.08	9.83	7.79	8.79	7.98	1164.07	877.73	895.14	20.97	877.73	5.38738	6.22769	2.08612e-197	3.62463e-194	yes	GH3.3
AT2G23320	13.06	11.56	12.55	14.07	17.19	15.91	11.69	21.67	14.14	38.39	36.33	34.65	21.67	34.65	0.677156	1.13509	1.40372e-09	1.58521e-08	NA	WRKY DNABINDING PROTEIN 15 WRKY15
AT2G23540	0.04	0.09	0.01	0.01	0.03	0.01	0.03	0.08	0.04	0.71	1.21	1.83	0.09	0.71	2.97982	3.43331	4.33249e-17	1.09665e-15	yes	GDSL-like Lipase_Acylhydrolase superfamily protein
AT2G23620	0.22	0.11	0.27	0.1	0.07	0.18	0.35	0.23	0.21	1.46	1.67	1.49	0.35	1.46	2.06054	2.66003	1.31943e-19	4.1682e-18	yes	METHYL ESTERASE 1 MES1
AT2G23630	0.02	0.01	0.01	0.02	0.01	0.01	0.02	0.05	0.03	1.16	2.08	0.96	0.05	0.96	4.26303	4.09914	7.51129e-26	3.61091e-24	yes	SKU5 SIMILAR 16 sks16
AT2G23770	0.01	0.08	0.09	0.12	0.13	0.11	0.03	0.03	0.04	0.5	0.67	0.5	0.13	0.5	1.94342	2.12934	5.91275e-08	5.28973e-07	NA	LYSMCONTAINING RECEPTORLIKE KINASE 4 LYK4
AT2G23960	0.01	0.01	0.01	0.05	0.01	0.01	0.01	0.01	0.01	0.68	1.37	1	0.05	0.68	3.76553	3.66601	3.53622e-18	9.87583e-17	yes	Class I glutamine amidotransferase-like superfamily protein
AT2G24070	0.93	0.87	0.82	0.4	0.39	0.9	0.56	0.66	0.81	3.34	5.49	4.33	0.93	3.34	1.84455	2.22446	8.74111e-29	4.97956e-27	NA	QWRF DOMAIN CONTAINING 4 QWRF4
AT2G24980	0.01	0.01	0.01	0.01	0.01	0.01	0.01	0.01	0.01	10.36	16.46	8.36	0.01	8.36	9.70736	7.25107	2.98371e-99	1.34405e-96	NA	EXTENSIN 6 EXT6
AT2G25240	0.05	0.01	0.01	0.01	0.01	0.01	0.01	0.01	0.01	1.12	1.07	0.73	0.05	0.73	3.8679	3.44558	4.93202e-16	1.13933e-14	yes	CONSERVED IN CILIATED SPECIES AND IN THE LAND PLANTS 3 CCP3
AT2G25460	0.25	0.15	0.05	0.19	0.18	0.13	0.08	0.26	0.02	1.14	1.17	0.99	0.26	0.99	1.92892	2.29022	3.03858e-12	4.81521e-11	NA	contains IP domain C2 calcium-dependent membrane targeting (InterPro
AT2G25790	5.54	6.78	5	5.22	3.31	4.99	4.41	3.73	3.11	12.03	13.4	11.05	6.78	11.05	0.704689	1.35018	1.78219e-44	1.90139e-42	yes	Leucine-rich receptor-like protein kinase family protein
AT2G25810	0.04	0.08	0.08	0.03	0.04	0.01	0.09	0.16	0.22	4.2	8.64	4.45	0.22	4.2	4.25481	4.8399	3.50155e-51	4.65438e-49	yes	TONOPLAST INTRINSIC PROTEIN 4
AT2G25940	0.23	0.46	0.16	0.39	0.19	0.18	0.22	0.37	0.54	0.85	1.33	0.87	0.54	0.85	0.654503	1.32378	5.1401e-05	0.000270869	NA	ALPHAVACUOLAR PROCESSING ENZYME ALPHAVPE
AT2G25980	0.19	0.47	0.33	0.07	0.24	0.28	0.12	0.51	0.22	3.58	7.6	3.94	0.51	3.58	2.81139	3.79114	5.35741e-38	4.49376e-36	yes	Mannose-binding lectin superfamily protein
AT2G26290	0.04	0.11	0.06	0.03	0.13	0.03	0.06	0.03	0.01	0.49	0.37	0.58	0.13	0.37	1.50901	2.05744	4.05941e-07	3.16897e-06	yes	ROOTSPECIFIC KINASE 1 ARSK1
AT2G26370	0.01	0.01	0.01	0.01	0.01	0.01	0.01	0.01	0.01	0.57	0.27	0.14	0.01	0.14	3.80735	1.96227	1.84441e-06	1.29146e-05	NA	MD-2-related lipid recognition domain-containing protein
AT2G26420	0.01	0.01	0.01	0.03	0.01	0.01	0.01	0.01	0.01	0.06	0.22	0.09	0.03	0.06	1	1.6778	4.59891e-05	0.000244574	yes	1PHOSPHATIDYLINOSITOL4PHOSPHATE 5KINASE 3 PIP5K3
AT2G26480	0.04	0.2	0.07	0.04	0.04	0.01	0.04	0.07	0.16	0.47	0.98	0.76	0.2	0.47	1.23266	2.28867	1.14784e-08	1.14104e-07	NA	UDPGLUCOSYL TRANSFERASE 76D1 UGT76D1
AT2G26580	0.97	1.39	1.03	0.48	0.48	0.61	0.44	0.74	0.65	7.44	10.38	6.06	1.39	6.06	2.12423	3.20211	3.01298e-58	5.01992e-56	yes	YABBY5 YAB5
AT2G26650	3.21	3.46	4.12	2.41	2.19	3.13	2.12	2.66	2.27	7.15	8.72	8.15	4.12	7.15	0.795299	1.22048	7.95573e-17	1.9707e-15	NA	K+ TRANSPORTER 1 KT1
AT2G26700	2.94	3.12	2.86	4.15	3.13	3.62	4.69	4	3.22	8.42	10.61	9.54	4.69	8.42	0.844232	1.20925	8.50618e-18	2.2663e-16	yes	PINOID2 PID2
AT2G26710	3.47	3.49	2.69	2.76	2.37	2.12	1.82	1.78	1.6	10.57	12.77	12.26	3.49	10.57	1.59868	2.12456	3.04942e-60	5.45419e-58	yes	PHYB ACTIVATION TAGGED SUPPRESSOR 1 BAS1
AT2G27000	0.04	0.04	0.01	0.01	0.01	0.01	0.01	0.01	0.01	0.17	0.1	0.18	0.04	0.1	1.32193	1.39858	0.00065246	0.00264166	yes	CYTOCHROME P450, FAMILY 705, SUBFAMILY A, POLYPEPTIDE 8 CYP705A8
AT2G27010	0.01	0.01	0.01	0.01	0.01	0.01	0.01	0.01	0.01	0.43	0.67	0.35	0.01	0.35	5.12928	2.63833	1.01323e-09	1.16698e-08	NA	CYTOCHROME P450, FAMILY 705, SUBFAMILY A, POLYPEPTIDE 9 CYP705A9
AT2G27550	0.05	0.04	0.05	0.13	0.1	0.18	0.17	0.13	0.19	0.9	1.04	1.31	0.19	0.9	2.24393	2.55523	4.3675e-12	6.78846e-11	yes	CENTRORADIALIS ATC
AT2G27660	0.03	0.04	0.03	0.01	0.11	0.03	0.08	0.11	0.06	1.77	0.43	0.75	0.11	0.43	1.96683	2.7858	1.46121e-11	2.10443e-10	yes	Cysteine_Histidine-rich C1 domain family protein
AT2G28260	0.06	0.14	0.06	0.03	0.03	0.03	0.05	0.06	0.07	0.43	0.52	0.64	0.14	0.43	1.61891	2.40597	1.50533e-10	1.90913e-09	NA	CYCLIC NUCLEOTIDEGATED CHANNEL 15 CNGC15
AT2G28660	9.06	8.23	7.62	5.86	6.25	4.58	5.79	5.32	5.15	16.47	18.93	16.73	9.06	16.47	0.862258	1.46091	8.45986e-16	1.90719e-14	yes	Chloroplast-targeted copper chaperone protein
AT2G28690	0.04	0.01	0.04	0.01	0.01	0.04	0.1	0.04	0.01	1.17	1.22	1.32	0.1	1.17	3.54844	3.4675	1.34778e-18	3.89369e-17	NA	Protein of unknown function (DUF1635)
AT2G28760	1.5	1.29	1.48	0.93	1.17	1.33	1.25	1.12	0.96	3.25	3.08	2.44	1.5	2.44	0.701919	1.22025	1.01779e-16	2.49575e-15	NA	UDPXYL SYNTHASE 6 UXS6
AT2G28870	5.98	5.12	4.53	4.74	4.02	4.66	4.44	4.38	3.52	16.57	20.83	10.56	5.98	10.56	0.820392	1.52935	3.53327e-26	1.71551e-24	yes	unknown protein
AT2G28960	0.01	0.01	0.01	0.01	0.01	0.01	0.02	0.01	0.02	0.2	0.21	0.15	0.02	0.15	2.90689	2.51217	5.6662e-09	5.90027e-08	yes	Leucine-rich repeat protein kinase family protein
AT2G28970	0.04	0.01	0.02	0.01	0.01	0.01	0.01	0.01	0.02	0.3	0.17	0.3	0.04	0.17	2.08746	2.47493	9.84933e-09	9.8798e-08	yes	Leucine-rich repeat protein kinase family protein
AT2G29340	12.81	9.82	12.05	10.41	7.53	11.72	9.97	9.43	10.94	32.7	27.31	30.5	12.81	27.31	1.09216	1.26108	4.4943e-18	1.23809e-16	NA	NAD-dependent epimerase_dehydratase family protein
AT2G29440	1.1	1.19	1.18	1.55	1.16	1.32	1.35	1.51	1.71	14.71	14.8	12.44	1.71	12.44	2.86292	2.95786	6.72309e-53	9.39881e-51	yes	GLUTATHIONE STRANSFERASE TAU 6 GSTU6
AT2G29470	0.06	0.01	0.07	0.01	0.07	0.07	0.01	0.01	0.01	0.26	0.28	0.36	0.07	0.26	1.89308	1.3679	0.00133559	0.00496991	yes	GLUTATHIONE STRANSFERASE TAU 3 GSTU3
AT2G29480	0.17	0.31	0.22	0.26	0.22	0.29	0.22	0.25	0.24	0.99	0.48	1.17	0.31	0.48	0.630766	1.40528	0.000165092	0.000776012	yes	GLUTATHIONE STRANSFERASE TAU 2 GSTU2
AT2G29620	0.02	0.01	0.01	0.01	0.01	0.01	0.01	0.01	0.01	0.43	0.48	0.26	0.02	0.26	3.70044	3.2553	2.71926e-14	5.35161e-13	NA	unknown protein
AT2G29740	0.11	0.09	0.01	0.16	0.08	0.19	0.12	0.07	0.01	0.96	1.72	1.64	0.19	0.96	2.33703	2.95642	1.80211e-16	4.3019e-15	yes	UDPGLUCOSYL TRANSFERASE 71C2 UGT71C2
AT2G29750	0.29	0.18	0.12	0.3	0.14	0.19	0.31	0.42	0.1	0.73	1.27	1.57	0.42	0.73	0.797507	2.07755	4.16872e-10	5.03746e-09	yes	UDPGLUCOSYL TRANSFERASE 71C1 UGT71C1
AT2G29995	0.9	0.74	0.66	0.39	0.36	0.4	0.8	0.62	0.8	3.89	2.33	2.04	0.9	2.04	1.18057	1.79541	7.1014e-12	1.07627e-10	NA	unknown protein
AT2G30040	0.66	0.45	0.22	0.51	0.27	0.28	1.14	0.63	0.84	14.31	14.32	12.38	1.14	12.38	3.44091	4.01039	2.16471e-43	2.2032e-41	NA	MITOGENACTIVATED PROTEIN KINASE KINASE KINASE 14 MAPKKK14
AT2G30130	0.01	0.01	0.07	0.01	0.01	0.01	0.01	0.07	0.01	0.87	0.39	0.84	0.07	0.39	2.47805	2.51306	6.48762e-09	6.69544e-08	yes	ASL5
AT2G30250	0.55	0.64	0.59	0.25	0.43	0.34	0.56	0.78	0.84	1.78	2	2.01	0.84	1.78	1.08342	1.37599	3.2002e-06	2.14508e-05	NA	WRKY DNABINDING PROTEIN 25 WRKY25
AT2G30340	0.01	0.01	0.01	0.01	0.01	0.06	0.01	0.05	0.01	0.24	0.6	0.19	0.06	0.19	1.66297	1.87116	1.11604e-05	6.71805e-05	yes	LOB DOMAINCONTAINING PROTEIN 13 LBD13
AT2G30380	0.08	0.14	0.27	0.28	0.18	0.11	0.09	0.12	0.18	0.53	1.09	0.68	0.28	0.53	0.920566	1.69977	1.24466e-06	8.97875e-06	NA	contains IP domain F-box associated interaction domain (InterPro
AT2G30550	0.99	1.12	1.35	1.71	1.24	0.97	1.39	1.11	1.45	3.35	3.06	2.81	1.71	2.81	0.716574	0.980184	8.03825e-07	5.97769e-06	NA	lipase
AT2G30650	0.25	0.83	0.47	0.33	0.57	0.49	1	1.04	1.09	3.76	3.36	3.34	1.09	3.34	1.61552	1.69425	1.47734e-06	1.05262e-05	yes	ATP-dependent caseinolytic (Clp) protease_crotonase family protein
AT2G30670	0.04	0.04	0.09	0.01	0.09	0.05	0.04	0.12	0.03	2.41	1.43	3.01	0.12	1.43	3.57491	3.83976	3.97037e-25	1.82225e-23	yes	NAD(P)-binding Rossmann-fold superfamily protein
AT2G30840	0.19	0.01	0.2	0.01	0.05	0.05	0.28	0.16	0.19	0.81	0.79	0.72	0.28	0.72	1.36257	1.53691	0.000238306	0.00108089	yes	similar to 2-oxoglutarate-dependent dioxygenase
AT2G31020	0.08	0.06	0.02	0.06	0.02	0.02	0.02	0.06	0.04	0.17	0.26	0.22	0.08	0.17	1.08746	1.68432	2.74685e-05	0.00015318	yes	OSBPOXYSTEROL BINDING PROTEINRELATED PROTEIN 1A ORP1A
AT2G32020	0.01	0.46	0.55	0.37	0.21	0.01	0.01	0.37	0.6	4.11	5.37	3.98	0.6	3.98	2.72973	2.70643	7.34092e-12	1.10774e-10	NA	Acyl-CoA N-acyltransferases (NAT) superfamily protein
AT2G32270	0.01	0.01	0.01	0.01	0.01	0.01	0.01	0.01	0.01	0.13	0.26	0.19	0.01	0.13	3.70044	2.12639	4.48903e-07	3.48757e-06	yes	ZINC TRANSPORTER 3 PRECURSOR ZIP3
AT2G32610	0.05	0.05	0.03	0.04	0.04	0.02	0.02	0.02	0.01	1.65	3.25	1.71	0.05	1.65	5.04439	4.94499	2.52119e-51	3.36967e-49	yes	CELLULOSE SYNTHASELIKE B1 CSLB01
AT2G32620	0.02	0.04	0.01	0.01	0.02	0.1	0.01	0.04	0.02	0.99	1.93	1.31	0.1	0.99	3.30743	4.32274	7.49963e-33	5.11004e-31	yes	CELLULOSE SYNTHASELIKE B CSLB02
AT2G32990	0.48	0.52	0.18	0.31	0.39	0.64	0.47	0.36	0.45	1.48	1.92	2.08	0.64	1.48	1.20945	1.75431	4.80525e-13	8.38505e-12	yes	GLYCOSYL HYDROLASE 9B8 GH9B8
AT2G33310	12.34	11.67	8.69	7.57	6.7	8.88	7.77	6.75	6.88	30.32	44.58	38.5	12.34	30.32	1.29693	1.99778	1.65699e-124	1.22141e-121	NA	AUXININDUCED PROTEIN 13 IAA13
AT2G33460	0.26	0.25	0.27	0.01	0.15	0.34	0.12	0.16	0.31	0.9	3.17	1.47	0.34	0.9	1.40439	2.34296	3.07847e-10	3.76132e-09	NA	ROPINTERACTIVE CRIB MOTIFCONTAINING PROTEIN 1 RIC1
AT2G33550	0.84	1	1.31	1.05	0.79	1.06	1.36	0.98	0.96	3.88	3.27	2.77	1.36	2.77	1.02628	1.42216	1.44184e-14	2.91544e-13	NA	Homeodomain-like superfamily protein
AT2G33790	0.03	0.01	0.01	0.01	0.01	0.01	0.01	0.01	0.01	0.44	0.33	0.52	0.03	0.33	3.45943	2.64865	9.54607e-10	1.10103e-08	yes	ARABINOGALACTAN PROTEIN 30 AGP30
AT2G34140	0.94	0.52	0.84	0.07	0.15	0.2	0.53	0.78	0.98	2.55	2.53	2.01	0.98	2.01	1.03634	1.37277	0.000466986	0.00196666	yes	Dof-type zinc finger DNA-binding family protein
AT2G34350	0.03	0.01	0.01	0.01	0.01	0.01	0.01	0.01	0.01	0.21	0.3	0.1	0.03	0.1	1.73697	1.86041	8.98056e-06	5.51229e-05	yes	Nodulin-like _ Major Facilitator Superfamily protein
AT2G34390	0.09	0.15	0.14	0.01	0.01	0.01	0.05	0.11	0.46	3.41	2.18	5.19	0.46	2.18	2.24462	2.94777	5.02337e-12	7.76325e-11	NA	NOD26LIKE INTRINSIC PROTEIN 2
AT2G34790	0.63	0.98	1.29	0.71	1.1	1.06	0.82	0.72	0.83	9.52	3.69	4.34	1.29	3.69	1.51625	2.33512	4.81327e-17	1.21581e-15	yes	MATERNAL EFFECT EMBRYO ARREST 23 MEE23
AT2G34910	0.01	0.01	0.01	0.01	0.01	0.01	0.01	0.01	0.01	2.11	1.63	2.36	0.01	1.63	7.34873	4.37214	1.38105e-26	6.96973e-25	NA	BEST Arabidopsis thaliana protein match is
AT2G35210	0.06	0.09	0.03	0.07	0.06	0.07	0.03	0.03	0.04	0.17	0.22	0.2	0.09	0.17	0.917538	1.20285	0.00401674	0.0131292	NA	ROOT AND POLLEN ARFGAP RPA
AT2G35600	1.32	1.46	1.04	1.14	1.25	1.03	1.09	0.95	0.86	3.99	5.13	4.87	1.46	3.99	1.45042	1.80669	4.63722e-48	5.42309e-46	NA	BREVIS RADIXLIKE 1 BRXL1
AT2G35612	0.01	0.01	0.01	0.01	0.01	0.01	0.01	0.01	0.01	0.25	0.24	0.43	0.01	0.24	4.58496	0.692795	0.0167456	0.0446495	yes	unknown
AT2G35770	0.01	0.01	0.01	0.01	0.01	0.01	0.01	0.01	0.03	1.96	2.33	2.26	0.03	1.96	6.02975	5.56227	1.01947e-51	1.3854e-49	yes	SERINE CARBOXYPEPTIDASELIKE 28 scpl28
AT2G35930	0.04	0.15	0.12	0.04	0.04	0.15	0.01	0.33	0.14	2.33	1.51	1.56	0.33	1.51	2.19401	2.91716	5.88425e-14	1.11737e-12	yes	PLANT UBOX 23 PUB23
AT2G35980	0.01	0.01	0.01	0.01	0.1	0.01	0.07	0.01	0.01	1.28	0.3	1.43	0.1	0.3	1.58496	2.47422	9.84122e-09	9.8798e-08	yes	YELLOWLEAFSPECIFIC GENE 9 YLS9
AT2G36210	0.01	0.01	0.16	0.01	0.01	0.08	0.08	0.01	0.11	0.65	1.09	1.16	0.16	0.65	2.02237	2.38996	2.60681e-08	2.44357e-07	yes	SAUR-like auxin-responsive protein family
AT2G36307	1.64	2.55	1	2.03	1.64	2.23	3.88	1.85	2.09	12.61	13.96	7.78	3.88	7.78	1.00371	2.20027	2.8588e-24	1.25073e-22	NA	LITTLE ZIPPER 4 ZPR4
AT2G36580	19.9	20.01	17.13	22.11	15.54	21.89	21.73	17.15	22.65	35.29	35.71	35.51	22.65	35.29	0.639748	0.813612	2.54084e-18	7.17005e-17	NA	Pyruvate kinase family protein
AT2G36690	0.03	0.24	0.21	0.09	0.06	0.13	0.17	0.33	0.29	4.96	1.78	2.28	0.33	1.78	2.43134	3.20296	2.45313e-17	6.32794e-16	yes	2-oxoglutarate (2OG) and Fe(II)-dependent oxygenase superfamily protein
AT2G37130	1.31	0.66	0.15	0.69	0.77	0.54	0.9	0.61	0.51	4.66	6.44	6.61	1.31	4.66	1.83076	2.48507	6.95388e-16	1.57792e-14	NA	Peroxidase superfamily protein
AT2G37290	0.01	0.01	0.08	0.08	0.07	0.04	0.05	0.04	0.08	0.2	0.15	0.17	0.08	0.15	0.906891	1.21818	0.00222864	0.00782729	NA	Ypt_Rab-GAP domain of gyp1p superfamily protein
AT2G37360	0.01	0.01	0.01	0.01	0.01	0.01	0.01	0.01	0.01	0.1	0.16	0.15	0.01	0.1	3.32193	1.75946	1.41867e-05	8.40686e-05	NA	ATPBINDING CASSETTE G2 ABCG2
AT2G37670	0.14	0.11	0.08	0.15	0.06	0.2	0.08	0.11	0.09	0.81	0.73	0.81	0.2	0.73	1.8679	2.41011	1.63756e-16	3.92451e-15	NA	Transducin_WD40 repeat-like superfamily protein
AT2G37700	0.01	0.01	0.01	0.01	0.01	0.01	0.01	0.01	0.01	0.02	0.02	0.04	0.01	0.02	1	0.692795	0.0167456	0.0446495	yes	Fatty acid hydroxylase superfamily
AT2G38152	0.01	0.01	0.01	0.01	0.01	0.01	0.01	0.01	0.01	0.33	0.14	0.11	0.01	0.11	3.45943	1.23832	0.000660827	0.00267109	yes	alpha 1,4-glycosyltransferase family protein
AT2G38380	0.38	0.6	0.55	0.16	0.18	0.27	0.15	0.01	0.12	6.98	8.44	7.85	0.6	6.98	3.54019	4.02828	4.91454e-32	3.24854e-30	yes	Peroxidase superfamily protein
AT2G38390	0.01	0.04	0.04	0.01	0.01	0.01	0.01	0.01	0.01	0.55	2.79	1.78	0.04	0.55	3.78136	3.85645	7.3428e-20	2.36261e-18	yes	Peroxidase superfamily protein
AT2G38750	0.3	0.1	0.12	0.2	0.22	0.41	0.46	0.28	0.55	3.28	5.15	2.63	0.55	2.63	2.25756	2.99662	3.64706e-19	1.11451e-17	NA	ANNEXIN 4 ANNAT4
AT2G38870	31.43	29.64	32.75	20.82	13.76	19.21	27.82	24.53	28.69	321.95	66.06	79.89	32.75	66.06	1.01228	1.95884	2.09206e-08	1.9902e-07	NA	Predicted to encode a PR (pathogenesis-related) protein.
AT2G38940	0.79	1.76	0.53	1.13	0.68	0.83	0.86	0.99	0.54	8.06	5.84	4.69	1.76	4.69	1.41401	2.40909	1.96955e-23	8.09278e-22	yes	PHOSPHATE TRANSPORTER 1
AT2G39110	0.11	0.52	0.3	0.12	0.06	0.1	0.16	0.1	0.15	1.14	1.6	1.41	0.52	1.14	1.13245	2.52255	5.18732e-15	1.09914e-13	NA	Protein kinase superfamily protein
AT2G39350	9.2	12.43	8.65	6.13	5.32	9.34	6.17	9.72	8.09	28.56	25.22	21.44	12.43	21.44	0.786479	1.52588	2.03644e-25	9.48975e-24	yes	ATPBINDING CASSETTE G1 ABCG1
AT2G39370	0.05	0.01	0.23	0.01	0.01	0.01	0.01	0.01	0.01	19.83	24.15	14.97	0.23	14.97	6.0243	6.93543	1.32806e-110	7.43288e-108	NA	MEMBRANEASSOCIATED KINASE REGULATOR 4 MAKR4
AT2G39410	0.08	0.02	0.01	0.01	0.02	0.06	0.02	0.03	0.03	0.52	0.24	0.16	0.08	0.16	1	1.8334	2.04365e-05	0.000116914	yes	alpha_beta-Hydrolases superfamily protein
AT2G39420	2.08	2.94	1.49	1.41	1.25	1.74	3.23	3.42	2.92	9.32	7.43	7.25	3.42	7.25	1.08398	1.66887	2.34418e-10	2.896e-09	yes	alpha_beta-Hydrolases superfamily protein
AT2G39518	0.17	0.01	0.01	0.06	0.01	0.06	0.12	0.07	0.06	3.12	0.51	0.96	0.17	0.51	1.58496	2.57908	2.2551e-09	2.48214e-08	yes	Uncharacterised protein family (UPF0497)
AT2G39660	9.4	6.2	7.74	6.4	5.98	6.93	6.96	6.78	5.87	14.26	19.77	15.7	9.4	14.26	0.601241	1.19433	8.83976e-18	2.34234e-16	NA	BOTRYTISINDUCED KINASE1 BIK1
AT2G39700	59.33	64.78	47.56	73.08	65.44	72.88	92.01	58.86	47.15	352.79	435.27	329.47	92.01	329.47	1.84028	2.21825	2.57126e-49	3.22402e-47	NA	EXPANSIN A4 EXPA4
AT2G39855	0.23	0.34	0.36	0.09	0.1	0.08	0.27	0.24	0.08	2.16	2.18	1.25	0.36	1.25	1.79586	2.58631	9.16468e-15	1.88924e-13	yes	unknown protein
AT2G40085	11.45	10.85	10.59	8.8	5.91	9.54	5.8	7.06	7.01	18.18	18.82	18.84	11.45	18.18	0.667005	0.810724	2.87534e-08	2.67774e-07	NA	unknown protein
AT2G40370	0.01	0.01	0.01	0.01	0.01	0.01	0.01	0.01	0.03	0.2	0.36	0.33	0.03	0.2	2.73697	2.48672	8.98098e-09	9.06859e-08	yes	LACCASE 5 LAC5
AT2G40470	0.1	0.06	0.06	0.06	0.1	0.05	0.08	0.1	0.01	5.38	6.89	4.94	0.1	4.94	5.62644	5.07584	3.31457e-57	5.26973e-55	yes	LOB DOMAINCONTAINING PROTEIN 15 LBD15
AT2G40480	9.01	8.66	6.59	7.62	6.31	6.61	7.9	5.22	5.76	14.77	23.29	15.95	9.01	14.77	0.713071	1.05238	2.48691e-33	1.72348e-31	NA	Plant protein of unknown function (DUF827)
AT2G40530	0.8	0.68	0.95	0.84	0.23	0.73	0.7	0.31	0.38	3.6	5.03	4.1	0.95	3.6	1.922	2.39106	3.14065e-18	8.80141e-17	yes	unknown protein
AT2G40610	0.04	0.03	0.12	0.04	0.01	0.01	0.11	0.04	0.12	1.56	2.12	0.98	0.12	0.98	3.02975	3.60382	1.32241e-22	5.17999e-21	NA	EXPANSIN A8 EXPA8
AT2G41130	10.64	8.94	9.33	7.24	4.22	5.11	9.35	6.75	5.88	36.64	49.77	40.08	10.64	36.64	1.78392	2.40734	8.69794e-85	2.78391e-82	yes	basic helix-loop-helix (bHLH) DNA-binding superfamily protein
AT2G41380	1.64	1.6	1.34	1.88	1.15	2.43	1.57	1.78	1.29	8.83	3.81	3.82	2.43	3.81	0.648835	1.47864	1.15864e-09	1.32133e-08	yes	S-adenosyl-L-methionine-dependent methyltransferases superfamily protein
AT2G41510	6.91	11.02	7.88	7.48	6.01	8.16	8.84	5.12	8.42	31.03	35.99	29.72	11.02	29.72	1.43131	1.83918	1.43732e-48	1.77476e-46	NA	CYTOKININ OXIDASE_DEHYDROGENASE 1 CKX1
AT2G41780	5.54	3.88	5.78	3.56	2.92	3.32	4.77	3.78	3.75	15.37	19.06	12.67	5.78	12.67	1.13228	1.59452	2.55732e-19	7.89427e-18	yes	unknown protein
AT2G41810	0.09	0.07	0.07	0.15	0.18	0.15	0.11	0.01	0.09	1.32	1.83	2.22	0.18	1.32	2.87447	3.14073	1.86105e-19	5.80386e-18	yes	unknown
AT2G41820	22.18	22.12	20.34	20.3	13.88	20.9	18.47	13.47	12.69	63.07	100.69	50.38	22.18	50.38	1.18359	1.71739	1.05364e-71	2.56298e-69	NA	Leucine-rich repeat protein kinase family protein
AT2G41850	0.1	0.03	0.01	0.01	0.01	0.02	0.01	0.01	0.01	4.94	6.41	5.41	0.1	4.94	5.62644	6.41872	7.02765e-90	2.4775e-87	yes	POLYGALACTURONASE ABSCISSION ZONE A. THALIANA PGAZAT
AT2G41970	0.01	0.01	0.01	0.01	0.01	0.01	0.01	0.01	0.01	0.69	1.14	0.39	0.01	0.39	5.2854	3.7176	2.50756e-18	7.08436e-17	yes	Protein kinase superfamily protein
AT2G42350	0.01	0.01	0.16	0.01	0.08	0.09	0.01	0.01	0.08	1.09	0.92	0.43	0.16	0.43	1.42626	2.0651	1.84372e-06	1.29135e-05	yes	RING_U-box superfamily protein
AT2G42430	0.91	1.35	0.6	0.42	0.54	0.69	1.15	0.84	0.87	12.98	11.53	9.34	1.35	9.34	2.79046	3.52261	8.17889e-49	1.02026e-46	yes	LATERAL ORGAN BOUNDARIESDOMAIN 16 LBD16
AT2G42440	0.01	0.06	0.01	0.01	0.01	0.01	0.01	0.01	0.01	0.46	0.67	0.33	0.06	0.33	2.45943	2.09075	9.64134e-07	7.06828e-06	yes	ASYMMETRIC LEAVES 2LIKE 15 ASL15
AT2G42660	0.01	0.01	0.01	0.07	0.01	0.01	0.04	0.05	0.01	2.55	1.86	2.03	0.07	1.86	4.7318	4.15822	5.65342e-26	2.72316e-24	yes	Homeodomain-like superfamily protein
AT2G42720	0.28	0.27	0.24	0.16	0.25	0.22	0.16	0.27	0.2	0.43	0.95	0.79	0.28	0.43	0.61891	1.2888	3.67694e-05	0.000199335	yes	FBD, F-box, Skp2-like and Leucine Rich Repeat domains containing protein
AT2G43060	0.73	0.47	0.48	0.8	0.47	0.53	0.89	0.39	0.85	7.25	8.74	6.25	0.89	6.25	2.81198	3.41941	2.28735e-48	2.76815e-46	yes	ILI1 BINDING BHLH 1 IBH1
AT2G43150	5.8	4.07	9.29	6.31	4.23	4.81	10.07	6.2	8.05	79.6	50.69	69.42	10.07	50.69	2.33164	3.03093	3.7287e-28	2.03364e-26	yes	Proline-rich extensin-like family protein
AT2G43390	0.01	0.01	0.01	0.01	0.01	0.01	0.01	0.01	0.01	0.37	0.13	0.24	0.01	0.13	3.70044	0.935797	0.00430459	0.0139241	NA	unknown protein
AT2G43480	0.24	0.17	0.61	0.04	0.05	0.13	0.09	0.05	0.15	2.33	4.33	1.56	0.61	1.56	1.35466	3.03413	3.17227e-15	6.82276e-14	yes	Peroxidase superfamily protein
AT2G43590	5.23	4.12	5.61	10.63	6.58	8.65	12.94	3.76	7.97	375.11	310.56	187.13	12.94	187.13	3.85413	4.35758	5.05456e-39	4.42274e-37	yes	Chitinase family protein
AT2G43610	0.04	0.25	0.05	0.12	0.05	0.09	0.01	0.01	0.01	5.21	1.31	1.54	0.25	1.31	2.38957	3.22535	2.01204e-14	4.015e-13	yes	Chitinase family protein
AT2G43860	0.04	0.01	0.01	0.01	0.01	0.01	0.01	0.01	0.01	13.58	18.25	18.22	0.04	13.58	8.40727	7.37315	1.57725e-111	9.35773e-109	yes	Pectin lyase-like superfamily protein
AT2G43870	0.01	0.12	0.08	0.08	0.01	0.04	0.01	0.1	0.01	0.68	0.87	0.59	0.12	0.59	2.29768	2.5221	8.5723e-10	9.93431e-09	yes	Pectin lyase-like superfamily protein
AT2G44010	0.01	0.01	0.09	0.01	0.09	0.01	0.01	0.11	0.11	0.7	0.17	0.26	0.11	0.17	0.628031	1.1857	0.00452133	0.0145324	yes	unknown protein
AT2G44110	0.01	0.01	0.01	0.01	0.01	0.01	0.01	0.01	0.01	0.12	0.28	0.15	0.01	0.12	3.58496	2.14622	3.75364e-07	2.94825e-06	yes	MILDEW RESISTANCE LOCUS O 15 MLO15
AT2G44790	0.19	0.09	0.5	0.05	0.04	0.25	0.3	0.36	0.19	6.33	2.76	8.08	0.5	2.76	2.46467	3.41197	5.41201e-20	1.75296e-18	yes	UCLACYANIN 2 UCC2
AT2G44830	17.62	22.31	18.09	19.9	12.73	15.92	13.82	14.48	14.07	48.53	54.13	48.26	22.31	48.26	1.11314	1.48359	3.29219e-118	2.10744e-115	NA	Protein kinase superfamily protein
AT2G44990	0.1	0.18	0.05	0.05	0.01	0.01	0.05	0.04	0.21	1.41	1.33	1.21	0.21	1.21	2.52655	3.08076	6.27542e-16	1.4293e-14	yes	CAROTENOID CLEAVAGE DIOXYGENASE 7 CCD7
AT2G45120	0.2	0.5	0.4	0.18	0.22	0.12	0.27	0.44	0.29	1.76	1.78	1.81	0.5	1.76	1.81558	1.99618	3.09112e-09	3.32559e-08	NA	C2H2-like zinc finger protein
AT2G45130	0.41	0.51	0.33	0.08	0.14	0.1	0.35	0.33	0.24	6.78	8.61	5.63	0.51	5.63	3.46457	4.21147	2.61201e-58	4.4123e-56	yes	SPX DOMAIN GENE 3 SPX3
AT2G45400	9.57	7.85	8.73	5.6	5.29	6.94	9.59	8.59	7.9	21.38	22.36	16.83	9.59	16.83	0.811432	1.33314	1.36478e-18	3.93811e-17	yes	BEN1
AT2G45410	3.77	3.37	1.97	2.36	2.3	3.6	3.14	3.36	2.98	38.5	30.05	25.01	3.77	25.01	2.72987	3.05599	6.59076e-71	1.55651e-68	yes	LOB DOMAINCONTAINING PROTEIN 19 LBD19
AT2G45420	0.09	0.17	0.07	0.14	0.12	0.15	0.3	0.11	0.14	6.9	7.83	6.19	0.3	6.19	4.36691	5.21836	5.16117e-113	3.13863e-110	yes	LOB DOMAINCONTAINING PROTEIN 18 LBD18
AT2G45750	0.51	0.46	0.36	0.23	0.46	0.33	0.39	0.47	0.42	2.14	2.33	2.56	0.51	2.14	2.06904	2.41292	4.04516e-33	2.78749e-31	yes	S-adenosyl-L-methionine-dependent methyltransferases superfamily protein
AT2G46130	0.28	0.01	0.18	0.01	0.09	0.01	0.19	0.17	0.01	1	1.46	0.91	0.28	0.91	1.70044	2.0163	2.13055e-06	1.47148e-05	NA	WRKY DNABINDING PROTEIN 43 WRKY43
AT2G46140	6.77	5.97	6.5	5.68	4.23	5.01	4.69	4.86	4.42	33.34	26.35	25.15	6.77	25.15	1.89333	2.44908	5.32655e-78	1.50661e-75	yes	Late embryogenesis abundant protein
AT2G46150	2.98	3.3	4.47	3.2	2.59	4.61	3.76	3.54	3.07	9.28	9.57	11.41	4.61	9.28	1.00936	1.53205	7.50732e-18	2.01119e-16	yes	Late embryogenesis abundant (LEA) hydroxyproline-rich glycoprotein family
AT2G46590	10.14	10.73	9.7	9.47	6.73	10.2	9.28	9.41	8.06	25.91	33.8	26.73	10.73	25.91	1.27186	1.37152	7.0408e-56	1.09088e-53	yes	DOF AFFECTING GERMINATION 2 DAG2
AT2G46740	0.01	0.05	0.06	0.03	0.06	0.12	0.08	0.03	0.05	10.22	9.97	11.02	0.12	9.97	6.37649	6.40102	2.94098e-118	1.9335e-115	yes	L GULONO1,4LACTONE L GULL OXIDASE 5 GULLO5
AT2G46750	0.05	0.01	0.03	0.01	0.01	0.02	0.05	0.01	0.03	0.85	0.82	0.69	0.05	0.69	3.7866	3.6908	1.84187e-21	6.62773e-20	yes	L GULONO1,4LACTONE L GULL OXIDASE 2 GULLO2
AT2G46760	0.25	0.43	0.33	0.3	0.49	0.44	0.41	0.34	0.41	1.37	1.48	1.44	0.49	1.37	1.48332	1.84007	1.34132e-14	2.73035e-13	yes	L GULONO1,4LACTONE L GULL OXIDASE 6 GULLO6
AT2G46770	0.46	0.57	0.32	1.02	0.95	1.11	1.11	0.48	0.61	2.07	2.06	2.13	1.11	2.06	0.892085	1.08796	0.000494043	0.0020663	yes	NAC SECONDARY WALL THICKENING PROMOTING FACTOR1 NST1
AT2G46840	4.69	4.66	2.93	2.85	2.55	3.2	2.87	2.32	3.72	8.26	9.52	7.98	4.69	7.98	0.766801	1.3242	8.74103e-14	1.63684e-12	NA	DOMAIN OF UNKNOWN FUNCTION 724 4 DUF4
AT2G46850	0.04	0.05	0.01	0.01	0.01	0.01	0.01	0.01	0.01	2.16	3.65	2.13	0.05	2.13	5.41278	5.31481	2.85235e-48	3.38456e-46	NA	Protein kinase superfamily protein
AT2G46860	0.01	0.01	0.01	0.01	0.01	0.01	0.01	0.01	0.01	1.55	1.18	0.74	0.01	0.74	6.20945	3.91896	1.0252e-20	3.51239e-19	NA	PYROPHOSPHORYLASE 3 PPa3
AT2G46870	10.54	12.46	13.81	11.29	7.57	9.8	13.32	8.74	7.35	27.24	25.38	22.32	13.81	22.32	0.692624	1.07608	4.4887e-25	2.0524e-23	yes	NGATHA1 NGA1
AT2G46990	0.9	1.07	0.31	1.34	0.35	0.86	0.86	0.63	0.39	37.82	33.47	28.95	1.34	28.95	4.43326	4.83316	3.53782e-111	2.04899e-108	yes	INDOLE3ACETIC ACID INDUCIBLE 20 IAA20
AT2G47000	0.42	0.71	0.55	0.52	0.43	0.61	0.41	0.37	0.6	4.42	4.61	4.25	0.71	4.25	2.58157	3.03795	5.68922e-58	9.3507e-56	NA	ATPBINDING CASSETTE B4 ABCB4
AT2G47130	0.47	0.66	0.92	0.79	0.24	0.42	0.13	0.36	0.88	33.73	29.82	22.57	0.92	22.57	4.61663	5.3231	2.25222e-109	1.21745e-106	yes	SHORTCHAIN DEHYDROGENASE_REDUCTASE 2 SDR3
AT2G47140	0.05	0.01	0.11	0.05	0.05	0.01	0.01	0.15	0.1	12.12	16.38	19.04	0.15	12.12	6.33628	6.52083	1.21276e-108	6.27668e-106	yes	SHORTCHAIN DEHYDROGENASE REDUCTASE 5 SDR5
AT2G47200	0.11	0.2	0.01	0.01	0.01	0.01	0.01	0.01	0.01	0.65	3.39	1.99	0.2	0.65	1.70044	2.71928	3.36248e-10	4.09986e-09	yes	unknown protein
AT2G47260	11.04	13.9	7.87	11.52	11.22	10.28	8.47	10.07	9.18	32.65	34.16	22.99	13.9	22.99	0.725922	1.60154	3.91913e-36	3.02644e-34	yes	WRKY DNABINDING PROTEIN 23 WRKY23
AT2G47270	0.25	0.01	0.01	0.11	0.01	0.12	0.54	0.58	0.01	1.16	1.54	0.92	0.58	0.92	0.665581	1.60181	0.000213869	0.000980099	yes	UPBEAT1 UPB1
AT2G47360	0.16	0.14	0.15	0.18	0.12	0.15	0.32	0.12	0.2	1.91	2.14	1.01	0.32	1.01	1.65821	2.52378	1.54043e-12	2.52841e-11	NA	unknown protein
AT2G47530	0.01	0.01	0.01	0.01	0.01	0.01	0.01	0.1	0.01	0.54	0.59	0.73	0.1	0.54	2.43296	2.08761	1.05866e-06	7.71014e-06	yes	Pollen Ole e 1 allergen and extensin family protein
AT2G47540	0.01	0.09	0.1	0.01	0.01	0.09	0.08	0.01	0.19	10.52	14.22	12.27	0.19	10.52	5.79099	5.62732	1.62047e-64	3.23097e-62	yes	Pollen Ole e 1 allergen and extensin family protein
AT2G47560	1.11	2.1	2.87	0.66	0.88	0.98	1.15	2.63	2.62	5.66	4.77	6.87	2.87	4.77	0.732939	1.16394	0.00199605	0.00709852	yes	RING_U-box superfamily protein
AT2G47860	2.35	3.34	2.93	3.1	2.52	2.54	3.2	1.8	2.05	16.2	27.74	16.43	3.34	16.2	2.27807	2.58151	8.94198e-97	3.81603e-94	NA	SETH6
AT2G48130	0.29	0.83	0.01	0.47	0.14	0.17	0.28	0.4	0.22	1.86	3.8	3.67	0.83	1.86	1.16412	2.30984	7.61383e-10	8.90415e-09	yes	Bifunctional inhibitor_lipid-transfer protein_seed storage 2S albumin superfamily protein
AT2G48140	0.07	0.12	0.01	0.01	0.01	0.01	0.11	0.1	0.01	0.94	2.36	2.2	0.12	0.94	2.96963	3.45049	2.14268e-17	5.54476e-16	yes	EMBRYO SAC DEVELOPMENT ARREST 4 EDA4
AT2G48150	0.25	0.41	0.22	0.21	0.41	0.11	0.35	0.06	0.14	1.12	0.95	0.7	0.41	0.7	0.771731	1.50276	5.25498e-05	0.000276563	NA	GLUTATHIONE PEROXIDASE 4 GPX4
AT3G01070	2.07	3.2	2.15	2.16	2.02	1.99	3.36	2.3	2.27	17.6	22.7	20.51	3.36	17.6	2.38904	2.92052	3.98603e-60	7.07739e-58	NA	EARLY NODULINLIKE PROTEIN 16 ENODL16
AT3G01311	0.05	0.06	0.05	0.1	0.05	0.01	0.06	0.06	0.01	0.49	0.4	0.31	0.1	0.31	1.63227	1.72102	5.97062e-05	0.000310067	yes	contains IP domain Protein of unknown function DUF569 (InterPro
AT3G01420	0.1	0.03	0.04	0.07	0.06	0.03	0.04	0.06	0.06	1.39	1.71	1.05	0.1	1.05	3.39232	4.04244	2.26262e-42	2.21928e-40	yes	DOX1
AT3G01490	7.21	11.1	6.23	5.6	6.17	7.03	4.24	5.48	7.34	31.8	28.67	17.8	11.1	17.8	0.681318	1.98051	3.35674e-28	1.83902e-26	NA	Protein kinase superfamily protein
AT3G01730	0.01	0.01	0.01	0.01	0.01	0.01	0.01	0.01	0.01	0.48	0.29	0.16	0.01	0.16	4	0.929329	0.00448972	0.0144461	NA	Mutants exhibit shorter root hairs under phosphate-deficient conditions.
AT3G01900	0.01	0.01	0.01	0.04	0.01	0.01	0.01	0.06	0.04	0.26	0.29	0.39	0.06	0.26	2.11548	1.86287	1.55614e-05	9.15875e-05	yes	CYTOCHROME P450, FAMILY 94, SUBFAMILY B, POLYPEPTIDE 2 CYP94B2
AT3G01970	3.36	2.34	2.64	2.02	1.76	2.48	2.58	3.16	2.24	8.67	5.42	7.12	3.36	5.42	0.689832	1.12899	2.87795e-08	2.67915e-07	NA	WRKY DNABINDING PROTEIN 45 WRKY45
AT3G02000	4.03	3.44	3.77	3.43	2.63	2.82	4.73	3.95	2.47	31.89	41.12	28.25	4.73	28.25	2.57834	3.02665	3.13455e-86	1.01664e-83	yes	ROXY1
AT3G02040	3.46	6.55	1.49	6.42	3.92	3.65	4.55	4.99	5.54	14.56	25.34	15.97	6.55	14.56	1.15244	1.56579	3.10562e-09	3.33971e-08	NA	SENESCENCERELATED GENE 3 SRG3
AT3G02240	0.01	0.12	0.1	0.01	0.01	0.01	0.01	0.01	0.19	2.8	0.56	1.39	0.19	0.56	1.55943	2.52632	5.40183e-09	5.64189e-08	yes	ROOT MERISTEM GROWTH FACTOR 7 RGF7
AT3G02242	0.01	0.01	0.01	0.01	0.01	0.01	0.14	0.01	0.01	0.65	0.23	0.24	0.14	0.23	0.716207	1.22066	0.00139657	0.00516285	yes	unknown protein
AT3G02493	0.01	0.15	0.27	0.01	0.01	0.17	0.01	0.01	0.01	6.89	4.61	5.64	0.27	4.61	4.09374	3.93331	1.67439e-22	6.52716e-21	NA	ROTUNDIFOLIA LIKE 19 RTFL19
AT3G02670	1.52	0.83	0.42	1.54	0.85	1.1	1.95	1.05	1.51	4	3.5	5.93	1.95	3.5	0.843881	1.40344	7.77741e-06	4.82616e-05	yes	Glycine-rich protein family
AT3G02885	0.16	0.07	0.07	0.01	0.07	0.01	0.19	0.07	0.01	8.53	5.4	9.66	0.19	5.4	4.82889	5.296	1.21917e-53	1.74449e-51	NA	GAST1 PROTEIN HOMOLOG 5 GASA5
AT3G02910	14.4	16.23	20.38	12.38	9.26	14.13	20.8	14.53	16.14	34.22	50.08	47.64	20.8	34.22	0.718256	1.42945	3.47969e-13	6.15176e-12	NA	AIG2-like (avirulence induced gene) family protein
AT3G02940	0.01	0.01	0.01	0.01	0.01	0.01	0.01	0.03	0.01	0.12	0.06	0.2	0.03	0.06	1	1.37274	0.000491593	0.00205817	yes	MYB DOMAIN PROTEIN 107 MYB107
AT3G03000	0.22	0.5	0.08	0.2	0.33	0.01	0.34	0.21	0.37	1.76	1.36	1.98	0.5	1.36	1.44361	1.92403	7.63961e-07	5.70566e-06	NA	Calmodulin like protein
AT3G03260	0.2	0.41	0.15	0.41	0.16	0.34	0.27	0.21	0.16	1.05	1.2	1.1	0.41	1.05	1.35669	1.87566	6.26879e-16	1.42913e-14	yes	HOMEODOMAIN GLABROUS 8 HDG8
AT3G03530	0.08	0.25	0.11	0.13	0.23	0.05	0.29	0.21	0.12	0.57	1.39	1.22	0.29	0.57	0.974909	2.32446	1.45155e-11	2.09549e-10	yes	NONSPECIFIC PHOSPHOLIPASE C4 NPC4
AT3G03650	0.01	0.01	0.01	0.01	0.01	0.03	0.01	0.01	0.03	0.35	0.18	0.15	0.03	0.15	2.32193	2.07123	1.45531e-06	1.03814e-05	NA	EMBRYO SAC DEVELOPMENT ARREST 5 EDA5
AT3G03660	0.38	0.25	0.37	0.27	0.11	0.39	0.48	0.38	0.36	23.24	44.17	26.57	0.48	23.24	5.59743	6.23516	1.57285e-219	3.82597e-216	yes	WUSCHEL RELATED HOMEOBOX 11 WOX11
AT3G04280	0.01	0.01	0.01	0.01	0.01	0.01	0.01	0.01	0.01	0.33	0.48	0.87	0.01	0.33	5.04439	2.39491	2.23785e-08	2.12142e-07	yes	RESPONSE REGULATOR 22 RR22
AT3G04320	0.07	0.01	0.01	0.01	0.07	0.01	0.17	0.01	0.01	1.3	3.25	1.14	0.17	1.14	2.74543	3.21962	2.91151e-14	5.71611e-13	yes	Kunitz family trypsin and protease inhibitor protein
AT3G04370	0.01	0.03	0.01	0.01	0.01	0.01	0.01	0.01	0.01	0.15	0.4	0.22	0.03	0.15	2.32193	1.96754	3.35715e-06	2.24286e-05	yes	PLASMODESMATALOCATED PROTEIN 4 PDLP4
AT3G04420	0.01	0.01	0.01	0.01	0.01	0.01	0.01	0.01	0.01	0.1	0.07	0.15	0.01	0.07	2.80735	1.16336	0.00110307	0.00419646	yes	NAC DOMAIN CONTAINING PROTEIN 48 NAC048
AT3G04570	0.57	0.44	0.22	0.31	0.19	0.41	0.16	0.3	0.38	5.24	7.75	5.4	0.57	5.24	3.20053	3.67911	1.70979e-45	1.89049e-43	yes	ATHOOK MOTIF NUCLEARLOCALIZED PROTEIN 19 AHL19
AT3G04730	62.6	57.12	49.79	63.7	46.54	49.94	53.04	55.92	50.95	127.63	108.55	130.43	63.7	108.55	0.768994	1.21799	2.56729e-19	7.91501e-18	NA	INDOLEACETIC ACIDINDUCED PROTEIN 16 IAA16
AT3G04854	6.17	6.39	5.81	4.61	2.96	6.32	2.99	8.07	7.35	36.63	44.42	39.43	8.07	36.63	2.18239	2.34235	8.4334e-20	2.7028e-18	NA	unknown protein
AT3G04860	5.49	8.27	6.79	6.34	5.39	7.27	9.27	6.95	9.36	23.02	31.44	35.28	9.36	23.02	1.29831	2.00944	3.85811e-36	2.98881e-34	NA	Plant protein of unknown function (DUF868)
AT3G05140	0.07	0.11	0.03	0.15	0.03	0.02	0.03	0.05	0.02	0.7	1.38	0.54	0.15	0.54	1.848	2.72306	4.83672e-13	8.42186e-12	NA	ROP BINDING PROTEIN KINASES 2 RBK2
AT3G05155	0.21	0.32	0.15	0.3	0.16	0.21	0.57	0.56	0.19	1.55	2.58	1.56	0.57	1.55	1.44323	2.20088	9.15219e-15	1.88827e-13	yes	Major facilitator superfamily protein
AT3G05327	0.3	0.25	0.01	0.19	0.15	0.05	0.11	0.12	0.15	0.71	0.49	0.54	0.3	0.49	0.707819	1.43383	0.000402339	0.00172578	NA	Cyclin family protein
AT3G05890	0.16	0.25	0.09	0.1	0.16	0.34	0.1	0.18	0.29	15.92	17.77	12.11	0.34	12.11	5.15452	5.51181	1.94729e-82	5.84789e-80	NA	RARECOLDINDUCIBLE 2B RCI2B
AT3G05920	0.01	0.01	0.01	0.01	0.01	0.01	0.01	0.01	0.01	0.42	0.51	0.24	0.01	0.24	4.58496	1.75951	1.41871e-05	8.40686e-05	NA	Heavy metal transport_detoxification superfamily protein
AT3G06020	0.01	0.01	0.01	0.1	0.01	0.07	0.07	0.01	0.01	0.37	0.57	0.7	0.1	0.37	1.88753	2.02397	2.85286e-06	1.93195e-05	yes	FANTASTIC FOUR 4 FAF4
AT3G06145	4.97	5.12	4.41	4.35	2.64	3.58	4.12	3.17	3.72	9.25	12.95	9.84	5.12	9.25	0.85331	1.3206	3.59472e-20	1.18484e-18	yes	unknown protein
AT3G06360	2.87	2.62	2.78	2.76	2.02	3.11	4.26	1.59	1.54	7.31	7.92	7.1	4.26	7.1	0.736966	1.39725	3.4193e-11	4.73929e-10	yes	ARABINOGALACTAN PROTEIN 27 AGP27
AT3G06370	0.25	0.09	0.22	0.14	0.08	0.12	0.23	0.18	0.12	1.03	0.81	0.76	0.25	0.76	1.60407	2.23866	1.86104e-15	4.10797e-14	yes	SODIUM HYDROGEN EXCHANGER 4 NHX4
AT3G06390	0.01	0.01	0.01	0.01	0.06	0.01	0.01	0.01	0.01	0.65	0.45	0.63	0.06	0.45	2.90689	2.24964	1.73611e-07	1.43985e-06	yes	Uncharacterised protein family (UPF0497)
AT3G06640	0.21	0.15	0.18	0.13	0.12	0.14	0.1	0.05	0.12	0.51	1.14	0.46	0.21	0.46	1.13124	1.98803	6.42694e-12	9.82445e-11	NA	PAS domain-containing protein tyrosine kinase family protein
AT3G06778	0.59	1.16	0.52	0.68	0.43	0.85	0.43	0.7	0.09	13.56	15.81	8.47	1.16	8.47	2.86824	3.86499	3.56041e-50	4.5344e-48	yes	Chaperone DnaJ-domain superfamily protein
AT3G06990	0.01	0.01	0.04	0.01	0.01	0.01	0.04	0.01	0.01	0.92	2.63	0.68	0.04	0.68	4.08746	3.54542	6.55596e-17	1.63731e-15	yes	Cysteine_Histidine-rich C1 domain family protein
AT3G07000	0.03	0.01	0.04	0.01	0.04	0.01	0.03	0.04	0.01	1.42	2.54	1.37	0.04	1.37	5.09803	4.31269	8.82734e-30	5.19915e-28	yes	Cysteine_Histidine-rich C1 domain family protein
AT3G07070	0.01	0.01	0.01	0.01	0.01	0.01	0.01	0.01	0.01	0.23	0.47	0.1	0.01	0.1	3.32193	2.21655	1.42797e-07	1.20525e-06	NA	Protein kinase superfamily protein
AT3G07620	0.04	0.01	0.01	0.01	0.01	0.01	0.01	0.01	0.04	0.2	0.18	0.08	0.04	0.08	1	1.33813	0.00101273	0.00389667	yes	Exostosin family protein
AT3G09110	0.31	0.54	0.75	0.68	0.55	0.47	0.61	0.33	0.49	1.89	4.8	3.55	0.75	1.89	1.33342	2.19416	3.91295e-16	9.09967e-15	NA	Protein of unknown function (DUF674)
AT3G09120	0.01	0.01	0.04	0.07	0.01	0.01	0.01	0.01	0.01	0.29	0.37	0.33	0.07	0.29	2.05063	2.14263	7.29036e-07	5.46833e-06	NA	Protein of unknown function (DUF674)
AT3G09240	0.01	0.01	0.01	0.01	0.01	0.01	0.01	0.01	0.01	0.08	0.1	0.05	0.01	0.05	2.32193	1.06868	0.00203765	0.00723483	NA	Protein kinase protein with tetratricopeptide repeat domain
AT3G09270	2.51	1.95	2.71	3.59	2.36	2.94	3.24	3.69	2.68	15.42	18.81	14.43	3.69	14.43	1.96738	2.5578	4.82272e-60	8.50092e-58	yes	GLUTATHIONE STRANSFERASE TAU 8 GSTU8
AT3G09330	0.01	0.01	0.01	0.01	0.01	0.01	0.01	0.01	0.01	0.05	0.02	0.03	0.01	0.02	1	0.692666	0.0167575	0.0446715	yes	Transmembrane amino acid transporter family protein
AT3G09405	0.52	0.59	0.66	0.38	0.3	0.47	0.51	0.72	0.81	2.78	1.37	2.22	0.81	1.37	0.758182	1.65647	2.41128e-08	2.27695e-07	NA	Pectinacetylesterase family protein
AT3G09520	0.12	0.01	0.03	0.01	0.03	0.04	0.03	0.19	0.08	0.82	0.43	0.44	0.19	0.43	1.17834	2.02554	1.62565e-06	1.1502e-05	yes	EXOCYST SUBUNIT EXO70 FAMILY PROTEIN H4 EXO70H4
AT3G09922	0.28	0.12	0.12	0.01	0.23	0.01	0.11	0.13	0.37	5.93	5.66	4.94	0.37	4.94	3.73891	3.70631	1.18074e-23	4.94033e-22	yes	INDUCED BY PHOSPHATE STARVATION1 IPS1
AT3G09925	0.01	0.01	0.01	0.01	0.01	0.01	0.01	0.01	0.01	9.18	17.84	12.45	0.01	9.18	9.84235	6.55986	8.60804e-77	2.3527e-74	yes	Pollen Ole e 1 allergen and extensin family protein
AT3G09940	0.01	0.01	0.01	0.01	0.01	0.01	0.01	0.05	0.02	0.96	0.2	1.01	0.05	0.2	2	2.91686	1.62236e-11	2.32414e-10	yes	MONODEHYDROASCORBATE REDUCTASE MDHAR
AT3G09950	0.01	0.01	0.01	0.01	0.01	0.01	0.01	0.01	0.01	0.24	0.55	0.37	0.01	0.24	4.58496	1.26695	0.00057674	0.00236986	NA	unknown protein
AT3G10600	0.01	0.06	0.06	0.02	0.1	0.04	0.04	0.02	0.06	0.36	0.3	0.23	0.1	0.23	1.20163	1.71185	2.28677e-05	0.000129482	yes	CATIONIC AMINO ACID TRANSPORTER 7 CAT7
AT3G10710	0.01	0.01	0.01	0.01	0.01	0.01	0.01	0.01	0.01	0.59	1.05	0.3	0.01	0.3	4.90689	3.11808	5.929e-13	1.01924e-11	yes	ROOT HAIR SPECIFIC 12 RHS12
AT3G10780	1.03	0.63	0.65	0.17	1.07	0.25	0.61	0.56	0.41	3.17	2.84	2.27	1.07	2.27	1.08508	1.91254	6.94018e-09	7.13826e-08	yes	emp24_gp25L_p24 family_GOLD family protein
AT3G10930	0.82	1.42	2.27	0.65	0.99	1.13	0.95	2.3	1.19	5.36	5.33	9.23	2.3	5.33	1.2125	1.76922	2.17909e-07	1.77755e-06	NA	unknown protein
AT3G11260	5.65	5.86	6.63	5.47	4.51	4.47	4.31	3.46	2.51	25.53	27.01	21.95	6.63	21.95	1.72714	2.28605	7.55791e-40	6.88563e-38	yes	WUSCHEL RELATED HOMEOBOX 5 WOX5
AT3G11430	0.01	0.01	0.01	0.01	0.01	0.01	0.03	0.01	0.01	0.54	0.78	0.78	0.03	0.54	4.16993	3.65748	3.02257e-18	8.49007e-17	yes	GLYCEROL3PHOSPHATE ACYLTRANSFERASE 5 GPAT5
AT3G11435	0.01	0.01	0.01	0.01	0.01	0.01	0.01	0.01	0.01	0.48	1.03	0.46	0.01	0.46	5.52356	0.682989	0.0176814	0.0467754	yes	MICRORNA172C MIR172C
AT3G11870	0.01	0.01	0.01	0.01	0.01	0.01	0.01	0.01	0.01	0.05	0.13	0.12	0.01	0.05	2.32193	1.35711	0.000310481	0.00137043	NA	Endoribonuclease_protein kinase IRE1-like
AT3G11930	70.22	98.3	62.45	68.66	47.56	67.75	57.59	74.96	115.73	268.45	323.99	240.92	115.73	240.92	1.05779	1.72254	1.26229e-14	2.57811e-13	yes	Adenine nucleotide alpha hydrolases-like superfamily protein
AT3G12500	0.42	0.4	0.76	1.09	0.47	0.52	0.94	0.88	0.82	1.78	2.39	2.4	1.09	1.78	0.707549	1.48999	6.52211e-08	5.78382e-07	yes	BASIC CHITINASE HCHIB
AT3G12540	0.01	0.01	0.01	0.01	0.01	0.01	0.01	0.01	0.01	0.41	0.52	0.27	0.01	0.27	4.75489	2.73917	2.42217e-10	2.98931e-09	NA	Protein of unknown function, DUF547
AT3G12977	0.06	0.13	0.08	0.01	0.03	0.06	0.06	0.03	0.06	0.98	0.87	0.65	0.13	0.65	2.32193	3.04641	1.57441e-16	3.79184e-15	yes	NAC (No Apical Meristem) domain transcriptional regulator superfamily protein
AT3G13380	0.96	1.37	0.92	0.92	0.95	1.2	1.24	1.18	0.76	10.41	6.96	7.14	1.37	6.96	2.34491	2.69572	1.66034e-84	5.24517e-82	NA	BRI1LIKE 3 BRL3
AT3G13432	0.01	0.14	0.26	0.01	0.01	0.01	0.01	0.01	0.01	0.88	0.72	0.88	0.26	0.72	1.46949	1.7276	5.13637e-05	0.00027073	yes	unknown protein
AT3G13435	0.01	0.01	0.13	0.01	0.01	0.01	0.01	0.01	0.01	0.31	0.34	0.21	0.13	0.21	0.691878	1.09773	0.00344833	0.0114889	NA	unknown protein
AT3G13630	0.01	0.01	0.01	0.01	0.01	0.01	0.06	0.01	0.01	0.17	0.19	0.18	0.06	0.17	1.5025	1.29536	0.000949413	0.00368157	yes	unknown protein
AT3G13650	2.9	3.77	5.86	3.78	2.75	3.7	4.75	5.4	5.17	24.21	16.87	19.18	5.86	16.87	1.52549	1.8045	9.05831e-12	1.34438e-10	yes	Disease resistance-responsive (dirigent-like protein) family protein
AT3G13660	0.01	0.01	0.01	0.01	0.01	0.01	0.1	0.01	0.01	0.3	0.35	0.68	0.1	0.3	1.58496	1.58159	0.000104422	0.000515538	yes	Disease resistance-responsive (dirigent-like protein) family protein
AT3G13672	0.24	0.18	0.22	0.17	0.19	0.27	0.5	0.36	0.29	1.49	1.33	1.07	0.5	1.07	1.09761	1.80712	1.02485e-09	1.17926e-08	NA	TRAF-like superfamily protein
AT3G13760	0.01	0.01	0.03	0.01	0.01	0.03	0.03	0.01	0.01	0.09	0.07	0.27	0.03	0.07	1.22239	1.20862	0.00317196	0.0106793	yes	Cysteine_Histidine-rich C1 domain family protein
AT3G13790	1.6	2.31	2.82	1.48	0.9	1.52	1.16	1.09	1.67	32.12	23.06	24.22	2.82	23.06	3.03163	3.49275	1.57844e-45	1.75322e-43	yes	ATBFRUCT1
AT3G14060	7.25	6.56	5.63	4.76	4.45	2.19	3.55	5.06	2.82	23.85	30.41	17.97	7.25	17.97	1.30954	2.17441	9.50934e-26	4.55344e-24	yes	unknown protein
AT3G14362	0.21	0.17	0.18	0.01	0.01	0.01	0.01	0.1	0.18	90.47	158.2	77.76	0.21	77.76	8.5325	8.35035	4.67127e-203	8.74067e-200	yes	ROTUNDIFOLIA LIKE 10 RTFL10
AT3G14370	0.52	1.11	1.03	0.53	0.53	0.95	0.64	0.83	0.63	2.94	4.08	3.32	1.11	2.94	1.40526	2.16624	1.18365e-24	5.29268e-23	yes	WAG2
AT3G14680	0.17	0.23	0.15	0.23	0.18	0.29	0.18	0.03	0.14	1.8	1.29	1.33	0.29	1.29	2.15325	2.61369	9.72514e-19	2.8365e-17	NA	CYTOCHROME P450, FAMILY 72, SUBFAMILY A, POLYPEPTIDE 14 CYP72A14
AT3G14940	0.66	0.65	0.63	0.97	0.71	0.81	1.17	0.67	0.62	4.12	7.52	5.77	1.17	4.12	1.81614	2.77087	4.48988e-68	1.03034e-65	NA	PHOSPHOENOLPYRUVATE CARBOXYLASE 3 PPC3
AT3G14990	261.87	346.72	236.55	329.6	209.03	283.98	228.29	219.68	242.42	781.1	744.77	613.77	346.72	613.77	0.823927	1.2453	5.51585e-34	3.92319e-32	yes	DJ1 HOMOLOG A DJ1A
AT3G15370	0.01	0.01	0.01	0.01	0.01	0.01	0.01	0.01	0.01	0.04	0.09	0.14	0.01	0.04	2	0.929505	0.00448467	0.0144365	yes	EXPANSIN 12 EXPA12
AT3G15540	0.32	0.93	0.24	0.22	0.2	0.11	0.08	0.56	0.13	32.99	39.86	23.89	0.93	23.89	4.68303	4.9973	2.45055e-40	2.27518e-38	yes	INDOLE3ACETIC ACID INDUCIBLE 19 IAA19
AT3G15700	0.01	0.01	0.01	0.01	0.01	0.01	0.01	0.01	0.01	0.17	0.48	0.09	0.01	0.09	3.16993	1.5485	6.84658e-05	0.000351061	yes	P-loop containing nucleoside triphosphate hydrolases superfamily protein
AT3G15720	2.58	2.78	1.6	3.25	2.37	2.41	4.95	2.64	2.45	11.39	18.35	9.86	4.95	9.86	0.994159	1.82577	3.24404e-16	7.56579e-15	NA	Pectin lyase-like superfamily protein
AT3G16150	1.43	0.85	1.14	1.01	0.74	1.24	1.23	1.69	0.82	4.03	8	5.16	1.69	4.03	1.25376	1.99139	9.4519e-21	3.26124e-19	yes	ASPARAGINASE B1 ASPGB1
AT3G16330	4.38	4.19	4.5	4.69	2.72	2.79	6.77	6.61	9.38	16.4	15.3	14.49	9.38	14.49	0.627398	1.46396	4.34783e-07	3.38435e-06	yes	unknown protein
AT3G16430	15.48	11.93	12.83	14.02	10.43	14.61	18.86	7.88	7.7	30.56	37.31	30.39	18.86	30.39	0.688267	1.42604	1.53896e-28	8.65143e-27	yes	JACALINRELATED LECTIN 31 JAL31
AT3G16460	4.14	3.26	2.11	3.28	2.66	4.89	4.69	2.16	2.25	43.45	41.05	30.23	4.89	30.23	2.62807	3.39703	5.00786e-143	4.87264e-140	yes	JACALINRELATED LECTIN 34 JAL34
AT3G16900	0.01	0.01	0.01	0.08	0.01	0.01	0.01	0.11	0.11	0.31	0.34	0.17	0.11	0.17	0.628031	1.03695	0.0104471	0.029855	NA	Protein of unknown function (DUF567)
AT3G17100	7.27	6.13	7.46	7.06	4.13	4.72	7.43	5.36	5.68	17.18	18.76	15.57	7.46	15.57	1.06152	1.55218	1.49039e-26	7.50596e-25	NA	sequence-specific DNA binding transcription factors
AT3G17420	1.17	1.38	1.04	1.42	0.7	1.16	1.73	1.74	1.24	5.43	5.93	4.55	1.74	4.55	1.38678	1.67977	2.17976e-16	5.15784e-15	NA	GLYOXYSOMAL PROTEIN KINASE 1 GPK1
AT3G17600	0.57	0.53	0.42	0.65	0.31	0.48	0.56	0.52	0.67	14.13	14.48	14.47	0.67	14.13	4.39846	4.55223	3.30629e-96	1.38665e-93	NA	INDOLE3ACETIC ACID INDUCIBLE 31 IAA31
AT3G18250	0.37	0.19	0.54	0.19	0.01	0.2	0.19	0.33	0.01	14.55	1.07	4.73	0.54	1.07	0.986579	2.79023	9.62811e-11	1.25616e-09	NA	Putative membrane lipoprotein
AT3G18400	0.03	0.04	0.01	0.01	0.01	0.01	0.09	0.04	0.04	1.58	2.21	2.31	0.09	1.58	4.13386	4.49674	1.46429e-34	1.06643e-32	yes	NAC DOMAIN CONTAINING PROTEIN 58 NAC058
AT3G19070	0.01	0.06	0.01	0.01	0.01	0.06	0.01	0.01	0.01	0.19	0.1	0.11	0.06	0.1	0.736966	0.929391	0.0144239	0.0393077	yes	Homeodomain-like superfamily protein
AT3G19090	0.01	0.03	0.01	0.03	0.01	0.01	0.04	0.01	0.04	0.18	0.28	0.25	0.04	0.18	2.16993	2.03166	2.69704e-06	1.8341e-05	yes	RNA-binding protein
AT3G19200	0.85	1.45	0.39	0.7	0.48	0.21	0.31	0.25	0.17	43.59	62.54	36.09	1.45	36.09	4.63747	5.73331	5.65487e-133	4.74326e-130	yes	unknown protein
AT3G19380	2.08	1.78	1.88	1.54	1.66	1.81	2.49	2.84	1.5	5.12	6.2	7.16	2.84	5.12	0.850253	1.66642	9.66905e-23	3.81199e-21	NA	PLANT UBOX 25 PUB25
AT3G19390	0.01	0.01	0.07	0.01	0.08	0.01	0.04	0.03	0.01	2.16	2.67	1.79	0.08	1.79	4.48382	4.58362	6.80783e-37	5.46536e-35	NA	Granulin repeat cysteine protease family protein
AT3G19930	3.57	3.45	4.36	1.7	2.24	2.08	2.58	2.73	2.1	12.29	6.64	9.21	4.36	6.64	0.606855	1.6564	1.30438e-14	2.6596e-13	NA	SUGAR TRANSPORTER 4 STP4
AT3G20370	26.94	21.38	27.93	29.82	17.31	20.01	22.9	10.18	12.76	63.5	68.38	58.09	29.82	58.09	0.96201	1.67517	9.18274e-24	3.87123e-22	NA	TRAF-like family protein
AT3G20460	0.15	0.16	0.08	0.07	0.08	0.16	0.13	0.13	0.03	1.14	0.87	0.73	0.16	0.73	2.18982	2.73922	1.28224e-23	5.33172e-22	yes	Major facilitator superfamily protein
AT3G20590	0.18	0.16	0.09	0.01	0.01	0.01	0.08	0.19	0.11	2.84	5.14	3.96	0.19	2.84	3.90182	3.70851	1.65503e-22	6.46206e-21	yes	Late embryogenesis abundant (LEA) hydroxyproline-rich glycoprotein family
AT3G20830	2.09	1.94	1.62	1.07	1.78	1.58	1.97	2.18	1.56	5.4	6.14	5.74	2.18	5.4	1.30863	1.66245	9.14181e-23	3.60997e-21	NA	AGC (cAMP-dependent, cGMP-dependent and protein kinase C) kinase family protein
AT3G20880	0.03	0.09	0.01	0.01	0.03	0.01	0.01	0.01	0.01	2.87	4.93	3.02	0.09	2.87	4.99498	5.47188	8.43549e-56	1.29869e-53	yes	WIP DOMAIN PROTEIN 4 WIP4
AT3G21180	0.01	0.01	0.01	0.01	0.01	0.01	0.01	0.01	0.01	0.07	0.15	0.08	0.01	0.07	2.80735	2.30878	9.66236e-08	8.37623e-07	NA	AUTOINHIBITED CA2+ATPASE 9 ACA9
AT3G21351	5.31	3.81	4.28	2.32	1.93	2.74	4.22	3.9	5.79	33.86	14.13	12.87	5.79	12.87	1.15238	1.99164	4.8477e-13	8.43493e-12	NA	unknown protein
AT3G21370	4.1	2.69	5.71	6.8	2.95	3.58	5.06	5.03	5.29	18.66	21.78	14.92	6.8	14.92	1.13364	2.05105	5.79549e-27	2.96167e-25	yes	BETA GLUCOSIDASE 19 BGLU19
AT3G21380	1.17	1.45	1.28	0.85	0.83	0.65	1.34	1.59	1.74	21.35	18.89	16.63	1.74	16.63	3.25663	3.52803	2.01197e-41	1.90433e-39	yes	Mannose-binding lectin superfamily protein
AT3G21420	9.79	13.62	10.93	6.67	6.88	8.9	11.48	8.04	13.87	26.43	37.6	26.26	13.87	26.26	0.920899	1.35055	6.03344e-09	6.24525e-08	yes	LATERAL BRANCHING OXIDOREDUCTASE 1 LBO1
AT3G21680	0.7	0.41	0.01	0.36	0.01	0.01	0.01	0.18	0.4	1.83	1.65	1.5	0.7	1.5	1.09954	1.65872	0.000116504	0.00056802	NA	unknown protein
AT3G21800	0.01	0.01	0.01	0.01	0.05	0.01	0.01	0.03	0.04	0.25	0.68	0.25	0.05	0.25	2.32193	2.06523	1.79128e-06	1.25715e-05	yes	UDPGLUCOSYL TRANSFERASE 71B8 UGT71B8
AT3G22100	0.19	0.12	0.1	0.08	0.01	0.01	0.08	0.09	0.08	2.12	1.04	1.69	0.19	1.04	2.45251	2.78402	1.10088e-11	1.61513e-10	NA	basic helix-loop-helix (bHLH) DNA-binding superfamily protein
AT3G22360	0.01	0.01	0.01	0.01	0.01	0.01	0.01	0.01	0.01	0.18	0.2	0.35	0.01	0.18	4.16993	1.45995	0.000149851	0.000711106	NA	ALTERNATIVE OXIDASE 1B AOX1B
AT3G22415	0.51	0.39	0.58	0.31	0.25	0.26	0.64	0.55	0.45	2.73	1.55	3.07	0.64	1.55	1.27612	2.02537	1.90256e-08	1.82492e-07	NA	unknown protein
AT3G22540	2.81	5.16	3.11	1.85	2.09	2.06	2.5	3.43	4.62	9.92	10.28	9.12	5.16	9.12	0.821663	1.44855	1.36341e-07	1.15597e-06	yes	Protein of unknown function (DUF1677)
AT3G22600	0.22	0.3	0.41	0.08	0.01	0.15	0.28	0.19	0.41	8.92	5.82	8.47	0.41	5.82	3.82732	4.11655	1.71258e-39	1.52595e-37	NA	Bifunctional inhibitor_lipid-transfer protein_seed storage 2S albumin superfamily protein
AT3G22620	0.01	0.01	0.01	0.01	0.01	0.01	0.07	0.07	0.19	1.72	1.13	1.56	0.19	1.13	2.57225	3.18053	2.89729e-14	5.69278e-13	NA	Bifunctional inhibitor_lipid-transfer protein_seed storage 2S albumin superfamily protein
AT3G22800	0.09	0.08	0.27	0.01	0.01	0.08	0.13	0.04	0.05	2.06	0.91	1.46	0.27	0.91	1.75291	2.87112	6.05971e-13	1.04024e-11	yes	Leucine-rich repeat (LRR) family protein
AT3G22810	5.09	6.54	3.99	7.19	5.02	6.43	7.48	4.7	4.57	16.02	25.94	18.32	7.48	16.02	1.09876	1.59939	7.56577e-34	5.34992e-32	NA	phosphoinositide binding
AT3G22930	1.19	1.37	1.2	1.14	1.04	1	1.29	1.52	1.75	4.37	5.67	3.9	1.75	3.9	1.15612	1.71817	4.31373e-18	1.19294e-16	NA	CALMODULINLIKE 11 CML11
AT3G23030	14.79	17.56	11.58	25.53	19.45	13.53	30.26	18.55	9.85	207.53	231.21	171.09	30.26	171.09	2.49927	3.04158	2.41121e-41	2.26459e-39	yes	INDOLE3ACETIC ACID INDUCIBLE 2 IAA2
AT3G23167	0.34	0.37	0.17	0.01	0.01	0.01	0.01	0.5	0.78	3.01	2.06	2.03	0.78	2.03	1.37993	1.67339	0.000108359	0.000532384	NA	LOWMOLECULARWEIGHT CYSTEINERICH 39 LCR39
AT3G23175	0.01	0.01	0.01	0.04	0.01	0.1	0.01	0.16	0.09	2.73	2.89	1.91	0.16	1.91	3.57743	4.16391	1.32463e-28	7.47604e-27	NA	HR-like lesion-inducing protein-related
AT3G23190	0.07	0.22	0.04	0.01	0.01	0.04	0.01	0.04	0.1	1.49	3	2.05	0.22	1.49	2.75974	3.93187	1.73096e-25	8.14422e-24	NA	HR-like lesion-inducing protein-related
AT3G23840	0.84	3.16	1.33	2	0.78	2.25	1.1	1.13	0.61	11.3	7.96	9.7	3.16	7.96	1.33284	2.39613	1.39292e-19	4.39466e-18	yes	HXXXD-type acyl-transferase family protein
AT3G23930	3.21	3.17	2.95	1.98	1.94	3.07	2.43	2.82	2.22	6.15	5.91	4.95	3.21	4.95	0.624855	0.895359	1.74985e-06	1.23091e-05	NA	unknown protein
AT3G24210	0.01	0.01	0.01	0.01	0.01	0.02	0.04	0.01	0.01	0.18	0.33	0.29	0.04	0.18	2.16993	2.17053	5.20096e-07	3.99979e-06	NA	Ankyrin repeat family protein
AT3G24240	0.25	0.41	0.33	0.58	0.24	0.32	0.13	0.09	0.16	2.33	3.59	2.38	0.58	2.33	2.00621	2.76164	1.98711e-26	9.88476e-25	yes	Leucine-rich repeat receptor-like protein kinase family protein
AT3G24300	0.01	0.01	0.04	0.04	0.01	0.08	0.03	0.04	0.01	0.42	1.45	1.1	0.08	0.42	2.39232	3.03172	4.14472e-13	7.27419e-12	yes	AMMONIUM TRANSPORTER 1
AT3G24640	0.01	0.01	0.01	0.01	0.01	0.01	0.1	0.01	0.01	0.29	0.19	0.32	0.1	0.19	0.925999	1.09957	0.00339885	0.0113474	yes	lyases
AT3G25130	6.06	6.27	4.58	5.26	3.32	4.89	5.88	3.4	4.8	18.78	19.28	13.16	6.27	13.16	1.06962	1.57076	2.66176e-30	1.62274e-28	NA	unknown protein
AT3G25290	0.19	0.08	0.13	0.04	0.04	0.04	0.01	0.09	0.05	4.23	5.29	2.25	0.19	2.25	3.56585	4.49655	1.00062e-41	9.58268e-40	NA	Auxin-responsive family protein
AT3G25597	0.07	0.31	0.08	0.15	0.16	0.01	0.08	0.08	0.2	2.9	2.94	1.7	0.31	1.7	2.45519	3.07885	1.17436e-16	2.86523e-15	NA	unknown protein
AT3G25610	0.05	0.05	0.04	0.01	0.06	0.02	0.05	0.08	0.11	0.79	0.43	0.66	0.11	0.43	1.96683	2.84134	5.94384e-15	1.24749e-13	NA	ATPase E1-E2 type family protein _ haloacid dehalogenase-like hydrolase family protein
AT3G25655	0.01	0.01	0.01	0.01	0.01	0.01	0.01	0.01	0.01	0.56	0.92	0.24	0.01	0.24	4.58496	1.49333	0.00011368	0.000556152	yes	INFLORESCENCE DEFICIENT IN ABSCISSION IDALIKE 1 IDL1
AT3G25790	0.01	0.01	0.01	0.01	0.01	0.01	0.01	0.01	0.01	0.17	0.29	0.25	0.01	0.17	4.08746	2.06658	8.70061e-07	6.4345e-06	yes	myb-like transcription factor family protein
AT3G25900	4.46	4.01	4.35	3.79	2.87	3.4	4.04	2.93	2.88	10.87	7.08	7.24	4.46	7.08	0.666706	1.06746	6.02248e-13	1.03458e-11	NA	HMT1
AT3G26440	0.02	0.01	0.02	0.02	0.01	0.01	0.02	0.02	0.02	0.28	0.93	0.62	0.02	0.28	3.80735	3.28962	1.30252e-15	2.89614e-14	NA	Protein of unknown function (DUF707)
AT3G26500	0.03	0.03	0.07	0.01	0.04	0.04	0.01	0.04	0.04	1.24	0.69	0.81	0.07	0.69	3.30117	3.13796	8.05547e-15	1.67192e-13	NA	PLANT INTRACELLULAR RAS GROUPRELATED LRR 2 PIRL2
AT3G26760	5.4	5.65	5.24	4.48	4.16	4.73	3.31	3.57	3.41	32.54	49.48	36.99	5.65	32.54	2.52589	2.84893	7.62369e-72	1.87319e-69	yes	NAD(P)-binding Rossmann-fold superfamily protein
AT3G26770	14.06	19.62	19.09	14.3	8.31	10.27	12.14	13.6	13.45	36.75	44.35	39.58	19.62	36.75	0.905419	1.37179	7.6654e-18	2.05127e-16	yes	NAD(P)-binding Rossmann-fold superfamily protein
AT3G26830	0.44	0.46	0.66	0.35	0.07	0.24	0.66	0.37	0.48	9.5	6.75	5.31	0.66	5.31	3.00817	3.53745	1.05734e-30	6.61178e-29	yes	PHYTOALEXIN DEFICIENT 3 PAD3
AT3G26980	20.03	18.6	21.87	13.44	12.75	15.44	13.51	15.73	15.65	36.39	39.04	36.05	21.87	36.05	0.721046	1.17303	5.03572e-19	1.51414e-17	NA	MEMBRANEANCHORED UBIQUITINFOLD PROTEIN 4 PRECURSOR MUB4
AT3G27150	0.15	0.23	0.16	0.21	0.01	0.15	0.03	0.11	0.16	0.68	1.11	0.94	0.23	0.68	1.5639	2.37871	1.08584e-12	1.81284e-11	yes	Target gene of MIR2111-5p.
AT3G27400	10.24	8.97	10.63	10.55	5.86	9.16	10	7.79	4.82	25.61	21.34	23.96	10.63	21.34	1.00542	1.57036	5.08655e-54	7.409e-52	yes	Pectin lyase-like superfamily protein
AT3G27500	0.06	0.03	0.04	0.01	0.01	0.03	0.01	0.01	0.01	0.18	0.56	0.46	0.06	0.18	1.58496	2.52479	4.08083e-09	4.31968e-08	yes	Cysteine_Histidine-rich C1 domain family protein
AT3G27510	0.03	0.01	0.01	0.01	0.01	0.01	0.06	0.01	0.01	0.1	0.14	0.29	0.06	0.1	0.736966	1.33463	0.00116512	0.00440395	yes	Cysteine_Histidine-rich C1 domain family protein
AT3G28210	0.01	0.68	0.89	0.28	0.26	0.3	0.37	0.34	0.41	2.48	2.38	2.46	0.89	2.38	1.41908	2.13502	4.73794e-09	4.97842e-08	NA	PMZ
AT3G28230	2.06	1.06	2.04	1.74	1.43	2.06	1.57	1.74	0.58	3.5	3.55	3.13	2.06	3.13	0.603518	0.837543	0.000843729	0.00331723	yes	unknown
AT3G28420	2.07	3.48	1.39	2.45	1.49	2.52	2.51	0.97	0.88	8.7	14.4	13.8	3.48	8.7	1.32193	2.18553	9.9402e-19	2.89229e-17	yes	Putative membrane lipoprotein
AT3G28455	8.83	6.72	5.83	5.25	4.05	5.54	5.67	4.02	4.42	22.79	35.14	28.12	8.83	22.79	1.36792	2.20704	1.69135e-92	6.42845e-90	NA	CLAVATA3_ESRRELATED 25 CLE25
AT3G28857	0.22	0.34	0.32	0.36	0.15	0.79	0.23	0.33	0.01	1.21	3.34	3.23	0.79	1.21	0.615082	2.17068	8.2331e-09	8.3725e-08	NA	PACLOBUTRAZOL RESISTANCE 5 PRE5
AT3G29034	0.52	0.47	0.52	0.12	0.01	0.38	0.7	0.6	0.71	10.97	8.33	8	0.71	8	3.49411	3.73112	3.68712e-32	2.45053e-30	NA	unknown protein
AT3G29250	0.01	0.01	0.01	0.05	0.11	0.05	0.17	0.05	0.09	2.76	1.76	2.2	0.17	1.76	3.37197	3.54044	1.7196e-19	5.38343e-18	yes	SHORTCHAIN DEHYDROGENASE REDUCTASE 4 SDR4
AT3G29370	8.06	11.26	11.52	8.63	6.83	7.16	8.01	7.66	5.87	32.35	22.62	21.18	11.52	21.18	0.878562	1.39151	3.86857e-24	1.67443e-22	yes	P1R3 P1R3
AT3G29810	1.03	0.41	0.68	0.45	0.35	0.38	0.97	0.82	0.84	3.18	3.37	3.16	1.03	3.16	1.61728	1.97481	9.72596e-12	1.43733e-10	NA	COBRALIKE PROTEIN 2 PRECURSOR COBL2
AT3G29970	2.2	1.82	5.1	0.7	0.45	0.22	1.76	2.05	4.02	70.07	10.06	19.3	5.1	10.06	0.980061	2.08917	1.37937e-06	9.88019e-06	yes	B12D protein
AT3G30350	0.01	0.05	0.01	0.01	0.01	0.01	0.05	0.05	0.05	0.39	0.25	0.5	0.05	0.25	2.32193	1.89473	1.19568e-05	7.16379e-05	yes	ROOT MERISTEM GROWTH FACTOR 4 RGF4
AT3G32980	0.01	0.07	0.04	0.05	0.01	0.05	0.09	0.01	0.08	14.44	25.47	18.45	0.09	14.44	7.32593	7.53608	2.12467e-178	3.04015e-175	yes	Peroxidase superfamily protein
AT3G42180	0.09	0.05	0.04	0.05	0.04	0.03	0.01	0.01	0.03	0.84	1.3	0.76	0.09	0.76	3.078	3.81925	6.69787e-34	4.75002e-32	NA	Exostosin family protein
AT3G43190	0.11	0.19	0.15	0.04	0.01	0.01	0.03	0.01	0.2	7	5.3	10.75	0.2	5.3	4.72792	3.41705	2.98435e-15	6.45857e-14	NA	SUCROSE SYNTHASE 4 SUS4
AT3G43430	1.58	1.94	1.79	2.21	1.1	0.69	2.79	1.93	0.62	7.29	8.29	4.39	2.79	4.39	0.653956	1.58496	1.32718e-08	1.30756e-07	yes	RING_U-box superfamily protein
AT3G43890	0.01	0.04	0.01	0.01	0.01	0.01	0.01	0.01	0.01	0.2	0.21	0.2	0.04	0.2	2.32193	1.78657	1.94337e-05	0.000111676	yes	Cysteine_Histidine-rich C1 domain family protein
AT3G44510	0.01	0.01	0.01	0.01	0.01	0.01	0.01	0.01	0.01	0.09	0.03	0.02	0.01	0.02	1	0.891054	0.0053469	0.0167975	NA	alpha_beta-Hydrolases superfamily protein
AT3G44540	0.01	0.01	0.01	0.01	0.01	0.01	0.01	0.01	0.01	1.48	3.42	2.54	0.01	1.48	7.20945	5.98966	5.35092e-60	9.36412e-58	yes	FATTY ACID REDUCTASE 4 FAR4
AT3G44550	0.03	0.04	0.03	0.02	0.01	0.02	0.02	0.01	0.07	2.49	1.64	2.94	0.07	1.64	4.5502	5.24675	1.41699e-56	2.20951e-54	NA	FATTY ACID REDUCTASE 5 FAR5
AT3G44830	0.7	0.89	0.68	0.38	0.19	0.5	0.4	0.76	0.64	1.68	2.26	1.71	0.89	1.68	0.916584	1.31383	5.42577e-07	4.15691e-06	yes	Lecithin
AT3G44990	0.87	0.36	1.6	0.46	0.38	0.61	1.02	0.3	0.23	17.79	11.67	11.97	1.6	11.67	2.86666	3.68917	1.57068e-33	1.09475e-31	yes	XYLOGLUCAN ENDOTRANSGLYCOSYLASERELATED 8 XTR8
AT3G45010	2.82	3.07	2.11	2.37	1.81	2.77	2.67	3.15	2.5	9.48	13.72	9.87	3.15	9.48	1.58954	2.10952	3.07741e-66	6.5094e-64	NA	SERINE CARBOXYPEPTIDASELIKE 48 scpl48
AT3G45130	0.01	0.01	0.01	0.01	0.01	0.01	0.01	0.01	0.01	0.07	0.03	0.02	0.01	0.02	1	0.950853	0.0153802	0.0415277	yes	LANOSTEROL SYNTHASE 1 LAS1
AT3G45610	2.54	1.74	1.71	2.95	1.57	1.59	1.54	2.57	2.68	5.61	11.94	6.1	2.95	5.61	0.927286	1.46639	2.48211e-10	3.06173e-09	yes	DOF TRANSCRIPTION FACTOR 6 DOF6
AT3G45730	1.18	0.48	0.22	0.9	0.44	0.74	0.56	0.79	0.98	7.35	3.14	4.72	1.18	3.14	1.41198	2.17427	1.08346e-10	1.40038e-09	NA	unknown protein
AT3G46280	0.07	0.01	0.16	0.03	0.02	0.01	0.06	0.05	0.08	5.49	0.87	2.11	0.16	0.87	2.44294	3.8466	1.68802e-20	5.72678e-19	yes	protein kinase-related
AT3G46690	0.01	0.01	0.01	0.01	0.05	0.01	0.01	0.01	0.01	0.41	0.28	0.18	0.05	0.18	1.848	2.12695	6.51587e-07	4.93304e-06	NA	UDP-Glycosyltransferase superfamily protein
AT3G46700	0.01	0.01	0.01	0.01	0.01	0.04	0.01	0.01	0.01	0.69	0.55	0.48	0.04	0.48	3.58496	2.70908	3.92861e-10	4.75677e-09	yes	UDP-Glycosyltransferase superfamily protein
AT3G46720	0.01	0.01	0.01	0.01	0.01	0.04	0.01	0.01	0.01	0.48	1.14	0.75	0.04	0.48	3.58496	3.16836	1.60105e-13	2.92603e-12	NA	UDP-Glycosyltransferase superfamily protein
AT3G46760	0.01	0.01	0.01	0.01	0.01	0.01	0.01	0.01	0.01	0.13	0.19	0.07	0.01	0.07	2.80735	0.922746	0.00468399	0.0149722	NA	Protein kinase superfamily protein
AT3G46800	0.01	0.01	0.01	0.01	0.01	0.01	0.01	0.01	0.01	0.06	0.09	0.05	0.01	0.05	2.32193	1.06868	0.00203765	0.00723483	yes	Cysteine_Histidine-rich C1 domain family protein
AT3G46810	0.01	0.01	0.01	0.01	0.01	0.01	0.01	0.01	0.01	0.08	0.21	0.12	0.01	0.08	3	1.72073	1.91348e-05	0.000110193	yes	Cysteine_Histidine-rich C1 domain family protein
AT3G46900	3.32	2.46	2.51	0.62	1.7	1.76	3.15	1.91	3.09	14	11.52	11.8	3.32	11.52	1.79489	1.89778	6.00721e-10	7.1455e-09	yes	COPPER TRANSPORTER 2 COPT2
AT3G47200	0.78	0.66	0.34	0.41	0.48	0.25	0.56	0.43	0.55	2.1	2.39	2.25	0.78	2.1	1.42884	2.07336	9.10584e-17	2.2419e-15	yes	Plant protein of unknown function (DUF247)
AT3G47400	0.83	0.85	0.52	0.54	0.51	0.66	0.64	0.43	0.59	2.89	6.12	3.41	0.85	2.89	1.76553	2.49891	2.64305e-36	2.05407e-34	yes	Plant invertase_pectin methylesterase inhibitor superfamily
AT3G47760	0.01	0.01	0.01	0.01	0.01	0.01	0.02	0.03	0.01	0.25	0.84	0.41	0.03	0.25	3.05889	3.70914	2.52463e-19	7.80326e-18	yes	ATPBINDING CASSETTE A5 ABCA5
AT3G47770	0.01	0.02	0.01	0.01	0.01	0.01	0.01	0.01	0.01	0.13	0.45	0.15	0.02	0.13	2.70044	2.80035	9.83322e-11	1.28116e-09	yes	ATPBINDING CASSETTE A6 ABCA6
AT3G48230	0.11	0.09	0.26	0.24	0.01	0.02	0.02	0.12	0.03	1.11	0.82	1.38	0.26	0.82	1.65711	2.58785	1.7444e-10	2.19744e-09	yes	Protein of Unknown Function (DUF239)
AT3G48340	0.01	0.05	0.09	0.05	0.04	0.01	0.01	0.04	0.01	44.57	46.64	33.28	0.09	33.28	8.53051	8.15838	1.83375e-174	2.2303e-171	yes	CYSTEINE ENDOPEPTIDASE 2 CEP2
AT3G48400	0.03	0.01	0.01	0.01	0.01	0.03	0.01	0.01	0.01	0.17	0.18	0.07	0.03	0.07	1.22239	1.2066	0.00253785	0.00878388	NA	Cysteine_Histidine-rich C1 domain family protein
AT3G48450	0.01	0.01	0.01	0.01	0.01	0.01	0.01	0.01	0.01	1.15	0.29	1.66	0.01	0.29	4.85798	2.57621	1.72273e-09	1.92138e-08	NA	RPM1-interacting protein 4 (RIN4) family protein
AT3G48580	0.49	0.82	0.85	0.28	0.56	0.4	0.85	0.48	0.44	7.93	13.89	7.28	0.85	7.28	3.0984	3.4883	1.21798e-51	1.64596e-49	NA	XYLOGLUCAN ENDOTRANSGLUCOSYLASE_HYDROLASE 11 XTH11
AT3G48660	14.67	15.27	17.43	12.09	9.52	8.82	9.4	10.97	10.45	28.62	31.36	33.57	17.43	28.62	0.715451	1.14833	7.33438e-15	1.52747e-13	NA	Protein of unknown function (DUF 3339)
AT3G48850	0.03	0.06	0.4	0.01	0.03	0.08	0.07	0.19	0.24	2.3	1.58	1.68	0.4	1.58	1.98185	2.43324	5.23854e-09	5.4784e-08	yes	PHOSPHATE TRANSPORTER 3
AT3G48970	0.6	0.73	0.91	0.57	0.24	1	0.35	0.13	0.22	3.79	5.88	4.66	1	3.79	1.9222	2.81696	2.45588e-22	9.43747e-21	yes	Heavy metal transport_detoxification superfamily protein
AT3G49210	0.33	0.41	0.51	0.4	0.24	0.49	0.32	0.33	0.44	0.96	1.26	0.9	0.51	0.9	0.819428	1.13746	4.03997e-07	3.15481e-06	yes	O-acyltransferase (WSD1-like) family protein
AT3G49270	11.71	14.06	10.65	9.89	9.03	14.46	8.49	19.75	18.11	63.93	44.87	50.15	19.75	44.87	1.1839	1.61216	1.21294e-12	2.01536e-11	yes	unknown
AT3G49360	5.9	6.65	5.38	7.08	4.67	3.9	7.06	6.3	6.09	27.02	33.3	23.31	7.08	23.31	1.71913	1.92055	7.08144e-40	6.47579e-38	yes	6PHOSPHOGLUCONOLACTONASE 2 PGL2
AT3G49380	0.71	0.74	1.33	0.94	0.42	0.45	0.94	0.45	0.47	4.91	8.11	4.21	1.33	4.21	1.66239	2.71366	2.22031e-34	1.60741e-32	yes	IQDOMAIN 15 iqd15
AT3G49620	0.13	0.1	0.79	0.12	0.15	0.23	0.19	0.22	0.15	1.85	1.49	1.25	0.79	1.25	0.662004	1.92409	3.292e-07	2.6118e-06	yes	DARK INDUCIBLE 11 DIN11
AT3G49630	0.03	0.03	0.01	0.01	0.01	0.01	0.01	0.01	0.01	0.11	0.15	0.05	0.03	0.05	0.736966	1.28404	0.00146814	0.00540205	yes	2-oxoglutarate (2OG) and Fe(II)-dependent oxygenase superfamily protein
AT3G49700	0.01	0.01	0.01	0.01	0.01	0.01	0.01	0.01	0.01	0.08	0.1	0.18	0.01	0.08	3	1.16336	0.00110307	0.00419646	yes	1AMINOCYCLOPROPANE1CARBOXYLATE SYNTHASE 9 ACS9
AT3G49845	0.01	0.01	0.01	0.01	0.01	0.01	0.01	0.01	0.06	0.39	0.17	0.25	0.06	0.17	1.5025	1.51882	0.000181116	0.000844316	NA	WINDHOSE 3 WIH3
AT3G49960	0.55	0.28	0.93	0.5	0.33	0.87	0.82	0.88	1.18	2.29	3.55	3.45	1.18	2.29	0.956561	1.57285	6.65901e-07	5.0367e-06	yes	Unknown PcG regulated
AT3G50010	0.01	0.01	0.01	0.01	0.01	0.03	0.04	0.01	0.03	0.31	0.28	0.35	0.04	0.28	2.80735	2.54476	3.52168e-09	3.75558e-08	NA	Cysteine_Histidine-rich C1 domain family protein
AT3G50030	0.01	0.05	0.01	0.01	0.01	0.01	0.01	0.01	0.01	0.61	1.08	0.41	0.05	0.41	3.03562	2.99319	4.38682e-12	6.81414e-11	NA	ARM-repeat_Tetratricopeptide repeat (TPR)-like protein
AT3G50130	0.03	0.01	0.16	0.01	0.07	0.01	0.03	0.01	0.01	0.5	0.82	0.54	0.16	0.5	1.64386	2.43881	1.35182e-08	1.33076e-07	yes	Plant protein of unknown function (DUF247)
AT3G50190	0.17	0.03	0.01	0.01	0.04	0.01	0.01	0.01	0.01	0.32	0.34	0.41	0.17	0.32	0.912537	2.00213	3.73525e-06	2.46768e-05	yes	Plant protein of unknown function (DUF247)
AT3G50260	0.1	0.01	0.16	0.01	0.11	0.01	0.01	0.01	0.08	0.6	0.4	0.35	0.16	0.35	1.12928	1.51053	0.000454366	0.00192122	yes	COOPERATIVELY REGULATED BY ETHYLENE AND JASMONATE 1 CEJ1
AT3G50340	10.46	9.55	9.64	9.64	8.35	11.64	10.14	7.6	6.41	18.88	23.09	18.7	11.64	18.7	0.683947	0.877389	2.69153e-19	8.27706e-18	NA	unknown protein
AT3G50400	0.03	0.01	0.01	0.01	0.04	0.01	0.04	0.01	0.01	0.71	0.4	0.71	0.04	0.4	3.32193	2.79872	7.14155e-11	9.45663e-10	NA	GDSL-like Lipase_Acylhydrolase superfamily protein
AT3G50610	0.01	0.01	0.01	0.01	0.01	0.01	0.01	0.01	0.01	0.49	0.29	0.21	0.01	0.21	4.39232	1.26985	0.000561515	0.00231192	yes	unknown protein
AT3G50800	1.04	2.14	0.72	1.96	0.98	1.46	2.1	2.02	1.2	7.81	4.91	6.31	2.14	4.91	1.19811	2.01643	6.38203e-13	1.09249e-11	yes	unknown protein
AT3G50810	1.4	1.21	1.27	1.5	1.44	1.65	1.85	2.75	2.19	4.27	4.82	4.61	2.75	4.27	0.634804	1.19317	6.31617e-07	4.79528e-06	NA	Uncharacterised protein family (UPF0497)
AT3G50900	1.66	2.9	1.74	2.32	0.88	2.22	2.81	1.98	1.87	14.2	7.44	7.54	2.9	7.44	1.35925	1.86453	1.89988e-13	3.454e-12	yes	unknown protein
AT3G51540	0.04	0.03	0.07	0.13	0.01	0.04	0.01	0.04	0.03	0.3	0.3	0.36	0.13	0.3	1.20645	1.63038	0.00013305	0.000640119	yes	unknown protein
AT3G51690	0.08	0.05	0.01	0.03	0.01	0.05	0.08	0.09	0.04	0.25	0.2	0.16	0.09	0.16	0.830075	1.21697	0.00484585	0.0154227	yes	DNA helicase homolog PIF1.
AT3G52440	0.01	0.01	0.01	0.01	0.01	0.01	0.01	0.01	0.01	0.26	0.86	0.78	0.01	0.26	4.70044	2.01438	1.30495e-06	9.37749e-06	yes	Dof-type zinc finger DNA-binding family protein
AT3G52450	0.04	0.09	0.08	0.01	0.08	0.04	0.01	0.11	0.04	3.57	2.55	1.8	0.11	1.8	4.03242	4.13399	7.86817e-30	4.64547e-28	yes	PLANT UBOX 22 PUB22
AT3G52520	0.17	0.61	0.53	0.66	0.57	0.7	0.46	0.71	0.87	6.06	3.71	4.51	0.87	3.71	2.09233	2.19436	2.08e-10	2.59005e-09	yes	unknown protein
AT3G52620	0.01	0.01	0.01	0.01	0.01	0.01	0.01	0.01	0.01	0.21	0.12	0.33	0.01	0.12	3.58496	0.935882	0.00430221	0.0139201	NA	unknown protein
AT3G52780	0.02	0.06	0.01	0.01	0.02	0.01	0.03	0.01	0.01	0.94	0.82	0.68	0.06	0.68	3.5025	3.82977	4.11678e-22	1.56226e-20	yes	PAP20
AT3G52790	0.01	0.01	0.01	0.01	0.01	0.01	0.01	0.01	0.13	1.22	2.53	0.93	0.13	0.93	2.83872	2.45804	1.30731e-08	1.29007e-07	yes	peptidoglycan-binding LysM domain-containing protein
AT3G53480	0.33	0.3	0.29	0.39	0.22	0.34	0.37	0.38	0.4	4.2	5.59	3.27	0.4	3.27	3.03122	3.37303	1.34449e-110	7.43288e-108	NA	ATPBINDING CASSETTE G37 ABCG37
AT3G53600	0.01	0.01	0.01	0.01	0.01	0.01	0.01	0.01	0.01	0.42	0.26	0.36	0.01	0.26	4.70044	1.27275	0.000546451	0.00225754	NA	C2H2-type zinc finger family protein
AT3G54040	0.26	0.29	0.15	0.31	0.15	0.15	0.18	0.07	0.08	3.5	6.63	3.46	0.31	3.46	3.48043	4.01662	1.63996e-49	2.06695e-47	yes	PAR1 protein
AT3G54260	5.02	2.71	2.3	2.6	1.55	2.02	3.23	2.25	2.53	14.82	16.51	9.85	5.02	9.85	0.972436	2.04288	1.47417e-24	6.53174e-23	NA	TRICHOME BIREFRINGENCELIKE 36 TBL36
AT3G54580	0.03	0.08	0.02	0.01	0.01	0.01	0.01	0.01	0.01	27.27	44.82	27.83	0.08	27.27	8.4131	8.86945	1.06108e-210	2.15091e-207	NA	Proline-rich extensin-like family protein
AT3G54590	0.09	0.03	0.02	0.01	0.01	0.01	0.01	0.01	0.01	27.61	36.77	24.03	0.09	24.03	8.0607	8.39222	1.18818e-174	1.52118e-171	NA	HYDROXYPROLINERICH GLYCOPROTEIN HRGP1
AT3G55150	0.06	0.1	0.01	0.1	0.01	0.01	0.03	0.01	0.03	0.27	0.33	0.25	0.1	0.25	1.32193	1.52037	0.000433339	0.00184508	NA	EXOCYST SUBUNIT EXO70 FAMILY PROTEIN H1 EXO70H1
AT3G55700	0.16	0.07	0.17	0.08	0.07	0.03	0.11	0.03	0.1	0.59	0.51	0.29	0.17	0.29	0.770518	1.69333	6.80696e-06	4.26311e-05	yes	UDP-Glycosyltransferase superfamily protein
AT3G55710	0.58	0.96	0.5	0.57	0.49	0.84	0.78	0.51	0.31	1.79	1.76	2.04	0.96	1.76	0.874469	1.55165	5.10379e-13	8.84256e-12	yes	UDP-Glycosyltransferase superfamily protein
AT3G55880	0.24	0.27	0.29	0.19	0.25	0.14	0.05	0.09	0.09	0.92	0.79	0.7	0.29	0.7	1.2713	1.8293	1.1786e-08	1.17018e-07	NA	A gain-of-function mutant of SUE4
AT3G55890	0.1	0.01	0.05	0.12	0.07	0.05	0.26	0.01	0.07	0.47	0.93	0.4	0.26	0.4	0.621488	1.78065	3.0072e-05	0.000166099	yes	Yippee family putative zinc-binding protein
AT3G56000	0.01	0.01	0.01	0.01	0.01	0.01	0.01	0.01	0.05	0.34	0.14	0.15	0.05	0.14	1.48543	1.69144	5.08279e-05	0.000268081	NA	CELLULOSE SYNTHASE LIKE A14 CSLA14
AT3G56060	0.28	0.35	0.37	0.18	0.07	0.37	0.33	0.27	0.35	2.1	2.26	2.08	0.37	2.08	2.49099	2.71402	2.43881e-29	1.41585e-27	yes	Glucose-methanol-choline (GMC) oxidoreductase family protein
AT3G56170	1.02	1.11	0.8	1.06	0.76	0.97	1.76	0.97	1.9	4.83	10.53	10.58	1.9	4.83	1.34602	2.41523	1.59619e-19	5.00352e-18	NA	CA2+ DEPENDENT NUCLEASE CAN
AT3G56240	99.35	91.87	87.93	43.51	38.21	45.61	72.07	72.11	65.35	286.18	294.23	248.86	99.35	248.86	1.32474	1.88309	4.25133e-19	1.28464e-17	yes	COPPER CHAPERONE CCH
AT3G56770	1.93	1.87	1.69	1.25	0.6	1	2.15	0.97	1.23	3.73	6.97	6.09	2.15	3.73	0.794839	1.79254	7.56153e-14	1.42474e-12	yes	basic helix-loop-helix (bHLH) DNA-binding superfamily protein
AT3G56810	7.18	5.8	3.65	4.6	4.07	4.35	6.24	5.53	3.7	12.33	15.51	13.46	7.18	12.33	0.780117	1.44544	2.8862e-30	1.75517e-28	yes	unknown protein
AT3G56891	0.01	0.09	0.01	0.09	0.01	0.01	0.01	0.01	0.01	0.3	1.33	0.34	0.09	0.3	1.73697	1.68449	5.86006e-05	0.000305238	yes	Heavy metal transport_detoxification superfamily protein
AT3G57040	7.53	8.17	4.16	7.4	6.41	7.46	9.9	11.17	10.39	21.21	43.96	24.91	11.17	21.21	0.925115	1.84002	1.35312e-14	2.75206e-13	NA	RESPONSE REGULATOR 9 ARR9
AT3G57157	0.01	0.5	0.56	0.01	0.01	0.68	1.08	0.86	0.62	7.98	3.74	5.35	1.08	3.74	1.79201	2.44996	2.4479e-09	2.67379e-08	NA	other RNA
AT3G57160	2.77	2.52	2.54	3.58	1.64	3.19	1.9	2.61	1.53	7.69	6.77	5.68	3.58	5.68	0.665931	1.21061	8.72799e-12	1.29614e-10	yes	unknown protein
AT3G57620	0.01	0.05	0.01	0.01	0.01	0.01	0.01	0.01	0.01	0.16	0.61	0.5	0.05	0.16	1.67807	2.47847	8.93868e-09	9.03337e-08	yes	glyoxal oxidase-related protein
AT3G57950	0.25	0.22	0.12	0.13	0.26	0.15	0.31	0.37	0.13	3.93	2.37	2.55	0.37	2.37	2.67929	2.81915	1.30609e-13	2.40827e-12	yes	unknown protein
AT3G58190	0.06	0.01	0.01	0.01	0.01	0.01	0.01	0.01	0.01	0.27	0.74	0.21	0.06	0.21	1.80735	1.67852	4.56403e-05	0.000242986	yes	LATERAL ORGAN BOUNDARIESDOMAIN 29 LBD29
AT3G58780	8.06	11.61	11.66	9.07	8.68	10.65	10.96	9.55	7.54	24.91	31.48	22.18	11.66	22.18	0.927692	1.16554	1.19285e-31	7.75828e-30	yes	SHATTERPROOF 1 SHP1
AT3G59130	0.01	0.01	0.01	0.01	0.01	0.01	0.01	0.01	0.01	0.19	0.17	0.03	0.01	0.03	1.58496	1.26678	0.000525788	0.00218629	yes	Cysteine_Histidine-rich C1 domain family protein
AT3G59440	1.13	0.81	0.81	1.64	1.36	1.39	1.26	0.81	0.72	5.86	3.49	2.72	1.64	2.72	0.729911	1.56664	2.42814e-08	2.28932e-07	yes	Calcium-binding EF-hand family protein
AT3G59700	0.19	0.43	0.35	0.12	0.15	0.2	0.23	0.16	0.15	1.01	0.74	0.66	0.43	0.66	0.618129	1.49107	1.95719e-06	1.36025e-05	NA	LECTINRECEPTOR KINASE HLECRK
AT3G59850	0.01	0.03	0.03	0.01	0.01	0.01	0.01	0.01	0.01	1.35	1.74	1.19	0.03	1.19	5.30986	4.78493	8.80448e-36	6.73487e-34	yes	Pectin lyase-like superfamily protein
AT3G60260	10.44	9.35	8.19	7.01	6.68	8.04	8.49	8.09	7.54	33.18	30.73	27.15	10.44	27.15	1.37883	1.87754	6.19006e-119	4.18259e-116	NA	ELMO_CED-12 family protein
AT3G60280	0.01	0.01	0.01	0.01	0.01	0.01	0.01	0.01	0.01	0.24	0.64	0.43	0.01	0.24	4.58496	2.00422	1.43496e-06	1.02512e-05	NA	UCLACYANIN 3 UCC3
AT3G60330	1.17	1.06	0.91	0.92	0.76	1.2	0.77	0.85	0.68	2.56	4.5	2.45	1.2	2.45	1.02975	1.52162	6.52846e-37	5.25844e-35	NA	H+ATPASE 7 HA7
AT3G60647	0.36	0.01	0.01	0.01	0.01	0.01	0.01	0.01	0.01	4.32	1.37	3.7	0.36	1.37	1.92811	2.14053	5.16765e-07	3.97543e-06	yes	unknown protein
AT3G60650	0.51	0.2	0.19	0.01	0.01	0.01	0.22	0.01	0.01	4.17	4.78	3.47	0.51	3.47	2.76637	3.20837	5.47451e-15	1.15497e-13	yes	unknown protein
AT3G60960	0.14	0.09	0.05	0.07	0.08	0.17	0.16	0.05	0.18	0.65	0.65	0.58	0.18	0.58	1.68806	2.14803	4.31739e-11	5.90667e-10	NA	Tetratricopeptide repeat (TPR)-like superfamily protein
AT3G61117	0.01	0.01	0.01	0.01	0.01	0.01	0.01	0.01	0.01	1.69	0.63	0.66	0.01	0.63	5.97728	0.801583	0.00909725	0.0265018	NA	unknown protein
AT3G61118	0.2	0.35	0.1	0.08	0.01	0.07	0.16	0.01	0.17	1.01	1.49	0.8	0.35	0.8	1.19265	2.09963	3.02029e-07	2.41039e-06	NA	Unknown gene
AT3G61270	0.06	0.06	0.01	0.01	0.07	0.01	0.06	0.01	0.02	0.46	0.41	0.31	0.07	0.31	2.14684	2.16461	3.11555e-07	2.4799e-06	yes	contains IP domain Lipopolysaccharide-modifying protein (InterPro
AT3G61850	9.42	10.06	7.59	6.92	5.3	6.15	8.08	6.12	6.98	21.45	30.13	18.21	10.06	18.21	0.856101	1.34181	1.52566e-26	7.66772e-25	yes	DOF AFFECTING GERMINATION 1 DAG1
AT3G61930	0.01	0.01	0.01	0.01	0.01	0.01	0.01	0.01	0.01	0.3	0.43	1.05	0.01	0.3	4.90689	1.71831	1.87544e-05	0.000108186	yes	unknown protein
AT3G62070	3.94	4.2	2.26	2.86	2.51	4.39	4.11	5.02	3.37	7.66	10.91	8.8	5.02	7.66	0.609657	1.28661	3.26898e-13	5.79999e-12	yes	unknown protein
AT3G62100	1.49	3.28	1.11	2.63	2.65	2.63	3.86	2.23	2.1	85.93	71.89	53.84	3.86	53.84	3.80201	4.5218	4.8606e-94	1.97057e-91	yes	INDOLE3ACETIC ACID INDUCIBLE 30 IAA30
AT3G62320	1.01	0.39	0.71	0.51	0.72	1.47	0.63	0.42	0.93	2.93	6.88	2.98	1.47	2.93	0.995085	2.20241	2.54362e-12	4.07063e-11	NA	Polynucleotidyl transferase, ribonuclease H-like superfamily protein
AT3G62680	0.01	0.05	0.06	0.01	0.01	0.01	0.05	0.01	0.01	5.29	7.79	5.9	0.06	5.29	6.46216	5.81659	1.91953e-62	3.64785e-60	yes	PROLINERICH PROTEIN 3 PRP3
AT3G62730	0.01	0.01	0.01	0.01	0.01	0.01	0.01	0.01	0.01	0.54	2.43	1.41	0.01	0.54	5.75489	3.92174	4.30544e-20	1.40955e-18	yes	unknown protein
AT3G62850	0.01	0.01	0.01	0.01	0.01	0.01	0.01	0.01	0.01	0.09	0.2	0.08	0.01	0.08	3	1.1553	0.00117665	0.00444165	yes	zinc finger protein-related
AT3G63360	0.01	0.01	0.01	0.01	0.01	0.01	0.01	0.01	0.01	0.57	1.63	0.91	0.01	0.57	5.83289	1.79956	9.85481e-06	5.99746e-05	NA	defensin-like (DEFL) family protein.
AT3G63440	0.05	0.08	0.14	0.14	0.03	0.01	0.09	0.03	0.06	1.47	1.88	1.04	0.14	1.04	2.89308	3.44821	4.45518e-23	1.78832e-21	NA	CYTOKININ OXIDASE_DEHYDROGENASE 6 CKX6
AT4G00070	0.01	0.07	0.01	0.04	0.01	0.04	0.01	0.01	0.05	0.19	0.21	0.14	0.07	0.14	1	1.17576	0.00560146	0.0174731	NA	RING_U-box superfamily protein
AT4G00080	0.11	0.01	0.01	0.01	0.01	0.01	0.01	0.01	0.01	15.51	23.44	19.5	0.11	15.51	7.13955	6.80849	2.79819e-90	1.00097e-87	yes	UNFERTILIZED EMBRYO SAC 11 UNE11
AT4G00416	0.42	0.51	0.01	0.17	0.13	0.38	0.11	0.55	0.52	1.42	2.01	1.21	0.55	1.21	1.1375	1.45202	0.000412035	0.00176302	yes	METHYLCPGBINDING DOMAIN 3 MBD3
AT4G00750	0.92	0.42	0.74	0.8	0.43	0.59	0.75	0.62	0.55	2.35	3.04	2.25	0.92	2.25	1.29022	1.59061	1.91041e-16	4.54259e-15	NA	S-adenosyl-L-methionine-dependent methyltransferases superfamily protein
AT4G00955	0.41	0.16	0.14	0.17	0.1	0.24	0.36	0.46	0.21	1.43	1.07	1.58	0.46	1.07	1.21791	1.88505	1.10024e-07	9.45033e-07	NA	unknown
AT4G01110	0.32	0.06	0.01	0.24	0.01	0.14	0.12	0.1	0.12	1.33	1.61	0.75	0.32	0.75	1.22882	2.12792	1.29359e-07	1.10177e-06	NA	unknown protein
AT4G01240	0.01	0.01	0.01	0.01	0.01	0.01	0.01	0.01	0.01	0.63	0.87	0.29	0.01	0.29	4.85798	4.33976	1.31585e-25	6.21517e-24	NA	S-adenosyl-L-methionine-dependent methyltransferases superfamily protein
AT4G01340	0.15	0.1	0.05	0.03	0.05	0.11	0.08	0.01	0.06	0.31	0.47	0.29	0.15	0.29	0.95109	1.70284	1.31796e-05	7.83656e-05	yes	CHP-rich zinc finger protein-related
AT4G01350	0.16	0.28	0.26	0.14	0.16	0.12	0.1	0.11	0.09	1.05	1.7	0.83	0.28	0.83	1.56768	2.45008	1.28471e-14	2.62169e-13	yes	Cysteine_Histidine-rich C1 domain family protein
AT4G01420	0.09	0.04	0.24	0.01	0.08	0.09	0.16	0.01	0.06	0.62	0.4	0.56	0.24	0.4	0.736966	1.45104	0.000593971	0.00243238	NA	CALCINEURIN BLIKE PROTEIN 5 CBL5
AT4G01480	2.31	2.11	1.48	2.36	1.81	1.69	4	2.67	2.28	15.03	18.79	12.59	4	12.59	1.65421	2.30343	2.39183e-26	1.18254e-24	NA	PYROPHOSPHORYLASE 5 PPa5
AT4G01630	0.01	0.01	0.01	0.01	0.01	0.01	0.01	0.01	0.01	0.23	0.61	0.83	0.01	0.23	4.52356	2.12608	3.99264e-07	3.11985e-06	NA	EXPANSIN A17 EXPA17
AT4G01700	0.48	1.53	2.18	0.78	0.75	0.91	0.68	0.75	0.59	17.34	8.13	10.65	2.18	8.13	1.89893	3.08299	2.10482e-20	7.09139e-19	NA	Chitinase family protein
AT4G01720	1.13	1.01	1.54	0.91	0.8	1.26	1.69	0.79	1.04	2.82	3.32	3.27	1.69	2.82	0.738672	1.52233	6.10971e-17	1.53057e-15	yes	WRKY DNABINDING PROTEIN 47 WRKY47
AT4G01750	0.05	0.06	0.12	0.01	0.03	0.01	0.15	0.03	0.15	3.08	4.27	3.35	0.15	3.08	4.3599	4.92793	1.86555e-58	3.17339e-56	NA	RHAMNOGALACTURONAN XYLOSYLTRANSFERASE 2 RGXT2
AT4G01770	0.04	0.06	0.01	0.06	0.01	0.03	0.01	0.01	0.12	0.41	0.76	0.41	0.12	0.41	1.77259	2.34466	3.22732e-08	2.99407e-07	yes	RHAMNOGALACTURONAN XYLOSYLTRANSFERASE 1 RGXT1
AT4G02160	0.12	0.28	0.72	0.01	0.01	0.01	0.01	0.13	0.91	5.82	11.01	8.12	0.91	5.82	2.67708	2.83878	3.71549e-11	5.11774e-10	yes	unknown protein
AT4G02270	0.2	0.01	0.01	0.01	0.01	0.01	0.01	0.01	0.01	7.3	9.26	7.12	0.2	7.12	5.15381	5.71006	5.208e-57	8.22627e-55	yes	ROOT HAIR SPECIFIC 13 RHS13
AT4G05100	0.17	0.26	0.58	0.76	0.83	0.69	0.67	0.56	0.04	3.29	2.69	2.42	0.83	2.42	1.54382	1.93325	2.68795e-08	2.51285e-07	yes	MYB DOMAIN PROTEIN 74 MYB74
AT4G05110	1.77	2.38	1.87	1.18	0.5	1.16	2.27	2.23	2.77	4.56	6.52	5.63	2.77	4.56	0.719148	1.33541	1.71553e-05	0.000100001	yes	EQUILIBRATIVE NUCLEOSIDE TRANSPORTER 6 ENT6
AT4G05490	8.34	8.26	8.44	8.56	9.31	8.15	5.51	7.3	8.49	14.53	14.78	19.5	9.31	14.53	0.642182	0.784425	1.45269e-07	1.22484e-06	yes	RNI-like superfamily protein
AT4G08040	0.01	0.01	0.04	0.01	0.04	0.01	0.01	0.01	0.01	0.12	0.18	0.14	0.04	0.12	1.58496	1.30292	0.00137363	0.00509043	yes	1AMINOCYCLOPROPANE1CARBOXYLATE SYNTHASE 11 ACS11
AT4G08400	0.01	0.01	0.01	0.01	0.01	0.01	0.01	0.01	0.01	0.8	1.25	0.56	0.01	0.56	5.80735	3.43879	1.16204e-15	2.59804e-14	NA	Proline-rich extensin-like family protein
AT4G08410	0.01	0.01	0.01	0.01	0.01	0.01	0.01	0.01	0.01	0.37	0.47	0.27	0.01	0.27	4.75489	2.88357	2.74636e-11	3.86158e-10	NA	Proline-rich extensin-like family protein
AT4G08555	0.54	2.21	2.26	3.27	0.69	3.55	1.35	4.67	7.04	13.64	19.85	11.56	7.04	11.56	0.715494	1.61785	8.31373e-05	0.000419459	NA	unknown protein
AT4G08770	0.31	0.31	0.5	0.46	0.37	0.22	2.02	0.65	0.55	14.94	13.81	20.52	2.02	13.81	2.77329	3.13285	3.34586e-14	6.50585e-13	NA	PEROXIDASE 37 Prx37
AT4G08780	0.82	0.27	0.55	0.75	0.63	0.89	2.24	0.89	1.12	3.63	4.35	3.67	2.24	3.63	0.696471	1.73149	6.85986e-07	5.17415e-06	NA	Peroxidase superfamily protein
AT4G08840	0.01	0.01	0.01	0.01	0.01	0.01	0.01	0.01	0.01	0.17	0.08	0.21	0.01	0.08	3	1.74671	1.51431e-05	8.9385e-05	yes	PUMILIO 11 PUM11
AT4G09420	0.21	0.04	0.04	0.01	0.04	0.05	0.04	0.01	0.17	0.85	0.95	0.79	0.21	0.79	1.91146	2.23346	7.59343e-08	6.68271e-07	NA	Disease resistance protein (TIR-NBS class)
AT4G09460	0.88	1.11	1.36	0.86	0.89	0.96	1.84	1.41	0.92	5.17	5	5.34	1.84	5	1.44222	2.17052	9.60296e-26	4.58924e-24	NA	MYB DOMAIN PROTEIN 6 MYB6
AT4G09530	0.4	0.22	0.01	0.01	0.01	0.01	0.2	0.01	0.01	0.84	1.24	1.69	0.4	0.84	1.07039	1.54249	0.000298255	0.00132199	yes	SAUR-like auxin-responsive protein family
AT4G09890	14.67	14.47	11.51	9.02	9.64	9.69	12.28	10.9	9.3	32.49	30.91	25.34	14.67	25.34	0.788548	1.21381	7.3297e-12	1.10673e-10	NA	Protein of unknown function (DUF3511)
AT4G09940	0.21	0.36	0.27	0.09	0.01	0.01	0.04	0.01	0.13	4	9.97	3.48	0.36	3.48	3.27302	4.3306	1.9832e-31	1.27623e-29	yes	P-loop containing nucleoside triphosphate hydrolases superfamily protein
AT4G09990	1.21	0.57	0.61	0.59	0.64	0.42	0.44	0.28	0.11	4.06	3.71	3.4	1.21	3.4	1.49053	2.65103	1.21e-23	5.04858e-22	NA	Protein of unknown function (DUF579)
AT4G10560	0.33	0.22	0.14	0.26	0.17	0.22	0.13	0.1	0.08	1.62	2.19	1.42	0.33	1.42	2.10535	2.71412	1.82715e-21	6.58449e-20	yes	MATERNAL EFFECT EMBRYO ARREST 53 MEE53
AT4G10640	0.16	0.27	0.27	0.14	0.11	0.21	0.2	0.25	0.14	0.57	1.17	0.66	0.27	0.57	1.078	1.57189	2.0114e-07	1.65072e-06	NA	IQDOMAIN 16 IQD16
AT4G11170	0.02	0.06	0.05	0.02	0.03	0.04	0.08	0.1	0.03	1.22	0.92	0.68	0.1	0.68	2.76553	3.54752	8.51366e-34	5.9854e-32	yes	Disease resistance protein (TIR-NBS-LRR class) family
AT4G11530	0.05	0.14	0.2	0.08	0.15	0.16	0.18	0.22	0.09	0.7	1.09	0.75	0.22	0.7	1.66985	1.96933	8.2746e-10	9.6168e-09	NA	CYSTEINERICH RLK RECEPTORLIKE PROTEIN KINASE 34 CRK34
AT4G11610	0.01	0.01	0.01	0.01	0.01	0.01	0.01	0.01	0.01	0.56	1.15	0.5	0.01	0.5	5.64386	4.49144	6.74634e-29	3.8704e-27	yes	C2 calcium_lipid-binding plant phosphoribosyltransferase family protein
AT4G11650	0.34	0.59	0.1	0.05	0.26	0.1	0.16	0.09	0.87	3.92	5.42	6.71	0.87	3.92	2.17177	2.95773	7.27726e-14	1.37224e-12	yes	OSMOTIN 34 OSM34
AT4G11880	0.19	0.24	0.37	0.3	0.22	0.3	0.3	0.22	0.23	1	0.84	0.74	0.37	0.74	1	1.44704	1.1252e-11	1.64786e-10	yes	AGAMOUSLIKE 14 AGL14
AT4G12050	0.17	0.32	0.28	0.19	0.26	0.19	0.09	0.12	0.05	0.6	0.95	0.69	0.32	0.6	0.906891	1.34631	0.000163476	0.000769306	yes	Predicted AT-hook DNA-binding family protein
AT4G12390	10.16	8.37	13.12	9.03	5.09	8.05	8.94	8.39	12.11	24.79	27.78	25.54	13.12	24.79	0.917991	1.17801	9.17904e-16	2.06359e-14	yes	PECTIN METHYLESTERASE INHIBITOR 1 PME1
AT4G12545	0.01	0.01	0.01	0.01	0.01	0.01	0.01	0.01	0.01	0.18	0.1	0.32	0.01	0.1	3.32193	0.935882	0.00430221	0.0139201	yes	Bifunctional inhibitor_lipid-transfer protein_seed storage 2S albumin superfamily protein
AT4G12735	0.26	0.37	0.41	0.01	0.01	0.3	0.01	0.14	0.39	4.31	5.72	1.81	0.41	1.81	2.14229	2.65685	9.93925e-11	1.29359e-09	NA	unknown protein
AT4G12890	3.55	2.8	3.13	3.09	2.68	3.46	2.37	1.82	1.59	6.37	8.63	7.5	3.55	6.37	0.843474	1.24333	6.10748e-17	1.53057e-15	yes	Gamma interferon responsive lysosomal thiol (GILT) reductase family protein
AT4G12910	2.83	3.43	2.66	3.3	2.79	3.46	2.96	3.17	3.34	7.76	10.25	7.29	3.46	7.29	1.07515	1.48629	2.11894e-37	1.72964e-35	NA	SERINE CARBOXYPEPTIDASELIKE 20 scpl20
AT4G12940	0.01	0.01	0.01	0.01	0.01	0.01	0.01	0.01	0.01	0.57	0.82	0.85	0.01	0.57	5.83289	1.9189	3.51924e-06	2.33959e-05	yes	unknown protein
AT4G13130	0.01	0.01	0.01	0.05	0.01	0.01	0.03	0.03	0.01	0.7	0.94	0.64	0.05	0.64	3.67807	3.62491	3.88216e-19	1.18042e-17	yes	Cysteine_Histidine-rich C1 domain family protein
AT4G13180	34.71	47.36	43.33	42.83	28.02	43.08	35.69	39.6	48.73	103.63	107.75	82.2	48.73	82.2	0.754328	1.08748	2.96376e-15	6.41973e-14	NA	NAD(P)-binding Rossmann-fold superfamily protein
AT4G13210	1.88	3.92	2.65	2.49	1.76	2.23	2.57	1.63	2.31	6.02	10.37	6.98	3.92	6.02	0.61891	1.38155	6.60242e-20	2.13285e-18	yes	Pectin lyase-like superfamily protein
AT4G13235	0.51	1.42	0.35	0.39	0.18	0.16	0.35	0.37	0.38	13	16.84	9.56	1.42	9.56	2.75112	3.8182	5.23094e-32	3.44831e-30	yes	EMBRYO SAC DEVELOPMENT ARREST 21 EDA21
AT4G13300	0.01	0.01	0.01	0.01	0.01	0.01	0.01	0.01	0.01	0.02	0.05	0.02	0.01	0.02	1	0.785419	0.0100109	0.0287808	yes	TERPENOID SYNTHASE 13 TPS13
AT4G13390	0.01	0.01	0.01	0.01	0.01	0.01	0.01	0.01	0.01	3.04	4.69	3.23	0.01	3.04	8.24793	5.52807	2.40315e-48	2.87964e-46	NA	EXTENSIN 12 EXT12
AT4G13710	0.63	0.81	0.71	0.75	0.53	0.57	0.82	0.83	0.55	1.91	2.59	2.08	0.83	1.91	1.20239	1.44254	2.67379e-21	9.53666e-20	NA	Pectin lyase-like superfamily protein
AT4G13790	0.01	0.01	0.01	0.01	0.01	0.01	0.01	0.01	0.01	0.66	0.15	0.32	0.01	0.15	3.90689	1.02358	0.00250116	0.00867171	NA	SAUR-like auxin-responsive protein family
AT4G13820	0.62	0.38	0.48	0.29	0.3	0.41	0.69	0.5	0.52	1.98	1.76	1.11	0.69	1.11	0.685891	1.50533	3.70585e-11	5.10735e-10	yes	Leucine-rich repeat (LRR) family protein
AT4G13890	0.01	0.01	0.01	0.01	0.01	0.01	0.01	0.01	0.01	0.04	0.44	0.16	0.01	0.04	2	1.53789	6.38755e-05	0.000330308	yes	EMBRYO SAC DEVELOPMENT ARREST 37 EDA36
AT4G14390	0.02	0.11	0.03	0.01	0.01	0.01	0.06	0.01	0.01	1.94	1.5	1.81	0.11	1.5	3.76939	4.29825	1.2103e-30	7.52957e-29	NA	Ankyrin repeat family protein
AT4G14550	0.84	0.82	0.53	0.46	0.42	0.47	0.52	0.65	0.21	8.52	8.94	7.96	0.84	7.96	3.24431	3.57582	6.2071e-75	1.62352e-72	yes	INDOLE3ACETIC ACID INDUCIBLE 14 IAA14
AT4G14560	5.67	5.28	4.06	5.78	5.12	4.27	4.98	4.45	3.09	123.92	137.42	118.06	5.78	118.06	4.35231	4.65325	0	0	yes	INDOLE3ACETIC ACID INDUCIBLE IAA1
AT4G14630	0.01	0.01	0.07	0.06	0.01	0.01	0.01	0.01	0.01	0.99	1.18	0.53	0.07	0.53	2.92057	2.62332	1.30828e-09	1.48225e-08	yes	GERMINLIKE PROTEIN 9 GLP9
AT4G14640	0.13	0.18	0.14	0.11	0.11	0.09	0.18	0.03	0.17	1.39	1.04	0.68	0.18	0.68	1.91754	2.31425	7.14202e-12	1.08108e-10	NA	CALMODULIN 8 CAM8
AT4G15093	1.24	1.29	2.09	1.22	0.77	0.8	1.25	1.11	1.05	4.68	7.18	4.54	2.09	4.54	1.11919	2.18237	1.19866e-32	8.12187e-31	NA	catalytic LigB subunit of aromatic ring-opening dioxygenase family
AT4G15100	0.16	0.11	0.11	0.11	0.02	0.07	0.16	0.09	0.19	0.9	0.75	0.48	0.19	0.48	1.33703	1.99493	1.10293e-08	1.09864e-07	yes	SERINE CARBOXYPEPTIDASELIKE 30 scpl30
AT4G15120	0.45	0.6	0.74	0.5	0.18	0.29	0.23	0.67	1.26	6.15	2.89	4.8	1.26	2.89	1.19765	2.08516	8.04053e-08	7.04945e-07	yes	VQ motif-containing protein
AT4G15150	0.56	0.33	0.72	0.44	0.13	0.93	0.86	1.01	1.77	5.47	2.75	5.42	1.77	2.75	0.635682	1.84433	3.39854e-06	2.26864e-05	yes	glycine-rich protein
AT4G15160	3.12	2	3.53	3.72	2.55	2.91	12.42	3.74	5.22	62.25	58.94	70.14	12.42	58.94	2.24658	3.22963	3.57471e-20	1.18145e-18	yes	Bifunctional inhibitor_lipid-transfer protein_seed storage 2S albumin superfamily protein
AT4G15270	0.01	0.05	0.06	0.01	0.05	0.06	0.06	0.01	0.06	0.24	0.34	0.36	0.06	0.24	2	1.34127	0.0019287	0.00688517	yes	glucosyltransferase-related
AT4G15280	0.12	0.01	0.11	0.01	0.17	0.04	0.14	0.04	0.05	0.46	0.98	0.38	0.17	0.38	1.16046	1.80468	1.84877e-05	0.000106769	yes	UDPGLUCOSYL TRANSFERASE 71B5 UGT71B5
AT4G15300	0.01	0.01	0.01	0.03	0.01	0.01	0.01	0.01	0.01	0.21	0.33	0.16	0.03	0.16	2.41504	1.8569	9.87969e-06	6.01109e-05	yes	CYTOCHROME P450, FAMILY 702, SUBFAMILY A, POLYPEPTIDE 2 CYP702A2
AT4G15350	0.01	0.05	0.01	0.01	0.01	0.01	0.07	0.01	0.01	0.52	0.4	0.27	0.07	0.27	1.94753	2.10505	1.1042e-06	8.02259e-06	yes	CYTOCHROME P450, FAMILY 705, SUBFAMILY A, POLYPEPTIDE 2 CYP705A2
AT4G15360	0.01	0.01	0.01	0.01	0.01	0.01	0.01	0.01	0.01	0.1	0.16	0.04	0.01	0.04	2	1.11203	0.00147573	0.00542692	yes	CYTOCHROME P450, FAMILY 705, SUBFAMILY A, POLYPEPTIDE 3 CYP705A3
AT4G15393	0.01	0.08	0.01	0.02	0.01	0.01	0.09	0.05	0.01	0.69	1.14	0.71	0.09	0.69	2.9386	3.28718	1.5846e-16	3.8126e-15	yes	CYTOCHROME P450, FAMILY 702, SUBFAMILY A, POLYPEPTIDE 5 CYP702A5
AT4G15400	0.01	0.01	0.05	0.01	0.01	0.01	0.01	0.01	0.01	0.25	0.15	0.3	0.05	0.15	1.58496	1.72211	3.16296e-05	0.000173834	yes	BRASSINOSTEROID INACTIVATOR1 BIA1
AT4G15610	0.29	0.3	0.81	0.15	0.17	0.04	0.07	0.23	0.47	4.88	1.66	1.31	0.81	1.31	0.693573	2.02791	1.17347e-06	8.50052e-06	yes	Uncharacterised protein family (UPF0497)
AT4G16220	0.09	0.1	0.05	0.12	0.04	0.11	0.05	0.04	0.08	0.37	0.86	0.65	0.12	0.37	1.62449	2.23794	1.11859e-08	1.11333e-07	yes	GDSL-like Lipase_Acylhydrolase superfamily protein
AT4G16260	0.01	0.04	0.14	0.13	0.04	0.01	0.04	0.09	0.34	2.28	2.8	1.97	0.34	1.97	2.53459	3.34807	5.09154e-19	1.52715e-17	yes	Glycosyl hydrolase superfamily protein
AT4G16400	0.58	0.51	0.65	0.43	0.54	0.6	0.46	0.27	0.43	1.04	1.21	1.11	0.65	1.04	0.678072	0.91464	0.000109258	0.000536366	NA	unknown protein
AT4G16810	0.01	0.01	0.01	0.01	0.01	0.01	0.01	0.01	0.01	0.18	0.21	0.08	0.01	0.08	3	1.79959	9.85465e-06	5.99746e-05	yes	VEFS-Box of polycomb protein
AT4G17030	3.26	2.75	2.61	3.45	4.19	3.25	7.69	3.34	8.85	50.72	91.52	79.06	8.85	50.72	2.51881	3.01715	7.10148e-16	1.60841e-14	yes	EXPANSINLIKE B1 EXLB1
AT4G17215	0.01	0.09	0.08	0.01	0.01	0.01	0.01	0.11	0.01	0.59	1.14	1.1	0.11	0.59	2.42321	2.42069	2.16269e-08	2.05498e-07	NA	Pollen Ole e 1 allergen and extensin family protein
AT4G17350	0.58	1.27	0.98	1.08	0.55	1.25	0.97	0.78	0.64	4.41	6.44	4.01	1.27	4.01	1.65877	2.4452	4.14469e-34	2.98283e-32	NA	contains IP domain Pleckstrin-like, plant (InterPro
AT4G17785	0.01	0.01	0.01	0.01	0.01	0.01	0.01	0.01	0.01	0.35	0.58	0.41	0.01	0.35	5.12928	2.96926	6.83365e-12	1.03828e-10	yes	MYB DOMAIN PROTEIN 39 MYB39
AT4G17980	0.06	0.11	0.3	0.01	0.05	0.06	0.22	0.25	0.17	12.23	18.07	10.24	0.3	10.24	5.09311	5.40464	2.31365e-73	5.92415e-71	NA	NAC DOMAIN CONTAINING PROTEIN 71 NAC071
AT4G18335	0.01	0.01	0.01	0.01	0.01	0.01	0.01	0.01	0.01	0.44	0.32	0.86	0.01	0.32	5	1.34708	0.000321992	0.00141457	yes	unknown protein
AT4G18430	0.01	0.01	0.01	0.01	0.01	0.01	0.04	0.01	0.01	0.42	0.51	0.68	0.04	0.42	3.39232	2.58312	2.41582e-09	2.64315e-08	yes	RAB GTPASE HOMOLOG A1E RABA1e
AT4G18450	0.01	0.01	0.01	0.01	0.01	0.01	0.01	0.01	0.01	0.57	1.36	0.72	0.01	0.57	5.83289	2.75321	1.98567e-10	2.48464e-09	yes	member of the ERF (ethylene response factor) subfamily B-1 of ERF_AP2 transcription factor family.
AT4G18550	0.4	0.11	0.01	0.32	0.14	0.31	0.24	0.24	0.1	1.88	2.33	1.73	0.4	1.73	2.1127	2.5492	2.82898e-14	5.56305e-13	yes	DAD1LIKE SEEDING ESTABLISHMENTRELATED LIPASE DSEL
AT4G18610	0.3	0.34	0.34	0.23	0.18	0.39	0.26	0.48	0.49	1.99	2.32	1.6	0.49	1.6	1.70722	1.85735	3.32555e-08	3.07699e-07	yes	LIGHT SENSITIVE HYPOCOTYLS 9 LSH9
AT4G18700	36.79	35.26	30.66	31.27	21.58	33.39	27.94	28.03	37.46	62.96	60.83	59.9	37.46	59.9	0.677205	0.671056	2.30553e-18	6.55163e-17	NA	CBLINTERACTING PROTEIN KINASE 12 CIPK12
AT4G18880	2.53	2.75	3	2.72	1.57	2.42	2.11	2.61	2.33	4.93	4.86	4.74	3	4.74	0.659925	0.913797	2.04558e-08	1.95362e-07	NA	HEAT SHOCK TRANSCRIPTION FACTOR A4A HSF A4A
AT4G18940	0.01	0.01	0.01	0.01	0.08	0.01	0.01	0.01	0.01	0.5	0.85	0.64	0.08	0.5	2.64386	2.27366	1.26746e-07	1.08103e-06	yes	RNA ligase_cyclic nucleotide phosphodiesterase family protein
AT4G19030	1.86	2.04	1.38	1.23	1.18	1.09	1.28	0.68	1.13	15.44	18.06	13.58	2.04	13.58	2.73484	3.41658	2.1506e-71	5.12876e-69	yes	NOD26LIKE MAJOR INTRINSIC PROTEIN 1 NLM1
AT4G19230	5.99	5.68	4.45	6.73	6.23	7.05	8.02	7.18	4.86	23.42	17.93	15.13	8.02	15.13	0.915738	1.48955	2.25731e-15	4.95121e-14	NA	CYTOCHROME P450, FAMILY 707, SUBFAMILY A, POLYPEPTIDE 1 CYP707A1
AT4G19460	0.26	0.16	0.08	0.25	0.09	0.31	0.27	0.23	0.22	5.96	7.98	5.62	0.31	5.62	4.18023	4.32411	9.906e-67	2.19058e-64	NA	UDP-Glycosyltransferase superfamily protein
AT4G19680	0.01	0.01	0.01	0.01	0.01	0.01	0.01	0.01	0.01	0.57	1.2	0.72	0.01	0.57	5.83289	3.27405	3.28614e-14	6.39994e-13	yes	IRON REGULATED TRANSPORTER 2 IRT2
AT4G19690	0.04	0.01	0.01	0.01	0.01	0.01	0.01	0.01	0.04	0.22	0.2	0.24	0.04	0.2	2.32193	1.61345	0.000124388	0.000602738	yes	IRONREGULATED TRANSPORTER 1 IRT1
AT4G19970	0.04	0.08	0.03	0.06	0.05	0.02	0.07	0.06	0.02	0.3	0.17	0.25	0.08	0.17	1.08746	1.65536	4.10491e-06	2.69143e-05	yes	contains IP domain Nucleotide-diphospho-sugar transferase, predicted (InterPro
AT4G19980	1.85	2.42	3.46	1.6	1	3.34	1.14	2.21	3.23	13.96	20.8	14.22	3.46	13.96	2.01245	2.49265	1.08497e-19	3.45442e-18	yes	unknown protein
AT4G20110	0.01	0.04	0.08	0.01	0.02	0.12	0.02	0.05	0.05	0.28	0.26	0.28	0.12	0.26	1.11548	1.55642	0.000238525	0.00108148	NA	VACUOLAR SORTING RECEPTOR 7 VSR7
AT4G20160	0.01	0.01	0.01	0.01	0.01	0.01	0.01	0.01	0.01	0.03	0.02	0.07	0.01	0.02	1	1.02372	0.00249869	0.00866437	NA	unknown
AT4G20190	0.01	0.01	0.01	0.01	0.01	0.01	0.01	0.01	0.01	0.14	0.51	0.28	0.01	0.14	3.80735	1.59535	4.97313e-05	0.000262981	yes	unknown protein
AT4G20390	0.33	0.23	0.13	0.27	0.21	0.39	0.33	0.13	0.35	0.82	1.32	0.8	0.39	0.8	1.03653	1.55473	1.00608e-05	6.11518e-05	NA	Uncharacterised protein family (UPF0497)
AT4G20460	0.53	0.78	0.61	0.54	0.41	0.68	0.87	0.49	0.71	2.5	2.52	2.06	0.87	2.06	1.24356	1.87948	1.61937e-21	5.88807e-20	NA	NAD(P)-binding Rossmann-fold superfamily protein
AT4G20860	0.18	0.01	0.12	0.29	0.12	0.14	0.18	0.22	0.24	4.27	2.77	3.37	0.29	2.77	3.25576	3.84128	1.09087e-36	8.64343e-35	NA	FAD-binding Berberine family protein
AT4G20870	13.53	13.37	12.46	12.22	10.57	14.2	15.32	11.49	13.94	37.14	42.98	34.42	15.32	34.42	1.16783	1.58236	4.1966e-54	6.14954e-52	NA	FATTY ACID HYDROXYLASE 2 FAH2
AT4G20880	12.96	16.05	11.43	14.26	10.64	13.58	17.09	13.37	12.9	43.07	37.48	34.74	17.09	34.74	1.02345	1.25962	9.23546e-17	2.26922e-15	NA	ethylene-responsive nuclear protein _ ethylene-regulated nuclear protein (ERT2)
AT4G21200	0.02	0.03	0.02	0.01	0.01	0.01	0.03	0.02	0.01	0.19	0.54	0.31	0.03	0.19	2.66297	2.69868	1.39399e-10	1.77347e-09	yes	GIBBERELLIN 2OXIDASE 8 GA2OX8
AT4G21230	0.08	0.07	0.03	0.03	0.03	0.06	0.03	0.08	0.01	0.18	0.19	0.2	0.08	0.18	1.16993	1.32905	0.00155472	0.00568443	NA	CYSTEINERICH RLK RECEPTORLIKE PROTEIN KINASE 27 CRK27
AT4G21250	0.01	0.01	0.01	0.01	0.01	0.04	0.01	0.01	0.01	0.23	0.57	0.44	0.04	0.23	2.52356	2.60736	1.69922e-09	1.89777e-08	NA	Sulfite exporter TauE_SafE family protein
AT4G21600	0.44	0.65	0.8	0.77	0.53	0.73	0.56	0.35	0.38	2.94	4.67	2.69	0.8	2.69	1.74953	2.45078	1.01004e-32	6.86294e-31	yes	ENDONUCLEASE 5 ENDO5
AT4G22070	0.02	0.01	0.02	0.02	0.01	0.03	0.02	0.01	0.04	0.47	0.33	0.17	0.04	0.17	2.08746	2.40926	1.60086e-08	1.55764e-07	yes	WRKY DNABINDING PROTEIN 31 WRKY31
AT4G22080	0.01	0.01	0.01	0.01	0.01	0.01	0.01	0.01	0.01	0.85	1.75	0.92	0.01	0.85	6.40939	4.22896	1.3079e-24	5.82686e-23	yes	ROOT HAIR SPECIFIC 14 RHS14
AT4G22090	0.01	0.01	0.01	0.01	0.01	0.01	0.01	0.01	0.01	0.03	0.04	0.06	0.01	0.03	1.58496	0.692795	0.0167456	0.0446495	yes	Pectin lyase-like superfamily protein
AT4G22110	0.05	0.02	0.01	0.01	0.01	0.03	0.01	0.01	0.01	0.1	0.11	0.12	0.05	0.1	1	1.22899	0.00333081	0.0111508	yes	GroES-like zinc-binding dehydrogenase family protein
AT4G22160	13.92	11.22	11.05	8.05	5.59	8.59	11.35	10.98	14.62	28.88	31.46	25.83	14.62	25.83	0.821104	1.24629	8.35382e-12	1.24514e-10	yes	unknown protein
AT4G22212	1.95	2.31	1.31	2.53	0.77	1.95	2.72	1.61	2.25	4.98	13.27	8.43	2.72	4.98	0.872539	1.71559	2.1376e-11	3.02661e-10	yes	defensin-like (DEFL) family protein.
AT4G22217	0.01	0.01	0.01	0.01	0.01	0.01	0.01	0.01	0.01	4.64	7.32	4.4	0.01	4.4	8.78136	4.43411	8.03089e-28	4.31239e-26	NA	defensin-like (DEFL) family protein.
AT4G22230	0.34	0.01	0.17	0.31	0.36	0.5	0.15	0.18	0.01	1.1	3.14	3.39	0.5	1.1	1.1375	2.11928	3.49842e-07	2.76475e-06	yes	defensin-like (DEFL) family protein.
AT4G22470	0.4	0.29	0.85	0.35	0.26	0.48	1.09	0.74	1.71	15.04	6.13	18.21	1.71	6.13	1.84189	2.74059	4.57986e-11	6.23072e-10	yes	protease inhibitor_seed storage_lipid transfer protein (LTP) family protein
AT4G22560	2.42	2.17	3.08	2.11	2.5	2.16	1.82	1.28	1.5	8.97	11.83	7.88	3.08	7.88	1.35527	2.04083	3.66173e-38	3.10354e-36	NA	unknown protein
AT4G22610	0.01	0.01	0.01	0.01	0.01	0.01	0.13	0.01	0.01	3.21	6.25	4.61	0.13	3.21	4.62599	4.35841	2.69123e-27	1.39286e-25	yes	Bifunctional inhibitor_lipid-transfer protein_seed storage 2S albumin superfamily protein
AT4G22666	0.01	0.01	0.08	0.01	0.01	0.01	0.01	0.01	0.01	2.54	1.66	1.76	0.08	1.66	4.37504	3.77847	1.59395e-19	5.00294e-18	yes	Bifunctional inhibitor_lipid-transfer protein_seed storage 2S albumin superfamily protein
AT4G22780	7.71	7.15	6.71	1.56	2.72	3.38	1.83	8.61	11.87	18.79	25.58	26.63	11.87	18.79	0.662645	1.24701	0.00242464	0.00843474	NA	ACT DOMAIN REPEAT 7 ACR7
AT4G23510	0.01	0.01	0.01	0.02	0.01	0.01	0.02	0.01	0.01	0.14	0.12	0.05	0.02	0.05	1.32193	1.34984	0.000914223	0.003565	NA	Disease resistance protein (TIR-NBS-LRR class) family
AT4G23590	0.57	0.28	0.4	0.35	0.54	0.29	0.2	0.07	0.18	2.5	5.6	2.95	0.57	2.5	2.13289	3.1411	1.31557e-25	6.21517e-24	yes	Tyrosine transaminase family protein
AT4G23690	7.04	6.57	5.98	5.35	5.78	8.98	8.16	7.13	7.72	40.88	26.95	27.13	8.98	26.95	1.5855	2.1623	2.19635e-30	1.34915e-28	yes	DIRIGENT PROTEIN 6 DIR6
AT4G24275	5.77	6.48	9.08	4.37	4.67	3.63	4.18	4.4	2.36	34.22	37.36	24.18	9.08	24.18	1.41305	2.5345	2.9682e-34	2.14247e-32	yes	Identified as a screen for stress-responsive genes.
AT4G24310	0.01	0.09	0.11	0.01	0.01	0.01	0.01	0.07	0.17	1.25	2.07	0.59	0.17	0.59	1.79518	2.48128	7.95876e-09	8.11386e-08	yes	Protein of unknown function (DUF679)
AT4G24340	0.75	0.4	0.73	0.46	0.45	0.47	0.83	0.94	0.6	5.35	4.49	4.12	0.94	4.12	2.13191	2.66357	1.70594e-22	6.63953e-21	yes	Phosphorylase superfamily protein
AT4G24580	0.24	0.36	0.33	0.37	0.31	0.46	0.43	0.26	0.25	0.86	0.97	0.9	0.46	0.86	0.902703	1.41431	3.91608e-14	7.56021e-13	NA	ROP1 ENHANCER 1 REN1
AT4G24780	16.23	15.47	15.1	22.48	15.4	21.57	21.83	14.13	12.61	38.38	35.56	45.65	22.48	35.56	0.661613	1.06618	1.91425e-16	4.54728e-15	NA	Pectin lyase-like superfamily protein
AT4G25090	0.01	0.01	0.01	0.01	0.01	0.01	0.01	0.02	0.01	0.08	0.16	0.12	0.02	0.08	2	2.17392	4.88286e-07	3.77305e-06	yes	Riboflavin synthase-like superfamily protein
AT4G25310	0.04	0.04	0.04	0.01	0.04	0.04	0.01	0.06	0.12	0.47	0.58	0.62	0.12	0.47	1.96963	2.16834	2.56325e-07	2.07353e-06	NA	2-oxoglutarate (2OG) and Fe(II)-dependent oxygenase superfamily protein
AT4G25400	0.01	0.46	0.27	0.06	0.01	0.28	0.33	0.11	0.01	1.03	1.59	1.02	0.46	1.02	1.14886	1.67267	8.52183e-05	0.000428913	yes	basic helix-loop-helix (bHLH) DNA-binding superfamily protein
AT4G25420	2.22	1.82	2.27	2.33	0.79	1.83	1.23	1.7	1.61	7.83	7.98	4.22	2.33	4.22	0.856913	1.94616	4.00142e-18	1.11112e-16	yes	GA20OX1
AT4G25760	1.56	2.14	1.51	1.58	0.89	0.97	2.1	1.04	1.09	4.8	10.29	7.12	2.14	4.8	1.16542	2.28893	1.08825e-20	3.71792e-19	yes	GLUTAMINE DUMPER 2 GDU2
AT4G25790	0.05	0.01	0.01	0.01	0.01	0.01	0.01	0.01	0.01	1.86	2.91	2.42	0.05	1.86	5.21723	4.50836	7.30422e-30	4.33354e-28	yes	CAP (Cysteine-rich secretory proteins, Antigen 5, and Pathogenesis-related 1 protein) superfamily protein
AT4G25810	0.77	1.37	6.15	0.74	1.08	1.23	1.25	8.5	6.92	25.51	16.79	20.88	8.5	16.79	0.982067	1.33846	0.0019932	0.00709047	yes	XYLOGLUCAN ENDOTRANSGLYCOSYLASE 6 XTR6
AT4G25820	0.05	0.01	0.01	0.01	0.04	0.01	0.01	0.01	0.01	4.55	10.12	6.41	0.05	4.55	6.50779	6.21126	3.49545e-70	8.0978e-68	yes	XYLOGLUCAN ENDOTRANSGLUCOSYLASE_HYDROLASE 14 XTH14
AT4G25900	3.09	2.52	3.33	3.13	3.84	3.77	5.52	2.59	3.37	25.2	21.83	20.88	5.52	20.88	1.91938	2.56095	2.12329e-41	2.0019e-39	NA	Galactose mutarotase-like superfamily protein
AT4G26140	3.17	3.56	3.27	2.99	2.57	2.76	2.74	1.93	1.95	7.72	11.29	6.92	3.56	6.92	0.958895	1.53548	1.53496e-57	2.47271e-55	NA	BETAGALACTOSIDASE 12 BGAL12
AT4G26200	0.01	0.01	0.03	0.01	0.01	0.01	0.04	0.01	0.04	0.54	0.39	0.49	0.04	0.39	3.2854	2.74313	1.66754e-10	2.10717e-09	yes	1AMINOCYCLOPROPANE1CARBOXYLATE SYNTHASE 7 ACS7
AT4G26280	0.19	0.13	0.07	0.25	0.14	0.18	0.21	0.07	0.23	0.79	0.56	0.5	0.25	0.5	1	1.20737	0.0023597	0.008227	yes	P-loop containing nucleoside triphosphate hydrolases superfamily protein
AT4G26470	0.09	0.24	0.34	0.27	0.15	0.26	0.05	0.28	0.24	1.89	2.03	1.75	0.34	1.75	2.36375	2.57725	1.47774e-16	3.58029e-15	NA	Calcium-binding EF-hand family protein
AT4G26830	0.01	0.04	0.01	0.01	0.01	0.01	0.01	0.01	0.04	0.21	0.22	0.22	0.04	0.21	2.39232	1.95001	5.54902e-06	3.53629e-05	yes	O-Glycosyl hydrolases family 17 protein
AT4G26880	0.01	0.01	0.01	0.01	0.01	0.01	0.01	0.01	0.01	1.55	1.75	1.09	0.01	1.09	6.76818	2.77198	1.52109e-10	1.92812e-09	yes	Stigma-specific Stig1 family protein
AT4G27260	15.04	13.9	6.81	13	13.77	15.93	15.94	19.65	11.31	205.23	184.01	179.1	19.65	179.1	3.18816	3.54835	1.9541e-54	2.89839e-52	NA	WES1
AT4G27290	0.01	0.01	0.01	0.01	0.01	0.06	0.01	0.01	0.01	0.5	0.36	0.26	0.06	0.26	2.11548	2.83623	5.22907e-11	7.05867e-10	NA	S-locus lectin protein kinase family protein
AT4G27330	0.42	0.9	0.68	0.63	0.15	0.49	0.23	0.51	0.65	1.74	1.77	1.9	0.9	1.74	0.95109	1.54231	1.68962e-06	1.19062e-05	yes	SPOROCYTELESS SPL
AT4G27400	0.01	0.01	0.01	0.01	0.01	0.01	0.01	0.01	0.01	0.84	1.67	0.25	0.01	0.25	4.64386	2.7998	8.90579e-11	1.16847e-09	yes	Late embryogenesis abundant (LEA) protein-related
AT4G27450	246.18	279	400.87	60.31	56.67	103.14	59.37	229.11	381.98	1052.21	822.64	792.91	400.87	792.91	0.984023	1.25517	0.00250578	0.00868402	NA	Aluminium induced protein with YGL and LRDR motifs
AT4G27590	0.71	0.93	0.83	0.9	0.7	0.55	0.97	0.35	0.48	5.56	10.3	5.14	0.97	5.14	2.40571	2.9938	3.74328e-46	4.25492e-44	yes	Heavy metal transport_detoxification superfamily protein
AT4G28170	0.44	0.57	0.52	0.11	0.28	0.26	0.4	0.1	0.23	4	7.89	6.18	0.57	4	2.81097	3.62242	1.01377e-39	9.09958e-38	NA	unknown protein
AT4G28270	4.22	3.17	4.76	5.93	4.61	3.44	5.39	2.61	3.26	10.62	14.14	10.77	5.93	10.62	0.84068	1.38128	6.00681e-16	1.37715e-14	NA	RING MEMBRANEANCHOR 2 RMA2
AT4G28490	3.22	5.27	5.28	4.03	3.34	4.75	5.74	5.63	5.7	15.92	13.22	13.57	5.74	13.22	1.2036	1.56744	2.0462e-22	7.92578e-21	NA	HAESA HAE
AT4G28720	0.04	0.2	0.07	0.04	0.01	0.13	0.1	0.07	0.07	1.23	1.5	0.67	0.2	0.67	1.74416	2.76725	1.82225e-13	3.31536e-12	yes	YUCCA 8 YUC8
AT4G28790	1.82	0.75	0.97	0.64	0.69	1.02	1.85	1.23	0.99	4.2	6.15	3.78	1.85	3.78	1.03086	1.68534	9.66751e-11	1.26025e-09	yes	basic helix-loop-helix (bHLH) DNA-binding superfamily protein
AT4G28800	0.07	0.01	0.01	0.03	0.01	0.04	0.01	0.01	0.06	0.23	0.37	0.25	0.07	0.23	1.71621	1.95388	6.17214e-06	3.90215e-05	yes	basic helix-loop-helix (bHLH) DNA-binding superfamily protein
AT4G28850	0.05	0.05	0.08	0.08	0.01	0.01	0.01	0.07	0.08	0.22	0.26	0.53	0.08	0.22	1.45943	1.50548	0.000474878	0.0019961	yes	XYLOGLUCAN ENDOTRANSGLUCOSYLASE_HYDROLASE 26 XTH26
AT4G28890	0.01	0.01	0.01	0.01	0.01	0.01	0.01	0.01	0.05	0.72	0.66	0.48	0.05	0.48	3.26303	2.76342	1.69341e-10	2.13763e-09	NA	RING_U-box superfamily protein
AT4G28940	0.02	0.03	0.19	0.05	0.02	0.04	0.07	0.03	0.03	1.64	1.6	1.74	0.19	1.6	3.074	3.64866	1.37129e-24	6.08698e-23	yes	Phosphorylase superfamily protein
AT4G29080	44.62	42.51	33.69	41.37	26.55	39.47	38.24	29.03	32.57	81.14	74.53	70	44.62	70	0.649664	0.863705	2.30977e-26	1.1443e-24	NA	PHYTOCHROMEASSOCIATED PROTEIN 2 PAP2
AT4G29180	0.09	0.09	0.11	0.03	0.02	0.08	0.06	0.02	0.06	0.37	0.7	0.38	0.11	0.37	1.75002	2.20036	9.63097e-11	1.25616e-09	NA	ROOT HAIR SPECIFIC 16 RHS16
AT4G29305	0.19	0.01	0.01	0.01	0.01	0.01	0.01	0.01	0.01	1.89	1.01	1.09	0.19	1.01	2.41028	1.84849	1.01384e-05	6.15619e-05	NA	LOWMOLECULARWEIGHT CYSTEINERICH 25 LCR25
AT4G29690	0.41	0.49	0.29	0.33	0.17	0.23	0.46	0.09	0.23	1.48	3.35	1.54	0.49	1.48	1.59474	2.17632	4.13528e-13	7.26287e-12	yes	Alkaline-phosphatase-like family protein
AT4G29800	0.14	0.23	0.24	0.15	0.01	0.21	0.18	0.08	0.25	0.56	1.06	0.94	0.25	0.56	1.1635	1.89934	1.71371e-07	1.42468e-06	yes	PATATINLIKE PROTEIN 8 PLP8
AT4G30140	0.43	0.18	0.27	0.35	0.34	0.92	0.33	0.14	0.15	12.92	15.96	12.87	0.92	12.87	3.80623	5.17275	1.60391e-139	1.50058e-136	yes	CUTICLE DESTRUCTING FACTOR 1 CDEF1
AT4G30170	0.04	0.01	0.01	0.08	0.01	0.09	0.1	0.04	0.16	0.95	2.89	1.48	0.16	0.95	2.56986	3.54387	1.85507e-19	5.79262e-18	yes	Peroxidase family protein
AT4G30320	0.01	0.01	0.01	0.01	0.01	0.01	0.01	0.01	0.01	0.89	3.3	3.68	0.01	0.89	6.47573	2.95218	9.11085e-12	1.35135e-10	NA	CAP (Cysteine-rich secretory proteins, Antigen 5, and Pathogenesis-related 1 protein) superfamily protein
AT4G30520	7.45	8.88	6.96	7.33	6.54	7.83	8.12	7.65	7.32	13.78	17.58	18.05	8.88	13.78	0.633944	0.876976	3.39264e-11	4.70501e-10	NA	SENESCENCEASSOCIATED RECEPTORLIKE KINASE SARK
AT4G30670	4.61	4.63	2.88	2.48	1.6	4.3	2.95	4.08	1.71	7.08	12.47	10.44	4.63	7.08	0.612737	1.55965	2.964e-14	5.8051e-13	NA	Putative membrane lipoprotein
AT4G31020	3.47	3.77	3.5	2.58	1.56	2.46	1.7	3.19	5.39	15.23	22.86	13.71	5.39	13.71	1.34687	2.00731	1.58504e-13	2.89896e-12	NA	alpha_beta-Hydrolases superfamily protein
AT4G31320	0.01	0.12	0.1	0.01	0.01	0.01	0.01	0.01	0.11	11.55	16.87	6.95	0.12	6.95	5.85591	5.28	4.87222e-45	5.26741e-43	yes	SAUR-like auxin-responsive protein family
AT4G31760	3.21	6.57	6.55	1.84	2.24	5.52	2.18	5.21	6.25	10.67	14.72	12.72	6.57	10.67	0.699595	1.0684	0.000709124	0.00284644	NA	Peroxidase superfamily protein
AT4G31910	27.29	22.43	21.89	21.06	18.96	25.17	25.39	22.96	24.39	57.55	67.6	59.5	27.29	57.55	1.07644	1.43327	1.65825e-28	9.27288e-27	yes	HXXXD-type acyl-transferase family protein
AT4G32280	0.68	0.52	0.84	0.38	0.37	0.63	0.47	0.24	0.05	69.45	99.69	72.7	0.84	69.45	6.36944	6.84758	2.17476e-266	8.81684e-263	yes	INDOLE3ACETIC ACID INDUCIBLE 29 IAA29
AT4G32810	0.05	0.16	0.18	0.02	0.02	0.05	0.13	0.12	0.04	0.65	0.66	0.41	0.18	0.41	1.18763	2.122	7.11755e-09	7.29909e-08	yes	CAROTENOID CLEAVAGE DIOXYGENASE 8 CCD8
AT4G32880	6.83	9.27	5.37	8.02	5.28	5.89	5.99	6.37	4.52	20.94	23.12	20.97	9.27	20.94	1.17562	1.61916	5.72226e-47	6.59687e-45	yes	HOMEOBOX GENE 8 HB8
AT4G33020	0.01	0.01	0.04	0.01	0.01	0.04	0.01	0.01	0.01	0.07	0.11	0.12	0.04	0.07	0.807355	1.02837	0.00811974	0.0240546	yes	ZIP9
AT4G33610	0.01	0.01	0.01	0.01	0.01	0.01	0.01	0.01	0.09	0.37	0.17	0.77	0.09	0.17	0.917538	1.50381	0.000180033	0.00083975	yes	glycine-rich protein
AT4G33730	0.01	0.01	0.01	0.01	0.01	0.01	0.01	0.01	0.01	0.79	1.22	0.26	0.01	0.26	4.70044	1.81196	7.8112e-06	4.84589e-05	yes	CAP (Cysteine-rich secretory proteins, Antigen 5, and Pathogenesis-related 1 protein) superfamily protein
AT4G33800	0.49	0.63	0.47	0.57	0.38	0.22	0.46	0.39	0.36	1.18	1.07	1	0.63	1	0.666576	1.23917	1.43671e-05	8.50727e-05	yes	unknown protein
AT4G33810	0.15	0.37	0.29	0.31	0.57	0.53	0.49	0.21	0.26	1.77	3.2	2.42	0.57	1.77	1.63472	2.57095	4.41448e-22	1.67002e-20	yes	Glycosyl hydrolase superfamily protein
AT4G33880	0.04	0.01	0.01	0.01	0.01	0.01	0.01	0.01	0.04	0.49	0.26	0.23	0.04	0.23	2.52356	2.19667	3.52232e-07	2.78274e-06	yes	ROOT HAIR DEFECTIVE 6LIKE 2 RSL2
AT4G34131	0.53	0.89	0.78	0.86	0.51	0.65	0.66	0.49	0.5	3.41	3.85	3.11	0.89	3.11	1.80504	2.16162	1.7244e-27	9.05963e-26	NA	UDPGLUCOSYL TRANSFERASE 73B3 UGT73B3
AT4G34419	1.34	0.62	2.12	2.26	1.59	1.38	2.12	0.63	0.1	6.03	7.82	5.44	2.26	5.44	1.26728	1.94646	1.00462e-08	1.00649e-07	NA	unknown protein
AT4G34580	0.71	0.64	0.62	0.43	0.49	0.62	0.57	0.66	0.52	1.08	2.35	1.24	0.71	1.08	0.60514	1.30078	2.77924e-10	3.41267e-09	yes	CAN OF WORMS1 COW1
AT4G34760	17.32	23.3	26.38	22	17.59	14.34	16.16	11.28	15.41	70.85	116.14	74.08	26.38	70.85	1.42532	2.15256	4.32234e-101	2.02194e-98	NA	SAUR-like auxin-responsive protein family
AT4G35180	0.06	0.03	0.01	0.03	0.04	0.01	0.01	0.01	0.17	1.12	0.45	0.61	0.17	0.45	1.40439	2.64839	4.90327e-10	5.8958e-09	yes	LYS_HIS TRANSPORTER 7 LHT7
AT4G35380	0.01	0.01	0.01	0.01	0.01	0.01	0.01	0.01	0.01	0.31	0.35	0.33	0.01	0.31	4.9542	3.99075	6.18523e-23	2.46245e-21	NA	SEC7-like guanine nucleotide exchange family protein
AT4G36110	0.01	0.08	0.09	0.07	0.14	0.01	0.01	0.01	0.16	1.13	1.27	1.54	0.16	1.13	2.82018	2.69427	1.04031e-10	1.34963e-09	yes	SMALL AUXIN UPREGULATED RNA 9 SAUR9
AT4G36160	0.34	0.74	0.26	0.5	0.46	0.56	1	0.64	0.66	5.91	4.13	2.63	1	2.63	1.39506	2.35799	5.57533e-17	1.40103e-15	yes	NAC DOMAIN CONTAINING PROTEIN 76 NAC076
AT4G36610	0.01	0.03	0.07	0.05	0.01	0.03	0.01	0.04	0.01	1.87	2.65	2.42	0.07	1.87	4.73954	4.89794	3.87035e-44	4.04061e-42	yes	alpha_beta-Hydrolases superfamily protein
AT4G36640	0.46	0.41	0.41	0.42	0.36	0.45	0.67	0.72	0.41	3.18	2.91	2.44	0.72	2.44	1.76081	2.11568	9.90314e-18	2.61841e-16	NA	Sec14p-like phosphatidylinositol transfer family protein
AT4G36740	4.97	2.36	1.56	3.34	3.19	3.22	4.09	4.5	2.12	27.01	18.75	20.87	4.97	18.75	1.91557	2.40249	1.81514e-17	4.70718e-16	yes	HOMEOBOX PROTEIN 40 HB40
AT4G37010	0.01	0.01	0.01	0.01	0.01	0.01	0.01	0.01	0.05	0.2	0.47	0.1	0.05	0.1	1	1.50139	0.000194293	0.000898173	NA	CENTRIN 2 CEN2
AT4G37030	0.88	1	0.84	0.72	0.62	0.64	0.77	0.69	0.67	1.52	1.97	1.53	1	1.52	0.604071	1.18334	1.13266e-11	1.65775e-10	NA	unknown protein
AT4G37070	0.03	0.03	0.01	0.01	0.01	0.01	0.01	0.01	0.01	1.53	2.16	2.29	0.03	1.53	5.67243	5.02291	2.07102e-40	1.93017e-38	yes	PLP1
AT4G37160	0.01	0.01	0.03	0.01	0.01	0.01	0.01	0.01	0.01	1.69	3.1	1.52	0.03	1.52	5.66297	5.25837	4.67486e-43	4.699e-41	yes	SKU5 SIMILAR 15 sks15
AT4G37235	0.14	0.21	0.23	0.07	0.14	0.09	0.11	0.18	0.12	0.4	0.41	0.37	0.23	0.37	0.685891	1.09623	0.0031712	0.0106782	NA	Uncharacterised protein family (UPF0497)
AT4G37290	0.19	0.01	0.33	0.12	0.13	0.11	0.01	0.11	0.01	2.84	3.64	4.33	0.33	2.84	3.10535	3.30629	1.99129e-17	5.15847e-16	NA	unknown protein
AT4G37295	0.38	0.15	0.01	0.3	0.24	0.01	0.1	0.25	0.47	17.57	17.16	15.62	0.47	15.62	5.05459	5.17818	1.41015e-66	3.06267e-64	NA	unknown protein
AT4G37370	0.67	1.8	2.86	1.47	1.27	1.99	1.19	3.12	4.71	15.26	22.22	10.46	4.71	10.46	1.15108	1.92176	1.66311e-06	1.17397e-05	NA	CYTOCHROME P450, FAMILY 81, SUBFAMILY D, POLYPEPTIDE 8 CYP81D8
AT4G37390	3.25	4.24	2.74	2.4	3.22	2.91	2.24	2.54	1.49	475.2	571.07	620.07	4.24	475.2	6.80833	7.28681	0	0	yes	BRU6
AT4G37400	0.61	0.66	0.8	0.56	0.35	0.65	0.62	0.55	0.41	1.82	3.54	2.27	0.8	1.82	1.18587	2.09768	1.13653e-27	6.06276e-26	yes	CYTOCHROME P450, FAMILY 81, SUBFAMILY F, POLYPEPTIDE 3 CYP81F3
AT4G37520	2.84	2.19	2.58	2.01	2.15	2.65	4.08	2.92	4.79	17.47	9.12	11.96	4.79	9.12	0.929008	1.62185	1.15269e-07	9.86255e-07	yes	Peroxidase superfamily protein
AT4G37590	26.22	26.07	22.97	21.38	16.19	24.99	19.91	20.06	16.69	87.84	111.25	99.26	26.22	87.84	1.74421	1.94803	2.07014e-137	1.79844e-134	NA	NAKED PINS IN YUC MUTANTS 5 NPY5
AT4G37710	0.11	0.5	0.64	0.72	0.11	0.19	0.32	0.58	0.35	2.02	1.15	1.24	0.72	1.15	0.675565	1.22283	0.00210009	0.00743048	yes	VQ motif-containing protein
AT4G37770	0.11	0.19	0.1	0.1	0.08	0.01	0.16	0.25	0.42	6.13	4.47	4.44	0.42	4.44	3.4021	4.27408	5.94242e-42	5.73608e-40	yes	1AMINOCYCLOPROPANE1CARBOXYLATE SYNTHASE 8 ACS8
AT4G37780	0.06	0.01	0.01	0.05	0.06	0.05	0.27	0.01	0.05	0.57	0.55	0.54	0.27	0.54	1	1.54906	0.000346473	0.00151039	yes	MYB DOMAIN PROTEIN 87 MYB87
AT4G37850	0.04	0.01	0.01	0.01	0.01	0.04	0.01	0.01	0.01	0.61	0.41	0.12	0.04	0.12	1.58496	2.09935	9.68191e-07	7.09588e-06	yes	basic helix-loop-helix (bHLH) DNA-binding superfamily protein
AT4G38080	1.12	3.26	1.76	1.45	1	1.99	0.88	0.84	1.98	8.08	11.28	12.77	3.26	8.08	1.30948	2.50169	5.79642e-22	2.17254e-20	NA	hydroxyproline-rich glycoprotein family protein
AT4G38140	0.01	0.01	0.01	0.01	0.01	0.01	0.01	0.01	0.01	0.29	0.32	0.38	0.01	0.29	4.85798	0.96373	0.00380394	0.0125194	NA	RING_U-box superfamily protein
AT4G38410	0.14	0.52	1.89	0.55	0.19	0.17	0.3	0.17	0.29	13.71	22.63	10.49	1.89	10.49	2.47256	3.52887	5.30518e-19	1.58536e-17	yes	Dehydrin family protein
AT4G38860	2.49	3.57	2.91	2.63	2.36	1.96	1.66	3.22	1.92	11.55	14.98	12.16	3.57	11.55	1.6939	2.42205	5.6986e-46	6.38794e-44	NA	SAUR-like auxin-responsive protein family
AT4G39320	0.89	0.49	1.06	0.36	0.5	1.38	0.25	0.55	0.55	2.71	2.36	2.89	1.38	2.36	0.774119	1.75605	4.04564e-08	3.70381e-07	NA	microtubule-associated protein-related
AT4G39404	0.01	0.01	0.01	0.01	0.28	0.24	0.27	0.24	0.01	2.88	2.45	0.97	0.28	0.97	1.79256	1.85662	1.75903e-05	0.00010234	NA	other RNA
AT4G39670	0.01	0.09	0.64	0.37	0.15	0.39	0.08	0.23	0.33	2.15	2.87	2.5	0.64	2.15	1.74819	2.69582	6.38268e-14	1.20918e-12	NA	Glycolipid transfer protein (GLTP) family protein
AT4G39675	2.18	3.23	5.48	0.28	1.11	0.43	1.41	3.4	13.54	79.83	57.03	73.54	13.54	57.03	2.07449	2.07646	1.48422e-06	1.05685e-05	NA	unknown protein
AT4G39890	0.99	1.13	1.18	1.09	0.85	1.12	1.19	0.73	1.09	2.92	3.28	2.76	1.19	2.76	1.21371	1.27592	3.09473e-12	4.89462e-11	NA	RAB GTPASE HOMOLOG H1C RABH1c
AT4G40090	0.01	0.01	0.01	0.01	0.01	0.01	0.01	0.01	0.01	3.73	11.71	4.16	0.01	3.73	8.54303	4.90201	4.6667e-34	3.32896e-32	NA	ARABINOGALACTAN PROTEIN 3 AGP3
AT5G01040	2.28	1.98	5	1.55	1.28	2.04	1.74	1.57	1.67	9.88	11.3	8.69	5	8.69	0.797428	1.77628	1.7086e-12	2.7875e-11	yes	LACCASE 8 LAC8
AT5G01050	0.1	0.25	0.25	0.01	0.02	0.05	0.05	0.13	0.1	0.87	1.73	1.38	0.25	0.87	1.79909	2.53379	9.41881e-11	1.23047e-09	yes	putative laccase
AT5G01190	0.09	0.14	0.13	0.11	0.09	0.06	0.13	0.03	0.09	0.29	0.34	0.48	0.14	0.29	1.05063	1.3064	0.000470723	0.00198068	yes	LACCASE 10 LAC10
AT5G01200	4.69	5.07	2.36	3.43	1.88	4.18	4.42	4.43	5.14	7.83	8.49	8.58	5.14	7.83	0.607244	0.983692	4.47244e-06	2.905e-05	yes	Duplicated homeodomain-like superfamily protein
AT5G01240	16.57	19.89	19.81	14.1	9.99	15.04	9.3	7.7	8.42	31.55	40.76	33.9	19.89	31.55	0.665597	1.20194	1.08121e-10	1.39822e-09	yes	LIKE AUXIN RESISTANT 1 LAX1
AT5G01280	0.01	0.03	0.03	0.03	0.01	0.01	0.01	0.01	0.01	0.12	0.25	0.2	0.03	0.12	2	1.75282	4.23659e-05	0.000227143	yes	BEST Arabidopsis thaliana protein match is
AT5G01490	0.07	0.01	0.04	0.01	0.02	0.02	0.07	0.07	0.02	0.27	0.47	0.38	0.07	0.27	1.94753	2.07735	3.70753e-07	2.91674e-06	yes	CATION EXCHANGER 4 CAX4
AT5G01550	0.01	0.01	0.01	0.01	0.01	0.01	0.01	0.01	0.01	0.13	0.04	0.04	0.01	0.04	2	0.891054	0.0053469	0.0167975	NA	LECTIN RECEPTOR KINASE A4.1 LECRKA4.2
AT5G01610	0.29	0.59	0.11	0.44	0.32	0.55	0.33	0.2	0.43	1.12	1.5	0.9	0.59	0.9	0.60921	1.2657	0.000143843	0.000685135	NA	Protein of unknown function, DUF538
AT5G01870	354.49	441.87	461.93	318.21	286.76	358.5	312.97	405.41	363.91	734.25	753.66	819.25	461.93	734.25	0.668597	0.850255	3.7778e-09	4.01814e-08	yes	Predicted to encode a PR (pathogenesis-related) protein.
AT5G02170	0.13	0.02	0.02	0.02	0.05	0.02	0.05	0.06	0.01	0.27	0.64	0.42	0.13	0.27	1.05445	2.06053	4.32721e-07	3.36938e-06	NA	Transmembrane amino acid transporter family protein
AT5G02260	1.45	1.83	2	1.45	1	1.43	2.1	1.15	1.85	3.87	4.77	4.31	2.1	3.87	0.881944	1.44261	1.55341e-14	3.13063e-13	yes	EXPANSIN A9 EXPA9
AT5G02420	1.08	1.79	0.66	0.54	0.64	1.58	0.74	2.79	1.9	5.93	8.44	5.97	2.79	5.93	1.08777	1.91669	1.74031e-08	1.68255e-07	yes	unknown protein
AT5G02440	4.05	3.24	1.97	2.88	1.92	2.68	2.74	3.02	1.98	7.25	12.82	6.47	4.05	6.47	0.675844	1.42483	1.3724e-21	5.02767e-20	NA	unknown protein
AT5G02540	1.08	1.35	1.01	1.2	0.6	0.96	1.38	1.15	0.87	2.93	4.19	3.52	1.38	2.93	1.08623	1.78839	1.94547e-28	1.08292e-26	yes	NAD(P)-binding Rossmann-fold superfamily protein
AT5G02640	0.01	0.57	0.11	0.38	0.01	0.29	0.35	0.38	0.21	4.22	7.2	5.75	0.57	4.22	2.88821	3.38867	4.53298e-23	1.81655e-21	yes	unknown protein
AT5G02760	4.16	5.98	3.56	1.48	1.63	2.46	6.04	4.23	2.53	111.64	133.21	93.73	6.04	93.73	3.95589	4.39111	3.06212e-46	3.497e-44	NA	Protein phosphatase 2C family protein
AT5G02780	0.04	0.01	0.04	0.01	0.01	0.01	0.04	0.04	0.04	0.86	0.9	0.33	0.04	0.33	3.04439	2.92482	3.35547e-12	5.28982e-11	yes	GLUTATHIONE TRANSFERASE LAMBDA 1 GSTL1
AT5G03545	25.14	17.85	21.1	9.6	8.83	15.91	10.53	17.06	11.07	106.47	173.34	138.09	25.14	106.47	2.08239	2.73864	1.42437e-34	1.04048e-32	NA	AT4
AT5G03552	0.54	0.85	1.56	0.74	0.19	0.62	1	0.44	0.98	2.83	7.98	3.38	1.56	2.83	0.859256	2.07818	1.88515e-08	1.80893e-07	yes	MICRORNA822A MIR822A
AT5G03700	3.28	3.73	4.74	3.13	2.16	3.46	2.28	3.07	2.97	7.98	8.1	7.3	4.74	7.3	0.623009	1.30172	6.56528e-14	1.24184e-12	NA	D-mannose binding lectin protein with Apple-like carbohydrate-binding domain
AT5G03890	3.84	3.18	5.03	1.84	2.43	4.1	2.02	2.21	2.9	27.34	39.21	28.74	5.03	27.34	2.44238	3.22117	9.05738e-58	1.4688e-55	yes	unknown protein
AT5G04960	0.01	0.01	0.01	0.01	0.04	0.01	0.01	0.03	0.16	1.33	1.51	0.89	0.16	0.89	2.47573	3.29004	6.49201e-15	1.35785e-13	yes	Plant invertase_pectin methylesterase inhibitor superfamily
AT5G04970	0.01	0.05	0.01	0.01	0.01	0.01	0.01	0.01	0.01	3.15	5.07	3.14	0.05	3.14	5.97269	6.27909	6.83101e-73	1.73088e-70	yes	Plant invertase_pectin methylesterase inhibitor superfamily
AT5G04980	0.38	0.32	0.4	0.27	0.32	0.54	0.44	0.49	0.32	1.79	1.66	1.32	0.54	1.32	1.28951	1.63487	7.69532e-11	1.01402e-09	NA	DNAse I-like superfamily protein
AT5G05290	0.06	0.01	0.06	0.12	0.01	0.07	0.01	0.06	0.06	3.83	4.18	3.45	0.12	3.45	4.84549	4.78219	5.88525e-43	5.89131e-41	yes	EXPANSIN A2 EXPA2
AT5G05340	0.29	0.1	1.77	0.07	0.11	0.1	0.59	0.24	0.21	24.45	4.62	10.58	1.77	4.62	1.38414	2.63368	1.16174e-09	1.32424e-08	yes	PEROXIDASE 52 PRX52
AT5G05500	0.01	0.01	0.01	0.01	0.09	0.01	0.08	0.01	0.01	9.85	15.45	11.98	0.09	9.85	6.77405	5.87699	1.53081e-60	2.7583e-58	NA	MOP10
AT5G05770	0.33	0.19	0.01	0.01	0.01	0.01	0.01	0.01	0.17	2.83	4.46	3.33	0.33	2.83	3.10026	3.00761	9.34503e-13	1.57313e-11	yes	WUSCHEL RELATED HOMEOBOX 7 WOX7
AT5G05840	0.1	0.04	0.07	0.01	0.04	0.04	0.06	0.05	0.08	0.38	0.72	0.61	0.1	0.38	1.926	2.60223	1.71992e-13	3.13622e-12	yes	Protein of unknown function (DUF620)
AT5G05860	3.69	4.87	4.48	2.25	1.83	2.47	3.27	3.4	4.36	9.34	10.63	8.27	4.87	8.27	0.763966	1.25342	1.54954e-09	1.74341e-08	NA	UDPGLUCOSYL TRANSFERASE 76C2 UGT76C2
AT5G06070	0.54	0.33	0.39	0.21	0.68	0.81	0.3	0.38	1.05	3.81	2.11	2.89	1.05	2.11	1.00685	2.07241	5.734e-09	5.95558e-08	yes	RABBIT EARS RBE
AT5G06090	0.01	0.01	0.01	0.01	0.01	0.01	0.01	0.01	0.01	0.2	0.37	0.46	0.01	0.2	4.32193	2.13885	3.71028e-07	2.91796e-06	yes	GLYCEROL3PHOSPHATE ACYLTRANSFERASE 7 GPAT7
AT5G06330	0.01	0.14	0.51	0.22	0.25	0.07	0.01	0.07	0.01	1.19	1.05	0.78	0.51	0.78	0.612977	1.59899	0.000199315	0.000919463	yes	Late embryogenesis abundant (LEA) hydroxyproline-rich glycoprotein family
AT5G06630	0.01	0.01	0.01	0.01	0.01	0.04	0.01	0.01	0.01	6.94	11.32	6.76	0.04	6.76	7.40088	6.62116	8.88779e-83	2.70244e-80	NA	proline-rich extensin-like family protein
AT5G06640	0.03	0.03	0.01	0.01	0.01	0.01	0.01	0.01	0.03	25.28	37.2	25.08	0.03	25.08	9.70736	8.36054	3.46586e-174	4.01462e-171	yes	EXTENSIN 10 EXT10
AT5G06720	0.15	0.04	0.04	0.01	0.1	0.05	0.17	0.18	0.17	0.77	0.92	1.68	0.18	0.77	2.09686	2.49912	2.64203e-10	3.24912e-09	yes	PEROXIDASE 2 PA2
AT5G06740	0.01	0.01	0.01	0.01	0.01	0.01	0.01	0.01	0.01	0.12	0.03	0.04	0.01	0.03	1.58496	0.891054	0.0053469	0.0167975	yes	Concanavalin A-like lectin protein kinase family protein
AT5G07110	0.45	0.64	0.3	0.16	0.52	0.64	0.51	0.31	0.28	3.15	3.81	3.31	0.64	3.15	2.29921	2.70619	1.74673e-21	6.33223e-20	NA	PRENYLATED RAB ACCEPTOR 1.B6 PRA1.B6
AT5G07310	0.01	0.08	0.01	0.01	0.01	0.01	0.14	0.01	0.01	0.74	1.06	0.83	0.14	0.74	2.4021	2.57981	2.26088e-09	2.48738e-08	yes	member of the ERF (ethylene response factor) subfamily B-1 of ERF_AP2 transcription factor family.
AT5G07390	0.01	0.01	0.01	0.01	0.01	0.02	0.02	0.02	0.02	0.05	0.08	0.09	0.02	0.05	1.32193	1.33565	0.00169762	0.00615052	NA	RESPIRATORY BURST OXIDASE HOMOLOG A RBOHA
AT5G07475	0.01	0.08	0.09	0.01	0.01	0.01	0.01	0.01	0.01	2.12	4.41	4.09	0.09	2.12	4.558	4.2785	1.12314e-26	5.69174e-25	yes	Cupredoxin superfamily protein
AT5G07510	0.01	0.01	0.11	0.18	0.05	0.06	0.01	0.05	0.06	1.05	1.34	0.86	0.18	0.86	2.25634	2.74851	1.50305e-11	2.16086e-10	yes	GLYCINERICH PROTEIN 14 GRP14
AT5G07520	0.01	0.01	0.01	0.01	0.01	0.01	0.01	0.01	0.01	0.19	0.58	0.35	0.01	0.19	4.24793	2.23471	1.30561e-07	1.11085e-06	yes	GLYCINERICH PROTEIN 18 GRP18
AT5G07530	0.03	0.03	0.01	0.01	0.01	0.04	0.01	0.01	0.01	0.32	0.4	0.22	0.04	0.22	2.45943	2.33083	7.1974e-08	6.34948e-07	yes	GLYCINE RICH PROTEIN 17 GRP17
AT5G07780	0.08	0.28	0.14	0.13	0.14	0.14	0.12	0.15	0.11	0.46	0.69	0.5	0.28	0.46	0.716207	1.44957	1.49029e-06	1.0606e-05	yes	Actin-binding FH2 (formin homology 2) family protein
AT5G08250	0.01	0.01	0.01	0.01	0.01	0.01	0.01	0.01	0.01	0.14	0.06	0.1	0.01	0.06	2.58496	1.34703	0.000322191	0.00141468	NA	Cytochrome P450 superfamily protein
AT5G09430	0.52	0.54	0.45	0.68	0.23	0.61	0.53	0.17	0.38	5.39	4.66	4.06	0.68	4.06	2.57787	2.93021	3.13852e-35	2.34186e-33	NA	alpha_beta-Hydrolases superfamily protein
AT5G09480	0.01	0.08	0.01	0.19	0.08	0.01	0.17	0.19	0.17	8.77	26.42	28.93	0.19	8.77	5.52851	5.57304	1.80376e-54	2.69181e-52	yes	hydroxyproline-rich glycoprotein family protein
AT5G09520	0.16	0.4	0.33	0.23	0.12	0.22	0.48	0.11	0.12	1.19	2.53	1.86	0.48	1.19	1.30986	2.00195	2.93338e-07	2.34487e-06	NA	PROGLULEU|ILE|VALPROLYS 2 PELPK2
AT5G09530	1.15	1.36	1.35	1.11	1.01	1.42	1.72	0.84	0.97	3.59	8.37	12.84	1.72	3.59	1.06158	2.57597	1.42534e-21	5.21376e-20	NA	PROGLULEU|ILE|VALPROLYS 1 PELPK1
AT5G09570	0.14	0.16	0.19	0.01	0.08	0.08	0.09	0.11	0.25	0.62	0.72	0.84	0.25	0.62	1.31034	2.00209	1.18004e-07	1.00859e-06	yes	Cox19-like CHCH family protein
AT5G09720	0.03	0.05	0.01	0.02	0.01	0.02	0.03	0.01	0.01	0.3	0.29	0.27	0.05	0.27	2.43296	2.43181	9.44798e-09	9.50464e-08	NA	Magnesium transporter CorA-like family protein
AT5G09730	0.01	0.01	0.01	0.01	0.01	0.01	0.08	0.02	0.01	0.17	0.24	0.15	0.08	0.15	0.906891	1.71712	5.70412e-05	0.000297753	yes	BETAXYLOSIDASE 3 BXL3
AT5G09800	1.74	1.46	2.79	1.64	1.35	1.09	2.39	3.12	1.02	7.59	10.09	7.45	3.12	7.45	1.25569	1.86195	6.26405e-16	1.42913e-14	NA	ARM repeat superfamily protein
AT5G09970	0.98	1.17	1.17	1.17	0.57	0.76	0.92	0.51	0.47	6.26	9.86	6.43	1.17	6.26	2.41965	2.95281	1.91883e-80	5.62355e-78	yes	CYTOCHROME P450, FAMILY 78, SUBFAMILY A, POLYPEPTIDE 7 CYP78A7
AT5G10130	0.18	0.27	0.16	0.15	0.18	0.06	0.16	0.17	0.29	7.83	19.25	8.27	0.29	7.83	4.75489	5.03514	1.90844e-59	3.29239e-57	NA	Pollen Ole e 1 allergen and extensin family protein
AT5G10278	0.1	0.09	0.07	0.06	0.1	0.01	0.03	0.03	0.13	0.22	0.65	0.27	0.13	0.22	0.758992	1.5778	3.32468e-05	0.0001819	yes	Unknown gene
AT5G10520	0.51	0.49	0.46	0.64	0.5	0.59	0.53	0.53	0.73	2.44	3.24	1.25	0.73	1.25	0.77596	1.66069	5.01526e-13	8.70158e-12	NA	ROP BINDING PROTEIN KINASES 1 RBK1
AT5G10720	0.24	0.45	0.35	0.52	0.34	0.48	0.31	0.26	0.27	1.13	1.92	1.19	0.52	1.13	1.11974	1.64444	2.82701e-13	5.04897e-12	NA	HISTIDINE KINASE 5 HK5
AT5G11210	0.01	0.01	0.02	0.01	0.02	0.01	0.01	0.02	0.02	0.25	0.1	0.13	0.02	0.1	2.32193	1.86727	1.58346e-05	9.31051e-05	yes	GLUTAMATE RECEPTOR 2.5 GLR2.5
AT5G11400	0.26	0.14	0.08	0.2	0.18	0.2	0.39	0.08	0.35	1.29	1.68	0.82	0.39	0.82	1.07215	1.87155	6.6872e-08	5.91513e-07	NA	Protein kinase superfamily protein
AT5G11440	0.05	0.01	0.01	0.01	0.01	0.04	0.01	0.01	0.01	0.34	0.6	0.45	0.05	0.34	2.76553	2.39141	3.33508e-08	3.08346e-07	NA	CTCINTERACTING DOMAIN 5 CID5
AT5G11920	0.01	0.02	0.01	0.01	0.01	0.02	0.01	0.01	0.01	0.07	0.08	0.07	0.02	0.07	1.80735	1.23025	0.00221998	0.00780248	NA	6&1FRUCTAN EXOHYDROLASE cwINV6
AT5G12050	2.24	3.41	3.73	2.66	2.01	2.71	3.11	2.1	2.23	16.9	16.66	18.44	3.73	16.66	2.15914	2.62382	7.38195e-68	1.67819e-65	yes	unknown protein
AT5G12340	0.01	0.01	0.17	0.01	0.01	0.01	0.13	0.01	0.19	4.1	2.92	1.21	0.19	1.21	2.67094	3.15215	8.1485e-14	1.5306e-12	yes	unknown protein
AT5G12420	0.81	0.87	1.58	0.17	0.26	0.56	1.16	1.25	1.91	12.67	8.86	6.42	1.91	6.42	1.749	2.06385	6.56557e-07	4.96912e-06	yes	O-acyltransferase (WSD1-like) family protein
AT5G12880	0.31	0.01	0.5	0.19	0.01	0.01	0.75	0.46	0.43	5.93	2.97	2.34	0.75	2.34	1.64155	2.13702	4.54376e-07	3.5267e-06	NA	proline-rich family protein
AT5G13150	0.01	0.03	0.01	0.03	0.01	0.03	0.01	0.01	0.03	0.69	0.69	0.22	0.03	0.22	2.87447	2.61977	1.07344e-09	1.23225e-08	NA	EXOCYST SUBUNIT EXO70 FAMILY PROTEIN C1 EXO70C1
AT5G13210	0.09	0.2	0.07	0.07	0.01	0.11	0.03	0.1	0.01	0.86	2.31	1.52	0.2	0.86	2.10434	3.09851	1.85978e-16	4.43086e-15	yes	Uncharacterised conserved protein UCP015417, vWA
AT5G13580	0.01	0.03	0.01	0.01	0.01	0.02	0.01	0.03	0.01	0.33	0.29	0.44	0.03	0.29	3.27302	2.57444	2.48708e-09	2.7117e-08	NA	ATPBINDING CASSETTE G6 ABCG6
AT5G13990	0.06	0.11	0.03	0.01	0.03	0.23	0.03	0.03	0.03	1.3	1.62	1.32	0.23	1.3	2.49881	3.28389	6.20438e-19	1.84501e-17	yes	EXOCYST SUBUNIT EXO70 FAMILY PROTEIN C2 EXO70C2
AT5G14020	0.01	0.01	0.03	0.01	0.01	0.01	0.01	0.01	0.01	0.47	1.98	0.97	0.03	0.47	3.96963	3.8813	4.98024e-20	1.62165e-18	yes	Endosomal targeting BRO1-like domain-containing protein
AT5G14070	0.19	0.1	0.18	0.1	0.1	0.17	0.01	0.01	0.01	0.51	1.11	1.32	0.19	0.51	1.4245	1.76781	3.84929e-05	0.000207845	yes	ROXY2
AT5G14130	0.05	0.05	0.01	0.01	0.01	0.01	0.01	0.1	0.13	8.71	13.11	11.69	0.13	8.71	6.06609	6.32859	7.65092e-92	2.86321e-89	NA	Peroxidase superfamily protein
AT5G14150	0.39	0.4	0.35	0.24	0.53	0.75	0.63	0.52	0.34	1.65	1.77	1.5	0.75	1.5	1	1.72385	3.50581e-11	4.84539e-10	NA	Protein of unknown function, DUF642
AT5G14330	0.19	0.46	0.58	0.01	0.09	0.33	0.2	0.22	0.26	3.05	5	4.61	0.58	3.05	2.39468	3.24908	2.00807e-21	7.21511e-20	NA	unknown protein
AT5G14360	0.18	0.1	0.18	0.08	0.01	0.09	0.01	0.01	0.01	2.75	2.01	1.48	0.18	1.48	3.03953	3.15432	6.04898e-15	1.26737e-13	NA	Ubiquitin-like superfamily protein
AT5G14730	0.15	0.17	0.18	0.14	0.1	0.01	0.21	0.13	0.18	0.42	0.64	0.41	0.21	0.41	0.965235	1.36049	0.000466084	0.00196388	yes	unknown protein
AT5G15130	0.06	0.02	0.01	0.02	0.02	0.02	0.01	0.01	0.02	0.78	0.45	0.2	0.06	0.2	1.73697	2.62005	7.2093e-10	8.46025e-09	yes	WRKY DNABINDING PROTEIN 72 WRKY72
AT5G15160	2.16	1.71	2.26	3.09	2.31	2.46	1.86	1.61	1.02	14.11	13.27	12.37	3.09	12.37	2.00117	2.35354	9.74318e-36	7.40634e-34	yes	BANQUO 2 BNQ2
AT5G15890	0.08	0.04	0.01	0.04	0.01	0.04	0.07	0.04	0.11	1.35	2.05	0.97	0.11	0.97	3.14048	3.31623	8.42453e-18	2.247e-16	NA	TRICHOME BIREFRINGENCELIKE 21 TBL21
AT5G16170	0.01	0.01	0.01	0.01	0.04	0.01	0.01	0.01	0.01	0.33	0.45	0.23	0.04	0.23	2.52356	2.42749	1.97306e-08	1.88807e-07	NA	Core-2_I-branching beta-1,6-N-acetylglucosaminyltransferase family protein
AT5G16720	3.54	2.95	2.93	4.1	1.66	2.3	3.9	4.42	3.17	8.84	11.02	8.66	4.42	8.66	0.970321	1.64393	1.75424e-22	6.81659e-21	NA	Protein of unknown function, DUF593
AT5G16770	0.09	0.13	0.13	0.12	0.07	0.14	0.29	0.11	0.13	0.71	0.59	0.46	0.29	0.46	0.665581	1.57513	9.16044e-06	5.60996e-05	yes	MYB DOMAIN PROTEIN 9 MYB9
AT5G17330	1.8	1.79	1.99	1.6	1.6	1.98	3.19	5.13	4.12	20.19	16.12	16.55	5.13	16.12	1.65182	2.28988	4.32392e-11	5.91227e-10	yes	GLUTAMATE DECARBOXYLASE GAD
AT5G17390	0.07	0.01	0.01	0.06	0.01	0.08	0.14	0.12	0.12	0.64	0.94	0.76	0.14	0.64	2.19265	2.22247	1.07607e-07	9.2628e-07	NA	Adenine nucleotide alpha hydrolases-like superfamily protein
AT5G17820	0.05	0.16	0.11	0.03	0.08	0.18	0.11	0.01	0.11	21.08	33.25	24.58	0.18	21.08	6.87173	7.34757	6.21652e-192	9.45105e-189	yes	Peroxidase superfamily protein
AT5G17970	0.01	0.02	0.03	0.01	0.01	0.03	0.01	0.03	0.02	0.21	0.16	0.13	0.03	0.13	2.11548	1.67266	0.000110795	0.000543254	yes	Disease resistance protein (TIR-NBS-LRR class) family
AT5G17980	4.07	4.56	7.48	3.69	2.87	4.1	4.49	4.15	5.35	12.16	26.77	12.79	7.48	12.16	0.701033	1.8535	2.6522e-20	8.91088e-19	yes	C2 calcium_lipid-binding plant phosphoribosyltransferase family protein
AT5G18270	0.26	0.61	0.46	0.51	0.33	0.26	0.46	0.53	0.5	4.19	6.4	4.51	0.61	4.19	2.78007	3.08106	1.64418e-52	2.27243e-50	yes	ARABIDOPSIS NAC DOMAIN CONTAINING PROTEIN 87 ANAC087
AT5G18310	15.05	18.33	21.55	14.85	13.86	17.2	13.53	18.27	13.96	51.85	43.29	49.01	21.55	43.29	1.00635	1.34983	2.89331e-19	8.87513e-18	NA	unknown protein
AT5G18360	0.25	0.13	0.12	0.23	0.22	0.22	0.17	0.23	0.11	0.68	0.57	0.49	0.25	0.49	0.970854	1.31237	1.2797e-05	7.63147e-05	NA	Disease resistance protein (TIR-NBS-LRR class) family
AT5G18560	0.01	0.05	0.01	0.01	0.01	0.05	0.1	0.01	0.01	1.25	1.08	0.84	0.1	0.84	3.07039	3.18817	1.90125e-14	3.80642e-13	yes	PUCHI
AT5G19100	0.29	0.34	0.12	0.15	0.13	0.11	0.01	0.12	0.01	4.4	1.81	2.68	0.34	1.81	2.41238	3.4274	7.63195e-20	2.44917e-18	yes	Eukaryotic aspartyl protease family protein
AT5G19110	0.08	0.04	0.04	0.04	0.04	0.05	0.11	0.04	0.23	3.47	1.98	1.25	0.23	1.25	2.44222	3.60392	7.92093e-21	2.74078e-19	yes	Eukaryotic aspartyl protease family protein
AT5G19230	3.07	2.95	3.43	1.35	1.29	1.27	1.7	2.74	1.49	16.17	11.52	10.42	3.43	10.42	1.60307	2.34601	8.04766e-21	2.78067e-19	NA	Glycoprotein membrane precursor GPI-anchored
AT5G19410	0.01	0.01	0.01	0.01	0.01	0.01	0.04	0.03	0.01	0.41	0.74	0.75	0.04	0.41	3.35755	3.20777	4.23642e-14	8.15277e-13	NA	ATPBINDING CASSETTE G23 ABCG23
AT5G19500	4.55	7.24	3.72	4.55	5.35	5.85	4.67	4.43	4.36	16.83	24.4	14.95	7.24	14.95	1.04608	1.96767	1.061e-42	1.05343e-40	NA	putative amino acid transporter
AT5G19530	19.69	23.5	12.37	11.93	10.34	15.33	14.97	16.78	16.12	87.68	74.1	62.81	23.5	62.81	1.41833	2.18253	3.03947e-58	5.02959e-56	yes	ACAULIS 5 ACL5
AT5G19550	31.39	53.96	69.01	12.71	14.02	18.59	17.66	48.46	74.82	174.06	152.64	130.11	74.82	130.11	0.798236	1.2534	0.00195143	0.00696121	NA	ASPARTATE AMINOTRANSFERASE 2 ASP2
AT5G19700	0.1	0.17	0.1	0.25	0.3	0.31	0.33	0.13	0.01	2.75	2	2.81	0.33	2	2.59946	3.02233	4.17207e-19	1.26383e-17	yes	MATE efflux family protein
AT5G19790	0.14	0.07	0.18	0.01	0.01	0.15	0.01	0.07	0.08	0.7	1.06	0.3	0.18	0.3	0.736966	1.75435	4.62345e-05	0.000245777	NA	RELATED TO AP2 11 RAP2.11
AT5G20045	0.01	0.01	0.01	0.01	0.01	0.01	0.01	0.01	0.1	7.97	7.63	6.81	0.1	6.81	6.08958	5.18764	3.12515e-43	3.16747e-41	NA	unknown protein
AT5G20230	1.87	1.44	8.79	0.92	1.19	1.19	2.63	10.27	6.94	52.4	16.13	26.95	10.27	16.13	0.65131	1.46215	0.00071865	0.00288088	yes	BLUECOPPERBINDING PROTEIN BCB
AT5G20260	0.01	0.01	0.01	0.01	0.03	0.01	0.01	0.01	0.01	0.05	0.15	0.11	0.03	0.05	0.736966	1.47422	0.000247319	0.00111735	NA	Exostosin family protein
AT5G20550	0.83	1.19	0.78	0.93	0.75	0.82	0.72	0.62	0.81	2.51	4.83	4.34	1.19	2.51	1.07673	1.87577	4.74677e-19	1.43079e-17	yes	2-oxoglutarate (2OG) and Fe(II)-dependent oxygenase superfamily protein
AT5G20820	0.11	0.09	0.22	0.21	0.09	0.32	0.28	0.22	0.01	4.03	2.42	3.18	0.32	2.42	2.91886	2.89472	1.60277e-14	3.22476e-13	yes	SAUR-like auxin-responsive protein family
AT5G21080	0.01	0.03	0.01	0.01	0.01	0.01	0.01	0.01	0.01	0.11	0.08	0.07	0.03	0.07	1.22239	1.5803	0.000182392	0.0008488	NA	Uncharacterized protein
AT5G22380	0.01	0.01	0.01	0.01	0.01	0.06	0.05	0.01	0.01	0.21	0.14	0.1	0.06	0.1	0.736966	1.11591	0.00463237	0.0148364	yes	NAC DOMAIN CONTAINING PROTEIN 90 NAC090
AT5G22410	0.01	0.01	0.01	0.01	0.01	0.01	0.01	0.01	0.01	0.53	0.59	0.51	0.01	0.51	5.67243	2.96936	6.82291e-12	1.0373e-10	NA	ROOT HAIR SPECIFIC 18 RHS18
AT5G22555	0.01	0.01	0.01	0.01	0.01	0.01	0.01	0.01	0.01	0.99	1.13	0.8	0.01	0.8	6.32193	3.14295	3.3279e-13	5.89593e-12	NA	unknown protein
AT5G22560	0.01	0.01	0.01	0.01	0.01	0.01	0.01	0.01	0.01	0.03	0.04	0.11	0.01	0.03	1.58496	0.801794	0.00908582	0.0264781	yes	Plant protein of unknown function (DUF247)
AT5G22570	0.01	0.06	0.01	0.01	0.01	0.01	0.01	0.06	0.01	0.49	0.25	0.16	0.06	0.16	1.41504	1.626	0.000103768	0.000512726	yes	WRKY DNABINDING PROTEIN 38 WRKY38
AT5G22890	2.03	2.86	1.36	2.95	2.03	3.29	3.57	2.86	2.32	11.05	9.79	7.37	3.57	7.37	1.04574	1.67362	1.05734e-13	1.96634e-12	yes	C2H2 and C2HC zinc fingers superfamily protein
AT5G23030	0.01	0.01	0.01	0.01	0.01	0.01	0.01	0.01	0.01	0.22	0.53	0.13	0.01	0.13	3.70044	1.59533	4.97479e-05	0.000263012	yes	TETRASPANIN12 TET12
AT5G23100	10.95	13.42	12.54	11.68	7.3	9.8	11.02	11	10.7	34.55	52.14	32.41	13.42	32.41	1.27205	1.8903	1.60627e-50	2.07832e-48	NA	Protein of unknown function, DUF617
AT5G23220	0.09	0.3	0.08	0.01	0.1	0.26	0.29	0.01	0.08	2.29	2.39	1.27	0.3	1.27	2.08179	2.88646	8.66386e-14	1.62364e-12	yes	NICOTINAMIDASE 3 NIC3
AT5G23260	0.18	0.29	0.26	0.21	0.23	0.17	0.28	0.2	0.4	1.01	1.24	1.47	0.4	1.01	1.33628	2.00519	7.07388e-12	1.07277e-10	yes	TRANSPARENT TESTA16 TT16
AT5G23830	0.31	0.14	0.06	0.27	0.12	0.24	0.38	0.19	0.17	4.53	6.77	3.86	0.38	3.86	3.34453	3.84961	1.93657e-39	1.71924e-37	yes	MD-2-related lipid recognition domain-containing protein
AT5G23840	0.01	0.06	0.01	0.01	0.01	0.01	0.05	0.05	0.01	1.02	1.59	0.38	0.06	0.38	2.66297	2.8299	5.01363e-11	6.79045e-10	yes	MD-2-related lipid recognition domain-containing protein
AT5G23980	0.02	0.02	0.01	0.06	0.02	0.04	0.06	0.02	0.04	0.4	0.44	0.13	0.06	0.13	1.11548	2.10631	3.09352e-07	2.46398e-06	yes	FERRIC REDUCTION OXIDASE 4 FRO4
AT5G23990	0.01	0.04	0.01	0.01	0.01	0.01	0.01	0.03	0.01	0.14	0.26	0.11	0.04	0.11	1.45943	1.91646	8.12477e-06	5.02563e-05	yes	FERRIC REDUCTION OXIDASE 5 FRO5
AT5G24040	0.01	0.01	0.01	0.01	0.01	0.01	0.01	0.05	0.01	0.22	0.53	0.19	0.05	0.19	1.926	1.72209	3.43951e-05	0.000187676	yes	Protein of unknown function (DUF295)
AT5G24090	0.04	0.09	0.39	0.04	0.04	0.04	0.05	0.14	0.05	2.27	1.48	1.1	0.39	1.1	1.49596	3.00167	1.46104e-14	2.9518e-13	yes	CHITINASE A CHIA
AT5G24140	0.01	0.03	0.01	0.01	0.01	0.01	0.02	0.01	0.02	0.35	0.24	0.29	0.03	0.24	3	2.75011	1.39136e-10	1.77106e-09	yes	SQUALENE MONOOXYGENASE 2 SQP2
AT5G24230	0.01	0.03	0.01	0.03	0.01	0.01	0.01	0.01	0.01	0.2	0.25	0.44	0.03	0.2	2.73697	2.31428	8.79927e-08	7.66902e-07	yes	Lipase class 3-related protein
AT5G24270	1.2	0.69	0.89	1.15	0.71	0.71	0.71	0.76	0.75	1.98	1.85	1.9	1.2	1.85	0.624491	1.26419	5.08447e-19	1.52691e-17	NA	SALT OVERLY SENSITIVE 3 SOS3
AT5G24313	0.01	0.01	0.01	0.01	0.01	0.01	0.01	0.01	0.01	2	1.88	0.8	0.01	0.8	6.32193	2.96518	7.46421e-12	1.12425e-10	NA	unknown protein
AT5G24380	2.3	2.49	2.34	1.08	0.64	0.92	2.17	1.55	2.38	6.05	9.09	6.07	2.49	6.05	1.28079	1.77844	2.86458e-12	4.55133e-11	NA	YELLOW STRIPE LIKE 2 YSL2
AT5G24600	1.59	2.61	1.48	1.42	1.79	1.88	2.09	1.81	1.53	5.2	4.26	5.52	2.61	4.26	0.706804	1.36059	4.24923e-12	6.61731e-11	yes	Protein of unknown function, DUF599
AT5G24655	0.01	0.13	0.11	0.13	0.35	0.14	0.67	0.36	0.12	1.25	1.97	1.06	0.67	1.06	0.661831	1.6711	6.60789e-05	0.0003404	NA	RESPONSE TO LOW SULFUR 4 LSU4
AT5G24800	10.16	13.02	12.32	7.78	6.04	7.28	12.04	9.67	12.42	29.91	27.21	27.29	13.02	27.21	1.06341	1.48713	2.04333e-21	7.33098e-20	NA	BASIC LEUCINE ZIPPER 9 BZIP9
AT5G24880	0.01	0.01	0.01	0.01	0.01	0.01	0.01	0.01	0.01	0.14	0.2	0.09	0.01	0.09	3.16993	1.26691	0.00057695	0.00236986	yes	BEST Arabidopsis thaliana protein match is
AT5G24960	0.05	0.14	0.24	0.08	0.12	0.04	0.07	0.02	0.15	0.72	1.18	0.82	0.24	0.72	1.58496	2.39375	4.9199e-12	7.61301e-11	yes	CYTOCHROME P450, FAMILY 71, SUBFAMILY A, POLYPEPTIDE 14 CYP71A14
AT5G25190	9.11	5.98	9.56	9.34	5.04	6.42	11.45	9.68	4.84	30.37	30.42	26.33	11.45	26.33	1.20136	1.4547	6.09276e-11	8.16565e-10	NA	ETHYLENE AND SALT INDUCIBLE 3 ESE3
AT5G25440	0.69	0.9	1.63	0.59	0.44	0.61	0.5	1.11	1.51	6.43	3.38	2.81	1.63	2.81	0.785698	1.81275	3.66476e-07	2.8859e-06	NA	Protein kinase superfamily protein
AT5G25840	0.46	0.66	0.34	0.2	0.26	0.76	0.44	0.15	0.51	2.86	2.27	3.29	0.76	2.27	1.57862	2.14904	6.51912e-11	8.69395e-10	yes	Protein of unknown function (DUF1677)
AT5G26260	0.35	0.44	0.21	0.39	0.07	0.19	0.33	0.1	0.24	83.42	70.3	48.46	0.44	48.46	6.78315	7.42514	0	0	yes	TRAF-like family protein
AT5G26280	5.56	4.89	7.2	4.35	3.44	4.18	4.33	2.39	2.55	34.17	42.59	26.98	7.2	26.98	1.90582	2.66456	2.4663e-55	3.72626e-53	NA	TRAF-like family protein
AT5G26290	1.28	1.28	0.75	1.27	0.77	0.95	0.68	0.44	0.61	5.49	6.35	4.37	1.28	4.37	1.77149	2.43843	1.65253e-37	1.35803e-35	NA	TRAF-like family protein
AT5G26300	0.08	0.05	0.22	0.07	0.08	0.01	0.01	0.05	0.04	0.9	1.54	1.23	0.22	0.9	2.03242	2.95322	2.70021e-14	5.31843e-13	yes	TRAF-like family protein
AT5G26730	0.17	0.18	0.44	0.08	0.18	0.33	0.16	0.24	0.31	1.15	1.3	0.74	0.44	0.74	0.750022	1.90162	5.54928e-09	5.78843e-08	yes	Fasciclin-like arabinogalactan family protein
AT5G26930	0.01	0.09	0.01	0.01	0.01	0.01	0.01	0.09	0.01	5.4	5.59	3.06	0.09	3.06	5.08746	4.41793	2.61476e-28	1.43576e-26	NA	GATA TRANSCRIPTION FACTOR 23 GATA23
AT5G28510	0.01	0.01	0.02	0.02	0.01	0.01	0.01	0.01	0.01	0.04	0.07	0.07	0.02	0.04	1	1.02911	0.0080744	0.0239495	yes	BETA GLUCOSIDASE 24 BGLU24
AT5G28646	0.2	0.28	0.37	0.37	0.05	0.13	0.25	0.17	0.11	3.22	2.78	3.18	0.37	2.78	2.90949	3.41597	1.98663e-42	1.95647e-40	NA	WAVEDAMPENED 2 WVD2
AT5G35190	0.01	0.01	0.01	0.01	0.01	0.01	0.01	0.01	0.01	0.96	0.9	1.14	0.01	0.9	6.49185	3.22789	6.87038e-14	1.29753e-12	NA	EXTENSIN 13 EXT13
AT5G35580	0.07	0.03	0.07	0.01	0.04	0.01	0.13	0.03	0.03	0.42	0.91	0.47	0.13	0.42	1.69188	2.55108	3.44684e-10	4.19642e-09	yes	Protein kinase superfamily protein
AT5G35926	0.06	0.16	0.11	0.04	0.08	0.16	0.12	0.02	0.13	0.27	0.35	0.28	0.16	0.27	0.754888	1.2252	0.000695578	0.00279818	NA	Protein with RNI-like_FBD-like domains
AT5G35940	1.91	1.07	1.59	1.61	1.46	2.15	1.67	0.93	0.93	9.22	11.37	6.6	2.15	6.6	1.61813	2.61943	1.23143e-65	2.53852e-63	yes	Mannose-binding lectin superfamily protein
AT5G36920	0.22	0.23	0.01	0.35	0.21	0.12	0.46	0.6	0.01	1.82	3.13	2.38	0.6	1.82	1.6009	2.26644	1.29889e-08	1.28228e-07	NA	unknown protein
AT5G36925	3.55	5.01	6.42	2.86	2.29	2.75	2.86	7.72	6.59	36.29	13.21	15.56	7.72	13.21	0.774958	1.81905	4.99875e-07	3.84793e-06	NA	unknown protein
AT5G37690	0.01	0.02	0.01	0.01	0.01	0.01	0.01	0.01	0.03	0.22	0.21	0.25	0.03	0.21	2.80735	2.22416	2.71028e-07	2.17942e-06	yes	SGNH hydrolase-type esterase superfamily protein
AT5G37740	9.94	11.21	10.79	10.19	6.15	9.35	11.42	8.73	12.37	24.05	22.15	23.11	12.37	22.15	0.840461	1.13276	1.2944e-12	2.14192e-11	NA	Calcium-dependent lipid-binding (CaLB domain) family protein
AT5G38030	0.37	0.33	0.27	0.49	0.26	0.4	0.45	0.25	0.09	1.12	1.36	1.53	0.49	1.12	1.19265	1.63434	4.98482e-10	5.98202e-09	yes	MATE efflux family protein
AT5G38170	74.92	107.3	56.79	21.21	26.82	32.14	42.51	69.51	65.67	166.77	277	315.24	107.3	166.77	0.63621	1.80672	1.36834e-07	1.15975e-06	yes	Bifunctional inhibitor_lipid-transfer protein_seed storage 2S albumin superfamily protein
AT5G38195	7	11.78	8.43	2.71	4.07	5.09	3.87	6.64	3.98	32.35	25.21	20.27	11.78	20.27	0.783007	1.73988	1.47838e-10	1.87691e-09	NA	Bifunctional inhibitor_lipid-transfer protein_seed storage 2S albumin superfamily protein
AT5G38700	0.01	0.08	0.01	0.01	0.01	0.01	0.01	0.1	0.09	2.75	6.33	5.16	0.1	2.75	4.78136	4.74425	2.18338e-35	1.63922e-33	yes	unknown protein
AT5G38900	0.04	0.06	0.09	0.07	0.04	0.14	0.08	0.09	0.03	2.99	0.75	1.08	0.14	0.75	2.42146	3.20545	5.22084e-16	1.20376e-14	NA	Thioredoxin superfamily protein
AT5G38930	0.01	0.09	0.08	0.01	0.01	0.09	0.01	0.01	0.01	2.28	0.68	1.33	0.09	0.68	2.91754	2.79523	9.85245e-11	1.28298e-09	yes	RmlC-like cupins superfamily protein
AT5G38940	0.07	0.08	0.08	0.07	0.25	0.58	0.41	0.07	0.13	22.2	10.95	11.51	0.58	10.95	4.23873	4.73318	5.32469e-40	4.90618e-38	yes	RmlC-like cupins superfamily protein
AT5G39240	33.39	34.93	22.43	38.51	24.16	31.07	16.71	12.56	9.5	135.62	120.87	118.22	38.51	118.22	1.61817	2.12883	1.1246e-23	4.71653e-22	yes	bHLH (basic helix-loop-helix) family transcriptional factors ATYPICAL
AT5G39820	0.01	0.01	0.01	0.01	0.05	0.01	0.01	0.01	0.01	1.92	6.37	2.52	0.05	1.92	5.26303	4.46123	4.32594e-27	2.22892e-25	NA	NAC DOMAIN CONTAINING PROTEIN 94 NAC094
AT5G40230	0.08	0.13	0.24	0.2	0.17	0.03	0.07	0.06	0.25	1.59	2.41	1.69	0.25	1.59	2.66903	2.99546	1.55881e-20	5.3181e-19	NA	nodulin MtN21-like transporter family protein
AT5G40510	0.01	0.12	0.09	0.01	0.01	0.03	0.04	0.03	0.07	4.48	5.15	3.99	0.12	3.99	5.05528	5.42843	7.17697e-66	1.49214e-63	NA	Sucrase_ferredoxin-like family protein
AT5G40590	0.01	0.01	0.01	0.01	0.01	0.01	0.01	0.01	0.01	3.68	1.12	6.1	0.01	1.12	6.80735	3.97369	2.8699e-20	9.58932e-19	yes	Cysteine_Histidine-rich C1 domain family protein
AT5G40630	0.14	0.21	0.06	0.11	0.12	0.05	0.05	0.08	0.01	0.39	0.41	0.35	0.21	0.35	0.736966	1.2861	0.00211858	0.00748723	yes	Ubiquitin-like superfamily protein
AT5G40730	1.51	1.2	0.89	0.95	0.97	1.62	1.72	0.76	0.65	20.58	33.59	20.56	1.72	20.56	3.57936	4.16498	8.13796e-76	2.15169e-73	NA	ARABINOGALACTAN PROTEIN 24 AGP24
AT5G40780	0.15	0.23	0.41	0.09	0.11	0.1	0.14	0.42	0.4	10.07	3.77	4.18	0.42	3.77	3.1661	3.47135	2.82644e-21	1.00516e-19	yes	LYSINE HISTIDINE TRANSPORTER 1 LHT1
AT5G40860	0.01	0.01	0.01	0.01	0.01	0.01	0.01	0.01	0.01	0.67	1.49	0.74	0.01	0.67	6.06609	3.43879	1.16204e-15	2.59804e-14	yes	unknown protein
AT5G41040	0.03	0.03	0.11	0.01	0.04	0.01	0.1	0.04	0.23	7.21	8.01	9.46	0.23	7.21	4.97029	5.97788	1.55443e-91	5.72901e-89	yes	feruloyl-CoA transferase
AT5G41280	0.01	0.01	0.01	0.01	0.01	0.01	0.01	0.01	0.01	0.17	0.45	0.18	0.01	0.17	4.08746	1.76331	1.30254e-05	7.75246e-05	yes	Receptor-like protein kinase-related family protein
AT5G41290	0.01	0.01	0.01	0.01	0.01	0.01	0.01	0.01	0.01	0.41	0.21	0.24	0.01	0.21	4.39232	1.76773	1.31119e-05	7.80201e-05	yes	Receptor-like protein kinase-related family protein
AT5G41400	8.32	7.97	5.63	11.96	10.22	12.92	12.51	12.14	11.42	22.56	31.31	33.96	12.92	22.56	0.804161	1.14805	2.17223e-06	1.49772e-05	NA	RING_U-box superfamily protein
AT5G41550	0.07	0.1	0.08	0.07	0.04	0.07	0.04	0.19	0.12	0.92	0.72	0.74	0.19	0.72	1.922	2.3579	6.66736e-12	1.01491e-10	yes	Disease resistance protein (TIR-NBS-LRR class) family
AT5G41620	1.99	1.94	1.58	2.11	1.09	2.09	2.33	1.76	2.35	7.06	8.4	6.14	2.35	6.14	1.38558	1.56712	2.00346e-25	9.35397e-24	yes	unknown
AT5G42410	0.01	0.01	0.01	0.01	0.01	0.01	0.01	0.01	0.01	0.55	1.32	0.41	0.01	0.41	5.35755	1.50582	9.75528e-05	0.000484874	NA	SAUR-like auxin-responsive protein family
AT5G42510	0.13	0.01	0.12	0.14	0.12	0.14	0.12	0.22	0.12	1.86	2.71	1.6	0.22	1.6	2.8625	2.52736	6.03411e-10	7.16698e-09	yes	Disease resistance-responsive (dirigent-like protein) family protein
AT5G42590	0.03	0.06	0.02	0.02	0.01	0.01	0.02	0.08	0.06	0.25	0.44	0.2	0.08	0.2	1.32193	1.99158	2.03428e-06	1.4102e-05	yes	CYTOCHROME P450, FAMILY 71, SUBFAMILY A, POLYPEPTIDE 16 CYP71A16
AT5G42785	0.01	0.01	0.01	0.01	0.01	0.01	0.01	0.01	0.01	0.22	0.55	0.39	0.01	0.22	4.45943	1.67211	2.91987e-05	0.000161827	NA	unknown protein
AT5G42830	1.07	1.12	1.62	1.25	1.08	1.55	1.26	1.72	1.67	11.03	4.09	4.52	1.72	4.09	1.24969	1.92709	1.9221e-10	2.40994e-09	NA	HXXXD-type acyl-transferase family protein
AT5G42860	3.46	2.9	2.22	2.3	1.46	2.8	2.77	2.09	1.78	9.79	8.79	7.56	3.46	7.56	1.12761	1.6304	6.74686e-30	4.01265e-28	yes	unknown protein
AT5G42930	0.01	0.01	0.01	0.01	0.01	0.01	0.01	0.02	0.01	0.52	0.39	0.34	0.02	0.34	4.08746	3.53708	7.54003e-17	1.87537e-15	yes	alpha_beta-Hydrolases superfamily protein
AT5G43030	0.45	0.4	0.53	0.53	0.49	0.51	0.59	0.36	0.19	1.41	1.79	0.92	0.59	0.92	0.640919	1.28257	9.62945e-06	5.87058e-05	yes	Cysteine_Histidine-rich C1 domain family protein
AT5G43040	0.55	0.81	1.29	0.69	0.45	0.49	0.75	0.91	1.3	2.47	4.92	2.62	1.3	2.47	0.925999	1.88917	1.04352e-11	1.53654e-10	yes	Cysteine_Histidine-rich C1 domain family protein
AT5G43120	0.04	0.01	0.1	0.01	0.01	0.04	0.01	0.01	0.01	0.23	0.4	0.21	0.1	0.21	1.07039	1.90347	1.07525e-05	6.49503e-05	yes	ARM-repeat_Tetratricopeptide repeat (TPR)-like protein
AT5G43150	6.65	6.66	3.22	8.8	3.37	6.25	6.37	5.3	6.28	13.78	14.18	16.25	8.8	13.78	0.647	1.26039	6.42982e-12	9.82445e-11	NA	unknown protein
AT5G43230	0.01	0.01	0.01	0.01	0.01	0.01	0.01	0.01	0.01	0.02	0.1	0.05	0.01	0.02	1	1.24333	0.00060588	0.00247532	NA	unknown protein
AT5G43350	0.01	0.01	0.01	0.06	0.01	0.01	0.13	0.03	0.23	3.3	3.47	4.25	0.23	3.3	3.84276	2.06541	3.4244e-07	2.71154e-06	yes	PHOSPHATE TRANSPORTER 1
AT5G43370	0.01	0.01	0.01	0.01	0.03	0.01	0.01	0.04	0.01	1.95	1.83	1.23	0.04	1.23	4.94251	4.55458	6.56599e-32	4.31669e-30	yes	PHOSPHATE TRANSPORTER 2 PHT1
AT5G43570	0.01	0.01	0.01	0.05	0.06	0.01	0.01	0.07	0.06	0.62	0.7	0.34	0.07	0.34	2.28011	2.26773	1.54079e-07	1.29374e-06	yes	Predicted to encode a PR (pathogenesis-related) protein.
AT5G43580	0.65	0.54	0.37	0.08	0.59	0.59	0.28	0.34	0.38	29.69	22.42	18.06	0.65	18.06	4.79621	4.94332	1.49475e-76	4.03998e-74	yes	UNUSUAL SERINE PROTEASE INHIBITOR UPI
AT5G43690	0.28	0.11	0.13	0.01	0.01	0.06	0.14	0.01	0.05	2.43	3.72	2.12	0.28	2.12	2.92057	3.83046	4.19151e-25	1.92012e-23	NA	P-loop containing nucleoside triphosphate hydrolases superfamily protein
AT5G43700	42.47	44.07	38.51	51.88	44.93	37.36	61.45	37.81	35.36	175.01	221.6	199.1	61.45	175.01	1.50995	1.96354	5.45282e-72	1.35347e-69	NA	AUXIN INDUCIBLE 211 ATAUX211
AT5G43870	6.44	7.03	6.77	7.17	5.08	6.41	7.28	4.95	4.71	23.87	27.05	19.63	7.28	19.63	1.43105	1.72147	1.07486e-66	2.3555e-64	yes	phosphoinositide binding
AT5G44380	0.31	0.22	0.16	0.17	0.04	0.05	0.23	0.32	0.29	56.6	35.16	28.55	0.32	28.55	6.47928	6.85888	9.41171e-178	1.27189e-174	yes	FAD-binding Berberine family protein
AT5G44460	0.16	0.29	0.18	0.08	0.09	0.19	1.03	0.41	0.35	3.13	3.27	2.66	1.03	2.66	1.36878	2.30315	3.21727e-09	3.45519e-08	yes	CALMODULIN LIKE 43 CML43
AT5G44480	0.08	0.16	0.17	0.17	0.21	0.2	0.26	0.49	0.59	2.03	1.56	1.47	0.59	1.47	1.31703	2.24435	2.04199e-10	2.55118e-09	NA	DEFECTIVE UGE IN ROOT DUR
AT5G44550	0.01	0.01	0.01	0.01	0.05	0.01	0.01	0.09	0.01	0.42	0.61	0.72	0.09	0.42	2.22239	2.46417	1.22525e-08	1.21452e-07	yes	Uncharacterised protein family (UPF0497)
AT5G44610	0.01	0.01	0.06	0.01	0.01	0.06	0.06	0.01	0.01	1.57	4.1	2.28	0.06	1.57	4.70966	4.11004	7.9074e-24	3.34518e-22	NA	MICROTUBULEASSOCIATED PROTEIN 18 MAP18
AT5G45380	0.1	0.12	0.13	0.09	0.05	0.21	0.22	0.17	0.24	0.77	0.69	0.52	0.24	0.52	1.11548	1.5933	9.92208e-07	7.26315e-06	yes	DEGRADATION OF UREA 3 DUR3
AT5G46060	0.01	0.01	0.01	0.01	0.01	0.01	0.01	0.01	0.01	0.33	0.27	0.25	0.01	0.25	4.64386	1.93228	3.13067e-06	2.10195e-05	yes	Protein of unknown function, DUF599
AT5G47050	1.95	2.78	1.69	3.27	2.2	2.8	3.49	2.07	2.52	8.6	7.53	7.58	3.49	7.53	1.10942	1.38852	8.83708e-14	1.65355e-12	NA	SBP (S-ribonuclease binding protein) family protein
AT5G47370	11.44	14.47	8.21	18.74	13.82	15.79	20.53	16.02	9.27	144.13	161.01	153.29	20.53	144.13	2.81157	3.08004	4.53954e-48	5.33451e-46	NA	HAT2
AT5G47440	0.24	0.24	0.21	0.46	0.09	0.16	0.45	0.14	0.07	8.32	14.5	11.26	0.46	8.32	4.17688	5.08509	9.57582e-90	3.3276e-87	NA	contains IP domain Pleckstrin-like, plant (InterPro
AT5G47550	24.42	22.61	26.99	25.39	19.51	22.66	19.94	20.37	14.59	117.89	151.66	122.33	26.99	117.89	2.12694	2.314	4.45572e-139	4.01428e-136	NA	Cystatin_monellin superfamily protein
AT5G47635	0.08	0.01	0.34	0.1	0.07	0.01	0.16	0.3	0.26	1.11	0.8	0.75	0.34	0.75	1.14136	1.76057	3.015e-05	0.000166455	NA	Pollen Ole e 1 allergen and extensin family protein
AT5G47740	0.11	0.15	0.01	0.21	0.18	0.11	0.33	0.31	0.5	0.96	1.33	1.32	0.5	0.96	0.941106	1.5631	9.07734e-05	0.000454615	NA	Adenine nucleotide alpha hydrolases-like superfamily protein
AT5G47950	0.01	0.01	0.01	0.01	0.01	0.01	0.01	0.01	0.01	0.26	0.29	0.27	0.01	0.26	4.70044	2.01668	1.43835e-06	1.02724e-05	NA	HXXXD-type acyl-transferase family protein
AT5G47980	0.01	0.01	0.04	0.01	0.01	0.01	0.01	0.01	0.01	0.23	0.27	0.17	0.04	0.17	2.08746	1.67013	5.19377e-05	0.00027346	yes	HXXXD-type acyl-transferase family protein
AT5G48000	0.02	0.01	0.01	0.02	0.01	0.01	0.02	0.01	0.02	0.24	0.2	0.07	0.02	0.07	1.80735	1.95795	6.08546e-06	3.85191e-05	yes	CYTOCHROME P450, FAMILY 708, SUBFAMILY A, POLYPEPTIDE 2 CYP708A2
AT5G48010	0.06	0.06	0.03	0.03	0.06	0.07	0.1	0.03	0.06	0.67	0.94	0.53	0.1	0.53	2.40599	2.96508	1.02371e-20	3.51223e-19	yes	THALIANOL SYNTHASE 1 THAS1
AT5G48070	0.48	0.17	0.49	0.33	0.1	0.18	0.44	0.37	0.27	7.63	9.54	6.76	0.49	6.76	3.78617	3.99238	1.64474e-58	2.81748e-56	yes	XYLOGLUCAN ENDOTRANSGLUCOSYLASE_HYDROLASE 20 XTH20
AT5G48110	0.01	0.01	0.02	0.01	0.01	0.02	0.01	0.01	0.03	0.14	0.35	0.25	0.03	0.14	2.22239	2.574	2.53302e-09	2.75439e-08	yes	Terpenoid cyclases_Protein prenyltransferases superfamily protein
AT5G48130	0.01	0.01	0.01	0.01	0.01	0.01	0.01	0.01	0.01	1	2.14	1.26	0.01	1	6.64386	4.96221	1.9252e-36	1.51066e-34	yes	Phototropic-responsive NPH3 family protein
AT5G48175	0.01	0.01	0.01	0.01	0.01	0.01	0.01	0.01	0.01	1.14	0.89	0.27	0.01	0.27	4.75489	2.12634	3.98603e-07	3.11669e-06	NA	unknown
AT5G48430	0.01	0.01	0.1	0.01	0.01	0.01	0.01	0.01	0.1	3.61	0.56	1.68	0.1	0.56	2.48543	3.32401	1.49469e-14	3.01728e-13	yes	Eukaryotic aspartyl protease family protein
AT5G48485	104.98	95.64	128.7	96.94	77	99.8	120.9	99.83	129.39	331.24	207.78	274.54	129.39	207.78	0.683331	1.37111	4.70327e-14	9.01552e-13	NA	DEFECTIVE IN INDUCED RESISTANCE 1 (DIR1)
AT5G48560	0.36	0.3	0.35	0.31	0.19	0.45	0.89	0.36	0.36	2.93	2.68	1.85	0.89	1.85	1.05565	2.39341	1.07899e-25	5.13627e-24	NA	basic helix-loop-helix (bHLH) DNA-binding superfamily protein
AT5G48800	5.94	4.74	4.47	3.9	3.63	4.22	4.37	4.96	5.5	11.02	14.02	13.2	5.94	11.02	0.891589	1.19344	3.1931e-13	5.68194e-12	NA	Phototropic-responsive NPH3 family protein
AT5G48940	0.07	0.09	0.11	0.02	0.01	0.02	0.01	0.04	0.01	1.28	2.64	1.75	0.11	1.28	3.54057	4.48535	1.25879e-38	1.08198e-36	yes	Leucine-rich repeat transmembrane protein kinase family protein
AT5G49270	0.01	0.01	0.01	0.01	0.01	0.01	0.01	0.01	0.01	1.28	1.49	0.88	0.01	0.88	6.45943	4.81388	4.2017e-34	3.01494e-32	yes	SHAVEN 2 SHV2
AT5G49300	7.1	7.75	6.84	5.39	3.32	4.64	5.35	7.46	6.75	13.88	16.22	13.03	7.75	13.03	0.749569	1.17439	6.12347e-12	9.38584e-11	NA	GATA TRANSCRIPTION FACTOR 16 GATA16
AT5G49620	0.98	1.27	0.41	1.43	1.07	0.82	1.4	1.8	0.83	6.5	4.22	4.2	1.8	4.2	1.22239	1.92446	4.95101e-10	5.94732e-09	yes	MYB DOMAIN PROTEIN 78 MYB78
AT5G49680	0.22	0.24	0.17	0.19	0.1	0.24	0.19	0.17	0.14	0.59	0.75	0.5	0.24	0.5	1.05889	1.47357	4.43023e-18	1.22183e-16	yes	similar to Arabidopsis SABRE
AT5G49750	0.01	0.01	0.01	0.01	0.01	0.01	0.01	0.01	0.01	0.02	0.05	0.03	0.01	0.02	1	0.682989	0.0176814	0.0467754	yes	Leucine-rich repeat (LRR) family protein
AT5G49770	0.01	0.01	0.01	0.01	0.01	0.01	0.01	0.02	0.02	0.1	0.13	0.05	0.02	0.05	1.32193	1.70759	5.54258e-05	0.000290254	yes	Leucine-rich repeat protein kinase family protein
AT5G49850	0.01	0.06	0.05	0.08	0.05	0.01	0.01	0.01	0.03	0.44	0.59	0.37	0.08	0.37	2.20945	2.41226	6.02404e-09	6.24084e-08	yes	Mannose-binding lectin superfamily protein
AT5G49870	0.01	0.01	0.04	0.01	0.01	0.01	0.01	0.01	0.01	0.75	0.79	0.67	0.04	0.67	4.06609	3.81103	4.98662e-20	1.62165e-18	yes	Mannose-binding lectin superfamily protein
AT5G50090	6.3	7.15	3.47	7.55	5.35	7.06	5.96	5.61	3.49	15.38	13.81	12.59	7.55	12.59	0.73773	1.2018	1.60577e-09	1.80251e-08	yes	unknown protein
AT5G50120	0.76	0.48	0.39	0.16	0.23	0.5	0.39	0.17	0.49	1.33	1.71	1.83	0.76	1.33	0.807355	1.48567	2.80247e-06	1.90207e-05	yes	Transducin_WD40 repeat-like superfamily protein
AT5G50130	6.14	5.92	3.25	3.24	2.83	3.59	3.8	3.12	2.37	27.77	39.39	34.27	6.14	27.77	2.17722	2.98635	4.85424e-125	3.68998e-122	yes	NAD(P)-binding Rossmann-fold superfamily protein
AT5G50150	4.6	6.19	5.55	5.43	3.69	5.13	6.73	4	4.45	13.19	16.31	15.11	6.73	13.19	0.970766	1.35393	1.09875e-54	1.64982e-52	yes	Protein of Unknown Function (DUF239)
AT5G50175	0.01	0.01	0.01	0.01	0.01	0.01	0.01	0.1	0.01	1	1.34	0.6	0.1	0.6	2.58496	2.20307	2.90341e-07	2.32168e-06	yes	unknown protein
AT5G50200	0.51	1.4	1.7	0.72	0.44	0.46	0.72	0.96	1.35	5.94	4.38	4.07	1.7	4.07	1.25949	1.82637	1.40219e-08	1.37534e-07	yes	WOUNDRESPONSIVE 3 WR3
AT5G50260	0.03	0.04	0.01	0.01	0.01	0.1	0.12	0.01	0.15	2.62	3.24	2.99	0.15	2.62	4.12653	4.69022	1.99979e-43	2.0439e-41	yes	CYSTEINE ENDOPEPTIDASE 1 CEP1
AT5G50300	0.03	0.06	0.01	0.01	0.01	0.01	0.01	0.01	0.03	0.47	0.45	0.35	0.06	0.35	2.54432	2.73844	1.33388e-10	1.70862e-09	yes	AZAGUANINE RESISTANT2 AZG2
AT5G50720	0.85	0.68	0.91	0.43	0.45	0.63	0.82	0.6	0.48	2.48	2.63	1.84	0.91	1.84	1.01577	1.46008	1.63782e-09	1.83426e-08	NA	HVA22 HOMOLOGUE E HVA22E
AT5G51060	0.01	0.01	0.01	0.01	0.01	0.01	0.02	0.01	0.01	1.05	1.39	0.82	0.02	0.82	5.35755	5.22465	3.77826e-46	4.2747e-44	yes	ROOT HAIR DEFECTIVE 2 RHD2
AT5G51160	0.12	0.12	0.13	0.18	0.12	0.09	0.16	0.23	0.21	1.24	0.93	0.63	0.23	0.63	1.45372	1.86653	2.84415e-07	2.27954e-06	NA	Ankyrin repeat family protein
AT5G51310	0.03	0.04	0.07	0.15	0.09	0.1	0.13	0.11	0.09	0.99	0.77	0.76	0.15	0.76	2.34104	2.61194	2.32313e-13	4.18283e-12	yes	Mutants exhibit longer root hairs under phosphate-deficient conditions.
AT5G51451	2.37	3.14	1.49	1.71	0.74	1.31	1.87	0.85	2	8.03	9.44	5.38	3.14	5.38	0.776842	1.84803	2.53719e-12	4.06302e-11	NA	ROOT MERISTEM GROWTH FACTOR 5 RGF5
AT5G51670	2.25	2.79	1.84	3.08	2.18	2.95	2.87	2.21	1.94	13.45	21.1	12.67	3.08	12.67	2.04041	2.75244	1.03901e-94	4.28371e-92	NA	Protein of unknown function (DUF668)
AT5G51800	0.49	0.36	0.57	0.56	0.45	0.52	0.33	0.14	0.15	2.89	4.18	3.05	0.57	2.89	2.34204	2.90334	1.4949e-35	1.1293e-33	yes	Protein kinase superfamily protein
AT5G51810	0.13	0.04	0.04	0.19	0.01	0.01	0.29	0.01	0.08	1.36	0.62	0.94	0.29	0.62	1.09622	2.04839	1.52453e-06	1.0837e-05	yes	GIBBERELLIN 20 OXIDASE 2 GA20OX2
AT5G51920	1.6	1.4	1.56	1.25	0.75	1.49	1.86	1.9	1.79	4.95	4.41	4.56	1.9	4.41	1.21478	1.57356	3.95395e-19	1.19925e-17	yes	Pyridoxal phosphate (PLP)-dependent transferases superfamily protein
AT5G52050	0.48	0.79	0.4	0.49	0.67	0.45	0.45	0.3	0.47	9.14	7.93	5.75	0.79	5.75	2.86364	3.79957	1.03733e-64	2.10275e-62	NA	MATE efflux family protein
AT5G52390	0.23	0.25	0.5	0.1	0.04	0.2	0.16	0.05	0.01	5.96	5.6	8.6	0.5	5.6	3.48543	4.17061	2.38773e-32	1.60004e-30	yes	PAR1 protein
AT5G52570	2.65	2.47	2.06	2.16	2.5	2.46	1.71	1.66	1.43	5.66	8.59	4.81	2.65	4.81	0.860045	1.49559	3.47742e-23	1.40512e-21	NA	BETACAROTENE HYDROXYLASE 2 BETAOHASE 2
AT5G52830	0.35	0.47	0.29	0.24	0.65	0.04	0.29	0.32	0.17	2.04	1.63	2.24	0.65	1.63	1.32636	2.35612	5.82971e-14	1.10787e-12	yes	WRKY DNABINDING PROTEIN 27 WRKY27
AT5G52890	2.43	1.94	2.18	2.41	2.02	2.33	1.83	1.22	1.23	7.39	7.14	5.38	2.43	5.38	1.14665	1.80933	4.84361e-38	4.07684e-36	NA	AT hook motif-containing protein
AT5G52900	2.28	2.54	2.31	2.1	1.47	1.34	3.93	2.44	1.69	123.79	122.07	100.93	3.93	100.93	4.68268	5.29208	1.48822e-132	1.20669e-129	yes	MEMBRANEASSOCIATED KINASE REGULATOR 6 MAKR6
AT5G53048	0.03	0.11	0.01	0.06	0.01	0.03	0.21	0.04	0.04	0.34	0.42	0.39	0.21	0.34	0.695145	1.78447	2.1587e-05	0.000122774	NA	Potential natural antisense gene, locus overlaps with AT5G53050
AT5G53250	0.01	0.11	0.01	0.01	0.12	0.01	0.01	0.01	0.01	0.43	0.94	0.8	0.12	0.43	1.8413	1.93645	6.1043e-06	3.86283e-05	NA	ARABINOGALACTAN PROTEIN 22 AGP22
AT5G53320	0.01	0.04	0.09	0.07	0.12	0.01	0.12	0.06	0.16	2.48	1.84	1.31	0.16	1.31	3.03342	3.69806	1.24729e-25	5.91431e-24	NA	Leucine-rich repeat protein kinase family protein
AT5G53550	6.81	5.06	5.71	3.02	3.51	3.82	4.09	6.6	5.49	12.99	14.69	15.2	6.81	12.99	0.931675	1.24729	1.60625e-08	1.56163e-07	NA	YELLOW STRIPE LIKE 3 YSL3
AT5G53730	4.3	5.39	2.77	2.34	2.42	2.99	4.18	5.65	4.16	11.74	15.53	11.63	5.65	11.63	1.04153	1.48693	2.54903e-12	4.07661e-11	yes	Late embryogenesis abundant (LEA) hydroxyproline-rich glycoprotein family
AT5G53740	1.37	1.3	1.71	0.54	0.48	0.6	0.58	1.44	0.91	3.12	2.64	2.9	1.71	2.64	0.626542	1.19686	0.000124961	0.000605218	yes	unknown protein
AT5G53820	0.01	0.46	0.41	0.66	0.17	0.37	0.49	0.6	0.33	1.34	1.26	1.04	0.66	1.04	0.656046	1.10585	0.00380735	0.0125272	NA	Late embryogenesis abundant protein (LEA) family protein
AT5G54030	0.17	0.01	0.09	0.06	0.01	0.01	0.07	0.05	0.05	0.46	1.02	0.59	0.17	0.46	1.4361	2.1605	3.7955e-07	2.97728e-06	yes	Cysteine_Histidine-rich C1 domain family protein
AT5G54040	0.03	0.22	0.04	0.04	0.08	0.07	0.12	0.07	0.06	1.56	2.05	0.8	0.22	0.8	1.8625	3.04504	1.82793e-16	4.35924e-15	yes	Cysteine_Histidine-rich C1 domain family protein
AT5G54370	0.16	0.11	0.01	0.01	0.01	0.05	0.01	0.01	0.05	8.96	17.17	3.93	0.16	3.93	4.61839	5.71792	8.97744e-53	1.24786e-50	yes	Late embryogenesis abundant (LEA) protein-related
AT5G54510	11.32	6.85	6.79	6.08	4.14	4.97	14.09	9.13	4.86	88.62	80.19	49.48	14.09	49.48	1.81217	2.8291	3.1431e-30	1.90189e-28	yes	DWARF IN LIGHT 1 DFL1
AT5G55050	0.78	0.76	1.15	0.55	0.38	0.57	0.38	0.37	0.26	4.2	3.4	2.36	1.15	2.36	1.03715	2.38428	7.0835e-19	2.09109e-17	yes	GDSL-like Lipase_Acylhydrolase superfamily protein
AT5G55110	0.01	0.01	0.01	0.01	0.01	0.01	0.01	0.01	0.01	1.4	5.03	2.35	0.01	1.4	7.12928	3.39864	3.32262e-15	7.12721e-14	yes	Stigma-specific Stig1 family protein
AT5G55250	5.74	8.13	4.55	7.57	5.52	6	8.89	5.6	5.94	60.45	80.34	62.79	8.89	60.45	2.76549	3.06368	4.60269e-132	3.61163e-129	yes	IAA CARBOXYLMETHYLTRANSFERASE 1 IAMT1
AT5G55410	1.51	0.94	2.08	0.37	0.28	0.95	1.01	1.69	4.32	22.85	8.95	8.65	4.32	8.65	1.00167	1.97133	4.12951e-06	2.70537e-05	yes	Bifunctional inhibitor_lipid-transfer protein_seed storage 2S albumin superfamily protein
AT5G55780	0.04	0.01	0.01	0.01	0.01	0.01	0.03	0.03	0.01	0.1	0.22	0.17	0.04	0.1	1.32193	1.56861	0.00022133	0.00101162	yes	Cysteine_Histidine-rich C1 domain family protein
AT5G55800	0.04	0.01	0.04	0.01	0.01	0.01	0.01	0.01	0.01	0.1	0.12	0.08	0.04	0.08	1	0.921265	0.0153205	0.0413941	yes	Cysteine_Histidine-rich C1 domain family protein
AT5G56320	0.15	0.31	0.16	0.35	0.12	0.01	0.11	0.28	0.21	1.19	2.68	2.27	0.35	1.19	1.76553	2.71035	4.55736e-14	8.75654e-13	yes	EXPANSIN A14 EXPA14
AT5G56620	0.54	0.83	0.66	0.53	0.24	0.56	0.6	0.77	0.36	2.67	4.08	1.77	0.83	1.77	1.09257	1.98132	3.67333e-21	1.29875e-19	yes	NAC DOMAIN CONTAINING PROTEIN 99 NAC099
AT5G56770	0.01	0.01	0.01	0.01	0.01	0.01	0.01	0.01	0.01	0.19	0.07	0.06	0.01	0.06	2.58496	0.801583	0.00909725	0.0265018	yes	BEST Arabidopsis thaliana protein match is
AT5G56980	3.76	3.91	3.88	3.09	2.06	3.55	2.46	3.46	2.79	9.71	7.18	6.22	3.91	6.22	0.669746	1.19267	3.43489e-15	7.35507e-14	NA	unknown protein
AT5G57220	0.34	0.19	0.51	0.33	0.15	0.45	0.1	1.01	0.38	3.45	1.97	2.03	1.01	1.97	0.96384	1.79463	5.69481e-06	3.62255e-05	yes	CYTOCHROME P450, FAMILY 81, SUBFAMILY F, POLYPEPTIDE 2 CYP81F2
AT5G57420	0.71	0.44	0.29	0.27	0.54	0.36	0.5	0.37	0.27	1.91	3.69	2.3	0.71	1.91	1.42768	1.94793	1.36665e-09	1.54694e-08	yes	INDOLE3ACETIC ACID INDUCIBLE 33 IAA33
AT5G57500	0.47	0.09	0.53	0.59	0.14	0.28	0.47	0.31	0.01	1.33	2.09	1.01	0.59	1.01	0.775568	1.85438	2.76749e-07	2.22249e-06	yes	Galactosyltransferase family protein
AT5G57530	0.05	0.01	0.01	0.01	0.01	0.01	0.01	0.01	0.01	1.82	2.66	1.66	0.05	1.66	5.05311	4.5031	7.36488e-30	4.3589e-28	NA	XYLOGLUCAN ENDOTRANSGLUCOSYLASE_HYDROLASE 12 XTH12
AT5G57540	0.01	0.01	0.01	0.01	0.01	0.01	0.01	0.01	0.01	0.44	0.34	0.48	0.01	0.34	5.08746	2.06027	9.07113e-07	6.69057e-06	NA	XYLOGLUCAN ENDOTRANSGLUCOSYLASE_HYDROLASE 13 XTH13
AT5G57625	0.01	0.01	0.01	0.01	0.01	0.01	0.01	0.01	0.01	5.26	12.79	9.08	0.01	5.26	9.03892	5.94282	1.10629e-55	1.69248e-53	yes	CAP (Cysteine-rich secretory proteins, Antigen 5, and Pathogenesis-related 1 protein) superfamily protein
AT5G58010	0.05	0.05	0.01	0.01	0.05	0.01	0.01	0.01	0.01	2.08	2.31	1.12	0.05	1.12	4.48543	4.0038	2.51416e-23	1.02612e-21	NA	LJRHL1LIKE 3 LRL3
AT5G58580	3.46	4.56	2.54	3.51	3.3	4.62	4.43	4.27	2.11	12.45	19.67	16.95	4.62	12.45	1.43018	2.01262	3.68296e-22	1.402e-20	NA	TOXICOS EN LEVADURA 63 ATL63
AT5G58630	1.36	1.13	1.01	1.32	0.79	1.18	1.37	1.4	1.04	7.11	8.42	9.67	1.4	7.11	2.34442	2.52187	6.51232e-50	8.25063e-48	NA	TON1 RECRUITING MOTIF 31 TRM31
AT5G58660	1.29	1.86	1.84	1.59	1.61	1.52	1.56	1.91	1.94	5.35	4.28	6.14	1.94	4.28	1.14155	1.35678	1.15584e-11	1.68965e-10	yes	2-oxoglutarate (2OG) and Fe(II)-dependent oxygenase superfamily protein
AT5G58670	0.08	0.02	0.02	0.01	0.02	0.01	0.08	0.08	0.06	0.39	0.44	0.44	0.08	0.39	2.2854	2.31368	7.94219e-09	8.10037e-08	yes	PHOSPHOLIPASE C1 PLC1
AT5G58750	0.07	0.01	0.01	0.01	0.01	0.01	0.01	0.01	0.01	5.22	8.58	4.35	0.07	4.35	5.95752	5.8326	2.37709e-57	3.80412e-55	NA	NAD(P)-binding Rossmann-fold superfamily protein
AT5G58860	0.04	0.01	0.01	0.01	0.01	0.01	0.03	0.06	0.03	1.71	4.44	4.83	0.06	1.71	4.83289	5.17267	4.4666e-42	4.346e-40	yes	CYTOCHROME P450, FAMILY 86, SUBFAMILY A, POLYPEPTIDE 1 CYP86A1
AT5G58910	0.01	0.01	0.01	0.01	0.01	0.01	0.01	0.01	0.01	0.04	0.07	0.06	0.01	0.04	2	0.821204	0.00838955	0.0247485	yes	LACCASE 16 LAC16
AT5G59070	0.01	0.05	0.01	0.06	0.03	0.08	0.01	0.03	0.01	0.47	0.42	0.43	0.08	0.42	2.39232	2.62254	2.37249e-10	2.92948e-09	NA	UDP-Glycosyltransferase superfamily protein
AT5G59100	0.01	0.01	0.01	0.01	0.01	0.01	0.01	0.01	0.01	0.08	0.06	0.06	0.01	0.06	2.58496	1.38429	0.00026228	0.00117807	yes	Subtilisin-like serine endopeptidase family protein
AT5G59310	35.45	59.03	38.19	42.2	19.57	22.65	41.5	44.62	59.27	119.98	94.27	238.44	59.27	94.27	0.669497	1.46351	1.07963e-05	6.515e-05	yes	LIPID TRANSFER PROTEIN 4 LTP4
AT5G59320	212.17	216.6	288.44	235.21	124.89	153.95	189.09	234.3	207.55	437.83	474.25	519.31	288.44	437.83	0.6021	1.31517	2.30117e-17	5.94226e-16	yes	LIPID TRANSFER PROTEIN 3 LTP3
AT5G59520	2.7	2.2	2.66	1.37	1.37	1.96	2.38	2.06	2.73	18.79	15.53	13.77	2.73	13.77	2.33456	2.74759	2.97591e-31	1.895e-29	yes	ZRT_IRTLIKE PROTEIN 2 ZIP2
AT5G60190	5.55	5.81	5.57	6.51	4.67	5.37	4.92	4.08	4.22	11.35	11.7	12.71	6.51	11.35	0.801963	1.05239	2.16332e-21	7.72727e-20	NA	can cleave residues from the C-terminus of RUB1 to prepare it for conjugation to target proteins.
AT5G60200	15.93	12.63	11.37	17.51	13.32	18.3	16.86	15.01	12.79	51.89	63.29	35.41	18.3	35.41	0.952313	1.75013	8.05314e-29	4.59842e-27	yes	TARGET OF MONOPTEROS 6 TMO6
AT5G60520	0.01	0.05	0.04	0.01	0.01	0.01	0.01	0.1	0.06	2.74	4.66	3.31	0.1	2.74	4.7761	4.98482	1.80913e-42	1.78891e-40	NA	Late embryogenesis abundant (LEA) protein-related
AT5G60530	0.04	0.03	0.01	0.01	0.01	0.01	0.01	0.01	0.03	12.32	23.41	10.15	0.04	10.15	7.98726	7.01068	3.00569e-89	1.02977e-86	NA	late embryogenesis abundant protein-related _ LEA protein-related
AT5G60630	3.64	2.55	1.14	2.13	0.73	1.8	3.25	2.47	3.06	9.15	13.84	8.77	3.64	8.77	1.26864	1.85274	1.84575e-10	2.3179e-09	NA	unknown
AT5G60810	0.01	0.01	0.01	0.01	0.01	0.01	0.01	0.01	0.01	2.86	5.49	3.65	0.01	2.86	8.15987	4.28729	3.67021e-25	1.68767e-23	NA	ROOT MERISTEM GROWTH FACTOR 1 RGF1
AT5G60950	0.64	0.6	0.68	0.79	0.63	0.57	0.5	0.4	0.61	5.21	5.9	3.89	0.79	3.89	2.29985	2.92644	1.73586e-44	1.86012e-42	NA	COBRALIKE PROTEIN 5 PRECURSOR COBL5
AT5G61350	0.08	0.05	0.03	0.08	0.01	0.01	0.01	0.03	0.01	0.26	0.32	0.37	0.08	0.26	1.70044	2.0766	1.04002e-06	7.58804e-06	NA	Protein kinase superfamily protein
AT5G61550	0.04	0.01	0.04	0.02	0.01	0.02	0.02	0.04	0.01	0.22	0.45	0.25	0.04	0.22	2.45943	2.73411	1.60281e-11	2.29748e-10	NA	U-box domain-containing protein kinase family protein
AT5G61650	0.01	0.01	0.01	0.01	0.09	0.01	0.01	0.01	0.01	1.19	3.33	3.2	0.09	1.19	3.72489	3.76336	4.24427e-19	1.2841e-17	NA	CYCLIN P4
AT5G61850	0.39	0.56	0.27	0.25	0.32	0.29	0.22	0.36	0.26	1.01	0.85	0.87	0.56	0.85	0.602036	1.10578	9.14289e-05	0.000457333	yes	LEAFY LFY
AT5G61890	1.45	1.49	2.16	1.04	0.9	0.93	1.25	1.96	1.93	11.61	4.21	5.69	2.16	4.21	0.962789	1.759	1.60824e-09	1.80444e-08	yes	member of the ERF (ethylene response factor) subfamily B-1 of ERF_AP2 transcription factor family.
AT5G62150	0.01	0.01	0.11	0.01	0.12	0.01	0.01	0.01	0.24	1.71	0.49	0.82	0.24	0.49	1.02975	1.70632	6.81122e-05	0.000349395	NA	peptidoglycan-binding LysM domain-containing protein
AT5G62280	0.3	0.39	0.16	0.44	0.52	0.22	0.52	0.16	0.24	4.52	1.03	1.79	0.52	1.03	0.986061	2.11986	7.31444e-08	6.44651e-07	yes	Protein of unknown function (DUF1442)
AT5G62310	0.05	0.11	0.1	0.14	0.1	0.1	0.05	0.03	0.09	0.43	0.64	0.46	0.14	0.43	1.61891	2.07767	3.54281e-12	5.57793e-11	NA	INCOMPLETE ROOT HAIR ELONGATION IRE
AT5G62340	0.07	0.01	0.01	0.01	0.01	0.01	0.01	0.01	0.01	1.09	2.37	0.92	0.07	0.92	3.71621	3.12143	4.10278e-13	7.21099e-12	yes	Plant invertase_pectin methylesterase inhibitor superfamily protein
AT5G62420	0.01	0.06	0.07	0.12	0.1	0.01	0.05	0.2	0.05	0.63	2.46	0.95	0.2	0.63	1.65535	2.73229	3.2779e-11	4.56411e-10	yes	NAD(P)-linked oxidoreductase superfamily protein
AT5G62480	0.36	0.37	0.23	0.53	0.23	0.28	0.6	0.2	0.22	2.23	1.4	1.25	0.6	1.25	1.05889	1.89717	2.74226e-08	2.55871e-07	NA	GLUTATHIONE STRANSFERASE TAU 9 GSTU9
AT5G63270	0.01	0.01	0.01	0.01	0.01	0.01	0.01	0.01	0.01	1.25	3.17	0.75	0.01	0.75	6.22882	2.5724	2.11028e-09	2.33223e-08	yes	RPM1-interacting protein 4 (RIN4) family protein
AT5G64100	0.05	0.01	0.17	0.13	0.04	0.09	0.09	0.14	0.59	71.81	61.95	67.84	0.59	61.95	6.71425	5.39121	1.02694e-36	8.19025e-35	yes	Peroxidase superfamily protein
AT5G64120	1.8	2.53	14.03	1.76	1.77	1.69	3.87	5.83	7.62	142.36	21.8	46.64	14.03	21.8	0.635813	2.25487	1.71058e-07	1.42256e-06	yes	cell wall bound peroxidase that is induced by hypo-osmolarity
AT5G65090	0.01	0.01	0.01	0.01	0.01	0.02	0.01	0.01	0.02	0.1	0.15	0.09	0.02	0.09	2.16993	1.5918	0.000148492	0.000705346	NA	BRISTLED 1 BST1
AT5G65140	1.66	2.97	1.26	3.72	2.42	3.11	5.69	3.87	1.92	18.94	44.56	33.87	5.69	18.94	1.73494	3.13731	4.02647e-30	2.42435e-28	NA	TREHALOSE6PHOSPHATE PHOSPHATASE J TPPJ
AT5G65160	0.25	0.55	0.19	0.23	0.31	0.33	0.24	0.21	0.4	1.56	2.07	1.3	0.55	1.3	1.24101	2.20776	3.7515e-19	1.14355e-17	NA	TETRATRICOPEPTIDE REPEAT 14 TPR14
AT5G65207	60.73	69.31	102.95	29.54	26.34	19.53	32.5	121.78	157.81	279.57	517.53	377.24	157.81	279.57	0.825021	1.58298	0.000136257	0.000653996	NA	unknown protein
AT5G65300	1.27	2.72	4.38	3.47	1.5	2.6	2.92	4.37	1.82	7.18	6.88	7.42	4.38	6.88	0.651478	1.39188	3.56751e-07	2.81478e-06	yes	unknown protein
AT5G65670	128.35	153.17	139.62	141.48	131.51	118.24	115.03	103.04	120.09	261.72	310.11	309.9	153.17	261.72	0.77289	1.29554	3.80741e-72	9.54797e-70	NA	INDOLE3ACETIC ACID INDUCIBLE 9 IAA9
AT5G65690	0.01	0.02	0.02	0.01	0.01	0.01	0.01	0.02	0.02	0.25	0.51	0.51	0.02	0.25	3.64386	3.03202	5.24015e-13	9.05946e-12	yes	PHOSPHOENOLPYRUVATE CARBOXYKINASE 2 PCK2
AT5G66280	2.38	3.3	1.45	1.39	1.67	1.75	2.06	1.69	2	15.69	31.09	21.14	3.3	15.69	2.24931	3.22869	1.34008e-70	3.13436e-68	yes	GDPDMANNOSE 4,6DEHYDRATASE 1 GMD1
AT5G66300	2.2	2.05	1.39	1.84	1.58	1.45	1.74	2.15	2.03	5.93	6.15	4.98	2.2	4.98	1.17864	1.42213	5.42896e-16	1.24938e-14	yes	NAC DOMAIN CONTAINING PROTEIN 105 NAC105
AT5G66670	0.09	0.11	0.05	0.08	0.01	0.04	0.04	0.17	0.07	0.38	0.48	0.35	0.17	0.35	1.04182	1.65595	6.00363e-05	0.000311648	yes	Protein of unknown function (DUF677)
AT5G66690	0.18	0.1	0.16	0.11	0.12	0.08	0.11	0.27	0.23	1.73	3.26	2.1	0.27	1.73	2.67974	3.25126	1.94736e-26	9.70688e-25	yes	UGT72E2
AT5G66700	1.28	0.93	0.48	1.19	0.79	0.54	0.79	0.71	0.26	4.71	5.13	3.58	1.28	3.58	1.48382	2.19055	6.22768e-16	1.42286e-14	yes	HOMEOBOX 53 HB53
AT5G66870	0.79	1.21	0.86	0.93	0.66	0.98	0.74	0.96	0.64	2.13	2.8	1.85	1.21	1.85	0.612518	1.35233	2.2671e-15	4.96821e-14	yes	ASYMMETRIC LEAVES 2LIKE 1 ASL1
AT5G66920	5.18	4.03	5.98	4.06	2.56	3.91	3.38	4.59	3.97	19.35	23.83	21.45	5.98	19.35	1.69412	2.0474	1.18804e-37	9.79631e-36	NA	SKU5 SIMILAR 17 sks17
AT5G66940	6.3	7.8	5.81	7.25	3.78	5.1	6.07	4.28	3.03	52.96	63.85	60.36	7.8	52.96	2.76336	3.33479	1.02798e-93	4.03316e-91	yes	Dof-type zinc finger DNA-binding family protein
AT5G67400	0.01	0.05	0.01	0.01	0.01	0.04	0.01	0.01	0.01	3.77	5.67	4.55	0.05	3.77	6.23649	5.77335	2.86456e-58	4.80555e-56	yes	ROOT HAIR SPECIFIC 19 RHS19
AT5G67450	0.01	0.05	0.06	0.16	0.01	0.17	0.05	0.01	0.01	1.08	1.73	0.87	0.17	0.87	2.35548	2.70238	9.12754e-11	1.19562e-09	yes	ZINCFINGER PROTEIN 1 ZF1

## Sheet: TFsUP-140
ATG	log2FC (min/max)	log2FC (DeSeq)	padj	Gene_Symbol	TF family	PcG_target (Oh et al. 2008)
AT1G02030	0.819428	1.54909	0.000749723	C2H2-like zinc finger protein	C2H2	NA
AT1G05710	0.711631	1.00368	9.76539e-09	basic helix-loop-helix (bHLH) DNA-binding superfamily protein	bHLH	NA
AT1G09540	1.24793	1.62542	0.000695259	MYB DOMAIN PROTEIN 61 MYB61	MYB	NA
AT1G10480	1	1.36889	0.00405463	ZINC FINGER PROTEIN 5 ZFP5	C2H2	yes
AT1G12980	1.39616	2.13634	1.80948e-17	ENHANCER OF SHOOT REGENERATION 1 ESR1	ERF	yes
AT1G18835	2.45003	2.06823	1.1142e-05	MINI ZINC FINGER 3 MIF3	ZF-HD	yes
AT1G18860	1.58496	2.05149	8.63258e-06	WRKY DNABINDING PROTEIN 61 WRKY61	WRKY	yes
AT1G19850	0.778434	1.12055	2.50656e-31	MONOPTEROS MP	ARF	NA
AT1G23380	0.820739	0.899537	1.94241e-07	KNOTTED1LIKE HOMEOBOX GENE 6 KNAT6	TALE	yes
AT1G24590	3.34501	3.96006	7.22746e-51	DORNROSCHENLIKE DRNL	ERF	yes
AT1G25330	0.719892	1.67633	9.74445e-05	CESTA CES	bHLH	yes
AT1G26870	7.26679	5.04	1.47638e-35	FEZ FEZ	NAC	yes
AT1G26945	3.35453	3.4925	2.36888e-29	KIDARI KDR	bHLH	yes
AT1G27045	0.863533	1.57012	4.14362e-05	HOMEOBOX PROTEIN 54 ATHB54	HD-ZIP	NA
AT1G27740	4.58496	2.38487	2.40615e-07	ROOT HAIR DEFECTIVE 6LIKE 4 RSL4	bHLH	yes
AT1G29280	4.52505	4.84169	4.35865e-74	WRKY DNABINDING PROTEIN 65 WRKY65	WRKY	yes
AT1G31320	1.7705	2.03176	1.12881e-13	LOB DOMAINCONTAINING PROTEIN 4 LBD4	LBD	NA
AT1G32770	3.58496	1.29305	0.00206541	NAC DOMAIN CONTAINING PROTEIN 12 NAC012	NAC	yes
AT1G33280	8.23362	5.13148	3.12871e-36	NAC DOMAIN CONTAINING PROTEIN 15 NAC015	NAC	yes
AT1G34670	3.8679	3.37855	3.00282e-14	MYB DOMAIN PROTEIN 93 MYB93	MYB	yes
AT1G36060	1.21434	2.15831	6.99247e-12	member of the DREB subfamily A-6 of ERF_AP2 transcription factor family	ERF	yes
AT1G48000	0.770518	2.17037	4.63764e-09	MYB DOMAIN PROTEIN 112 MYB112	MYB	yes
AT1G49560	0.862411	1.15132	1.09466e-15	Homeodomain-like superfamily protein	G2-like	NA
AT1G51190	5.54844	5.53808	1.31654e-63	PLETHORA 2 PLT2	AP2	yes
AT1G51220	2.36923	2.59242	4.30758e-09	WIP DOMAIN PROTEIN 5 WIP5	C2H2	yes
AT1G61110	0.777608	0.999095	0.045394	NAC DOMAIN CONTAINING PROTEIN 25 NAC025	NAC	yes
AT1G62300	1.76482	2.89768	6.23679e-18	WRKY DNABINDING PROTEIN 06 WRKY06	WRKY	yes
AT1G62700	0.924449	1.12506	1.25438e-13	ARABIDOPSIS NAC DOMAIN CONTAINING PROTEIN 26 ANAC026	NAC	yes
AT1G64000	3.32193	1.27275	0.00225754	WRKY DNABINDING PROTEIN 56 WRKY56	WRKY	yes
AT1G66470	5.8646	6.18138	4.56409e-105	ROOT HAIR DEFECTIVE6 RHD6	bHLH	yes
AT1G66600	0.658963	1.2866	0.0091616	ABA OVERLY SENSITIVE MUTANT 3 ABO3	WRKY	NA
AT1G67260	1.15861	1.70481	7.93747e-22	TCP1	TCP	yes
AT1G68150	1.65711	2.4144	1.46561e-07	WRKY DNABINDING PROTEIN 09 WRKY09	WRKY	yes
AT1G68810	1.46234	2.24605	2.09065e-102	basic helix-loop-helix (bHLH) DNA-binding superfamily protein	bHLH	yes
AT1G69810	1.16439	2.22433	4.67091e-13	WRKY DNABINDING PROTEIN 36 WRKY36	WRKY	yes
AT1G70920	1.22677	2.16408	1.05185e-12	HOMEOBOXLEUCINE ZIPPER PROTEIN 18 HB18	HD-ZIP	yes
AT1G71200	0.910733	2.10237	7.9988e-06	basic helix-loop-helix (bHLH) DNA-binding superfamily protein	bHLH	NA
AT1G71520	1.14202	1.58619	0.00108147	member of the DREB subfamily A-5 of ERF_AP2 transcription factor family	ERF	yes
AT1G73410	1.32193	1.06411	0.0253908	MYB DOMAIN PROTEIN 54 MYB54	MYB	yes
AT1G74500	4.20122	4.55195	2.19774e-37	ACTIVATIONTAGGED BRI1BRASSINOSTEROIDINSENSITIVE 1SUPPRESSOR 1 BS1	bHLH	yes
AT1G74660	0.794706	1.24466	2.66208e-09	MINI ZINC FINGER 1 MIF1	ZF-HD	yes
AT1G75490	0.756957	1.7929	3.05989e-06	member of the DREB subfamily A-2 of ERF_AP2 transcription factor family.	ERF	yes
AT1G75520	0.605415	1.14501	1.40734e-07	SHIRELATED SEQUENCE 5 SRS5	SRS	yes
AT1G79580	5.88613	6.13449	1.02753e-84	SOMBRERO SMB	NAC	yes
AT2G01430	5.83591	6.43404	8.51792e-289	HOMEOBOXLEUCINE ZIPPER PROTEIN 17 HB17	HD-ZIP	yes
AT2G18060	1.27628	1.88474	3.52319e-23	VASCULAR RELATED NACDOMAIN PROTEIN 1 VND1	NAC	yes
AT2G18120	0.713208	1.04625	7.67209e-06	SHIRELATED SEQUENCE 4 SRS4	SRS	yes
AT2G23320	0.677156	1.13509	1.58521e-08	WRKY DNABINDING PROTEIN 15 WRKY15	WRKY	NA
AT2G26580	2.12423	3.20211	5.01992e-56	YABBY5 YAB5	YABBY	yes
AT2G30130	2.47805	2.51306	6.69544e-08	ASL5/LDB12	LBD	yes
AT2G30250	1.08342	1.37599	2.14508e-05	WRKY DNABINDING PROTEIN 25 WRKY25	WRKY	NA
AT2G30340	1.66297	1.87116	6.71805e-05	LOB DOMAINCONTAINING PROTEIN 13 LBD13	LBD	yes
AT2G33550	1.02628	1.42216	2.91544e-13	Homeodomain-like superfamily protein	Trihelix	NA
AT2G34140	1.03634	1.37277	0.00196666	Dof-type zinc finger DNA-binding family protein	Dof	yes
AT2G40470	5.62644	5.07584	5.26973e-55	LOB DOMAINCONTAINING PROTEIN 15 LBD15	LBD	yes
AT2G41130	1.78392	2.40734	2.78391e-82	basic helix-loop-helix (bHLH) DNA-binding superfamily protein	bHLH	yes
AT2G42430	2.79046	3.52261	1.02026e-46	LATERAL ORGAN BOUNDARIESDOMAIN 16 LBD16	LBD	yes
AT2G42440	2.45943	2.09075	7.06828e-06	ASYMMETRIC LEAVES 2LIKE 15 ASL15/LBD17	LBD	yes
AT2G42660	4.7318	4.15822	2.72316e-24	Homeodomain-like superfamily protein	G2-like	yes
AT2G45120	1.81558	1.99618	3.32559e-08	C2H2-like zinc finger protein	C2H2	NA
AT2G45410	2.72987	3.05599	1.55651e-68	LOB DOMAINCONTAINING PROTEIN 19 LBD19	LBD	yes
AT2G45420	4.36691	5.21836	3.13863e-110	LOB DOMAINCONTAINING PROTEIN 18 LBD18	LBD	yes
AT2G46130	1.70044	2.0163	1.47148e-05	WRKY DNABINDING PROTEIN 43 WRKY43	WRKY	NA
AT2G46590	1.27186	1.37152	1.09088e-53	DOF AFFECTING GERMINATION 2 DAG2	Dof	yes
AT2G46770	0.892085	1.08796	0.0020663	NAC SECONDARY WALL THICKENING PROMOTING FACTOR1 NST1	NAC	yes
AT2G46870	0.692624	1.07608	2.0524e-23	NGATHA1 NGA1	B3	yes
AT2G47260	0.725922	1.60154	3.02644e-34	WRKY DNABINDING PROTEIN 23 WRKY23	WRKY	yes
AT3G01970	0.689832	1.12899	2.67915e-07	WRKY DNABINDING PROTEIN 45 WRKY45	WRKY	NA
AT3G02940	1	1.37274	0.00205817	MYB DOMAIN PROTEIN 107 MYB107	MYB	yes
AT3G03260	1.35669	1.87566	1.42913e-14	HOMEODOMAIN GLABROUS 8 HDG8	HD-ZIP	yes
AT3G03660	5.59743	6.23516	3.82597e-216	WUSCHEL RELATED HOMEOBOX 11 WOX11	WOX	yes
AT3G04420	2.80735	1.16336	0.00419646	NAC DOMAIN CONTAINING PROTEIN 48 NAC048	NAC	yes
AT3G11260	1.72714	2.28605	6.88563e-38	WUSCHEL RELATED HOMEOBOX 5 WOX5	WOX	yes
AT3G12977	2.32193	3.04641	3.79184e-15	NAC (No Apical Meristem) domain transcriptional regulator superfamily protein	NAC	yes
AT3G18400	4.13386	4.49674	1.06643e-32	NAC DOMAIN CONTAINING PROTEIN 58 NAC058	NAC	yes
AT3G19070	0.736966	0.929391	0.0393077	Homeodomain-like superfamily protein	G2-like	yes
AT3G20880	4.99498	5.47188	1.29869e-53	WIP DOMAIN PROTEIN 4 WIP4	C2H2	yes
AT3G22100	2.45251	2.78402	1.61513e-10	basic helix-loop-helix (bHLH) DNA-binding superfamily protein	bHLH	NA
AT3G25790	4.08746	2.06658	6.4345e-06	myb-like transcription factor family protein	G2-like	yes
AT3G28857	0.615082	2.17068	8.3725e-08	PACLOBUTRAZOL RESISTANCE 5 PRE5	bHLH	NA
AT3G45610	0.927286	1.46639	3.06173e-09	DOF TRANSCRIPTION FACTOR 6 DOF6	Dof	yes
AT3G50260	1.12928	1.51053	0.00192122	COOPERATIVELY REGULATED BY ETHYLENE AND JASMONATE 1 CEJ1	ERF	yes
AT3G52440	4.70044	2.01438	9.37749e-06	Dof-type zinc finger DNA-binding family protein	Dof	yes
AT3G53600	4.70044	1.27275	0.00225754	C2H2-type zinc finger family protein	C2H2	NA
AT3G56770	0.794839	1.79254	1.42474e-12	basic helix-loop-helix (bHLH) DNA-binding superfamily protein	bHLH	yes
AT3G58190	1.80735	1.67852	0.000242986	LATERAL ORGAN BOUNDARIESDOMAIN 29 LBD29	LBD	yes
AT3G58780	0.927692	1.16554	7.75828e-30	SHATTERPROOF 1 SHP1	MIKC	yes
AT3G61850	0.856101	1.34181	7.66772e-25	DOF AFFECTING GERMINATION 1 DAG1	Dof	yes
AT4G01720	0.738672	1.52233	1.53057e-15	WRKY DNABINDING PROTEIN 47 WRKY47	WRKY	yes
AT4G05100	1.54382	1.93325	2.51285e-07	MYB DOMAIN PROTEIN 74 MYB74	MYB	yes
AT4G09460	1.44222	2.17052	4.58924e-24	MYB DOMAIN PROTEIN 6 MYB6	MYB	NA
AT4G11880	1	1.44704	1.64786e-10	AGAMOUSLIKE 14 AGL14	MIKC	yes
AT4G17785	5.12928	2.96926	1.03828e-10	MYB DOMAIN PROTEIN 39 MYB39	MYB	yes
AT4G17980	5.09311	5.40464	5.92415e-71	NAC DOMAIN CONTAINING PROTEIN 71 NAC071	NAC	NA
AT4G18450	5.83289	2.75321	2.48464e-09	member of the ERF (ethylene response factor) subfamily B-1 of ERF_AP2 transcription factor family.	ERF	yes
AT4G18880	0.659925	0.913797	1.95362e-07	HEAT SHOCK TRANSCRIPTION FACTOR A4A HSF A4A	HSF	NA
AT4G22070	2.08746	2.40926	1.55764e-07	WRKY DNABINDING PROTEIN 31 WRKY31	WRKY	yes
AT4G25400	1.14886	1.67267	0.000428913	basic helix-loop-helix (bHLH) DNA-binding superfamily protein	bHLH	yes
AT4G27330	0.95109	1.54231	1.19062e-05	SPOROCYTELESS SPL	NZZ/SPL	yes
AT4G28790	1.03086	1.68534	1.26025e-09	basic helix-loop-helix (bHLH) DNA-binding superfamily protein	bHLH	yes
AT4G28800	1.71621	1.95388	3.90215e-05	basic helix-loop-helix (bHLH) DNA-binding superfamily protein	bHLH	yes
AT4G32880	1.17562	1.61916	6.59687e-45	HOMEOBOX GENE 8 HB8	HD-ZIP	yes
AT4G33880	2.52356	2.19667	2.78274e-06	ROOT HAIR DEFECTIVE 6LIKE 2 RSL2	bHLH	yes
AT4G36160	1.39506	2.35799	1.40103e-15	NAC DOMAIN CONTAINING PROTEIN 76 NAC076	NAC	yes
AT4G36740	1.91557	2.40249	4.70718e-16	HOMEOBOX PROTEIN 40 HB40	HD-ZIP	yes
AT4G37780	1	1.54906	0.00151039	MYB DOMAIN PROTEIN 87 MYB87	MYB	yes
AT4G37850	1.58496	2.09935	7.09588e-06	basic helix-loop-helix (bHLH) DNA-binding superfamily protein	bHLH	yes
AT5G01200	0.607244	0.983692	2.905e-05	Duplicated homeodomain-like superfamily protein	MYB	yes
AT5G05770	3.10026	3.00761	1.57313e-11	WUSCHEL RELATED HOMEOBOX 7 WOX7	WOX	yes
AT5G06070	1.00685	2.07241	5.95558e-08	RABBIT EARS RBE	C2H2	yes
AT5G07310	2.4021	2.57981	2.48738e-08	member of the ERF (ethylene response factor) subfamily B-1 of ERF_AP2 transcription factor family.	ERF	yes
AT5G15130	1.73697	2.62005	8.46025e-09	WRKY DNABINDING PROTEIN 72 WRKY72	WRKY	yes
AT5G15160	2.00117	2.35354	7.40634e-34	BANQUO 2 BNQ2	bHLH	yes
AT5G16770	0.665581	1.57513	5.60996e-05	MYB DOMAIN PROTEIN 9 MYB9	MYB	yes
AT5G18270	2.78007	3.08106	2.27243e-50	ARABIDOPSIS NAC DOMAIN CONTAINING PROTEIN 87 ANAC087	NAC	yes
AT5G18560	3.07039	3.18817	3.80642e-13	PUCHI	ERF	yes
AT5G19790	0.736966	1.75435	0.000245777	RELATED TO AP2 11 RAP2.11	ERF	NA
AT5G22380	0.736966	1.11591	0.0148364	NAC DOMAIN CONTAINING PROTEIN 90 NAC090	NAC	yes
AT5G22570	1.41504	1.626	0.000512726	WRKY DNABINDING PROTEIN 38 WRKY38	WRKY	yes
AT5G22890	1.04574	1.67362	1.96634e-12	C2H2 and C2HC zinc fingers superfamily protein	C2H2	yes
AT5G23260	1.33628	2.00519	1.07277e-10	TRANSPARENT TESTA16 TT16	MIKC	yes
AT5G24800	1.06341	1.48713	7.33098e-20	BASIC LEUCINE ZIPPER 9 BZIP9	bZIP	NA
AT5G25190	1.20136	1.4547	8.16565e-10	ETHYLENE AND SALT INDUCIBLE 3 ESE3	ERF	NA
AT5G26930	5.08746	4.41793	1.43576e-26	GATA TRANSCRIPTION FACTOR 23 GATA23	GATA	NA
AT5G39820	5.26303	4.46123	2.22892e-25	NAC DOMAIN CONTAINING PROTEIN 94 NAC094	NAC	NA
AT5G47370	2.81157	3.08004	5.33451e-46	HAT2	HD-ZIP	NA
AT5G48560	1.05565	2.39341	5.13627e-24	basic helix-loop-helix (bHLH) DNA-binding superfamily protein	bHLH	NA
AT5G49300	0.749569	1.17439	9.38584e-11	GATA TRANSCRIPTION FACTOR 16 GATA16	GATA	NA
AT5G49620	1.22239	1.92446	5.94732e-09	MYB DOMAIN PROTEIN 78 MYB78	MYB	yes
AT5G52830	1.32636	2.35612	1.10787e-12	WRKY DNABINDING PROTEIN 27 WRKY27	WRKY	yes
AT5G56620	1.09257	1.98132	1.29875e-19	NAC DOMAIN CONTAINING PROTEIN 99 NAC099	NAC	yes
AT5G58010	4.48543	4.0038	1.02612e-21	LJRHL1LIKE 3 LRL3	bHLH	NA
AT5G60200	0.952313	1.75013	4.59842e-27	TARGET OF MONOPTEROS 6 TMO6	Dof	yes
AT5G61850	0.602036	1.10578	0.000457333	LEAFY LFY	LFY	yes
AT5G61890	0.962789	1.759	1.80444e-08	member of the ERF (ethylene response factor) subfamily B-1 of ERF_AP2 transcription factor family.	ERF	yes
AT5G66300	1.17864	1.42213	1.24938e-14	NAC DOMAIN CONTAINING PROTEIN 105 NAC105	NAC	yes
AT5G66700	1.48382	2.19055	1.42286e-14	HOMEOBOX 53 HB53	HD-ZIP	yes
AT5G66870	0.612518	1.35233	4.96821e-14	ASYMMETRIC LEAVES 2LIKE 1 ASL1	LBD	yes
AT5G66940	2.76336	3.33479	4.03316e-91	Dof-type zinc finger DNA-binding family protein	Dof	yes
AT5G67450	2.35548	2.70238	1.19562e-09	ZINCFINGER PROTEIN 1 ZF1	C2H2	yes

## Sheet: GO-genesUP
GO - GeneCodis (http://genecodis.cnb.csic.es/)
lowest level, min. support 3 genes, p(Bonferroni)<0.01
Biological Process
Items	Items_Details	Support	List size	Reference Support	Reference size	Relative enrichment	Hyp	pBonf	Hyp_c	Genes
GO:0009664	plant-type cell wall organization (BP)	12	1451	28	33602	9.92478	6.42646e-10	9.32479e-07	9.85391e-08	AT3G54590,AT5G35190,AT3G54580,AT4G13390,AT4G08400,AT5G06630,AT4G08410,AT2G24980,AT5G06640,AT1G23720,AT2G43150,AT3G15370
GO:0009831	plant-type cell wall modification involved in multidimensional cell growth (BP)	9	1451	26	33602	8.01617	8.17001e-07	0.00118547	4.69776e-05	AT2G40610,AT5G56320,AT2G39700,AT4G01630,AT1G65680,AT1G62980,AT1G12560,AT5G05290,AT5G02260
GO:0009828	plant-type cell wall loosening (BP)	12	1451	35	33602	7.93982	1.33068e-08	1.93082e-05	1.22423e-06	AT2G40610,AT5G56320,AT2G39700,AT4G17030,AT4G01630,AT1G69530,AT1G65680,AT1G62980,AT1G12560,AT5G05290,AT3G15370,AT5G02260
GO:0009630	gravitropism (BP)	8	1451	25	33602	7.4105	6.63995e-06	0.00963457	0.000254531	AT3G15540,AT1G73590,AT3G62100,AT3G17600,AT1G70940,AT2G46990,AT2G47000,AT3G14370
GO:0009826	unidimensional cell growth (BP)	20	1451	98	33602	4.72609	6.11596e-09	8.87426e-06	7.03335e-07	AT5G54510,AT2G40610,AT5G56320,AT1G12040,AT4G25420,AT2G39700,AT4G17030,AT4G01630,AT5G62310,AT1G69530,AT1G65680,AT1G62980,AT1G12560,AT5G05290,AT5G19530,AT5G47370,AT3G15370,AT1G17060,AT5G51810,AT5G02260
GO:0009733	response to auxin stimulus (BP)	54	1451	267	33602	4.6836	1.55414e-21	2.25506e-18	7.14902e-19	AT4G31320,AT5G20820,AT1G26870,AT5G54510,AT5G65670,AT2G33310,AT3G15540,AT1G77690,AT5G57420,AT2G01200,AT2G23170,AT4G09530,AT1G24590,AT1G47510,AT1G80390,AT1G52830,AT1G09540,AT3G11260,AT4G34760,AT5G42410,AT2G14960,AT5G43700,AT2G22810,AT1G74660,AT3G62100,AT4G14550,AT3G17600,AT4G36740,AT3G04730,AT2G46990,AT4G32810,AT4G32280,AT1G59500,AT1G27740,AT1G19850,AT1G15580,AT4G13790,AT4G33880,AT4G38860,AT4G29080…
GO:0048364	root development (BP)	20	1451	105	33602	4.41101	2.11453e-08	3.06818e-05	1.62114e-06	AT1G23080,AT1G47485,AT1G73590,AT3G53480,AT2G18470,AT1G31880,AT3G62100,AT3G17600,AT5G60200,AT1G51190,AT5G10720,AT1G70940,AT2G46990,AT5G48000,AT1G52240,AT1G19850,AT5G48010,AT5G66700,AT5G01490,AT3G14370
GO:0035556	intracellular signal transduction (BP)	16	1451	98	33602	3.78087	4.5043e-06	0.00653574	0.000188362	AT1G73010,AT2G02690,AT5G55800,AT1G58037,AT2G02680,AT3G07000,AT5G54030,AT1G13680,AT3G27500,AT5G54040,AT5G43030,AT5G55780,AT2G02620,AT3G46800,AT3G46810,AT5G43040
GO:0010200	response to chitin (BP)	19	1451	127	33602	3.46456	2.31035e-06	0.00335232	0.000106276	AT1G75490,AT2G35930,AT1G66160,AT5G22890,AT3G52450,AT2G23320,AT4G01350,AT3G53600,AT3G50260,AT3G56770,AT3G28210,AT4G18880,AT5G09800,AT4G18450,AT2G18060,AT1G62300,AT5G67450,AT3G19380,AT1G71520
GO:0006979	response to oxidative stress (BP)	28	1451	235	33602	2.75923	1.30284e-06	0.00189042	6.65897e-05	AT1G05240,AT2G18980,AT1G05250,AT5G17820,AT1G34510,AT5G67400,AT1G14870,AT3G32980,AT4G08780,AT5G14130,AT5G20230,AT1G52200,AT5G05340,AT1G30870,AT5G64100,AT4G31760,AT5G06720,AT5G22410,AT4G30170,AT2G22420,AT2G18140,AT3G49960,AT2G48150,AT2G43480,AT5G44380,AT1G68850,AT4G37520,AT3G01420
GO:0055114	oxidation-reduction process (BP)	66	1451	644	33602	2.37332	9.56788e-11	1.3883e-07	2.20061e-08	AT5G08250,AT1G06090,AT3G29250,AT1G05240,AT2G46750,AT2G18980,AT3G22360,AT1G12740,AT4G15360,AT1G05250,AT5G17820,AT2G46760,AT3G14680,AT1G34510,AT5G67400,AT2G30670,AT5G62420,AT5G23980,AT4G25090,AT4G22110,AT3G26770,AT5G58910,AT2G37700,AT5G01050,AT3G32980,AT4G08780,AT5G14130,AT2G27000,AT4G15300,AT5G05340,AT3G01900,AT1G22440,AT1G30870,AT2G23630,AT5G64100,AT2G20800,AT2G29340,AT5G42590,AT4G31760,AT1G50560…
GO:0006355	regulation of transcription, DNA-dependent (BP)	112	1451	1563	33602	1.65942	1.08189e-07	0.000156982	7.10954e-06	AT4G28800,AT1G62700,AT5G18270,AT1G05710,AT3G25790,AT2G01430,AT3G12977,AT1G12980,AT1G70920,AT1G75490,AT1G66600,AT5G22380,AT4G37850,AT2G46130,AT5G05770,AT1G24590,AT3G04420,AT5G19790,AT3G06640,AT5G16770,AT5G66940,AT5G22890,AT5G61890,AT1G80390,AT1G29280,AT5G48560,AT4G01720,AT3G57040,AT1G71200,AT1G61110,AT4G36160,AT5G15130,AT1G09540,AT5G66870,AT3G19070,AT5G39820,AT5G06070,AT1G02030,AT3G02940,AT5G25190…
Molecular Function
Items	Items_Details	Support	List size	Reference Support	Reference size	Relative enrichment	Hyp	pBonf	Hyp_c	Genes
GO:0010279	indole-3-acetic acid amido synthetase activity (MF)	5	1451	6	33602	19.2982	8.62845e-07	0.00125199	4.67375e-05	AT5G54510,AT2G23170,AT1G59500,AT4G27260,AT4G37390
GO:0008083	growth factor activity (MF)	7	1451	15	33602	10.807	1.30839e-06	0.00189847	5.31533e-05	AT1G13590,AT1G13620,AT3G02240,AT2G04025,AT5G51451,AT5G60810,AT3G30350
GO:0005199	structural constituent of cell wall (MF)	15	1451	33	33602	10.5263	1.56965e-12	2.27756e-09	1.27534e-10	AT3G54590,AT1G12040,AT5G35190,AT3G54580,AT4G13390,AT4G08400,AT5G06630,AT4G08410,AT2G24980,AT2G15880,AT5G06640,AT1G23720,AT2G43150,AT3G22800,AT1G62440
GO:0004601	peroxidase activity (MF)	29	1451	85	33602	7.9009	8.74911e-19	1.2695e-15	2.84346e-16	AT1G05240,AT2G38380,AT2G18980,AT1G05250,AT5G17820,AT1G34510,AT5G67400,AT4G25090,AT3G32980,AT4G08780,AT5G14130,AT5G05340,AT1G30870,AT5G64100,AT4G31760,AT5G06720,AT1G19230,AT5G22410,AT4G30170,AT5G64120,AT2G22420,AT2G18140,AT3G49960,AT2G37130,AT4G08770,AT2G38390,AT2G43480,AT1G68850,AT4G37520
GO:0008289	lipid binding (MF)	18	1451	108	33602	3.85964	8.51232e-07	0.00123514	5.53301e-05	AT4G15160,AT5G48485,AT2G48140,AT4G22610,AT5G07510,AT3G22620,AT5G59320,AT5G38170,AT5G01870,AT5G07530,AT5G55410,AT2G48130,AT5G07520,AT5G59310,AT2G18370,AT5G38195,AT4G22470,AT3G22600
GO:0008194	UDP-glycosyltransferase activity (MF)	16	1451	100	33602	3.70525	5.89789e-06	0.00855784	0.000191681	AT5G05860,AT4G15280,AT2G26480,AT3G46720,AT5G66690,AT3G55700,AT2G29750,AT2G15480,AT3G55710,AT3G46700,AT3G46690,AT2G29740,AT3G21800,AT3G43190,AT1G10400,AT4G34131
GO:0020037	heme binding (MF)	45	1451	283	33602	3.68234	4.169e-14	6.04922e-11	4.51642e-12	AT5G08250,AT1G05240,AT2G38380,AT2G18980,AT1G12740,AT4G15360,AT1G05250,AT5G17820,AT3G14680,AT1G34510,AT5G67400,AT4G15393,AT5G09970,AT4G37370,AT3G32980,AT4G08780,AT5G14130,AT2G27000,AT4G15300,AT3G01900,AT1G30870,AT5G64100,AT5G42590,AT4G31760,AT1G50560,AT5G57220,AT5G06720,AT1G74110,AT2G14100,AT5G22410,AT1G73340,AT4G30170,AT1G55940,AT2G22420,AT2G18140,AT3G49960,AT2G37130,AT2G27010,AT4G08770,AT2G38390…
GO:0019825	oxygen binding (MF)	28	1451	231	33602	2.80701	9.22455e-07	0.00133848	4.28282e-05	AT5G08250,AT3G26830,AT1G12740,AT4G15360,AT3G14680,AT4G37400,AT5G58860,AT2G16060,AT5G09970,AT4G37370,AT2G27000,AT4G15300,AT3G01900,AT5G42590,AT1G50560,AT5G57220,AT5G48000,AT1G74110,AT4G19230,AT2G14100,AT2G26710,AT1G73340,AT1G55940,AT2G27010,AT1G17060,AT4G15350,AT5G24960,AT1G13080
GO:0009055	electron carrier activity (MF)	37	1451	362	33602	2.36696	1.31225e-06	0.00190407	4.73868e-05	AT5G08250,AT1G30760,AT1G12740,AT4G15360,AT1G30700,AT3G14680,AT3G60280,AT4G25090,AT2G34790,AT4G15393,AT1G30730,AT5G09970,AT4G37370,AT2G27000,AT5G20230,AT4G15300,AT3G01070,AT3G01900,AT2G44790,AT1G30720,AT5G42590,AT1G50560,AT5G57220,AT5G07475,AT4G20860,AT1G74110,AT2G14100,AT1G19230,AT1G73340,AT1G55940,AT2G27010,AT1G72230,AT5G44380,AT4G15350,AT1G03850,AT5G24960,AT1G13080
GO:0003700	sequence-specific DNA binding transcription factor activity (MF)	147	1451	1674	33602	2.03357	1.73098e-16	2.51165e-13	2.81284e-14	AT4G28800,AT1G62700,AT5G18270,AT1G05710,AT1G26870,AT3G25790,AT2G01430,AT5G61850,AT5G65670,AT1G12980,AT2G33310,AT1G70920,AT3G15540,AT5G57420,AT1G75490,AT1G66600,AT2G01200,AT5G22380,AT4G37850,AT2G46130,AT5G05770,AT1G24590,AT3G04420,AT1G32770,AT5G19790,AT5G16770,AT5G66940,AT5G22890,AT5G61890,AT1G80390,AT1G29280,AT1G52830,AT5G48560,AT4G01720,AT1G71200,AT1G61110,AT4G36160,AT5G15130,AT1G09540,AT3G11260…
Cellular component
Items	Items_Details	Support	List size	Reference Support	Reference size	Relative enrichment	Hyp	pBonf	Hyp_c	Genes
GO:0005615	extracellular space (CC)	8	1451	17	33602	10.8978	2.03378e-07	0.000295101	3.35574e-06	AT3G02240,AT5G10130,AT5G51451,AT3G30350,AT2G04025,AT5G60810,AT4G30140,AT1G13620
GO:0005576	extracellular region (CC)	25	1451	93	33602	6.22522	1.10824e-13	1.60806e-10	7.31436e-12	AT5G05290,AT4G30320,AT5G57625,AT4G33730,AT3G15370,AT1G75450,AT2G19990,AT1G53830,AT1G62980,AT1G50060,AT2G40610,AT5G07510,AT4G12390,AT4G17030,AT1G65680,AT4G01630,AT1G48930,AT5G07520,AT1G12560,AT4G14630,AT4G25790,AT1G64390,AT5G56320,AT1G68765,AT5G07530
GO:0031225	anchored to membrane (CC)	31	1451	237	33602	3.02908	4.33062e-08	6.28373e-05	1.42911e-06	AT5G20230,AT2G44790,AT5G41280,AT2G48140,AT5G49270,AT1G23040,AT5G40730,AT3G29810,AT5G41290,AT5G26290,AT2G20520,AT5G14150,AT5G53250,AT3G01730,AT1G72230,AT3G15720,AT1G63580,AT2G48130,AT3G01070,AT3G60280,AT1G05450,AT4G38140,AT1G56320,AT2G22470,AT3G22600,AT1G70170,AT5G26300,AT1G26450,AT5G07475,AT5G19230,AT3G06360
GO:0005618	cell wall (CC)	45	1451	432	33602	2.41227	5.65006e-08	8.19824e-05	1.24301e-06	AT2G16060,AT2G19150,AT5G64100,AT4G25810,AT5G04970,AT1G17860,AT1G04040,AT1G71380,AT4G25820,AT5G64120,AT4G01700,AT3G62680,AT4G26140,AT5G19550,AT4G16260,AT1G11580,AT2G38870,AT5G47550,AT5G48070,AT3G32980,AT3G14060,AT3G10710,AT5G44380,AT5G17820,AT5G59320,AT5G04960,AT2G34790,AT5G57540,AT4G33810,AT4G28850,AT2G18140,AT1G09560,AT5G59100,AT4G25900,AT5G38930,AT5G38940,AT1G47960,AT5G05340,AT3G44990,AT2G46740…

## Sheet: genesDOWN-240
Table S2: Gene expression changes in treated compared to non-treated clf swn shoot explants (cs-WA/cs-ctrl; cs-M).
ATG	RPKM_cs_C0_1	RPKM_cs_C0_2	RPKM_cs_C0_3	RPKM_cs_C1_1	RPKM_cs_C1_2	RPKM_cs_C1_3	RPKM_cs_C2_1	RPKM_cs_C2_2	RPKM_cs_C2_3	RPKM_cs_Inj_Aux_1	RPKM_cs_Inj_Aux_2	RPKM_cs_Inj_Aux_3	min control	max sample	log2FC (max/min)	log2FC (DeSeq)	pvalue	padj	PcG_target (Oh et al. 2008)	gene_symbol
AT1G02190	22.61	28.16	24.43	36.96	25.15	40.84	28.52	19.64	14.01	4.54	4.28	6.61	14.01	6.61	-1.08373	-2.12052	2.57437e-28	1.42646e-26	yes	Fatty acid hydroxylase superfamily
AT1G02800	10.59	12.94	6.5	11.34	7.7	12.52	10.7	5.47	4.77	1.57	2.06	1.54	4.77	2.06	-1.21134	-2.32509	1.48142e-34	1.07569e-32	NA	CELLULASE 2 CEL2
AT1G03020	0.81	0.67	0.82	1.21	0.53	0.63	0.4	1.44	0.44	0.01	0.01	0.01	0.4	0.01	-5.32193	-1.3838	0.00131012	0.00488858	yes	Thioredoxin superfamily protein
AT1G08160	1.74	1.57	2.06	1.4	1.4	3.25	1.97	1.64	1.96	0.56	0.67	0.36	1.4	0.67	-1.06319	-1.48	5.97012e-07	4.54687e-06	yes	Late embryogenesis abundant (LEA) hydroxyproline-rich glycoprotein family
AT1G09440	2.33	2.05	2.4	2.45	1.72	3.15	2	1.45	2.12	0.21	0.29	0.42	1.45	0.42	-1.78759	-2.6396	6.23029e-24	2.65415e-22	NA	Protein kinase superfamily protein
AT1G10682	59.79	54.13	58.38	58.57	45.36	44.78	65.57	50.46	52.23	20.09	21.07	18.96	44.78	21.07	-1.08766	-1.30098	6.72778e-17	1.67849e-15	yes	other RNA
AT1G12845	14.73	18.49	19.74	19.2	15.96	17.54	14.62	15.03	17.67	7.77	7.87	9.34	14.62	9.34	-0.646449	-0.925887	2.52572e-11	3.56163e-10	NA	unknown protein
AT1G14430	3.4	2.92	2.33	3.45	2.54	4.09	4.77	2.24	2	1.22	0.91	1.05	2	1.22	-0.713119	-1.42185	7.54514e-12	1.13504e-10	yes	glyoxal oxidase-related protein
AT1G15380	1.85	1.12	0.8	0.91	0.78	1.01	1.66	0.83	0.99	0.44	0.17	0.15	0.78	0.44	-0.825971	-1.67816	2.13372e-06	1.47325e-05	NA	GLYOXYLASE I 4 GLYI4
AT1G15830	3.49	5.57	5.13	5.4	3.57	5.73	4.8	3.88	4.09	1.63	1.98	1.85	3.49	1.98	-0.817727	-1.32048	1.91742e-14	3.83562e-13	NA	unknown protein
AT1G17010	0.97	0.26	0.51	0.2	0.28	0.2	0.52	0.35	0.27	0.07	0.1	0.06	0.2	0.1	-1	-1.36816	0.000886423	0.00346883	yes	2-oxoglutarate (2OG) and Fe(II)-dependent oxygenase superfamily protein
AT1G18870	0.29	0.55	0.17	0.39	0.6	0.6	0.44	0.53	0.48	0.09	0.02	0.07	0.17	0.09	-0.917538	-2.06517	2.47254e-08	2.32757e-07	NA	ISOCHORISMATE SYNTHASE 2 ICS2
AT1G22330	3.59	3.78	3.02	1.53	2.03	2.1	1.9	1.76	1.27	0.61	0.6	0.46	1.27	0.61	-1.05795	-1.73557	1.19551e-12	1.98775e-11	NA	RNA-binding (RRM_RBD_RNP motifs) family protein
AT1G22340	0.86	0.46	0.33	0.85	0.65	0.62	1.08	0.31	0.33	0.19	0.08	0.13	0.31	0.19	-0.706269	-1.47614	0.000111249	0.000545261	yes	UDPGLUCOSYL TRANSFERASE 85A7 UGT85A7
AT1G24070	5.76	7.05	5.63	7.64	3.98	5.09	5.2	4.88	4.31	2.61	2.58	1.93	3.98	2.61	-0.608719	-1.30065	5.7869e-28	3.12814e-26	yes	CELLULOSE SYNTHASELIKE A10 CSLA10
AT1G25425	4.21	3.19	3.24	3.05	2.37	3.32	2.9	1.92	3.6	0.8	0.59	0.52	1.92	0.8	-1.26303	-2.12799	1.45697e-11	2.1008e-10	NA	CLAVATA3_ESRRELATED 43 CLE43
AT1G27030	98.33	103.08	106.67	113.24	71.61	80.87	98.39	76.35	80.09	17.64	26.28	17.42	71.61	26.28	-1.4462	-2.41982	1.47761e-168	1.63377e-165	yes	unknown protein
AT1G28260	4.55	4.87	3.76	7	6.47	8.28	5.58	4.23	4.15	1.78	1.45	1.65	3.76	1.78	-1.07886	-1.55853	2.10813e-16	4.9932e-15	NA	Telomerase activating protein Est1
AT1G28570	3.98	3.31	3.29	3.78	2.54	3.6	4.41	3.17	3.53	0.5	1	1.09	2.54	1.09	-1.2205	-1.81208	1.63576e-16	3.92404e-15	NA	SGNH hydrolase-type esterase superfamily protein
AT1G28610	2.76	2.75	2.94	4.01	2.95	2.99	3.08	2.46	2.33	0.45	0.59	0.88	2.33	0.88	-1.40475	-2.17916	2.08036e-24	9.18416e-23	yes	GDSL-like Lipase_Acylhydrolase superfamily protein
AT1G29395	20.02	15.73	26.31	30.8	21.93	30.49	23.53	12.51	14.43	3.33	3.44	3.01	12.51	3.44	-1.8626	-2.50075	1.08923e-36	8.64343e-35	NA	COLD REGULATED 314 INNER MEMBRANE 1 COR413IM1
AT1G30280	0.4	0.42	0.2	0.23	0.38	0.18	0.53	0.35	0.15	0.07	0.01	0.03	0.15	0.07	-1.09954	-1.80072	1.43714e-05	8.50777e-05	NA	Chaperone DnaJ-domain superfamily protein
AT1G31040	3.34	2.9	1.98	2.04	2.15	2.62	2.59	2.96	2.23	0.71	1.3	0.72	1.98	1.3	-0.606989	-1.60966	3.25874e-15	7.00255e-14	yes	PLATZ transcription factor family protein
AT1G31550	3.94	2.82	2.6	2.51	2.75	2.69	2.71	2.61	1.8	1.02	0.59	0.49	1.8	1.02	-0.819428	-1.61671	3.61606e-11	4.98926e-10	NA	GDSL-like Lipase_Acylhydrolase superfamily protein
AT1G31770	24.61	14.39	19.26	9.85	10.25	14.15	19.4	17.08	22.03	3.62	6.39	5.9	9.85	6.39	-0.624308	-1.52675	6.0049e-11	8.05233e-10	yes	ATPBINDING CASSETTE G14 ABCG14
AT1G32450	0.19	0.11	0.17	0.19	0.16	0.13	0.22	0.1	0.1	0.01	0.01	0.02	0.1	0.02	-2.32193	-1.89686	2.52816e-06	1.72746e-05	yes	NITRATE TRANSPORTER 1.5 NRT1.5
AT1G50280	1.96	2.11	1.22	1.74	1.38	2.3	1.38	1.19	1.15	0.14	0.18	0.11	1.15	0.18	-2.67557	-2.9256	1.22896e-23	5.11892e-22	NA	Phototropic-responsive NPH3 family protein
AT1G52040	16.65	18.37	4.58	16.33	24.52	22.38	16.55	9.86	11.56	1.36	0.37	0.76	4.58	1.36	-1.75174	-3.05013	1.41222e-17	3.68983e-16	yes	MYROSINASEBINDING PROTEIN 1 MBP1
AT1G52190	8.08	7.51	6.76	5.37	4.87	5.54	5.18	3.58	4.43	2.08	1.35	1.64	3.58	2.08	-0.783376	-1.52676	3.27066e-20	1.08391e-18	yes	Major facilitator superfamily protein
AT1G52400	76.52	76.52	48.09	75.08	84.04	74.99	96.62	59.65	60.88	12.07	8.91	11.12	48.09	12.07	-1.99431	-2.54673	8.15983e-51	1.06714e-48	yes	BETA GLUCOSIDASE 18 BGLU18
AT1G52410	22.81	17.55	11.81	13.59	12.72	15.3	20.08	15.42	11.34	7.04	4.17	5.12	11.34	7.04	-0.687773	-1.54359	1.24526e-12	2.06764e-11	NA	TSKASSOCIATING PROTEIN 1 TSA1
AT1G53080	0.74	0.56	0.21	2.15	1.4	0.41	0.98	0.21	0.42	0.08	0.01	0.01	0.21	0.08	-1.39232	-1.74533	5.35216e-05	0.000281191	yes	Legume lectin family protein
AT1G54820	1.22	1.29	1.21	1.4	1.36	1.75	1.73	0.75	0.88	0.33	0.36	0.36	0.75	0.36	-1.05889	-1.66626	1.1732e-10	1.50995e-09	NA	Protein kinase superfamily protein
AT1G55370	6.8	6.05	3.68	7.74	6.25	8.57	7.57	4.78	4.91	1.61	1.9	2.25	3.68	2.25	-0.709781	-1.64243	3.11527e-18	8.74037e-17	NA	NDHDEPENDENT CYCLIC ELECTRON FLOW 5 NDF5
AT1G57980	1.01	0.63	0.95	0.62	0.6	0.64	0.52	0.74	0.72	0.15	0.27	0.28	0.52	0.28	-0.893085	-1.40494	4.14329e-05	0.000222436	NA	Nucleotide-sugar transporter family protein
AT1G58460	7.86	7.61	9.65	3.63	3.77	4.15	3.92	2.75	4.04	1.46	0.98	0.77	2.75	1.46	-0.913463	-1.96579	3.82003e-11	5.25578e-10	yes	unknown protein
AT1G62480	361.15	305.08	237.14	379.92	257.81	420	724.65	594.98	480.41	51.13	76.14	60.99	237.14	76.14	-1.63901	-2.49406	5.70956e-15	1.20143e-13	NA	Vacuolar calcium-binding protein-related
AT1G66390	0.51	0.4	0.3	1.27	1.02	1.17	1.78	1.19	0.42	0.12	0.01	0.11	0.3	0.12	-1.32193	-2.02322	1.21863e-06	8.80925e-06	yes	MYB DOMAIN PROTEIN 90 MYB90
AT1G67110	0.23	0.21	0.62	0.12	0.1	0.23	0.23	0.1	0.18	0.04	0.04	0.02	0.1	0.04	-1.32193	-1.68361	5.07874e-05	0.000267925	yes	CYTOCHROME P450. FAMILY 735. SUBFAMILY A. POLYPEPTIDE 2 CYP735A2
AT1G67750	52.27	43.06	44.33	63.79	38.14	67.22	51.44	40.83	42.97	6.44	7.38	8.02	38.14	8.02	-2.24963	-2.95967	6.59501e-88	2.19758e-85	yes	Pectate lyase family protein
AT1G67810	14.99	15.94	12.2	25.58	17.58	19.36	16.42	19.5	9.34	5.06	4.67	3.19	9.34	5.06	-0.884285	-1.67116	5.49792e-16	1.26286e-14	yes	SULFUR E2 SUFE2
AT1G68570	4.82	4.84	9.69	5.23	4.76	4.95	4.37	2.15	3.65	0.76	0.79	0.91	2.15	0.91	-1.2404	-2.41492	3.57871e-29	2.06775e-27	NA	Major facilitator superfamily protein
AT1G69440	7.04	6.41	5.16	5.14	4.43	7.49	7.7	5.75	5.19	1.82	1.71	1.9	4.43	1.9	-1.22131	-1.61357	3.82455e-35	2.84502e-33	NA	ARGONAUTE7 AGO7
AT1G70640	0.7	0.21	0.16	0.46	0.2	0.56	0.28	0.41	0.5	0.1	0.01	0.09	0.16	0.1	-0.678072	-1.31121	0.00234918	0.00819501	yes	octicosapeptide_Phox_Bem1p (PB1) domain-containing protein
AT1G70820	3.91	2.97	2.77	4.84	3.48	4.84	3.82	1.75	2.51	0.47	0.52	0.54	1.75	0.54	-1.69632	-2.40146	5.0865e-24	2.18603e-22	NA	phosphoglucomutase. putative _ glucose phosphomutase. putative
AT1G70830	892.76	736.89	924.25	1032.17	592.32	860.87	700.14	517.12	572.95	242.8	283.35	248.82	517.12	283.35	-0.867914	-1.54572	1.94195e-41	1.84523e-39	yes	MLPLIKE PROTEIN 28 MLP28
AT1G73680	20.03	29.41	17.68	18.27	21.89	24.09	18.48	21.08	19.35	10.21	10.11	8.69	17.68	10.21	-0.792135	-0.976745	5.12835e-11	6.93424e-10	NA	ALPHA DIOXYGENASE ALPHA DOX2
AT1G75780	53.75	46.45	49.92	64.36	47.06	50.83	51.78	42.88	35.33	12.6	16.24	10.68	35.33	16.24	-1.12134	-1.7174	1.49651e-64	3.00849e-62	yes	TUBULIN BETA1 CHAIN TUB1
AT1G77380	12.45	9.36	12.32	14.84	8.89	12.58	22.77	9.9	8.97	5.19	5.59	4.74	8.89	5.59	-0.669335	-1.12695	3.49531e-11	4.83637e-10	NA	AMINO ACID PERMEASE 3 AAP3
AT1G77870	4.63	5.2	5.65	4.03	3.65	4.1	6.12	4.64	4.72	0.47	0.54	0.4	3.65	0.54	-2.75687	-2.83263	2.84253e-22	1.08718e-20	NA	MEMBRANEANCHORED UBIQUITINFOLD PROTEIN 5 PRECURSOR MUB5
AT2G01520	0.52	1.14	0.95	1.4	2.22	1.68	0.82	1.47	1.51	0.1	0.18	0.06	0.52	0.18	-1.53051	-2.28351	2.30168e-09	2.52884e-08	yes	MLPLIKE PROTEIN 328 MLP328
AT2G01918	1.15	1.68	1.68	2.56	2.35	3.29	2.36	1.5	1.81	0.21	0.35	0.43	1.15	0.43	-1.41923	-2.14827	6.1911e-13	1.0613e-11	NA	PSBQLIKE 3 PQL3
AT2G03550	25.15	19.64	23.15	27.38	23.76	33.49	31.21	26.47	26.1	11.7	9.8	12.92	19.64	12.92	-0.604189	-1.25663	2.71049e-15	5.90794e-14	yes	alpha_beta-Hydrolases superfamily protein
AT2G10940	46.71	43.86	50.4	49.9	35.45	57.89	40.44	20.13	26.04	7.38	5.37	6.25	20.13	7.38	-1.44765	-2.61086	6.50542e-40	5.97148e-38	yes	Bifunctional inhibitor_lipid-transfer protein_seed storage 2S albumin superfamily protein
AT2G15620	61.38	68.06	72.61	83.2	57.16	85.87	85.09	73.91	64.23	29.59	32.62	33.13	57.16	33.13	-0.786868	-1.05931	2.86053e-15	6.21828e-14	NA	NITRITE REDUCTASE 1 NIR1
AT2G18300	0.44	0.21	0.41	0.15	0.13	0.27	0.34	0.24	0.25	0.01	0.05	0.06	0.13	0.06	-1.11548	-1.6076	0.000102819	0.00050866	NA	basic helix-loop-helix (bHLH) DNA-binding superfamily protein
AT2G19660	0.66	0.61	0.72	0.39	0.38	0.32	0.41	0.58	0.43	0.12	0.18	0.13	0.32	0.18	-0.830075	-1.44722	6.35271e-05	0.000328787	yes	Cysteine_Histidine-rich C1 domain family protein
AT2G20180	7.68	7.43	7.65	7.81	7.78	6.98	5.19	5.01	5.01	0.69	1.15	1.39	5.01	1.39	-1.84973	-2.42118	7.27719e-39	6.32206e-37	NA	PHYTOCHROME INTERACTING FACTOR 3LIKE 5 PIL5
AT2G21210	5.25	7.87	5.61	8.35	6.21	8.54	9.02	6.44	13.58	1.36	0.75	1.82	5.25	1.82	-1.52838	-2.24409	8.58983e-15	1.77979e-13	NA	Putative auxin-regulated protein
AT2G23000	6.21	7.9	4.3	8.11	8.19	6.99	6.98	5.86	5.9	1.69	1.8	2.18	4.3	2.18	-0.980009	-1.67143	3.16624e-30	1.91114e-28	NA	SERINE CARBOXYPEPTIDASELIKE 10 scpl10
AT2G26690	9.71	6.61	3.21	7.38	6.47	7.14	8.33	5.66	5.09	1.36	1.26	1.32	3.21	1.36	-1.23897	-2.2569	1.09749e-24	4.91646e-23	NA	Major facilitator superfamily protein
AT2G27402	10.83	14.85	12.51	20.46	17.74	21.51	15.13	9.13	13.09	1.86	3.61	2.3	9.13	3.61	-1.33862	-2.51009	5.18365e-28	2.80829e-26	NA	BEST Arabidopsis thaliana protein match is: plastid transcriptionally active 18 (TAIR:AT2G32180.1)
AT2G28120	5.21	2.92	4.75	2.92	2.43	2.49	2.91	2.47	2.88	1.32	0.77	0.79	2.43	1.32	-0.880418	-1.70495	7.99058e-12	1.19687e-10	yes	Major facilitator superfamily protein
AT2G29290	0.87	0.83	0.43	0.4	0.7	0.4	0.39	0.57	0.41	0.2	0.08	0.15	0.39	0.2	-0.963474	-1.39997	0.000143371	0.000683554	NA	NAD(P)-binding Rossmann-fold superfamily protein
AT2G30230	21.87	18.39	32.86	20.82	16.45	17.09	19.21	12.97	19.52	2.8	5.41	5.34	12.97	5.41	-1.26148	-2.09101	1.64946e-27	8.68468e-26	yes	unknown protein
AT2G31750	11.52	11.54	10.12	14.96	11.19	16.19	17.62	11.18	11.91	4.33	4.85	5.83	10.12	5.83	-0.795642	-1.24927	1.52107e-19	4.78037e-18	NA	UDPGLUCOSYL TRANSFERASE 74D1 UGT74D1
AT2G32530	1.9	2.53	0.75	2.97	2.53	2.48	1.94	1.19	1.21	0.27	0.22	0.4	0.75	0.4	-0.906891	-2.19439	3.28223e-11	4.56752e-10	yes	CELLULOSE SYNTHASELIKE B3 CSLB03
AT2G34490	24.9	23.84	25.46	25.99	18.93	27.2	31.86	17.77	21.22	5.35	4.96	5.87	17.77	5.87	-1.59801	-2.13815	8.1938e-63	1.58186e-60	yes	CYTOCHROME P450. FAMILY 710. SUBFAMILY A. POLYPEPTIDE 2 CYP710A2
AT2G34810	3.5	3.06	1.15	4.23	5.42	4.4	3.15	1.3	1.07	0.38	0.03	0.26	1.07	0.38	-1.49354	-2.47503	1.01901e-10	1.32553e-09	yes	FAD-binding Berberine family protein
AT2G35130	5.78	5.78	5.18	6.66	5.93	5.8	4.59	5.19	4.47	2.52	2.7	2.76	4.47	2.76	-0.695607	-0.849579	5.52072e-12	8.49947e-11	NA	Tetratricopeptide repeat (TPR)-like superfamily protein
AT2G36830	226.02	169.77	194.18	272.37	145.5	212.57	215.35	195.85	142.01	24.72	29.43	24.23	142.01	29.43	-2.27063	-2.72831	8.98514e-156	9.50277e-153	NA	GAMMA TONOPLAST INTRINSIC PROTEIN GAMMATIP
AT2G36870	10.12	10.64	11.04	11.21	10.41	11.55	11.78	6.79	9.57	1.73	3.37	2.43	6.79	3.37	-1.01066	-2.07707	2.42319e-42	2.36723e-40	NA	XYLOGLUCAN ENDOTRANSGLUCOSYLASE_HYDROLASE 32 XTH32
AT2G37660	189.28	169.27	177.54	200.81	167.4	280.42	180.72	134.78	130.64	70.97	73.63	64.36	130.64	73.63	-0.827231	-1.24884	3.27853e-45	3.57625e-43	NA	NAD(P)-binding Rossmann-fold superfamily protein
AT2G37900	0.63	0.54	1	0.34	0.17	0.11	0.61	0.11	0.12	0.01	0.06	0.04	0.11	0.06	-0.874469	-1.57787	0.000237459	0.00107765	yes	Major facilitator superfamily protein
AT2G38080	1.54	1.36	1.17	1.19	1.39	2.33	1.67	1.09	1.11	0.23	0.6	0.6	1.09	0.6	-0.861294	-1.39056	2.48323e-09	2.70884e-08	yes	IRREGULAR XYLEM 12 IRX12
AT2G38170	19.64	24.58	25.56	20.04	18.62	25.46	21.12	22.78	16.61	5.69	7.32	8.19	16.61	8.19	-1.02012	-1.56723	1.39896e-30	8.68104e-29	yes	CATION EXCHANGER 1 CAX1
AT2G39010	22.94	26.56	26.16	33.19	25.67	34.46	45.22	24.77	31.17	9.51	6.04	13.01	22.94	13.01	-0.818244	-1.5062	1.50601e-12	2.47693e-11	yes	PLASMA MEMBRANE INTRINSIC PROTEIN 2E PIP2E
AT2G39430	0.17	0.05	0.36	0.28	0.1	0.24	0.31	0.54	0.22	0.01	0.01	0.01	0.05	0.01	-2.32193	-1.47859	0.00061663	0.0025129	yes	Disease resistance-responsive (dirigent-like protein) family protein
AT2G39470	22.58	22.69	19.78	35.69	20.62	21.65	26.68	23.19	23.3	9.41	10.52	11.38	19.78	11.38	-0.797542	-1.03204	3.4703e-14	6.73167e-13	NA	PHOTOSYNTHETIC NDH SUBCOMPLEX L 1 PnsL1
AT2G40200	7.82	6.76	8.68	6.8	4.78	6.74	7.12	6.36	9.49	2.2	2.46	2.33	4.78	2.46	-0.958352	-1.41701	1.99099e-10	2.49001e-09	NA	basic helix-loop-helix (bHLH) DNA-binding superfamily protein
AT2G40250	0.58	0.35	0.53	0.59	0.43	0.49	0.3	0.21	0.3	0.03	0.01	0.07	0.21	0.07	-1.58496	-2.05295	4.13273e-07	3.22405e-06	yes	SGNH hydrolase-type esterase superfamily protein
AT2G40435	9.89	7.23	6.71	8.38	7.19	7.03	5.3	3.09	3.38	1.51	1.42	1.64	3.09	1.64	-0.913911	-1.99229	1.4969e-17	3.89433e-16	yes	BEST Arabidopsis thaliana protein match is: transcription regulators (TAIR:AT3G56220.1)
AT2G42530	38.22	41.93	59.79	53.91	39.34	39.14	24.25	19.24	14.08	6.13	8.41	4.25	14.08	8.41	-0.74347	-2.39435	1.66677e-16	3.99057e-15	NA	COLD REGULATED 15B COR15B
AT2G43030	295.4	234.75	273.48	411.32	210.44	263.44	251.22	218.64	188.52	95.45	116.62	104.27	188.52	116.62	-0.692902	-1.13716	1.33589e-27	7.09508e-26	NA	Ribosomal protein L3 family protein
AT2G43910	99.98	69.43	68.85	78.73	70.19	84.21	102.96	62.13	62.49	31.48	36.13	30.85	62.13	36.13	-0.782093	-1.23776	2.88157e-45	3.1574e-43	NA	HARMLESS TO OZONE LAYER 1 HOL1
AT2G44300	11.63	12.02	8.44	11.63	10.82	11.81	9.12	8.18	7.32	4.47	4.72	3.21	7.32	4.72	-0.633057	-1.13512	3.18337e-17	8.14254e-16	yes	Bifunctional inhibitor_lipid-transfer protein_seed storage 2S albumin superfamily protein
AT2G45650	6.59	9.36	7.71	9.26	8.21	7.09	8.57	8.32	9.23	2.48	3.13	3.09	6.59	3.13	-1.07412	-1.37465	1.78278e-26	8.92309e-25	yes	AGAMOUSLIKE 6 AGL6
AT3G01140	0.32	0.35	0.28	0.12	0.2	0.31	0.11	0.13	0.11	0.01	0.01	0.03	0.11	0.03	-1.87447	-1.62423	0.000164977	0.000775628	NA	MYB DOMAIN PROTEIN 106 MYB106
AT3G01670	2.38	2.89	2.76	3.17	3.18	2.98	4.21	3.4	3.4	1.03	1.29	1.54	2.38	1.54	-0.628031	-1.05431	1.20772e-07	1.03148e-06	NA	SIEVE ELEMENT OCCLUSION A SEOA
AT3G04290	44.94	45.86	49.06	44.56	32.38	46.53	33.31	25.42	26.65	8.47	12.38	12.12	25.42	12.38	-1.03795	-1.66375	2.69616e-41	2.52247e-39	yes	LITOLERANT LIPASE 1 LTL1
AT3G05165	14.89	20.31	24.42	13.93	11.45	18.07	16.63	11.65	13.41	5.04	7.23	5.51	11.45	7.23	-0.66328	-1.29487	3.25573e-26	1.58391e-24	NA	Major facilitator superfamily protein
AT3G05400	5.52	6.46	6.92	8.94	5.7	5.88	5.84	4.99	4.03	1.14	2.13	2.6	4.03	2.6	-0.632268	-1.45388	1.87626e-16	4.46575e-15	yes	Major facilitator superfamily protein
AT3G05650	13.65	10.83	14.18	15.96	13	19.08	15.02	13.42	9.65	3.32	4.99	3.8	9.65	4.99	-0.951489	-1.86491	3.69437e-54	5.44639e-52	yes	RECEPTOR LIKE PROTEIN 32 RLP32
AT3G06880	6.13	6.59	6.02	8.21	5.24	8.19	7.24	4.5	4.59	1.58	1.68	2.39	4.5	2.39	-0.912914	-1.91361	2.44685e-38	2.08111e-36	NA	Transducin_WD40 repeat-like superfamily protein
AT3G08860	9.06	14.74	6.29	12.52	9.62	15.63	17.18	17.82	20.17	0.3	0.71	0.84	6.29	0.84	-2.9046	-3.56143	2.25646e-24	9.90765e-23	yes	PYRIMIDINE 4 PYD4
AT3G12520	8.72	12.97	12.12	14.91	8.9	12.97	14.31	11.31	8.15	3.73	4.76	5.19	8.15	5.19	-0.651066	-1.1943	6.31796e-21	2.19863e-19	NA	SULFATE TRANSPORTER 4
AT3G12710	7.83	8.31	6	5.03	5.16	6.93	6.6	6.29	6.18	1.67	2.8	1.67	5.03	2.8	-0.845132	-1.59049	4.84604e-22	1.8276e-20	yes	DNA glycosylase superfamily protein
AT3G14067	40.8	51.37	36.35	53.98	39.65	60.54	66.4	47.23	39.9	19.22	18.05	19.62	36.35	19.62	-0.88963	-1.26709	1.50189e-13	2.75517e-12	NA	Subtilase family protein
AT3G14210	4.13	3.71	3.77	5.97	3.71	6.5	4.54	2.64	2.18	0.54	0.43	0.61	2.18	0.61	-1.83745	-2.64998	3.45117e-24	1.50447e-22	yes	EPITHIOSPECIFIER MODIFIER 1 ESM1
AT3G14395	1.2	1.92	2.51	3.79	1.68	1.11	3.76	1.73	0.88	0.37	0.23	0.25	0.88	0.37	-1.24998	-1.81137	5.33582e-06	3.41114e-05	NA	unknown protein
AT3G15360	83.85	89.79	71.88	93.01	78.74	85.76	69.18	51.65	52.07	33.07	33.67	31.21	51.65	33.67	-0.617305	-1.03525	1.30485e-28	7.3815e-27	NA	THIOREDOXIN MTYPE 4 TRXM4
AT3G15570	2.61	2.53	2.23	3.55	2.49	2.55	1.72	1.26	1.42	0.66	0.8	0.72	1.26	0.8	-0.655352	-1.38779	1.29703e-08	1.28097e-07	NA	Phototropic-responsive NPH3 family protein
AT3G16180	31.3	27.46	35.4	21.33	12.92	16.83	22.79	13.82	13.27	4.02	4.69	4.22	12.92	4.69	-1.46195	-2.24691	1.52244e-48	1.87038e-46	NA	Major facilitator superfamily protein
AT3G16470	38.14	29.96	22.72	27.88	27.46	28.93	44.05	23.86	19.18	12.13	6.83	6.43	19.18	12.13	-0.661023	-1.89887	9.03824e-29	5.1368e-27	NA	JASMONATE RESPONSIVE 1 JR1
AT3G17070	1.48	1.48	1.05	1.86	1.36	1.21	0.88	0.69	0.76	0.26	0.14	0.21	0.69	0.26	-1.40808	-2.1653	1.27132e-12	2.10804e-11	yes	Peroxidase family protein
AT3G19270	0.74	0.49	0.26	0.32	0.16	0.81	0.78	0.21	0.47	0.01	0.01	0.01	0.16	0.01	-4	-2.78012	3.00694e-11	4.21335e-10	yes	CYTOCHROME P450. FAMILY 707. SUBFAMILY A. POLYPEPTIDE 4 CYP707A4
AT3G21670	1.42	0.8	0.53	1.57	1.04	1.52	2.59	2.6	1.6	0.09	0.07	0.21	0.53	0.21	-1.3356	-2.61137	1.01492e-11	1.49805e-10	NA	Major facilitator superfamily protein
AT3G21950	0.44	0.1	0.12	0.16	0.25	0.25	0.28	0.26	0.14	0.01	0.01	0.01	0.1	0.01	-3.32193	-1.86256	1.64084e-05	9.60381e-05	yes	S-adenosyl-L-methionine-dependent methyltransferases superfamily protein
AT3G22120	285.07	183.52	357.42	241.34	196.87	223.83	190.62	133.98	108.92	66.72	54.9	60.89	108.92	66.72	-0.707078	-1.75779	1.13759e-15	2.54807e-14	yes	CELL WALLPLASMA MEMBRANE LINKER PROTEIN CWLP
AT3G22142	46.48	47.21	55.86	71.28	57.88	57.94	49.01	37.45	32.97	0.9	0.81	0.92	32.97	0.92	-5.16338	-5.4573	2.18078e-194	3.53649e-191	yes	Protease inhibitor_seed storage_LTP family protein
AT3G23510	0.84	0.89	0.6	0.88	0.77	0.93	0.9	0.85	0.61	0.35	0.24	0.21	0.6	0.35	-0.777608	-1.6898	4.70462e-13	8.22125e-12	NA	Cyclopropane-fatty-acyl-phospholipid synthase
AT3G23530	4.34	4.64	3.55	4.16	3.11	4.89	3.54	3.39	2.37	1.41	1.12	1.41	2.37	1.41	-0.749192	-1.48532	2.13748e-25	9.94154e-24	NA	Cyclopropane-fatty-acyl-phospholipid synthase
AT3G25190	12.68	5.17	10.38	6.08	4.16	6.39	9.93	4.91	3.65	0.91	1.16	0.92	3.65	1.16	-1.65377	-2.58636	1.89862e-18	5.4398e-17	yes	nodulin-like21
AT3G26170	3.21	3.56	2.32	3.72	2.54	3.34	3.61	2.7	2.89	0.8	0.48	0.79	2.32	0.8	-1.53605	-2.04502	2.68744e-23	1.09318e-21	NA	CYTOCHROME P450. FAMILY 71. SUBFAMILY B. POLYPEPTIDE 19 CYP71B19
AT3G26180	17.25	15.1	13.07	19.24	13.8	18.55	14.78	11.11	7.95	2.56	1.88	3.14	7.95	3.14	-1.34019	-2.55415	8.74056e-67	1.95059e-64	NA	CYTOCHROME P450. FAMILY 71. SUBFAMILY B. POLYPEPTIDE 20 CYP71B20
AT3G26290	85.44	62.62	45.27	54.5	40.75	49.29	72.08	50.84	35.3	16.72	14.89	18.66	35.3	18.66	-0.919719	-1.55842	9.11511e-25	4.11364e-23	yes	CYTOCHROME P450. FAMILY 71. SUBFAMILY B. POLYPEPTIDE 26 CYP71B26
AT3G26520	137.32	96.81	76.98	97.02	91.77	107.48	155.27	112.36	86.72	15.84	14.38	15.58	76.98	15.84	-2.28091	-2.81442	1.26458e-43	1.30897e-41	NA	TONOPLAST INTRINSIC PROTEIN 2 TIP2
AT3G27160	78.46	82.61	83.49	106.09	91.85	123.07	87.49	67.3	84.42	41.29	40.23	38.91	67.3	41.29	-0.704814	-1.05287	1.31361e-32	8.87599e-31	NA	GLUCOSE HYPERSENSITIVE 1 GHS1
AT3G27830	218.48	232.29	203.58	298.86	234.1	229.28	223.05	197.24	162.08	99.1	98.93	88.7	162.08	99.1	-0.709749	-1.01896	9.70379e-25	4.3712e-23	NA	RIBOSOMAL PROTEIN L12A RPL12A
AT3G28130	4.46	5.32	3.14	5.36	4.59	5.17	4.98	3.69	3.66	0.92	1.1	0.87	3.14	1.1	-1.51326	-2.30304	7.1087e-43	7.08685e-41	NA	nodulin MtN21-like transporter family protein
AT3G28560	0.54	1	0.73	0.38	0.42	0.79	0.49	0.6	1.67	0.19	0.11	0.1	0.38	0.19	-1	-1.58711	9.92299e-05	0.000492606	NA	BCS1 AAA-type ATPase
AT3G28570	0.51	0.46	0.09	0.05	0.13	0.23	0.14	0.36	0.93	0.01	0.01	0.01	0.05	0.01	-2.32193	-1.46094	0.00069786	0.00280632	yes	P-loop containing nucleoside triphosphate hydrolases superfamily protein
AT3G28960	0.09	0.09	0.08	0.13	0.04	0.09	0.13	0.08	0.09	0.01	0.01	0.01	0.04	0.01	-2	-1.0685	0.0110821	0.0313784	NA	Transmembrane amino acid transporter family protein
AT3G29590	2.67	1.52	0.97	2.02	2.17	1.87	3.54	2.53	1.93	0.09	0.11	0.13	0.97	0.13	-2.89947	-3.0027	1.2827e-15	2.85992e-14	yes	AT5MAT
AT3G45210	15.11	14.11	12.8	19.54	16.59	15.3	19.34	20.18	13.6	7.88	6.26	8.05	12.8	8.05	-0.669083	-0.901526	4.87579e-07	3.76878e-06	NA	Protein of unknown function. DUF584
AT3G45680	0.21	0.03	0.26	0.16	0.14	0.04	0.15	0.06	0.05	0.01	0.01	0.01	0.03	0.01	-1.58496	-1.33294	0.00190076	0.00679941	yes	Major facilitator superfamily protein
AT3G46130	2.56	1.18	2.29	2.53	1.24	1.61	2.18	0.54	1.21	0.16	0.17	0.01	0.54	0.17	-1.66742	-2.69916	2.41507e-12	3.88535e-11	NA	MYB DOMAIN PROTEIN 48 MYB48
AT3G46770	12.45	13.46	13.04	19.82	16.14	18.56	7.81	8.22	7.95	2.92	3.37	4.91	7.81	4.91	-0.6696	-1.83776	8.51515e-15	1.76582e-13	NA	AP2_B3-like transcriptional factor family protein
AT3G47340	3.17	1.75	0.46	0.98	0.92	1.49	1.15	1.55	1.88	0.17	0.2	0.21	0.46	0.21	-1.13124	-2.13216	2.47997e-09	2.70759e-08	NA	GLUTAMINEDEPENDENT ASPARAGINE SYNTHASE 1 ASN1
AT3G48200	13	14.7	11.98	16.16	10.45	14.51	18.6	12.38	10.57	6.11	4.68	6.02	10.45	6.11	-0.774259	-1.13066	1.0458e-19	3.33409e-18	NA	unknown protein
AT3G49220	11.16	13.72	13.56	11.01	8.59	17.07	13.55	8.16	8.89	3.56	4.11	4.09	8.16	4.11	-0.989431	-1.41965	2.48453e-40	2.29795e-38	NA	Plant invertase_pectin methylesterase inhibitor superfamily
AT3G49950	1.42	1.54	1.3	0.94	0.94	1.37	0.57	0.75	0.55	0.05	0.18	0.33	0.55	0.33	-0.736966	-1.79989	7.13823e-07	5.36746e-06	yes	GRAS family transcription factor
AT3G49980	0.16	0.25	0.46	0.05	0.11	0.06	0.07	0.19	0.14	0.01	0.01	0.01	0.05	0.01	-2.32193	-1.11371	0.0083494	0.0246429	yes	F-box and associated interaction domains-containing protein
AT3G50270	1.72	1.42	0.79	2.18	1.49	1.57	2.82	1.32	1.33	0.31	0.09	0.33	0.79	0.33	-1.25939	-2.08864	5.14145e-10	6.16087e-09	NA	HXXXD-type acyl-transferase family protein
AT3G53250	3.64	2.49	2.78	4.71	3.63	2.62	9.13	4.44	1.3	0.21	0.01	0.01	1.3	0.21	-2.63005	-2.57523	6.57165e-10	7.75245e-09	NA	SAUR-like auxin-responsive protein family
AT3G53980	26.02	18.01	27.2	33.71	18.64	17.74	31.9	36.09	27.69	3.2	3.74	4.07	17.74	4.07	-2.12391	-2.51379	2.61186e-31	1.66755e-29	yes	Bifunctional inhibitor_lipid-transfer protein_seed storage 2S albumin superfamily protein
AT3G54400	89.15	88.08	103.64	63.73	53.67	70.2	64.39	51.56	43.26	26.76	20.91	24.8	43.26	26.76	-0.692956	-1.47945	4.16081e-33	2.85909e-31	yes	Eukaryotic aspartyl protease family protein
AT3G55110	11.28	9.11	9.5	13.21	8.72	14.14	14.41	7.63	10.2	3.48	3.03	2.72	7.63	3.48	-1.1326	-1.88406	3.4596e-25	1.59384e-23	yes	ATPBINDING CASSETTE G18 ABCG18
AT3G55290	22.7	22.82	17.84	25.55	17.18	28.79	31.72	19.48	21.4	11.29	7.68	8.36	17.18	11.29	-0.605685	-1.20459	2.80803e-15	6.1096e-14	yes	NAD(P)-binding Rossmann-fold superfamily protein
AT3G57520	59.78	46.44	35.53	55.81	44.44	59.17	71.26	77.67	50.14	10.88	11.54	11.3	35.53	11.54	-1.62239	-2.26529	1.69359e-20	5.73768e-19	NA	SEED IMBIBITION 2 SIP2
AT3G60140	3.16	6.22	5.07	7.11	7.48	6.72	7.03	5.15	7.24	0.75	1.99	1.57	3.16	1.99	-0.667156	-2.00279	1.31632e-14	2.6817e-13	yes	DARK INDUCIBLE 2 DIN2
AT3G61780	12.64	12.29	10.81	11.37	10.38	13.19	11.97	9.73	9.74	6.32	6.18	5.95	9.73	6.32	-0.622515	-0.863531	1.48356e-17	3.86378e-16	NA	EMBRYO DEFECTIVE 1703 emb1703
AT3G61870	73.84	82.05	66.67	126.35	102.14	102	102.82	88.58	73.41	37.19	41.57	31.96	66.67	41.57	-0.681495	-1.09803	5.7494e-14	1.09432e-12	NA	unknown protein
AT3G61950	3.51	3.29	3.59	3.33	1.99	4.64	2.48	1.77	2.14	0.64	0.58	0.7	1.77	0.7	-1.33832	-1.92745	1.90673e-18	5.45661e-17	NA	basic helix-loop-helix (bHLH) DNA-binding superfamily protein
AT3G62570	10.56	10.22	8.36	10.71	6.88	9.05	6.84	6.71	6.61	3.16	2.76	2.51	6.61	3.16	-1.06473	-1.66405	1.09063e-38	9.40763e-37	yes	Tetratricopeptide repeat (TPR)-like superfamily protein
AT3G62760	4.8	6.59	3.76	2.89	3.23	3.42	2.6	3.62	3.34	1.07	0.8	0.88	2.6	1.07	-1.2809	-1.7968	1.06753e-10	1.38126e-09	yes	ATGSTF13
AT4G00780	6.46	6.61	3.55	4.74	4.2	5.06	6.17	4.13	4.87	2.16	1.43	1.88	3.55	2.16	-0.716788	-1.49769	2.13558e-10	2.65447e-09	NA	TRAF-like family protein
AT4G01450	4.39	2.12	3.13	2.7	1.78	2.35	4.05	2.41	2.58	1.05	1.14	0.88	1.78	1.14	-0.642843	-1.49314	7.67064e-12	1.15249e-10	yes	nodulin MtN21-like transporter family protein
AT4G01985	4.36	3.46	4.46	4.63	2.98	4.01	3.3	2.78	2.01	1.23	0.6	0.58	2.01	1.23	-0.708537	-1.85763	3.68833e-15	7.89083e-14	yes	unknown protein
AT4G02700	18.39	17.15	14.98	19.91	11.27	18.99	20.32	17.12	12.12	1.97	1.81	1.6	11.27	1.97	-2.51622	-3.13312	5.54798e-84	1.73019e-81	yes	SULFATE TRANSPORTER 3
AT4G04630	24.85	25.67	36.21	22.74	18.41	30.42	48.98	24.76	28.39	7.56	7.68	8.29	18.41	8.29	-1.15105	-1.75189	1.84559e-27	9.67542e-26	yes	Protein of unknown function. DUF584
AT4G04750	1.87	2.17	1.34	1.93	2.47	2.01	1.99	1.66	1.58	0.47	0.21	0.47	1.34	0.47	-1.5115	-2.06655	3.0734e-23	1.24809e-21	NA	Major facilitator superfamily protein
AT4G09010	43.77	38.17	38.04	60.81	30.96	37.71	39.7	35.4	30.02	17.82	18.58	18.74	30.02	18.74	-0.679803	-0.92315	8.91699e-19	2.61648e-17	NA	THYLAKOID LUMEN 29 TL29
AT4G09820	0.23	0.15	0.11	0.21	0.15	0.31	0.6	0.22	0.18	0.03	0.01	0.02	0.11	0.03	-1.87447	-2.1711	1.4012e-07	1.18554e-06	yes	TRANSPARENT TESTA 8 TT8
AT4G11050	0.31	0.24	0.22	0.51	0.27	0.33	0.33	0.3	0.21	0.07	0.08	0.09	0.21	0.09	-1.22239	-1.43219	4.1284e-05	0.000221799	yes	GLYCOSYL HYDROLASE 9C3 GH9C3
AT4G11320	221.86	199.63	186.42	285.78	163.59	223.68	207.92	234.43	197.36	32.33	33.14	37.53	163.59	37.53	-2.12397	-2.43859	2.91628e-100	1.33846e-97	yes	Papain family cysteine protease
AT4G14090	1.52	1.59	1.1	1.65	1.76	2.86	3.07	2.27	1.97	0.43	0.42	0.23	1.1	0.43	-1.35509	-2.16489	6.5913e-11	8.77098e-10	NA	anthocyanidin 5-O-glucosyltransferase
AT4G15620	18.57	26.95	20.87	17.2	16.57	28.32	19.45	15.05	12.96	4.24	6.99	6.06	12.96	6.99	-0.890701	-1.60945	5.47107e-42	5.30215e-40	yes	Uncharacterised protein family (UPF0497)
AT4G15690	0.71	1.08	0.4	1.28	1.02	0.85	3.53	0.89	0.63	0.23	0.01	0.12	0.4	0.23	-0.798366	-1.56707	0.000236342	0.00107338	yes	Thioredoxin superfamily protein
AT4G16590	0.37	0.28	0.17	0.4	0.4	0.29	0.35	0.1	0.16	0.01	0.04	0.04	0.1	0.04	-1.32193	-2.13314	6.65795e-08	5.89439e-07	yes	CELLULOSE SYNTHASELIKE A01 CSLA01
AT4G17090	45.91	43.65	26.5	49.24	27.3	42.84	26.72	18.35	12.28	4.76	4.15	5.14	12.28	5.14	-1.25647	-2.66344	1.26891e-35	9.61566e-34	NA	CHLOROPLAST BETAAMYLASE CTBMY
AT4G21630	2.07	0.92	1.15	1.12	0.88	1.07	2.07	1.09	1.05	0.33	0.36	0.24	0.88	0.36	-1.28951	-1.81996	8.249e-12	1.23102e-10	NA	Subtilase family protein
AT4G21640	4.34	3.73	2.78	3.56	2.29	3.15	5.59	2.69	2.44	1.39	0.99	0.72	2.29	1.39	-0.720263	-1.74383	2.19774e-27	1.14475e-25	NA	Subtilase family protein
AT4G21650	82.68	62.38	57.67	65.4	48.83	53.26	102.67	66.75	48.56	26.41	18.51	12.02	48.56	26.41	-0.878684	-1.90304	1.88082e-26	9.39447e-25	NA	Subtilase family protein
AT4G22880	3.94	4.74	3.55	6.09	7.18	4.78	8.75	5.83	4.76	0.14	0.21	0.23	3.55	0.23	-3.94811	-3.73425	1.33906e-27	7.09645e-26	NA	LEUCOANTHOCYANIDIN DIOXYGENASE LDOX
AT4G23670	285.5	269.46	181.25	297.91	227.18	321.18	367.5	221.85	249.85	29.42	31.28	49.81	181.25	49.81	-1.86347	-2.80021	1.74472e-80	5.17564e-78	yes	Polyketide cyclase_dehydrase and lipid transport superfamily protein
AT4G23680	33.79	31.51	19.97	50.01	37.86	53.06	48.06	38.97	32.24	2.85	1.26	1.91	19.97	2.85	-2.8088	-3.91596	9.67584e-52	1.32227e-49	yes	Polyketide cyclase_dehydrase and lipid transport superfamily protein
AT4G24120	3.71	3.28	3.08	4.65	3.86	3.89	5.17	3.44	4.6	1.16	0.84	1.11	3.08	1.16	-1.40881	-1.64424	1.14566e-10	1.47529e-09	NA	YELLOW STRIPE LIKE 1 YSL1
AT4G25830	3.86	5.86	5.35	6.45	6.7	9.44	6.46	5.6	5.47	1.14	0.97	1.32	3.86	1.32	-1.54806	-2.18031	1.86998e-25	8.76439e-24	NA	Uncharacterised protein family (UPF0497)
AT4G26530	2.67	1.33	1.31	2.59	1.85	2.55	2.67	2.03	2.62	0.14	0.31	0.37	1.31	0.37	-1.82397	-2.39488	3.19456e-14	6.23157e-13	yes	FRUCTOSEBISPHOSPHATE ALDOLASE 5 FBA5
AT4G28530	0.4	0.2	0.14	0.28	0.17	0.22	0.36	0.25	0.13	0.08	0.07	0.06	0.13	0.08	-0.70044	-1.42424	0.000101761	0.000503833	yes	NAC DOMAIN CONTAINING PROTEIN 74 NAC074
AT4G28780	0.84	1.04	0.78	1.16	1.34	1.29	0.98	0.47	0.64	0.11	0.08	0.1	0.47	0.11	-2.09516	-2.51594	6.34086e-12	9.70072e-11	yes	GDSL-like Lipase_Acylhydrolase superfamily protein
AT4G29700	10.22	5.56	3.64	12.57	13.11	15.39	17.77	11.16	6.86	1.41	0.72	0.9	3.64	1.41	-1.36824	-2.81125	8.14087e-18	2.17612e-16	yes	Alkaline-phosphatase-like family protein
AT4G29710	1.56	2.41	1.67	4.26	2.46	3.05	2.77	1.1	1.19	0.01	0.39	0.66	1.1	0.66	-0.736966	-1.78167	7.38655e-06	4.60122e-05	NA	Alkaline-phosphatase-like family protein
AT4G29905	32.86	29.43	19.16	28.06	21.28	21.37	36.02	22.1	9.71	4.95	5.21	4.39	9.71	5.21	-0.898188	-2.1012	3.73271e-19	1.13925e-17	NA	unknown protein
AT4G31330	1.32	0.46	1.08	0.56	0.3	0.48	0.99	0.64	0.2	0.01	0.01	0.01	0.2	0.01	-4.32193	-2.31141	6.21335e-08	5.52614e-07	yes	Protein of unknown function. DUF599
AT4G31630	0.11	0.19	0.1	0.12	0.04	0.08	0.18	0.03	0.11	0.01	0.01	0.01	0.03	0.01	-1.58496	-1.24748	0.00352338	0.0117126	NA	Transcriptional factor B3 family protein
AT4G31640	3.82	2.85	2.55	2.9	2.34	3.21	2.08	1.85	2.15	0.66	0.71	0.99	1.85	0.99	-0.902025	-1.59341	2.01868e-11	2.86657e-10	NA	transcriptional factor B3 family protein
AT4G32540	3.08	4.96	3.36	1.49	1.58	1.65	1.75	1.19	1.84	0.14	0.41	0.24	1.19	0.41	-1.53727	-2.52868	8.05442e-16	1.81916e-14	yes	YUCCA 1 YUC1
AT4G33010	44.83	37.97	39.57	58.52	49.56	78.05	61	41.97	46.73	22.7	22.35	21.41	37.97	22.7	-0.742168	-1.05408	1.05282e-10	1.36368e-09	NA	GLYCINE DECARBOXYLASE PPROTEIN 1 GLDP1
AT4G33960	25.1	21.4	23.37	15.73	12.81	27.74	17.85	24.88	25.83	7.51	6.84	7.96	12.81	7.96	-0.68643	-1.72357	1.91756e-18	5.48115e-17	NA	unknown protein
AT4G34900	9.38	7.15	5.42	10.26	9.7	10.73	9.24	5.58	4.58	1.29	2.18	1.45	4.58	2.18	-1.07102	-2.20048	9.66831e-39	8.36945e-37	NA	XANTHINE DEHYDROGENASE 2 XDH2
AT4G35690	8.22	27.12	11.4	13.63	8.56	17	7.48	5.21	3.28	1.76	1.71	1.88	3.28	1.88	-0.802963	-2.00666	2.04751e-10	2.55677e-09	yes	Arabidopsis protein of unknown function (DUF241)
AT4G36570	0.33	0.2	0.15	0.4	0.26	0.21	0.92	0.57	0.06	0.01	0.01	0.01	0.06	0.01	-2.58496	-1.48078	0.000603752	0.00246703	yes	RADLIKE 3 RL3
AT4G37800	5.62	4.19	4.23	12.64	8.66	10.68	22.34	10.29	7.64	0.15	0.1	0.2	4.19	0.2	-4.38888	-3.63507	1.58288e-20	5.38513e-19	NA	XYLOGLUCAN ENDOTRANSGLUCOSYLASE_HYDROLASE 7 XTH7
AT4G39130	7.8	8.27	5.69	24.69	13.37	15.03	17.35	8.73	6.26	2.38	3.32	1.15	5.69	3.32	-0.777245	-1.86882	1.3557e-07	1.15024e-06	yes	Dehydrin family protein
AT4G40010	0.43	0.49	0.43	1.27	0.77	0.9	1.35	0.75	0.46	0.28	0.24	0.21	0.43	0.28	-0.61891	-1.19738	0.000799401	0.00316289	yes	SNF1RELATED PROTEIN KINASE 2.7 SNRK2.7
AT5G01740	6.66	10.26	18.63	6.53	4.92	6.59	8.12	7.61	8.07	1.97	2.74	2.85	4.92	2.85	-0.787696	-1.52834	9.49142e-10	1.09525e-08	yes	Nuclear transport factor 2 (NTF2) family protein
AT5G03670	4.41	5.66	3.58	6.39	4.42	4.35	4.85	4.04	4.21	2.25	2.27	1.98	3.58	2.27	-0.657267	-0.967868	6.18903e-13	1.0613e-11	NA	TON1 RECRUITING MOTIF 28 TRM28
AT5G03820	3.82	7.2	3.49	3.3	2.65	3.53	3.15	3.6	3.08	0.91	0.88	1.18	2.65	1.18	-1.16721	-1.75814	2.03842e-15	4.49135e-14	yes	GDSL-like Lipase_Acylhydrolase family protein
AT5G05270	24.48	25.74	25.46	29.9	26.81	47.89	34.39	29.43	25.4	6.61	12.93	13.96	24.48	13.96	-0.810305	-1.22322	3.25421e-09	3.49178e-08	NA	CHALCONE ISOMERASE LIKE CHIL
AT5G06250	12.25	15.77	11.13	8.15	5.9	11.28	8.32	7.88	7.91	1.54	2.55	2.07	5.9	2.55	-1.21022	-2.14265	2.63837e-36	2.05407e-34	yes	DEVELOPMENTRELATED PCG TARGET IN THE APEX 4 DPA4
AT5G11930	12.24	10.54	7.47	7.53	6.12	10.11	10.86	7.28	6.3	3.87	3.37	2.86	6.12	3.87	-0.661198	-1.22161	2.06279e-09	2.28287e-08	yes	Thioredoxin superfamily protein
AT5G11940	0.16	0.09	0.06	0.15	0.08	0.17	0.09	0.08	0.08	0.03	0.01	0.02	0.06	0.03	-1	-1.34003	0.00182167	0.00654571	yes	Subtilase family protein
AT5G12990	3.67	4.44	4.37	3.1	2.4	2.07	1.64	1.64	2.14	1.02	0.83	0.89	1.64	1.02	-0.685127	-1.24061	0.000309626	0.00136716	NA	CLAVATA3_ESRRELATED 40 CLE40
AT5G13140	96.26	85.54	71.65	88.2	71.54	100.52	114.17	92.2	79.36	37.49	33.37	46.85	71.54	46.85	-0.610701	-1.0702	5.06067e-18	1.38783e-16	NA	Pollen Ole e 1 allergen and extensin family protein
AT5G15150	17.75	18.56	18.75	14.82	11.47	17.48	17.45	14.83	17.29	5.71	6.97	4.98	11.47	6.97	-0.718635	-1.44989	3.10819e-47	3.61755e-45	yes	HOMEOBOX 3 HB3
AT5G15780	99.33	82.09	83.31	88.53	58.15	96.18	71.5	52.88	57.18	30.8	22.54	33.06	52.88	33.06	-0.677635	-1.3745	5.01448e-24	2.15889e-22	NA	Pollen Ole e 1 allergen and extensin family protein
AT5G16080	1.72	0.95	2.13	1.26	0.8	0.88	1.46	0.96	0.65	0.05	0.01	0.2	0.65	0.2	-1.70044	-2.61858	1.39898e-11	2.0232e-10	yes	CARBOXYESTERASE 17 CXE17
AT5G17220	9.94	6.48	9.5	9.53	9.19	10.77	14.57	9.17	11	1.31	1.34	1.8	6.48	1.8	-1.848	-2.64998	4.36753e-23	1.75894e-21	NA	GLUTATHIONE STRANSFERASE PHI 12 GSTF12
AT5G18600	2.36	2.16	1.58	1.62	1.81	1.49	2.21	2.1	1.74	0.2	0.24	0.53	1.49	0.53	-1.49125	-2.11296	2.80379e-09	3.03387e-08	yes	Thioredoxin superfamily protein
AT5G18840	7.3	9.45	10.61	8.74	6.75	7.27	10.21	5.97	8.78	2.31	2.88	2.66	5.97	2.88	-1.05166	-1.75323	6.98817e-19	2.06546e-17	NA	Major facilitator superfamily protein
AT5G20630	526.11	287.49	266.64	352.66	320.79	315.88	342.63	174.97	174.18	73.02	46.92	71.55	174.18	73.02	-1.25422	-2.09074	1.05142e-24	4.71879e-23	yes	GERMIN 3 GER3
AT5G21100	17.06	19.09	10.46	18.48	13.93	23.71	22.05	15.57	10.52	4.82	5	4.78	10.46	5	-1.06488	-1.67525	8.41021e-25	3.80257e-23	NA	Plant L-ascorbate oxidase
AT5G23000	6.83	5.7	6.35	7.73	4.78	6.83	7.65	5.21	3.03	1.75	1.5	1.93	3.03	1.93	-0.650717	-1.60441	2.31553e-23	9.46644e-22	yes	MYB DOMAIN PROTEIN 37 MYB37
AT5G24160	13.71	16.2	10.36	8.35	7.54	7.78	11.43	10.6	9.23	4.41	2.34	4.52	7.54	4.52	-0.738242	-1.40994	2.42291e-12	3.89539e-11	yes	SQUALENE MONOXYGENASE 6 SQE6
AT5G24570	9.8	8.39	12.15	9.2	8.7	9.86	9.22	5.4	4.23	1.2	1.62	2.14	4.23	2.14	-0.983047	-2.2725	8.47911e-17	2.09608e-15	NA	unknown protein
AT5G24860	5.73	5.99	5.1	10.69	5.74	6.42	9.56	7	4.99	1.81	2.83	2.95	4.99	2.95	-0.758325	-1.19993	1.58525e-07	1.32538e-06	yes	FLOWERING PROMOTING FACTOR 1 FPF1
AT5G26230	16.51	13.45	7.84	12.94	11	13.08	12.41	8.84	5.03	1.18	2.15	1.03	5.03	2.15	-1.22622	-2.64657	6.79503e-27	3.46518e-25	NA	MEMBRANEASSOCIATED KINASE REGULATOR 1 MAKR1
AT5G26660	2.67	2.74	2.34	1.85	1.12	2.23	2.09	3.18	1.8	0.32	0.3	0.15	1.12	0.32	-1.80735	-2.45672	4.88969e-15	1.03789e-13	yes	MYB DOMAIN PROTEIN 86 MYB86
AT5G27930	16.84	14.38	15.17	15.9	9.43	14.3	14.51	9.31	7.86	2.94	3.7	3.22	7.86	3.7	-1.087	-1.95559	2.28002e-44	2.41137e-42	NA	Protein phosphatase 2C family protein
AT5G28500	68.35	71.21	55.59	68.02	43.75	70.13	64.84	45.34	41.23	23.86	22.61	20.89	41.23	23.86	-0.7891	-1.37443	6.08707e-29	3.50042e-27	NA	unknown protein
AT5G38410	347.17	351.62	259.05	486.38	399.05	510.89	533.94	354.2	469.24	159.49	80.56	140.76	259.05	159.49	-0.699765	-1.49888	1.29237e-12	2.14002e-11	NA	RUBISCO SMALL SUBUNIT 3B RBCS3B
AT5G38770	0.39	1.19	0.83	0.24	0.6	0.42	1.28	0.24	0.57	0.01	0.01	0.01	0.24	0.01	-4.58496	-1.1746	0.0056937	0.0177245	yes	GLUTAMINE DUMPER 7 GDU7
AT5G39330	21.94	24.37	21.42	18.39	15.1	17.56	28.58	17.6	12.48	2.96	2.53	1.62	12.48	2.96	-2.07595	-3.07044	4.51089e-62	8.44056e-60	yes	Protein of unknown function (DUF1163)
AT5G40890	17.49	12.75	13.37	15.51	12.11	16.36	16.88	19.63	20.81	6.99	4.53	6.67	12.11	6.99	-0.792835	-1.62652	1.23587e-18	3.57462e-17	NA	CHLORIDE CHANNEL A CLCA
AT5G42800	4.4	3.12	2.48	4.3	5.75	5.08	9	7.6	7.68	0.49	0.2	0.25	2.48	0.49	-2.33949	-3.09557	2.866e-17	7.3695e-16	yes	DIHYDROFLAVONOL 4REDUCTASE DFR
AT5G44130	3.15	3.7	8.36	3.18	3.6	3.46	6.77	4.78	9.3	1.79	1.18	1.01	3.15	1.79	-0.815392	-1.58549	7.00572e-06	4.38195e-05	yes	FASCICLINLIKE ARABINOGALACTAN PROTEIN 13 PRECURSOR FLA13
AT5G44572	56.28	43.41	41.65	36.62	29.09	29.55	38.35	24.57	14.96	8.37	4.93	3.59	14.96	8.37	-0.837811	-2.63165	2.87717e-35	2.15345e-33	NA	unknown protein
AT5G45650	5.86	3.5	3.97	4.82	3.41	4.14	3.13	1.96	1.42	0.62	0.35	0.44	1.42	0.62	-1.19555	-2.46717	5.20922e-23	2.08411e-21	yes	subtilase family protein
AT5G45950	16.26	9.33	10.87	14.83	12.07	13.22	11.01	7.11	4.67	2.02	1.95	2.08	4.67	2.08	-1.16684	-2.18274	2.61214e-28	1.43576e-26	yes	GDSL-like Lipase_Acylhydrolase superfamily protein
AT5G46690	19.43	15.09	15.35	21.48	14.52	15.9	11.21	8.87	7.18	2.98	2.7	2.87	7.18	2.98	-1.26867	-2.10397	1.00499e-37	8.34347e-36	yes	BETA HLH PROTEIN 71 bHLH071
AT5G50800	0.37	0.29	0.22	0.26	0.47	0.66	0.5	0.5	0.24	0.01	0.04	0.01	0.22	0.04	-2.45943	-2.35535	1.86425e-08	1.79029e-07	yes	SWEET13
AT5G52120	0.55	0.88	1.11	0.57	0.56	0.72	0.75	0.73	0.93	0.35	0.31	0.33	0.55	0.35	-0.652077	-1.00598	8.42813e-05	0.000424636	yes	PHLOEM PROTEIN 2A14 PP2A14
AT5G52600	11.25	13.95	13.89	7.58	6.77	8.94	9.44	8.19	8.83	3.03	3.8	3.1	6.77	3.8	-0.833156	-1.60899	1.0031e-14	2.06434e-13	NA	MYB DOMAIN PROTEIN 82 MYB82
AT5G53390	0.4	0.35	0.2	0.24	0.35	0.83	0.15	0.17	0.36	0.02	0.01	0.03	0.15	0.03	-2.32193	-2.01293	1.72447e-06	1.21377e-05	yes	O-acyltransferase (WSD1-like) family protein
AT5G54060	0.94	1.18	0.76	1.37	1.66	1.79	3.17	1.94	1.81	0.08	0.17	0.05	0.76	0.17	-2.16046	-2.65414	2.84223e-12	4.52173e-11	yes	UDPGLUCOSE:FLAVONOID 3OGLUCOSYLTRANSFERASE UF3GT
AT5G56490	0.3	0.58	0.19	0.59	0.43	0.64	0.57	0.44	0.39	0.06	0.01	0.03	0.19	0.06	-1.66297	-2.21797	4.20782e-08	3.84216e-07	yes	L GULONO1.4LACTONE L GULL OXIDASE 4 GULLO4
AT5G57720	0.28	0.26	0.27	0.33	0.18	0.4	0.24	0.19	0.27	0.08	0.11	0.1	0.18	0.11	-0.710493	-1.04926	0.0077652	0.0231595	yes	AP2_B3-like transcriptional factor family protein
AT5G59130	8.38	6.18	5.38	10.34	5.57	8.14	6.35	2.68	2.29	0.23	0.43	0.46	2.29	0.46	-2.31564	-3.45749	7.3966e-33	5.054e-31	yes	Subtilase family protein
AT5G59305	4.36	5.17	2.43	3.01	2.35	2.85	6.53	4.92	3.34	0.7	0.91	0.23	2.35	0.91	-1.36872	-2.22305	7.31767e-11	9.67405e-10	yes	unknown protein
AT5G61290	0.97	0.79	0.44	0.86	0.89	1.17	1.29	0.97	0.82	0.09	0.17	0.06	0.44	0.17	-1.37197	-2.29385	7.09312e-11	9.3976e-10	yes	Flavin-binding monooxygenase family protein
AT5G61520	15.84	11.84	15.81	12.72	10.18	14.12	11.55	10.12	11.83	5.63	3.41	4.31	10.12	5.63	-0.846002	-1.5896	1.54978e-26	7.77286e-25	NA	Major facilitator superfamily protein
AT5G61570	3.32	3.43	3.13	2.41	2.31	3.21	2.16	1.54	1.56	0.45	0.77	0.56	1.54	0.77	-1	-1.94477	1.50484e-19	4.73547e-18	NA	Protein kinase superfamily protein
AT5G63087	5.91	10.01	6.17	6.96	7.72	5.68	8.49	6.79	6.5	0.17	1.49	0.94	5.68	1.49	-1.93058	-2.75286	5.01838e-18	1.37779e-16	yes	Plant thionin family protein
AT5G63090	10.77	14.5	11.88	9.91	7.28	10.21	9.7	8.63	8.33	3.23	3.88	3.83	7.28	3.88	-0.907882	-1.45127	5.28345e-45	5.68672e-43	yes	LATERAL ORGAN BOUNDARIES LOB
AT5G64910	10.52	11.58	6.79	10.43	5.83	7.57	9.16	9.38	7.96	2.18	2.09	1.67	5.83	2.18	-1.41917	-2.17443	3.77144e-32	2.49974e-30	yes	unknown protein
AT5G65730	26.05	21.75	23.26	21.69	16.78	19.83	24.93	12.93	13.28	1.68	1.25	1.62	12.93	1.68	-2.94419	-3.54385	7.74412e-79	2.21618e-76	yes	XYLOGLUCAN ENDOTRANSGLUCOSYLASE_HYDROLASE 6 XTH6
AT5G67160	11.49	7.42	7.14	12.07	6.43	8	11.1	6.76	7.6	2.51	2.9	2.89	6.43	2.9	-1.14877	-1.46765	2.77881e-15	6.05144e-14	NA	ENHANCED PSEUDOMONAS SUSCEPTIBILTY 1 EPS1
AT5G67385	9.93	8.06	9.75	15.77	8.73	11.31	14.7	14.59	13.38	3	3.42	4.27	8.06	4.27	-0.916544	-1.49663	6.5003e-14	1.2305e-12	NA	Phototropic-responsive NPH3 family protein

## Sheet: TFsDOWN-23
ATG	log2FC (min/max)	log2FC (DeSeq)	padj	Gene_Symbol	TF family	PcG_target (Oh et al. 2008)
AT1G66390	-1.32193	-2.02322	8.80925e-06	MYB DOMAIN PROTEIN 90 MYB90	MYB	yes
AT2G18300	-1.11548	-1.6076	0.00050866	basic helix-loop-helix (bHLH) DNA-binding superfamily protein	bHLH	NA
AT2G20180	-1.84973	-2.42118	6.32206e-37	PHYTOCHROME INTERACTING FACTOR 3LIKE 5 PIL5	bHLH	NA
AT2G40200	-0.958352	-1.41701	2.49001e-09	basic helix-loop-helix (bHLH) DNA-binding superfamily protein	bHLH	NA
AT2G45650	-1.07412	-1.37465	8.92309e-25	AGAMOUSLIKE 6 AGL6	MIKC	yes
AT3G01140	-1.87447	-1.62423	0.000775628	MYB DOMAIN PROTEIN 106 MYB106	MYB	NA
AT3G46130	-1.66742	-2.69916	3.88535e-11	MYB DOMAIN PROTEIN 48 MYB48	MYB	NA
AT3G46770	-0.6696	-1.83776	1.76582e-13	AP2_B3-like transcriptional factor family protein	B3	NA
AT3G49950	-0.736966	-1.79989	5.36746e-06	GRAS family transcription factor	GRAS	yes
AT3G61950	-1.33832	-1.92745	5.45661e-17	basic helix-loop-helix (bHLH) DNA-binding superfamily protein	bHLH	NA
AT4G09820	-1.87447	-2.1711	1.18554e-06	TRANSPARENT TESTA 8 TT8	bHLH	yes
AT4G28530	-0.70044	-1.42424	0.000503833	NAC DOMAIN CONTAINING PROTEIN 74 NAC074	NAC	yes
AT4G31630	-1.58496	-1.24748	0.0117126	Transcriptional factor B3 family protein	B3	NA
AT4G31640	-0.902025	-1.59341	2.86657e-10	transcriptional factor B3 family protein	B3	NA
AT4G36570	-2.58496	-1.48078	0.00246703	RADLIKE 3 RL3	MYB_related	yes
AT5G06250	-1.21022	-2.14265	2.05407e-34	DEVELOPMENTRELATED PCG TARGET IN THE APEX 4 DPA4	B3	yes
AT5G15150	-0.718635	-1.44989	3.61755e-45	HOMEOBOX 3 HB3	HD-ZIP	yes
AT5G23000	-0.650717	-1.60441	9.46644e-22	MYB DOMAIN PROTEIN 37 MYB37	MYB	yes
AT5G26660	-1.80735	-2.45672	1.03789e-13	MYB DOMAIN PROTEIN 86 MYB86	MYB	yes
AT5G46690	-1.26867	-2.10397	8.34347e-36	BETA HLH PROTEIN 71 bHLH071	bHLH	yes
AT5G52600	-0.833156	-1.60899	2.06434e-13	MYB DOMAIN PROTEIN 82 MYB82	MYB	NA
AT5G57720	-0.710493	-1.04926	0.0231595	AP2_B3-like transcriptional factor family protein	B3	yes
AT5G63090	-0.907882	-1.45127	5.68672e-43	LATERAL ORGAN BOUNDARIES LOB	LBD	yes

## Sheet: GO-genesDOWN
GO - GeneCodis (http://genecodis.cnb.csic.es/)
lowest level, min. support 3 genes, p(Bonferroni)<0.01
Biological Process
Items	Items_Details	Support	List size	Reference Support	Reference size	Relative enrichment	Hyp	pBonferroni	Hyp_c	Genes
GO:0006857	oligopeptide transport (BP)	8	240	65	33602	17.2318	2.14184e-08	5.14042e-06	3.6197e-06	AT1G68570,AT4G24120,AT3G45680,AT1G32450,AT3G16180,AT2G37900,AT3G21670,AT1G52190
GO:0008152	metabolic process (BP)	18	240	760	33602	3.31599	1.04131e-05	0.00249914	0.000879911	AT4G21630,AT2G31750,AT2G29290,AT4G29700,AT5G16080,AT4G21650,AT5G59130,AT5G11940,AT4G14090,AT3G55290,AT5G45650,AT3G14067,AT4G29710,AT1G22340,AT2G03550,AT4G26530,AT4G21640,AT2G43910
Molecular Function
Items	Items_Details	Support	List size	Reference Support	Reference size	Relative enrichment	Hyp	pBonferroni	Hyp_c	Genes
GO:0004091	carboxylesterase activity (MF)	9	240	126	33602	10.0006	3.31905e-07	7.96572e-05	4.41434e-05	AT5G45950,AT3G14210,AT1G31550,AT3G04290,AT1G28570,AT1G28610,AT2G40250,AT4G28780,AT5G03820
GO:0042802	identical protein binding (MF)	8	240	109	33602	10.2758	1.23093e-06	0.000295423	8.18571e-05	AT4G21630,AT1G52400,AT4G21650,AT5G59130,AT5G11940,AT5G45650,AT3G14067,AT4G21640
GO:0016788	hydrolase activity, acting on ester bonds (MF)	8	240	139	33602	8.05803	7.59177e-06	0.00182202	0.000336568	AT5G45950,AT1G31550,AT3G04290,AT1G28570,AT1G28610,AT2G40250,AT4G28780,AT5G03820
GO:0004252	serine-type endopeptidase activity (MF)	7	240	112	33602	8.75052	1.66491e-05	0.00399578	0.000553582	AT4G21630,AT4G21650,AT5G59130,AT5G11940,AT5G45650,AT3G14067,AT4G21640
Cellular component
Items	Items_Details	Support	List size	Reference Support	Reference size	Relative enrichment	Hyp	pBonferroni	Hyp_c	Genes
GO:0016020	membrane (CC)	34	240	1665	33602	2.85903	3.68536e-08	8.84486e-06	1.76897e-06	AT1G55370,AT3G14210,AT5G18840,AT3G16470,AT1G77380,AT3G12520,AT5G61520,AT3G45680,AT4G02700,AT3G16180,AT5G38410,AT2G32530,AT2G10940,AT2G39010,AT2G38170,AT5G50800,AT3G26520,AT2G43030,AT3G05165,AT2G36830,AT1G68570,AT2G15620,AT3G21670,AT2G37900,AT4G01450,AT3G28960,AT1G52190,AT5G56490,AT3G55110,AT3G28130,AT2G26690,AT4G04750,AT1G32450,AT3G05400
GO:0048046	apoplast (CC)	14	240	325	33602	6.03113	1.0947e-07	2.62728e-05	2.62728e-06	AT3G14210,AT5G65730,AT5G20630,AT5G38410,AT2G10940,AT4G33010,AT4G37800,AT2G38080,AT3G14067,AT2G36870,AT2G15620,AT2G37660,AT3G54400,AT5G12990
GO:0005773	vacuole (CC)	14	240	518	33602	3.78401	2.47223e-05	0.00593335	0.000395557	AT3G14210,AT1G75780,AT3G16470,AT1G31550,AT2G38170,AT1G52400,AT3G26520,AT3G14067,AT4G23670,AT3G62570,AT4G29700,AT2G36830,AT1G52040,AT1G52410
