# Supplementary material for: PRC2 Represses Hormone-Induced Somatic Embryogenesis in Vegetative Tissue of Arabidopsis thaliana
Source: PLoS Genet. 2017 Jan 17;13(1):e1006562. doi: 10.1371/journal.pgen.1006562 (PMC5283764; doi:10.1371/journal.pgen.1006562)
Supplement: S3 Table — (XLSX) [file pgen.1006562.s013.xlsx]

## Sheet: genesUP-139
Table S3: Gene expression changes limited to the embryogenic sample (cs-WA/cs-ctrl; cs-M; WT-ctrl; WT-M; WT-WA).	Table S3: Gene expression changes limited to the embryogenic sample (cs-WA/cs-ctrl; cs-M; WT-ctrl; WT-M; WT-WA).	Table S3: Gene expression changes limited to the embryogenic sample (cs-WA/cs-ctrl; cs-M; WT-ctrl; WT-M; WT-WA).	Table S3: Gene expression changes limited to the embryogenic sample (cs-WA/cs-ctrl; cs-M; WT-ctrl; WT-M; WT-WA).	Table S3: Gene expression changes limited to the embryogenic sample (cs-WA/cs-ctrl; cs-M; WT-ctrl; WT-M; WT-WA).	Table S3: Gene expression changes limited to the embryogenic sample (cs-WA/cs-ctrl; cs-M; WT-ctrl; WT-M; WT-WA).	Table S3: Gene expression changes limited to the embryogenic sample (cs-WA/cs-ctrl; cs-M; WT-ctrl; WT-M; WT-WA).	Table S3: Gene expression changes limited to the embryogenic sample (cs-WA/cs-ctrl; cs-M; WT-ctrl; WT-M; WT-WA).	Table S3: Gene expression changes limited to the embryogenic sample (cs-WA/cs-ctrl; cs-M; WT-ctrl; WT-M; WT-WA).	Table S3: Gene expression changes limited to the embryogenic sample (cs-WA/cs-ctrl; cs-M; WT-ctrl; WT-M; WT-WA).	Table S3: Gene expression changes limited to the embryogenic sample (cs-WA/cs-ctrl; cs-M; WT-ctrl; WT-M; WT-WA).	Table S3: Gene expression changes limited to the embryogenic sample (cs-WA/cs-ctrl; cs-M; WT-ctrl; WT-M; WT-WA).	Table S3: Gene expression changes limited to the embryogenic sample (cs-WA/cs-ctrl; cs-M; WT-ctrl; WT-M; WT-WA).	Table S3: Gene expression changes limited to the embryogenic sample (cs-WA/cs-ctrl; cs-M; WT-ctrl; WT-M; WT-WA).	Table S3: Gene expression changes limited to the embryogenic sample (cs-WA/cs-ctrl; cs-M; WT-ctrl; WT-M; WT-WA).	Table S3: Gene expression changes limited to the embryogenic sample (cs-WA/cs-ctrl; cs-M; WT-ctrl; WT-M; WT-WA).	Table S3: Gene expression changes limited to the embryogenic sample (cs-WA/cs-ctrl; cs-M; WT-ctrl; WT-M; WT-WA).	Table S3: Gene expression changes limited to the embryogenic sample (cs-WA/cs-ctrl; cs-M; WT-ctrl; WT-M; WT-WA).	Table S3: Gene expression changes limited to the embryogenic sample (cs-WA/cs-ctrl; cs-M; WT-ctrl; WT-M; WT-WA).	Table S3: Gene expression changes limited to the embryogenic sample (cs-WA/cs-ctrl; cs-M; WT-ctrl; WT-M; WT-WA).	Table S3: Gene expression changes limited to the embryogenic sample (cs-WA/cs-ctrl; cs-M; WT-ctrl; WT-M; WT-WA).	Table S3: Gene expression changes limited to the embryogenic sample (cs-WA/cs-ctrl; cs-M; WT-ctrl; WT-M; WT-WA).	Table S3: Gene expression changes limited to the embryogenic sample (cs-WA/cs-ctrl; cs-M; WT-ctrl; WT-M; WT-WA).	Table S3: Gene expression changes limited to the embryogenic sample (cs-WA/cs-ctrl; cs-M; WT-ctrl; WT-M; WT-WA).	Table S3: Gene expression changes limited to the embryogenic sample (cs-WA/cs-ctrl; cs-M; WT-ctrl; WT-M; WT-WA).	Table S3: Gene expression changes limited to the embryogenic sample (cs-WA/cs-ctrl; cs-M; WT-ctrl; WT-M; WT-WA).	Table S3: Gene expression changes limited to the embryogenic sample (cs-WA/cs-ctrl; cs-M; WT-ctrl; WT-M; WT-WA).	Table S3: Gene expression changes limited to the embryogenic sample (cs-WA/cs-ctrl; cs-M; WT-ctrl; WT-M; WT-WA).	Table S3: Gene expression changes limited to the embryogenic sample (cs-WA/cs-ctrl; cs-M; WT-ctrl; WT-M; WT-WA).	Table S3: Gene expression changes limited to the embryogenic sample (cs-WA/cs-ctrl; cs-M; WT-ctrl; WT-M; WT-WA).	Table S3: Gene expression changes limited to the embryogenic sample (cs-WA/cs-ctrl; cs-M; WT-ctrl; WT-M; WT-WA).	Table S3: Gene expression changes limited to the embryogenic sample (cs-WA/cs-ctrl; cs-M; WT-ctrl; WT-M; WT-WA).	Table S3: Gene expression changes limited to the embryogenic sample (cs-WA/cs-ctrl; cs-M; WT-ctrl; WT-M; WT-WA).	Table S3: Gene expression changes limited to the embryogenic sample (cs-WA/cs-ctrl; cs-M; WT-ctrl; WT-M; WT-WA).	Table S3: Gene expression changes limited to the embryogenic sample (cs-WA/cs-ctrl; cs-M; WT-ctrl; WT-M; WT-WA).	Table S3: Gene expression changes limited to the embryogenic sample (cs-WA/cs-ctrl; cs-M; WT-ctrl; WT-M; WT-WA).	Table S3: Gene expression changes limited to the embryogenic sample (cs-WA/cs-ctrl; cs-M; WT-ctrl; WT-M; WT-WA).	Table S3: Gene expression changes limited to the embryogenic sample (cs-WA/cs-ctrl; cs-M; WT-ctrl; WT-M; WT-WA).	Table S3: Gene expression changes limited to the embryogenic sample (cs-WA/cs-ctrl; cs-M; WT-ctrl; WT-M; WT-WA).	Table S3: Gene expression changes limited to the embryogenic sample (cs-WA/cs-ctrl; cs-M; WT-ctrl; WT-M; WT-WA).	Table S3: Gene expression changes limited to the embryogenic sample (cs-WA/cs-ctrl; cs-M; WT-ctrl; WT-M; WT-WA).	Table S3: Gene expression changes limited to the embryogenic sample (cs-WA/cs-ctrl; cs-M; WT-ctrl; WT-M; WT-WA).	Table S3: Gene expression changes limited to the embryogenic sample (cs-WA/cs-ctrl; cs-M; WT-ctrl; WT-M; WT-WA).	Table S3: Gene expression changes limited to the embryogenic sample (cs-WA/cs-ctrl; cs-M; WT-ctrl; WT-M; WT-WA).	Table S3: Gene expression changes limited to the embryogenic sample (cs-WA/cs-ctrl; cs-M; WT-ctrl; WT-M; WT-WA).	Table S3: Gene expression changes limited to the embryogenic sample (cs-WA/cs-ctrl; cs-M; WT-ctrl; WT-M; WT-WA).	Table S3: Gene expression changes limited to the embryogenic sample (cs-WA/cs-ctrl; cs-M; WT-ctrl; WT-M; WT-WA).	Table S3: Gene expression changes limited to the embryogenic sample (cs-WA/cs-ctrl; cs-M; WT-ctrl; WT-M; WT-WA).	Table S3: Gene expression changes limited to the embryogenic sample (cs-WA/cs-ctrl; cs-M; WT-ctrl; WT-M; WT-WA).	Table S3: Gene expression changes limited to the embryogenic sample (cs-WA/cs-ctrl; cs-M; WT-ctrl; WT-M; WT-WA).
atg	RPKM_cs_C0_1	RPKM_cs_C0_2	RPKM_cs_C0_3	RPKM_cs_C1_1	RPKM_cs_C1_2	RPKM_cs_C1_3	RPKM_cs_C2_1	RPKM_cs_C2_2	RPKM_cs_C2_3	RPKM_wt_C0_1	RPKM_wt_C0_2	RPKM_wt_C0_3	RPKM_wt_C1_1	RPKM_wt_C1_2	RPKM_wt_C2_1	RPKM_wt_C2_2	RPKM_wt_C2_3	RPKM_wt_Inj_Aux_1	RPKM_wt_Inj_Aux_2	RPKM_wt_Inj_Aux_3	RPKM_cs_Inj_Aux_1	RPKM_cs_Inj_Aux_2	RPKM_cs_Inj_Aux_3	MAX control	MIN sample	log2FC (min/max)	log2FC (DeSeq)	pvalue	padj	PcG_target (Oh et al. 2008)	Gene_Symbol
AT1G01360	7.07	6.7	5.84	8.13	5.52	6.64	7.39	8.43	8.8	7.34	9.3	7.12	4.64	9.5	9.56	12.86	12.55	6.62	11.08	7.82	24.49	28.35	19.63	12.86	19.63	0.61017	1.11844	5.93239e-05	0.00189426	NA	REGULATORY COMPONENT OF ABA RECEPTOR 1 RCAR1
AT1G01750	1.8	1.35	1.05	2.15	1.73	1.96	1.95	1.57	1.14	1.37	1.67	1.3	0.9	1.49	0.98	1.77	2.59	2.43	3.51	3.36	7.62	10.86	6.58	3.51	6.58	0.906617	1.33303	0.00162816	0.0213567	NA	ACTIN DEPOLYMERIZING FACTOR 11 ADF11
AT1G05240	0.04	0.01	0.01	0.01	0.01	0.08	0.04	0.04	0.01	0.01	0.01	0.04	0.05	0.17	0.1	0.16	0.13	0.24	0.14	0.43	4.48	7	4.14	0.43	4.14	3.26722	2.3225	1.60217e-05	0.00068369	yes	Peroxidase superfamily protein
AT1G05250	0.11	0.04	0.11	0.13	0.01	0.11	0.08	0.01	0.05	0.09	0.04	0.04	0.01	0.17	0.09	0.1	0.01	0.05	0.11	0.48	4.32	4.94	4.12	0.48	4.12	3.10154	2.81053	4.12443e-07	3.34093e-05	yes	Peroxidase superfamily protein
AT1G07680	0.01	0.01	0.01	0.05	0.01	0.01	0.01	0.05	0.01	0.01	0.01	0.01	0.01	0.01	0.01	0.01	0.01	0.01	0.01	0.01	0.39	0.5	0.34	0.05	0.34	2.76553	2.62097	2.16261e-06	0.000137917	yes	unknown protein
AT1G11735	5.33	3.33	6.44	3.85	4.29	5.62	6.19	2	3.41	4.84	2.8	1.76	2.72	3.53	0.53	6.07	2.86	4.31	0.01	6.43	11.92	17.68	9.92	6.44	9.92	0.623279	1.58085	1.05956e-05	0.000486302	NA	MICRORNA171B MIR171B
AT1G12980	1.25	0.72	1.14	1.04	0.66	0.87	0.82	0.51	0.52	0.53	1.2	0.73	0.45	0.42	0.71	0.25	0.49	0.14	0.28	1.12	3.62	6.27	3.29	1.25	3.29	1.39616	2.46291	1.96835e-13	1.03276e-10	yes	ENHANCER OF SHOOT REGENERATION 1 ESR1
AT1G14240	0.65	0.62	0.36	0.61	0.17	0.28	0.86	0.85	0.78	0.44	0.83	0.47	0.28	0.56	0.26	0.31	0.24	0.2	0.19	0.24	3.41	4.8	2.39	0.86	2.39	1.4746	2.16547	3.60157e-08	4.15729e-06	yes	GDA1_CD39 nucleoside phosphatase family protein
AT1G14960	0.01	0.01	0.01	0.01	0.01	0.01	0.01	0.01	0.01	0.08	0.01	0.01	0.01	0.01	0.09	0.01	0.01	0.01	0.01	0.01	0.5	0.92	0.36	0.09	0.36	2	2.04485	0.00016903	0.00407947	yes	Polyketide cyclase_dehydrase and lipid transport superfamily protein
AT1G20730	0.01	0.01	0.05	0.01	0.01	0.01	0.01	0.05	0.06	0.01	0.01	0.01	0.01	0.01	0.01	0.01	0.01	0.06	0.19	0.05	1.55	0.88	5.97	0.19	0.88	2.2115	1.88938	7.08811e-05	0.0021645	yes	Protein of unknown function (DUF833)
AT1G23010	9.39	8.37	9.88	9.09	7.35	9.71	11.39	11.12	9.35	2.6	5.66	3.19	2.35	3.65	5.46	6.94	6.16	13.61	13.98	16.51	32.52	32.01	30.58	16.51	30.58	0.889248	1.9224	1.02835e-08	1.42159e-06	NA	LOW PHOSPHATE ROOT1 LPR1
AT1G24590	0.36	0.14	0.67	0.54	0.22	0.56	0.93	0.79	0.35	0.57	0.66	0.27	0.01	0.07	0.41	0.37	0.66	1.29	1.26	2.95	9.45	11.88	10.74	2.95	9.45	1.6796	4.03409	2.15083e-22	4.51401e-19	yes	DORNROSCHENLIKE DRNL
AT1G27045	1.64	2.4	2.32	3.01	3.15	2.79	4.56	4.62	6.26	0.23	0.18	0.24	0.62	0.5	0.65	0.44	0.46	0.04	0.01	0.01	13.74	11.39	18.17	6.26	11.39	0.863533	1.73562	0.00175992	0.0225845	NA	HOMEOBOX PROTEIN 54 ATHB54
AT1G29090	0.01	0.01	0.01	0.01	0.01	0.01	0.01	0.01	0.04	0.01	0.01	0.01	0.01	0.01	0.01	0.01	0.01	0.01	0.05	0.01	0.38	1.27	0.46	0.05	0.38	2.926	1.51475	0.00158574	0.0209431	yes	Cysteine proteinases superfamily protein
AT1G30870	0.08	0.08	0.01	0.01	0.01	0.01	0.14	0.04	0.1	0.01	0.01	0.01	0.01	0.12	0.04	0.04	0.01	1.54	2.55	2.96	9.35	23.16	14.35	2.96	9.35	1.65937	1.39015	0.00254258	0.0289867	yes	Peroxidase superfamily protein
AT1G33790	34.45	25.19	38.31	26.98	18.7	25.34	27.7	20.62	19.59	6.68	6.1	13.24	15.67	20.78	17.41	22.92	24.49	42.8	44.23	66.36	106.62	124.97	121.39	66.36	106.62	0.684092	1.95409	9.00891e-08	9.32645e-06	yes	jacalin lectin family protein
AT1G34047	0.01	0.13	0.01	0.01	0.01	0.01	0.01	0.01	0.01	0.01	0.01	0.01	0.01	0.01	0.01	0.01	0.01	0.01	0.01	0.09	0.72	3.24	3.37	0.13	0.72	2.46949	4.28555	9.58804e-15	6.32427e-12	yes	defensin-like (DEFL) family protein.
AT1G35730	0.23	0.08	0.16	0.14	0.05	0.06	0.07	0.05	0.05	0.16	0.08	0.09	0.16	0.1	0.08	0.2	0.2	0.03	0.04	0.06	1.2	1.15	0.83	0.23	0.83	1.85148	2.89498	6.47949e-22	1.24655e-18	yes	PUMILIO 9 PUM9
AT1G48070	0.01	0.01	0.01	0.01	0.01	0.01	0.01	0.01	0.01	0.01	0.01	0.01	0.01	0.01	0.01	0.01	0.01	0.01	0.01	0.01	0.39	1.25	0.82	0.01	0.39	5.2854	3.4166	5.29431e-10	1.14228e-07	yes	Thioredoxin superfamily protein
AT1G48870	2.02	2.69	2.71	2.27	1.73	1.75	1.45	1.06	1.88	1.16	1.95	0.85	0.41	1.28	1.14	1.23	0.73	1.83	3.24	1.9	9.3	16.58	13.59	3.24	9.3	1.52124	1.86822	9.14909e-05	0.00261083	NA	Transducin_WD40 repeat-like superfamily protein
AT1G51220	0.06	0.03	0.03	0.04	0.03	0.01	0.06	0.03	0.03	0.01	0.01	0.01	0.01	0.01	0.03	0.04	0.01	0.01	0.05	0.01	0.35	0.31	0.77	0.06	0.31	2.36923	2.1231	0.000124951	0.00333868	yes	WIP DOMAIN PROTEIN 5 WIP5
AT1G52050	0.04	0.01	0.04	0.01	0.01	0.01	0.01	0.01	0.01	0.01	0.01	0.01	0.01	0.01	0.01	0.01	0.04	0.01	0.01	0.01	0.3	0.64	0.14	0.04	0.14	1.80735	2.85347	2.3892e-07	2.1133e-05	yes	Mannose-binding lectin superfamily protein
AT1G52070	0.01	0.01	0.01	0.01	0.01	0.01	0.01	0.01	0.01	0.01	0.01	0.03	0.01	0.01	0.01	0.01	0.01	0.01	0.01	0.1	5.17	7.13	2.28	0.1	2.28	4.51096	4.12002	2.19148e-14	1.36737e-11	yes	Mannose-binding lectin superfamily protein
AT1G55640	0.01	0.01	0.01	0.01	0.01	0.01	0.01	0.01	0.01	0.01	0.01	0.01	0.01	0.01	0.01	0.01	0.01	0.13	0.01	0.01	0.25	0.76	0.89	0.13	0.25	0.943416	1.22643	0.002757	0.0306492	yes	PRENYLATED RAB ACCEPTOR 1.G1 PRA1.G1
AT1G56030	0.01	0.01	0.01	0.01	0.01	0.01	0.01	0.06	0.01	0.01	0.01	0.01	0.01	0.01	0.01	0.01	0.01	0.01	0.05	0.01	0.17	0.28	0.25	0.06	0.17	1.5025	2.59384	2.95788e-06	0.000175091	yes	RING_U-box superfamily protein
AT1G57570	0.01	0.01	0.01	0.01	0.01	0.01	0.02	0.01	0.01	0.01	0.01	0.03	0.01	0.02	0.02	0.02	0.02	0.02	0.02	0.03	0.15	0.18	0.25	0.03	0.15	2.32193	2.1051	0.000146266	0.00370429	yes	Mannose-binding lectin superfamily protein
AT1G61080	0.01	0.01	0.01	0.01	0.01	0.01	0.01	0.01	0.01	0.01	0.01	0.01	0.01	0.01	0.01	0.01	0.01	0.01	0.02	0.01	0.07	0.1	0.04	0.02	0.04	1	1.72108	0.000749315	0.0122317	yes	Hydroxyproline-rich glycoprotein family protein
AT1G61750	0.08	0.07	0.01	0.01	0.01	0.01	0.04	0.01	0.01	0.01	0.01	0.01	0.04	0.04	0.01	0.01	0.04	0.01	0.01	0.01	0.2	0.26	0.29	0.08	0.2	1.32193	2.12884	0.000124398	0.00333231	yes	Receptor-like protein kinase-related family protein
AT1G62980	0.01	0.01	0.01	0.01	0.01	0.01	0.01	0.01	0.01	0.01	0.01	0.04	0.01	0.01	0.01	0.05	0.01	0.01	0.42	0.33	3.02	4.84	2.44	0.42	2.44	2.53842	1.1275	0.00559707	0.0497551	yes	EXPANSIN A18 EXPA18
AT1G67260	2.21	3.2	3.27	2.46	1.95	2.98	3.27	2.09	2.71	0.67	0.5	0.52	0.29	0.29	0.61	0.46	0.86	0.12	0.33	0.16	10.55	12.01	7.3	3.27	7.3	1.15861	1.90881	0.000235252	0.00516257	yes	TCP1
AT1G70470	22.96	20.45	15.53	16.87	12.37	18.54	20.04	16.26	19.2	20.09	20.48	20	11.19	14.09	18.39	22.93	16.86	34.35	32.3	32.92	57.49	72.83	54.28	34.35	54.28	0.660111	1.7239	1.43374e-36	1.65497e-32	NA	unknown protein
AT1G74110	0.04	0.01	0.01	0.01	0.04	0.01	0.01	0.01	0.01	0.01	0.01	0.01	0.01	0.01	0.01	0.03	0.01	0.15	0.15	0.41	1.18	1.13	2.7	0.41	1.13	1.46263	1.3562	0.00311302	0.0332872	yes	CYTOCHROME P450, FAMILY 78, SUBFAMILY A, POLYPEPTIDE 10 CYP78A10
AT1G77530	0.06	0.39	0.11	0.04	0.04	0.01	0.18	0.21	0.23	0.01	0.1	0.12	0.15	0.25	0.21	0.09	0.04	0.01	0.01	0.05	0.82	2.34	0.98	0.39	0.82	1.07215	2.12197	2.40803e-05	0.000955185	yes	O-methyltransferase family protein
AT1G78520	0.21	0.32	0.1	0.01	0.01	0.01	0.2	0.26	0.1	0.01	0.01	0.01	0.01	0.01	0.01	0.01	0.1	0.01	0.01	0.01	1.38	2.08	2.46	0.32	1.38	2.10852	1.5359	0.00462054	0.0437462	NA	Carbohydrate-binding X8 domain superfamily protein
AT1G79860	0.01	0.01	0.04	0.01	0.01	0.03	0.01	0.01	0.04	0.01	0.03	0.03	0.01	0.01	0.01	0.01	0.01	0.01	0.06	0.01	0.3	0.4	0.24	0.06	0.24	2	1.57311	0.00395166	0.0391624	yes	RHO GUANYLNUCLEOTIDE EXCHANGE FACTOR 12 ROPGEF12
AT1G80390	0.35	0.34	0.12	0.29	0.01	0.31	0.01	0.21	0.42	0.16	0.14	0.28	0.15	0.07	0.07	0.13	0.38	0.07	0.08	0.09	1.22	1.36	0.84	0.42	0.84	1	2.23864	1.4039e-08	1.86267e-06	yes	INDOLE3ACETIC ACID INDUCIBLE 15 IAA15
AT2G04025	0.07	0.01	0.06	0.01	0.01	0.01	0.01	0.01	0.01	0.01	0.01	0.01	0.01	0.33	0.01	0.06	0.01	0.06	0.6	0.27	1.74	3.85	1.77	0.6	1.74	1.53605	2.68242	9.08835e-07	6.49578e-05	NA	ROOT MERISTEM GROWTH FACTOR 3 RGF3
AT2G14100	0.31	0.11	0.09	0.2	0.14	0.11	0.2	0.03	0.15	0.04	0.01	0.07	0.28	0.15	0.04	0.31	0.14	0.13	0.16	0.15	0.65	1.02	0.76	0.31	0.65	1.06817	1.60194	0.000703125	0.0116948	yes	CYTOCHROME P450, FAMILY 705, SUBFAMILY A, POLYPEPTIDE 13 CYP705A13
AT2G21045	0.06	0.05	0.01	0.06	0.01	0.07	0.06	0.06	0.06	0.41	0.43	1.4	1.36	1.93	0.85	0.64	0.54	0.37	0.32	0.41	6.1	9.6	5.53	1.93	5.53	1.51868	1.88014	0.000704949	0.0117117	yes	Rhodanese_Cell cycle control phosphatase superfamily protein
AT2G22460	0.81	1.04	1.27	0.64	0.75	0.84	1.08	1.12	0.64	0.25	0.73	0.24	1.44	1.75	0.73	1.84	1.72	3.17	3.9	9.9	19.61	35.01	15.87	9.9	15.87	0.680802	3.58112	1.7935e-22	4.14048e-19	NA	Protein of unknown function, DUF617
AT2G23060	1.27	0.86	1.1	0.64	0.53	0.93	0.99	0.66	0.37	0.52	1.27	1.79	0.31	0.71	0.81	1.01	0.51	0.91	0.72	2.2	6.16	5.91	5.46	2.2	5.46	1.3114	1.51302	0.00233096	0.0274274	NA	Acyl-CoA N-acyltransferases (NAT) superfamily protein
AT2G24070	0.93	0.87	0.82	0.4	0.39	0.9	0.56	0.66	0.81	0.94	1.12	0.96	0.49	1.01	0.46	0.97	0.59	1.7	1.33	1.52	3.34	5.49	4.33	1.7	3.34	0.974313	1.37911	0.00169157	0.0219144	NA	QWRF DOMAIN CONTAINING 4 QWRF4
AT2G28870	5.98	5.12	4.53	4.74	4.02	4.66	4.44	4.38	3.52	1.88	3.35	3.19	1.84	2.7	2.64	3.76	3.16	6.13	6.49	6.23	16.57	20.83	10.56	6.49	10.56	0.702319	1.58422	5.30817e-09	8.11552e-07	yes	unknown protein
AT2G28960	0.01	0.01	0.01	0.01	0.01	0.01	0.02	0.01	0.02	0.01	0.01	0.01	0.01	0.03	0.01	0.01	0.03	0.01	0.03	0.04	0.2	0.21	0.15	0.04	0.15	1.90689	3.03628	2.06412e-09	3.69398e-07	yes	Leucine-rich repeat protein kinase family protein
AT2G28970	0.04	0.01	0.02	0.01	0.01	0.01	0.01	0.01	0.02	0.01	0.01	0.01	0.02	0.01	0.01	0.01	0.01	0.02	0.01	0.01	0.3	0.17	0.3	0.04	0.17	2.08746	3.07559	1.68537e-08	2.13783e-06	yes	Leucine-rich repeat protein kinase family protein
AT2G33790	0.03	0.01	0.01	0.01	0.01	0.01	0.01	0.01	0.01	0.01	0.01	0.01	0.01	0.01	0.01	0.01	0.01	0.01	0.01	0.01	0.44	0.33	0.52	0.03	0.33	3.45943	3.75503	1.26461e-11	4.35742e-09	yes	ARABINOGALACTAN PROTEIN 30 AGP30
AT2G34790	0.63	0.98	1.29	0.71	1.1	1.06	0.82	0.72	0.83	0.49	1.12	1.31	0.29	0.83	0.39	0.64	0.68	0.89	2.24	1.41	9.52	3.69	4.34	2.24	3.69	0.720122	2.37814	1.6483e-12	6.91866e-10	yes	MATERNAL EFFECT EMBRYO ARREST 23 MEE23
AT2G36690	0.03	0.24	0.21	0.09	0.06	0.13	0.17	0.33	0.29	0.03	0.05	0.01	0.19	0.19	0.33	0.06	0.11	0.22	0.05	0.18	4.96	1.78	2.28	0.33	1.78	2.43134	3.21011	7.40221e-11	1.92008e-08	yes	2-oxoglutarate (2OG) and Fe(II)-dependent oxygenase superfamily protein
AT2G40085	11.45	10.85	10.59	8.8	5.91	9.54	5.8	7.06	7.01	4.99	8.58	5.03	6.11	9.27	10.56	11.32	8.09	10.12	11.76	9.31	18.18	18.82	18.84	11.76	18.18	0.628464	0.705533	0.0034105	0.0355944	NA	unknown protein
AT2G41510	6.91	11.02	7.88	7.48	6.01	8.16	8.84	5.12	8.42	3.08	2.72	2.02	0.99	0.86	1.63	1.37	1.93	8.74	8.7	11.32	31.03	35.99	29.72	11.32	29.72	1.39256	2.02329	6.18714e-06	0.000327606	NA	CYTOKININ OXIDASE_DEHYDROGENASE 1 CKX1
AT2G43480	0.24	0.17	0.61	0.04	0.05	0.13	0.09	0.05	0.15	0.01	0.01	0.05	0.09	0.1	0.01	0.05	0.06	0.25	0.99	0.36	2.33	4.33	1.56	0.99	1.56	0.656046	3.02675	7.81172e-09	1.11322e-06	yes	Peroxidase superfamily protein
AT2G45120	0.2	0.5	0.4	0.18	0.22	0.12	0.27	0.44	0.29	0.49	0.29	0.9	0.51	0.56	0.51	1.15	0.89	0.79	0.41	0.75	1.76	1.78	1.81	1.15	1.76	0.613942	1.58893	6.45144e-06	0.000337728	NA	C2H2-like zinc finger protein
AT2G45410	3.77	3.37	1.97	2.36	2.3	3.6	3.14	3.36	2.98	2.13	4.59	3.39	1.11	3.15	2.2	5.31	3.1	14.77	12.46	15.45	38.5	30.05	25.01	15.45	25.01	0.694898	1.89279	8.35433e-05	0.00245379	yes	LOB DOMAINCONTAINING PROTEIN 19 LBD19
AT2G45750	0.51	0.46	0.36	0.23	0.46	0.33	0.39	0.47	0.42	0.12	0.21	0.26	0.11	0.32	0.24	0.14	0.08	0.6	0.64	0.93	2.14	2.33	2.56	0.93	2.14	1.20231	1.84746	0.000129034	0.00341223	yes	S-adenosyl-L-methionine-dependent methyltransferases superfamily protein
AT2G46840	4.69	4.66	2.93	2.85	2.55	3.2	2.87	2.32	3.72	0.49	1.27	0.87	0.36	0.38	0.62	0.95	0.34	1.95	1.78	1.99	8.26	9.52	7.98	4.69	7.98	0.766801	1.49074	0.00184883	0.0234774	NA	DOMAIN OF UNKNOWN FUNCTION 724 4 DUF4
AT2G46870	10.54	12.46	13.81	11.29	7.57	9.8	13.32	8.74	7.35	3.79	6.9	4.64	2.77	5.27	3.47	5.35	3.37	3.99	4.28	5.57	27.24	25.38	22.32	13.81	22.32	0.692624	1.45588	3.05298e-05	0.00115165	yes	NGATHA1 NGA1
AT2G47360	0.16	0.14	0.15	0.18	0.12	0.15	0.32	0.12	0.2	0.25	0.34	0.49	0.21	0.23	0.12	0.44	0.12	0.19	0.27	0.33	1.91	2.14	1.01	0.49	1.01	1.0435	2.37464	1.08286e-10	2.71726e-08	NA	unknown protein
AT2G47560	1.11	2.1	2.87	0.66	0.88	0.98	1.15	2.63	2.62	1.85	0.71	1.26	0.4	0.43	0.96	1.28	1.54	2.09	1.69	2.72	5.66	4.77	6.87	2.87	4.77	0.732939	1.41524	0.00151053	0.0203099	yes	RING_U-box superfamily protein
AT3G02000	4.03	3.44	3.77	3.43	2.63	2.82	4.73	3.95	2.47	6.65	8.16	8.79	2.77	5.16	10.54	7.57	5.85	8.03	8.36	8.27	31.89	41.12	28.25	10.54	28.25	1.42238	2.08763	8.83489e-09	1.23614e-06	yes	ROXY1
AT3G04854	6.17	6.39	5.81	4.61	2.96	6.32	2.99	8.07	7.35	8.03	5.16	4.34	4.43	9.61	4.22	7.32	8.25	14.12	17.03	16.31	36.63	44.42	39.43	17.03	36.63	1.10495	2.31423	1.59904e-27	6.15256e-24	NA	unknown protein
AT3G04860	5.49	8.27	6.79	6.34	5.39	7.27	9.27	6.95	9.36	3.99	8.76	6.15	4.69	6.27	8.57	9.64	9.35	10.65	13.64	9.01	23.02	31.44	35.28	13.64	23.02	0.755044	1.94422	7.07561e-24	2.04184e-20	NA	Plant protein of unknown function (DUF868)
AT3G05155	0.21	0.32	0.15	0.3	0.16	0.21	0.57	0.56	0.19	0.02	0.29	0.07	0.03	0.13	0.04	0.15	0.13	0.41	0.61	0.57	1.55	2.58	1.56	0.61	1.55	1.34539	1.9977	3.68935e-05	0.00133019	yes	Major facilitator superfamily protein
AT3G11930	70.22	98.3	62.45	68.66	47.56	67.75	57.59	74.96	115.73	2.1	3.68	3.41	5.27	5.78	9.48	13.38	14.73	15.39	48.59	18.86	268.45	323.99	240.92	115.73	240.92	1.05779	1.73841	0.00120128	0.0173764	yes	Adenine nucleotide alpha hydrolases-like superfamily protein
AT3G17600	0.57	0.53	0.42	0.65	0.31	0.48	0.56	0.52	0.67	0.12	0.45	0.2	0.15	0.29	0.28	0.3	0.24	0.53	0.55	0.71	14.13	14.48	14.47	0.71	14.13	4.3148	5.07476	2.4972e-96	5.76503e-92	NA	INDOLE3ACETIC ACID INDUCIBLE 31 IAA31
AT3G19090	0.01	0.03	0.01	0.03	0.01	0.01	0.04	0.01	0.04	0.05	0.01	0.01	0.01	0.01	0.04	0.03	0.01	0.01	0.03	0.08	0.18	0.28	0.25	0.08	0.18	1.16993	1.6092	0.00374744	0.0377385	yes	RNA-binding protein
AT3G21351	5.31	3.81	4.28	2.32	1.93	2.74	4.22	3.9	5.79	0.24	0.52	1.64	0.88	0.77	0.79	0.34	0.34	1.19	0.58	0.67	33.86	14.13	12.87	5.79	12.87	1.15238	2.28809	4.71555e-06	0.00025736	NA	unknown protein
AT3G21380	1.17	1.45	1.28	0.85	0.83	0.65	1.34	1.59	1.74	0.07	0.05	0.01	0.09	0.01	0.01	0.01	0.01	0.03	0.05	0.05	21.35	18.89	16.63	1.74	16.63	3.25663	2.5478	2.44217e-06	0.000149549	yes	Mannose-binding lectin superfamily protein
AT3G22810	5.09	6.54	3.99	7.19	5.02	6.43	7.48	4.7	4.57	3.46	4.93	3.48	3.83	4.55	3.91	5.77	4.42	8.05	5.98	6.2	16.02	25.94	18.32	8.05	16.02	0.992813	1.71726	2.8739e-30	1.32694e-26	NA	phosphoinositide binding
AT3G23167	0.34	0.37	0.17	0.01	0.01	0.01	0.01	0.5	0.78	0.01	0.01	0.01	0.01	0.01	0.01	0.01	0.01	0.01	0.01	0.01	3.01	2.06	2.03	0.78	2.03	1.37993	1.763	0.0011733	0.0170416	NA	LOWMOLECULARWEIGHT CYSTEINERICH 39 LCR39
AT3G23840	0.84	3.16	1.33	2	0.78	2.25	1.1	1.13	0.61	3.1	3.67	2.61	1.46	3.01	0.68	1.54	1.13	2.48	3.05	2.35	11.3	7.96	9.7	3.67	7.96	1.11699	2.21655	1.03869e-08	1.42734e-06	yes	HXXXD-type acyl-transferase family protein
AT3G25790	0.01	0.01	0.01	0.01	0.01	0.01	0.01	0.01	0.01	0.04	0.05	0.07	0.01	0.05	0.04	0.07	0.01	0.01	0.04	0.11	0.17	0.29	0.25	0.11	0.17	0.628031	2.26848	3.61566e-05	0.00131451	yes	myb-like transcription factor family protein
AT3G26770	14.06	19.62	19.09	14.3	8.31	10.27	12.14	13.6	13.45	3.01	4.24	4.12	3.71	5.97	4.49	5.82	6.51	9.93	17.1	12.18	36.75	44.35	39.58	19.62	36.75	0.905419	1.51989	0.000215847	0.00488056	yes	NAD(P)-binding Rossmann-fold superfamily protein
AT3G29034	0.52	0.47	0.52	0.12	0.01	0.38	0.7	0.6	0.71	0.98	1.18	1.76	2.15	2.73	1.54	3.88	3.24	3.37	2.82	3.94	10.97	8.33	8	3.94	8	1.0218	1.8175	0.000467411	0.00855044	NA	unknown protein
AT3G43890	0.01	0.04	0.01	0.01	0.01	0.01	0.01	0.01	0.01	0.01	0.01	0.01	0.01	0.01	0.01	0.01	0.01	0.03	0.01	0.04	0.2	0.21	0.2	0.04	0.2	2.32193	2.7306	7.71258e-07	5.65247e-05	yes	Cysteine_Histidine-rich C1 domain family protein
AT3G46810	0.01	0.01	0.01	0.01	0.01	0.01	0.01	0.01	0.01	0.01	0.01	0.01	0.01	0.01	0.01	0.01	0.01	0.01	0.01	0.01	0.08	0.21	0.12	0.01	0.08	3	2.05714	4.5528e-05	0.00156114	yes	Cysteine_Histidine-rich C1 domain family protein
AT3G46900	3.32	2.46	2.51	0.62	1.7	1.76	3.15	1.91	3.09	2.29	5.26	4.7	5.21	5.53	1.45	2.75	1.82	2.85	1.41	3.83	14	11.52	11.8	5.53	11.52	1.05879	1.65872	6.34501e-06	0.000333669	yes	COPPER TRANSPORTER 2 COPT2
AT3G47760	0.01	0.01	0.01	0.01	0.01	0.01	0.02	0.03	0.01	0.03	0.03	0.01	0.08	0.12	0.03	0.06	0.02	0.01	0.01	0.02	0.25	0.84	0.41	0.12	0.25	1.05889	2.81487	1.26794e-07	1.25093e-05	yes	ATPBINDING CASSETTE A5 ABCA5
AT3G47770	0.01	0.02	0.01	0.01	0.01	0.01	0.01	0.01	0.01	0.01	0.01	0.01	0.01	0.01	0.01	0.01	0.01	0.01	0.01	0.04	0.13	0.45	0.15	0.04	0.13	1.70044	1.91249	0.000190792	0.00442589	yes	ATPBINDING CASSETTE A6 ABCA6
AT3G55150	0.06	0.1	0.01	0.1	0.01	0.01	0.03	0.01	0.03	0.01	0.01	0.03	0.01	0.06	0.01	0.01	0.03	0.01	0.04	0.01	0.27	0.33	0.25	0.1	0.25	1.32193	2.15368	3.1386e-05	0.00118009	NA	EXOCYST SUBUNIT EXO70 FAMILY PROTEIN H1 EXO70H1
AT3G57620	0.01	0.05	0.01	0.01	0.01	0.01	0.01	0.01	0.01	0.01	0.01	0.01	0.01	0.01	0.01	0.01	0.01	0.01	0.01	0.01	0.16	0.61	0.5	0.05	0.16	1.67807	3.49723	2.60193e-10	6.00682e-08	yes	glyoxal oxidase-related protein
AT3G58780	8.06	11.61	11.66	9.07	8.68	10.65	10.96	9.55	7.54	1.43	2.12	1.5	1.89	2.48	2.42	3.43	1.8	5.45	8.08	10.17	24.91	31.48	22.18	11.66	22.18	0.927692	1.50906	0.00062989	0.0107398	yes	SHATTERPROOF 1 SHP1
AT4G01340	0.15	0.1	0.05	0.03	0.05	0.11	0.08	0.01	0.06	0.03	0.01	0.01	0.01	0.01	0.01	0.1	0.01	0.01	0.01	0.03	0.31	0.47	0.29	0.15	0.29	0.95109	2.28073	5.21968e-06	0.000281546	yes	CHP-rich zinc finger protein-related
AT4G08840	0.01	0.01	0.01	0.01	0.01	0.01	0.01	0.01	0.01	0.01	0.01	0.01	0.01	0.01	0.03	0.01	0.01	0.01	0.01	0.01	0.17	0.08	0.21	0.03	0.08	1.41504	2.5895	1.47632e-06	9.94231e-05	yes	PUMILIO 11 PUM11
AT4G09530	0.4	0.22	0.01	0.01	0.01	0.01	0.2	0.01	0.01	0.26	0.01	0.01	0.01	0.01	0.01	0.01	0.21	0.01	0.01	0.01	0.84	1.24	1.69	0.4	0.84	1.07039	2.34236	2.45056e-05	0.000965487	yes	SAUR-like auxin-responsive protein family
AT4G09990	1.21	0.57	0.61	0.59	0.64	0.42	0.44	0.28	0.11	1.05	1.25	1.52	0.54	0.67	0.6	0.91	0.7	1.04	1.32	1.18	4.06	3.71	3.4	1.52	3.4	1.16146	2.2069	3.39008e-13	1.70138e-10	NA	Protein of unknown function (DUF579)
AT4G11880	0.19	0.24	0.37	0.3	0.22	0.3	0.3	0.22	0.23	0.09	0.14	0.06	0.02	0.29	0.05	0.14	0.03	0.08	0.12	0.08	1	0.84	0.74	0.37	0.74	1	1.72887	2.76677e-05	0.00106102	yes	AGAMOUSLIKE 14 AGL14
AT4G15400	0.01	0.01	0.05	0.01	0.01	0.01	0.01	0.01	0.01	0.05	0.01	0.01	0.01	0.01	0.01	0.04	0.01	0.08	0.01	0.04	0.25	0.15	0.3	0.08	0.15	0.906891	2.11453	0.00013946	0.00357731	yes	BRASSINOSTEROID INACTIVATOR1 BIA1
AT4G18940	0.01	0.01	0.01	0.01	0.08	0.01	0.01	0.01	0.01	0.06	0.08	0.22	0.01	0.08	0.07	0.09	0.07	0.15	0.16	0.16	0.5	0.85	0.64	0.22	0.5	1.18442	1.78011	0.00133759	0.0186696	yes	RNA ligase_cyclic nucleotide phosphodiesterase family protein
AT4G19030	1.86	2.04	1.38	1.23	1.18	1.09	1.28	0.68	1.13	1.03	2.65	1.15	1.14	1.51	1.3	1.48	1	3.21	2.98	4.02	15.44	18.06	13.58	4.02	13.58	1.75622	2.62354	1.79747e-10	4.27797e-08	yes	NOD26LIKE MAJOR INTRINSIC PROTEIN 1 NLM1
AT4G21250	0.01	0.01	0.01	0.01	0.01	0.04	0.01	0.01	0.01	0.01	0.09	0.01	0.01	0.01	0.01	0.04	0.03	0.04	0.07	0.08	0.23	0.57	0.44	0.09	0.23	1.35364	2.08672	0.000152822	0.00380588	NA	Sulfite exporter TauE_SafE family protein
AT4G24340	0.75	0.4	0.73	0.46	0.45	0.47	0.83	0.94	0.6	0.37	0.77	0.39	1.44	1.13	0.83	2.19	1.02	0.22	0.45	0.75	5.35	4.49	4.12	2.19	4.12	0.911713	2.24392	5.50332e-09	8.24997e-07	yes	Phosphorylase superfamily protein
AT4G25400	0.01	0.46	0.27	0.06	0.01	0.28	0.33	0.11	0.01	0.01	0.01	0.01	0.12	0.1	0.01	0.06	0.01	0.01	0.01	0.01	1.03	1.59	1.02	0.46	1.02	1.14886	2.07523	0.000183108	0.00429596	yes	basic helix-loop-helix (bHLH) DNA-binding superfamily protein
AT4G28940	0.02	0.03	0.19	0.05	0.02	0.04	0.07	0.03	0.03	0.08	0.17	0.08	0.25	0.46	0.16	0.35	0.18	0.32	0.33	0.58	1.64	1.6	1.74	0.58	1.6	1.46395	2.4674	7.33557e-07	5.39328e-05	yes	Phosphorylase superfamily protein
AT4G30320	0.01	0.01	0.01	0.01	0.01	0.01	0.01	0.01	0.01	0.01	0.01	0.01	0.01	0.01	0.01	0.01	0.01	0.01	0.01	0.01	0.89	3.3	3.68	0.01	0.89	6.47573	1.41788	0.00136518	0.0189002	NA	CAP (Cysteine-rich secretory proteins, Antigen 5, and Pathogenesis-related 1 protein) superfamily protein
AT4G31760	3.21	6.57	6.55	1.84	2.24	5.52	2.18	5.21	6.25	0.36	0.45	0.52	0.86	0.46	0.63	0.54	0.99	0.81	0.66	1.02	10.67	14.72	12.72	6.57	10.67	0.699595	1.50687	0.00402751	0.0396499	NA	Peroxidase superfamily protein
AT4G31910	27.29	22.43	21.89	21.06	18.96	25.17	25.39	22.96	24.39	9.27	15.2	11.18	6.87	13.91	6.07	7.36	4.02	23.52	13.44	30.47	57.55	67.6	59.5	30.47	57.55	0.917426	1.73183	1.02117e-05	0.000472441	yes	HXXXD-type acyl-transferase family protein
AT4G34419	1.34	0.62	2.12	2.26	1.59	1.38	2.12	0.63	0.1	0.01	0.01	0.01	0.35	0.01	1.92	0.72	0.1	2.15	1.99	3.25	6.03	7.82	5.44	3.25	5.44	0.743167	1.83662	0.000800636	0.0128536	NA	unknown protein
AT4G36740	4.97	2.36	1.56	3.34	3.19	3.22	4.09	4.5	2.12	0.3	0.46	0.23	0.12	0.36	0.43	0.91	0.29	4.99	5.95	3.49	27.01	18.75	20.87	5.95	18.75	1.65593	2.22623	3.19788e-05	0.00119654	yes	HOMEOBOX PROTEIN 40 HB40
AT4G37590	26.22	26.07	22.97	21.38	16.19	24.99	19.91	20.06	16.69	30.65	35.74	29.19	18.41	28.17	23.2	25.36	27.74	39.55	34.55	46.91	87.84	111.25	99.26	46.91	87.84	0.904983	1.53812	7.62854e-12	2.84052e-09	NA	NAKED PINS IN YUC MUTANTS 5 NPY5
AT5G01240	16.57	19.89	19.81	14.1	9.99	15.04	9.3	7.7	8.42	8.56	11.66	14.73	10.01	15.03	10.86	12.3	16.44	6.81	9.06	9.04	31.55	40.76	33.9	19.89	31.55	0.665597	1.30619	1.3251e-06	9.0507e-05	yes	LIKE AUXIN RESISTANT 1 LAX1
AT5G03700	3.28	3.73	4.74	3.13	2.16	3.46	2.28	3.07	2.97	2.12	4.11	3.43	2.16	3.19	2.95	3.18	3.23	2.44	2.29	2.6	7.98	8.1	7.3	4.74	7.3	0.623009	1.38791	5.78191e-19	7.1192e-16	NA	D-mannose binding lectin protein with Apple-like carbohydrate-binding domain
AT5G05290	0.06	0.01	0.06	0.12	0.01	0.07	0.01	0.06	0.06	0.01	0.01	0.07	0.01	0.05	0.06	0.01	0.06	0.19	0.06	0.11	3.83	4.18	3.45	0.19	3.45	4.18253	4.16018	6.56944e-16	5.41651e-13	yes	EXPANSIN A2 EXPA2
AT5G06070	0.54	0.33	0.39	0.21	0.68	0.81	0.3	0.38	1.05	0.27	0.49	0.22	0.24	0.31	0.24	0.37	0.33	0.5	0.22	0.19	3.81	2.11	2.89	1.05	2.11	1.00685	2.64919	1.39236e-11	4.65857e-09	yes	RABBIT EARS RBE
AT5G07530	0.03	0.03	0.01	0.01	0.01	0.04	0.01	0.01	0.01	0.03	0.01	0.01	0.01	0.01	0.01	0.01	0.01	0.01	0.01	0.01	0.32	0.4	0.22	0.04	0.22	2.45943	2.56054	3.42123e-06	0.000198304	yes	GLYCINE RICH PROTEIN 17 GRP17
AT5G09430	0.52	0.54	0.45	0.68	0.23	0.61	0.53	0.17	0.38	0.09	0.34	0.21	0.18	0.24	0.16	0.39	0.44	1.48	1.83	1.02	5.39	4.66	4.06	1.83	4.06	1.14964	2.01532	7.47215e-05	0.00226095	NA	alpha_beta-Hydrolases superfamily protein
AT5G10130	0.18	0.27	0.16	0.15	0.18	0.06	0.16	0.17	0.29	0.06	0.07	0.01	0.15	0.11	0.01	0.05	0.06	0.84	1.19	0.5	7.83	19.25	8.27	1.19	7.83	2.71805	2.33213	2.29202e-05	0.000913878	NA	Pollen Ole e 1 allergen and extensin family protein
AT5G11400	0.26	0.14	0.08	0.2	0.18	0.2	0.39	0.08	0.35	0.01	0.01	0.01	0.01	0.05	0.01	0.05	0.04	0.06	0.12	0.01	1.29	1.68	0.82	0.39	0.82	1.07215	2.03125	0.000222735	0.00498745	NA	Protein kinase superfamily protein
AT5G12050	2.24	3.41	3.73	2.66	2.01	2.71	3.11	2.1	2.23	4.2	7.63	3.5	3.34	10.18	4.63	4.21	5.04	3.15	2.68	5.96	16.9	16.66	18.44	10.18	16.66	0.710651	2.02767	1.10207e-10	2.73574e-08	yes	unknown protein
AT5G14330	0.19	0.46	0.58	0.01	0.09	0.33	0.2	0.22	0.26	0.44	0.66	0.29	1.17	1.13	0.18	0.58	0.35	0.36	0.5	0.99	3.05	5	4.61	1.17	3.05	1.3823	2.28271	2.83988e-06	0.000169849	NA	unknown protein
AT5G17820	0.05	0.16	0.11	0.03	0.08	0.18	0.11	0.01	0.11	0.08	0.09	0.03	0.16	0.14	0.07	0.09	0.06	1.08	1.66	2.12	21.08	33.25	24.58	2.12	21.08	3.31374	1.63473	0.00155547	0.0207196	yes	Peroxidase superfamily protein
AT5G23030	0.01	0.01	0.01	0.01	0.01	0.01	0.01	0.01	0.01	0.01	0.01	0.01	0.01	0.01	0.01	0.01	0.01	0.01	0.01	0.01	0.22	0.53	0.13	0.01	0.13	3.70044	1.86873	0.000130572	0.00342732	yes	TETRASPANIN12 TET12
AT5G23100	10.95	13.42	12.54	11.68	7.3	9.8	11.02	11	10.7	17.06	19.47	14.24	6.86	8.72	12.25	16.43	16.09	17.05	17.87	17.35	34.55	52.14	32.41	19.47	32.41	0.735186	1.65157	7.00246e-19	8.08294e-16	NA	Protein of unknown function, DUF617
AT5G23260	0.18	0.29	0.26	0.21	0.23	0.17	0.28	0.2	0.4	0.01	0.03	0.01	0.01	0.04	0.01	0.03	0.04	0.01	0.01	0.03	1.01	1.24	1.47	0.4	1.01	1.33628	2.08158	0.000154794	0.00384668	yes	TRANSPARENT TESTA16 TT16
AT5G24140	0.01	0.03	0.01	0.01	0.01	0.01	0.02	0.01	0.02	0.03	0.04	0.07	0.03	0.01	0.04	0.08	0.02	0.04	0.01	0.03	0.35	0.24	0.29	0.08	0.24	1.58496	1.73595	0.00170938	0.0220709	yes	SQUALENE MONOOXYGENASE 2 SQP2
AT5G25840	0.46	0.66	0.34	0.2	0.26	0.76	0.44	0.15	0.51	0.35	1.26	0.64	0.34	1.41	0.45	0.71	0.65	0.09	0.01	0.1	2.86	2.27	3.29	1.41	2.27	0.686997	1.86996	2.75108e-05	0.00105676	yes	Protein of unknown function (DUF1677)
AT5G26280	5.56	4.89	7.2	4.35	3.44	4.18	4.33	2.39	2.55	1.8	2.93	4.39	6.32	4.63	3.65	6.31	5.6	2.25	1.63	3.65	34.17	42.59	26.98	7.2	26.98	1.90582	2.26667	8.67853e-13	3.92848e-10	NA	TRAF-like family protein
AT5G26300	0.08	0.05	0.22	0.07	0.08	0.01	0.01	0.05	0.04	0.12	0.12	0.08	0.01	0.3	0.04	0.26	0.26	0.12	0.11	0.12	0.9	1.54	1.23	0.3	0.9	1.58496	2.05084	0.000106442	0.00297135	yes	TRAF-like family protein
AT5G26730	0.17	0.18	0.44	0.08	0.18	0.33	0.16	0.24	0.31	0.13	0.09	0.13	0.08	0.13	0.04	0.23	0.1	0.01	0.05	0.01	1.15	1.3	0.74	0.44	0.74	0.750022	2.44549	2.44345e-09	4.30606e-07	yes	Fasciclin-like arabinogalactan family protein
AT5G35940	1.91	1.07	1.59	1.61	1.46	2.15	1.67	0.93	0.93	0.15	0.17	0.34	0.55	0.58	0.62	0.87	3.09	0.41	1.59	1.04	9.22	11.37	6.6	3.09	6.6	1.09486	2.0737	1.7614e-05	0.000736312	yes	Mannose-binding lectin superfamily protein
AT5G36925	3.55	5.01	6.42	2.86	2.29	2.75	2.86	7.72	6.59	0.58	0.69	0.95	0.3	0.72	0.77	2.05	1.93	7.52	4.43	6.7	36.29	13.21	15.56	7.72	13.21	0.774958	2.17286	1.3585e-05	0.000600809	NA	unknown protein
AT5G39240	33.39	34.93	22.43	38.51	24.16	31.07	16.71	12.56	9.5	26.31	40.8	20.99	16.66	25.5	28.29	41.72	20.87	10.87	9.71	28.18	135.62	120.87	118.22	41.72	118.22	1.50266	2.15613	2.53024e-09	4.39196e-07	yes	bHLH (basic helix-loop-helix) family transcriptional factors ATYPICAL
AT5G42410	0.01	0.01	0.01	0.01	0.01	0.01	0.01	0.01	0.01	0.01	0.01	0.01	0.01	0.01	0.01	0.01	0.01	0.23	0.01	0.01	0.55	1.32	0.41	0.23	0.41	0.83399	1.68665	0.00114059	0.0167397	NA	SAUR-like auxin-responsive protein family
AT5G42510	0.13	0.01	0.12	0.14	0.12	0.14	0.12	0.22	0.12	0.12	0.11	0.01	0.36	0.21	0.13	0.01	0.13	0.01	0.46	0.68	1.86	2.71	1.6	0.68	1.6	1.23447	1.7714	0.00112679	0.01659	yes	Disease resistance-responsive (dirigent-like protein) family protein
AT5G47950	0.01	0.01	0.01	0.01	0.01	0.01	0.01	0.01	0.01	0.01	0.01	0.01	0.05	0.01	0.01	0.01	0.01	0.01	0.01	0.01	0.26	0.29	0.27	0.05	0.26	2.37851	2.88248	1.99997e-07	1.81791e-05	NA	HXXXD-type acyl-transferase family protein
AT5G47980	0.01	0.01	0.04	0.01	0.01	0.01	0.01	0.01	0.01	0.04	0.01	0.01	0.04	0.04	0.04	0.05	0.04	0.01	0.01	0.01	0.23	0.27	0.17	0.05	0.17	1.76553	1.85822	0.000800471	0.0128536	yes	HXXXD-type acyl-transferase family protein
AT5G48485	104.98	95.64	128.7	96.94	77	99.8	120.9	99.83	129.39	65.59	96.95	67.57	58.29	58.23	106.05	129.77	104.5	119	101.94	74.19	331.24	207.78	274.54	129.77	207.78	0.6791	1.48601	3.96096e-11	1.11515e-08	NA	DEFECTIVE IN INDUCED RESISTANCE 1 (DIR1)
AT5G51310	0.03	0.04	0.07	0.15	0.09	0.1	0.13	0.11	0.09	0.4	0.29	0.13	0.11	0.15	0.08	0.17	0.32	0.28	0.1	0.28	0.99	0.77	0.76	0.4	0.76	0.925999	2.37961	5.58951e-11	1.53618e-08	yes	Mutants exhibit longer root hairs under phosphate-deficient conditions.
AT5G51800	0.49	0.36	0.57	0.56	0.45	0.52	0.33	0.14	0.15	0.35	0.56	0.89	0.37	0.46	0.56	0.66	0.49	0.36	0.32	0.55	2.89	4.18	3.05	0.89	2.89	1.69919	2.82402	2.27565e-20	4.0412e-17	yes	Protein kinase superfamily protein
AT5G54370	0.16	0.11	0.01	0.01	0.01	0.05	0.01	0.01	0.05	0.32	0.17	0.05	0.05	0.04	0.04	0.04	0.01	0.26	0.16	0.09	8.96	17.17	3.93	0.32	3.93	3.61839	1.92844	0.000184485	0.00430792	yes	Late embryogenesis abundant (LEA) protein-related
AT5G55110	0.01	0.01	0.01	0.01	0.01	0.01	0.01	0.01	0.01	0.28	0.01	0.01	0.01	0.01	0.01	0.01	0.01	0.01	0.01	0.01	1.4	5.03	2.35	0.28	1.4	2.32193	1.38211	0.00191468	0.0240753	yes	Stigma-specific Stig1 family protein
AT5G55410	1.51	0.94	2.08	0.37	0.28	0.95	1.01	1.69	4.32	0.01	0.01	0.23	0.41	0.01	0.01	0.11	0.01	1.16	3.04	1.01	22.85	8.95	8.65	4.32	8.65	1.00167	2.20515	6.94424e-05	0.00212901	yes	Bifunctional inhibitor_lipid-transfer protein_seed storage 2S albumin superfamily protein
AT5G57625	0.01	0.01	0.01	0.01	0.01	0.01	0.01	0.01	0.01	0.01	0.01	0.01	0.01	0.07	0.01	0.14	0.01	0.15	0.6	2.43	5.26	12.79	9.08	2.43	5.26	1.11411	1.14684	0.00385067	0.0384833	yes	CAP (Cysteine-rich secretory proteins, Antigen 5, and Pathogenesis-related 1 protein) superfamily protein
AT5G60530	0.04	0.03	0.01	0.01	0.01	0.01	0.01	0.01	0.03	0.01	0.01	0.01	0.01	0.01	0.01	0.01	0.01	0.96	0.51	2.86	12.32	23.41	10.15	2.86	10.15	1.82739	1.01616	0.00505767	0.0465928	NA	late embryogenesis abundant protein-related _ LEA protein-related
AT5G61350	0.08	0.05	0.03	0.08	0.01	0.01	0.01	0.03	0.01	0.02	0.03	0.03	0.01	0.02	0.03	0.03	0.03	0.04	0.08	0.03	0.26	0.32	0.37	0.08	0.26	1.70044	1.65088	0.00265968	0.0298688	NA	Protein kinase superfamily protein
AT5G63270	0.01	0.01	0.01	0.01	0.01	0.01	0.01	0.01	0.01	0.01	0.01	0.01	0.01	0.01	0.14	0.01	0.01	0.01	0.12	0.3	1.25	3.17	0.75	0.3	0.75	1.32193	1.3218	0.00269872	0.0301562	yes	RPM1-interacting protein 4 (RIN4) family protein
AT5G64100	0.05	0.01	0.17	0.13	0.04	0.09	0.09	0.14	0.59	0.01	0.12	0.15	0.17	0.22	0.18	0.17	0.05	7.88	4.1	5.01	71.81	61.95	67.84	7.88	61.95	2.97484	1.65687	0.000933655	0.0143696	yes	Peroxidase superfamily protein
AT5G66280	2.38	3.3	1.45	1.39	1.67	1.75	2.06	1.69	2	1.5	3.15	2.26	2.05	3.78	3.22	3.7	2.83	7.85	7.15	8.58	15.69	31.09	21.14	8.58	15.69	0.870796	1.82216	0.000130515	0.00342732	yes	GDPDMANNOSE 4,6DEHYDRATASE 1 GMD1
AT5G66940	6.3	7.8	5.81	7.25	3.78	5.1	6.07	4.28	3.03	11.06	12.45	13.06	4.46	7.69	10.93	11.96	8.5	2.69	2.51	3.82	52.96	63.85	60.36	13.06	52.96	2.01975	2.60508	5.75026e-09	8.51144e-07	yes	Dof-type zinc finger DNA-binding family protein
AT5G67400	0.01	0.05	0.01	0.01	0.01	0.04	0.01	0.01	0.01	0.01	0.04	0.01	0.01	0.08	0.01	0.04	0.01	0.05	0.5	0.98	3.77	5.67	4.55	0.98	3.77	1.94371	1.29033	0.00395254	0.0391624	yes	ROOT HAIR SPECIFIC 19 RHS19
[truncated: 5,000 more columns]

## Sheet: UP-TFs-16
ATG	log2FC (min/max)	log2FC (DeSeq)	padj	Gene_Symbol	TF family	PcG_target (Oh et al. 2008)
AT1G12980	1.39616	2.46291	1.03276e-10	ENHANCER OF SHOOT REGENERATION 1 ESR1/DRN	ERF	yes
AT1G24590	1.6796	4.03409	4.51401e-19	DORNROSCHENLIKE DRNL	ERF	yes
AT1G27045	0.863533	1.73562	0.0225845	HOMEOBOX PROTEIN 54 ATHB54	HD-ZIP	NA
AT1G51220	2.36923	2.1231	0.00333868	WIP DOMAIN PROTEIN 5 WIP5	C2H2	yes
AT1G67260	1.15861	1.90881	0.00516257	TCP1	TCP	yes
AT2G45120	0.613942	1.58893	0.000337728	C2H2-like zinc finger protein	C2H2	NA
AT2G45410	0.694898	1.89279	0.00245379	LOB DOMAINCONTAINING PROTEIN 19 LBD19	LBD	yes
AT2G46870	0.692624	1.45588	0.00115165	NGATHA1 NGA1	B3	yes
AT3G25790	0.628031	2.26848	0.00131451	myb-like transcription factor family protein	G2-like	yes
AT3G58780	0.927692	1.50906	0.0107398	SHATTERPROOF 1 SHP1	MIKC	yes
AT4G11880	1	1.72887	0.00106102	AGAMOUSLIKE 14 AGL14	MIKC	yes
AT4G25400	1.14886	2.07523	0.00429596	basic helix-loop-helix (bHLH) DNA-binding superfamily protein	bHLH	yes
AT4G36740	1.65593	2.22623	0.00119654	HOMEOBOX PROTEIN 40 HB40	HD-ZIP	yes
AT5G06070	1.00685	2.64919	4.65857e-09	RABBIT EARS RBE	C2H2	yes
AT5G23260	1.33628	2.08158	0.00384668	TRANSPARENT TESTA16 TT16	MIKC	yes
AT5G66940	2.01975	2.60508	8.51144e-07	Dof-type zinc finger DNA-binding family protein	Dof	yes

## Sheet: GO-genesUP
GO - GeneCodis (http://genecodis.cnb.csic.es/)
lowest level, min. support 3 genes, p(Bonferroni)<0.01
Biological Process
Items	Items_Details	Support	List size	Reference Support	Reference size	Relative enrichment	Hyp	pBonf	Hyp_c	Genes
GO:0006979	response to oxidative stress (BP)	8	139	235	33602	8.22948	6.51028e-06	0.000904929	0.000579415	AT1G05240,AT1G05250,AT5G17820,AT5G67400,AT1G30870,AT5G64100,AT4G31760,AT2G43480
Molecular Function
Items	Items_Details	Support	List size	Reference Support	Reference size	Relative enrichment	Hyp	pBonf	Hyp_c	Genes
GO:0004601	peroxidase activity (MF)	8	139	85	33602	22.7521	2.57506e-09	3.57933e-07	1.51929e-07	AT1G05240,AT1G05250,AT5G17820,AT5G67400,AT1G30870,AT5G64100,AT4G31760,AT2G43480
GO:0016747	transferase activity, transferring acyl groups other than amino-acyl groups (MF)	5	139	88	33602	13.7353	3.35085e-05	0.00465768	0.000659	AT4G15400,AT3G23840,AT5G47950,AT5G47980,AT4G31910
GO:0020037	heme binding (MF)	10	139	283	33602	8.54209	3.14039e-07	4.36514e-05	9.26416e-06	AT1G05240,AT1G05250,AT5G17820,AT5G67400,AT1G30870,AT5G64100,AT4G31760,AT1G74110,AT2G14100,AT2G43480
Cellular component
Items	Items_Details	Support	List size	Reference Support	Reference size	Relative enrichment	Hyp	pBonf	Hyp_c	Genes
GO:0005576	extracellular region (CC)	5	139	93	33602	12.9968	4.37236e-05	0.00607758	0.00109309	AT5G05290,AT4G30320,AT5G57625,AT1G62980,AT5G07530

## Sheet: genes-DOWN-35
Table S3: Gene expression changes limited to the embryogenic sample (cs-WA/cs-ctrl; cs-M; WT-ctrl; WT-M; WT-WA).
ATG	RPKM_cs_C0_1	RPKM_cs_C0_2	RPKM_cs_C0_3	RPKM_cs_C1_1	RPKM_cs_C1_2	RPKM_cs_C1_3	RPKM_cs_C2_1	RPKM_cs_C2_2	RPKM_cs_C2_3	RPKM_wt_C0_1	RPKM_wt_C0_2	RPKM_wt_C0_3	RPKM_wt_C1_1	RPKM_wt_C1_2	RPKM_wt_C2_1	RPKM_wt_C2_2	RPKM_wt_C2_3	RPKM_wt_Inj_Aux_1	RPKM_wt_Inj_Aux_2	RPKM_wt_Inj_Aux_3	RPKM_cs_Inj_Aux_1	RPKM_cs_Inj_Aux_2	RPKM_cs_Inj_Aux_3	MIN control	MAX sample	log2FC (max/min)	log2FC (DeSeq)	pvalue	padj	PcG_target (Oh et al. 2008)	gene symbol
AT1G03020	0.81	0.67	0.82	1.21	0.53	0.63	0.4	1.44	0.44	4.94	4.42	2.19	3.55	6.28	1.48	1.82	1.69	0.2	0.23	0.43	0.01	0.01	0.01	0.2	0.01	-4.32193	-1.60473	0.00384467	0.0384734	yes	Thioredoxin superfamily protein
AT1G12845	14.73	18.49	19.74	19.2	15.96	17.54	14.62	15.03	17.67	29.68	64.86	33.05	29.01	44.61	28.77	49.34	39.73	20.24	19.59	23.4	7.77	7.87	9.34	14.62	9.34	-0.646449	-1.2914	0.000508375	0.00916412	NA	unknown protein
AT1G25425	4.21	3.19	3.24	3.05	2.37	3.32	2.9	1.92	3.6	14.01	16.54	12.72	9.91	16.66	7.58	11.77	9.18	5.26	2.46	8.2	0.8	0.59	0.52	1.92	0.8	-1.26303	-2.31675	3.96706e-06	0.00022392	NA	CLAVATA3_ESRRELATED 43 CLE43
AT1G28260	4.55	4.87	3.76	7	6.47	8.28	5.58	4.23	4.15	4.48	8.35	5.76	4.39	8.32	7.64	8.98	8.94	6.89	7.07	7.31	1.78	1.45	1.65	3.76	1.78	-1.07886	-1.71214	2.0329e-17	1.95548e-14	NA	Telomerase activating protein Est1
AT1G30280	0.4	0.42	0.2	0.23	0.38	0.18	0.53	0.35	0.15	1.5	4.47	1.9	2.81	3.23	3.47	3.28	2.26	0.3	0.36	0.57	0.07	0.01	0.03	0.15	0.07	-1.09954	-2.02366	0.000218805	0.00493136	NA	Chaperone DnaJ-domain superfamily protein
AT1G32450	0.19	0.11	0.17	0.19	0.16	0.13	0.22	0.1	0.1	2.39	4.27	5.78	1.12	2.91	1.57	1.91	2.31	0.44	0.17	0.23	0.01	0.01	0.02	0.1	0.02	-2.32193	-1.63394	0.00324048	0.0342222	yes	NITRATE TRANSPORTER 1.5 NRT1.5
AT1G52190	8.08	7.51	6.76	5.37	4.87	5.54	5.18	3.58	4.43	17.66	29.07	21.11	22.04	20.02	19.59	20.63	18.55	7.57	4.84	7.88	2.08	1.35	1.64	3.58	2.08	-0.783376	-1.91719	5.72765e-05	0.00184625	yes	Major facilitator superfamily protein
AT1G52400	76.52	76.52	48.09	75.08	84.04	74.99	96.62	59.65	60.88	443.87	677.94	380.96	320.43	534.81	328.49	710.79	830.16	63.22	31.27	63.62	12.07	8.91	11.12	31.27	12.07	-1.37335	-2.25863	2.02861e-05	0.000824514	yes	BETA GLUCOSIDASE 18 BGLU18
AT1G62480	361.15	305.08	237.14	379.92	257.81	420	724.65	594.98	480.41	467.13	305.31	473.82	288.67	304.75	763.39	784.99	1099.97	496.82	382.11	456.96	51.13	76.14	60.99	237.14	76.14	-1.63901	-2.62295	1.13988e-11	3.98718e-09	NA	Vacuolar calcium-binding protein-related
AT2G10940	46.71	43.86	50.4	49.9	35.45	57.89	40.44	20.13	26.04	363.96	319.78	367.96	330.73	392.42	241.33	447.94	373.14	20.16	11.75	38.57	7.38	5.37	6.25	11.75	7.38	-0.670968	-2.0553	0.000157436	0.00390393	yes	Bifunctional inhibitor_lipid-transfer protein_seed storage 2S albumin superfamily protein
AT2G26690	9.71	6.61	3.21	7.38	6.47	7.14	8.33	5.66	5.09	26.13	33.57	26.99	18.33	19.99	30.25	47.02	28.51	11.01	5.75	7.09	1.36	1.26	1.32	3.21	1.36	-1.23897	-2.50591	2.36914e-07	2.11174e-05	NA	Major facilitator superfamily protein
AT2G34810	3.5	3.06	1.15	4.23	5.42	4.4	3.15	1.3	1.07	25.33	29.78	12.63	15.06	27.5	20.95	51.09	25.38	2.73	1.73	3.24	0.38	0.03	0.26	1.07	0.38	-1.49354	-1.9319	0.000451177	0.00835377	yes	FAD-binding Berberine family protein
AT2G36830	226.02	169.77	194.18	272.37	145.5	212.57	215.35	195.85	142.01	353.69	382.6	405.66	298.41	397.37	325.53	553.43	425.12	145.94	117.08	76.04	24.72	29.43	24.23	76.04	29.43	-1.36947	-2.50459	3.10359e-09	5.13549e-07	NA	GAMMA TONOPLAST INTRINSIC PROTEIN GAMMATIP
AT2G39010	22.94	26.56	26.16	33.19	25.67	34.46	45.22	24.77	31.17	73.23	103.67	113.07	82.39	125.39	103.26	137.5	134.06	37.8	30.34	46.22	9.51	6.04	13.01	22.94	13.01	-0.818244	-1.8217	0.000161561	0.00396787	yes	PLASMA MEMBRANE INTRINSIC PROTEIN 2E PIP2E
AT2G39430	0.17	0.05	0.36	0.28	0.1	0.24	0.31	0.54	0.22	0.55	0.55	0.91	0.39	0.56	0.23	0.7	0.44	0.36	0.46	0.8	0.01	0.01	0.01	0.05	0.01	-2.32193	-2.38313	1.08062e-05	0.000492057	yes	Disease resistance-responsive (dirigent-like protein) family protein
AT3G01140	0.32	0.35	0.28	0.12	0.2	0.31	0.11	0.13	0.11	0.94	1.86	0.78	0.49	0.96	0.64	0.77	0.75	0.1	0.08	0.14	0.01	0.01	0.03	0.08	0.03	-1.41504	-1.78052	0.00126641	0.0180806	NA	MYB DOMAIN PROTEIN 106 MYB106
AT3G08860	9.06	14.74	6.29	12.52	9.62	15.63	17.18	17.82	20.17	3.79	6.33	2.55	1.36	1.6	4.1	5.74	2.46	3.63	2.54	3.62	0.3	0.71	0.84	1.36	0.84	-0.695145	-2.58268	1.67487e-07	1.5912e-05	yes	PYRIMIDINE 4 PYD4
AT3G12710	7.83	8.31	6	5.03	5.16	6.93	6.6	6.29	6.18	18.61	21.87	20.18	17.39	23.97	33.98	37.14	23.16	20.77	12.38	19.92	1.67	2.8	1.67	5.03	2.8	-0.845132	-2.29378	1.22245e-07	1.21123e-05	yes	DNA glycosylase superfamily protein
AT3G14210	4.13	3.71	3.77	5.97	3.71	6.5	4.54	2.64	2.18	137.83	143.33	132.41	149.4	160.64	198.84	261.96	244.39	42.46	30.45	63.15	0.54	0.43	0.61	2.18	0.61	-1.83745	-1.57214	0.00462207	0.0437462	yes	EPITHIOSPECIFIER MODIFIER 1 ESM1
AT3G22142	46.48	47.21	55.86	71.28	57.88	57.94	49.01	37.45	32.97	7.31	11.58	12.98	9	13.89	15.4	21.51	17.63	6.47	2.15	3.49	0.9	0.81	0.92	2.15	0.92	-1.22463	-2.85524	1.91788e-08	2.40632e-06	yes	Protease inhibitor_seed storage_LTP family protein
AT3G23510	0.84	0.89	0.6	0.88	0.77	0.93	0.9	0.85	0.61	1.36	1.56	1.21	1.9	1.81	1.64	2.34	1.69	1.78	1.68	1.77	0.35	0.24	0.21	0.6	0.35	-0.777608	-1.82099	7.40854e-06	0.000368607	NA	Cyclopropane-fatty-acyl-phospholipid synthase
AT3G23530	4.34	4.64	3.55	4.16	3.11	4.89	3.54	3.39	2.37	7.38	7.81	7.22	7.17	9.46	7.58	12.59	9.41	8.95	6.09	8.16	1.41	1.12	1.41	2.37	1.41	-0.749192	-1.74513	9.89016e-06	0.000463764	NA	Cyclopropane-fatty-acyl-phospholipid synthase
AT3G26520	137.32	96.81	76.98	97.02	91.77	107.48	155.27	112.36	86.72	614.87	883.08	1064.9	499.14	856.37	664.15	976.67	773.55	63.92	66.26	75.43	15.84	14.38	15.58	63.92	15.84	-2.0127	-2.38511	6.61194e-06	0.000342249	NA	TONOPLAST INTRINSIC PROTEIN 2 TIP2
AT3G49220	11.16	13.72	13.56	11.01	8.59	17.07	13.55	8.16	8.89	20.1	26.07	43.46	37.43	52.33	19.63	40.39	30.71	15.59	13	34.13	3.56	4.11	4.09	8.16	4.11	-0.989431	-1.78521	4.64363e-05	0.0015835	NA	Plant invertase_pectin methylesterase inhibitor superfamily
AT3G53980	26.02	18.01	27.2	33.71	18.64	17.74	31.9	36.09	27.69	100.03	188.17	117.75	13.64	82.69	26.93	41.04	22.5	19.09	14.12	22.55	3.2	3.74	4.07	13.64	4.07	-1.74474	-2.04413	8.00165e-05	0.00237515	yes	Bifunctional inhibitor_lipid-transfer protein_seed storage 2S albumin superfamily protein
AT4G09820	0.23	0.15	0.11	0.21	0.15	0.31	0.6	0.22	0.18	1.12	2.93	1.41	0.99	2.25	1.26	1.59	2.02	0.78	0.25	0.34	0.03	0.01	0.02	0.11	0.03	-1.87447	-2.06529	0.000164773	0.00402109	yes	TRANSPARENT TESTA 8 TT8
AT4G22880	3.94	4.74	3.55	6.09	7.18	4.78	8.75	5.83	4.76	51.36	94.65	51.38	16.79	45.87	13	17.37	40.12	0.42	0.64	1.38	0.14	0.21	0.23	0.42	0.23	-0.868755	-1.90946	0.000550761	0.00970601	NA	LEUCOANTHOCYANIDIN DIOXYGENASE LDOX
AT4G24120	3.71	3.28	3.08	4.65	3.86	3.89	5.17	3.44	4.6	3.32	5.8	4.56	3.98	4.99	3.88	4.91	9.17	1.79	2.63	3.12	1.16	0.84	1.11	1.79	1.16	-0.625835	-1.52188	0.000177608	0.00421837	NA	YELLOW STRIPE LIKE 1 YSL1
AT4G25830	3.86	5.86	5.35	6.45	6.7	9.44	6.46	5.6	5.47	7.54	10.94	8.44	7.85	9.65	11.16	13.82	11.65	2.32	2.22	4.09	1.14	0.97	1.32	2.22	1.32	-0.750022	-1.88888	3.33294e-05	0.00122914	NA	Uncharacterised protein family (UPF0497)
AT4G28780	0.84	1.04	0.78	1.16	1.34	1.29	0.98	0.47	0.64	19.63	33.06	20.72	14.26	18.46	6.34	18.55	15.2	0.23	0.25	0.69	0.11	0.08	0.1	0.23	0.11	-1.06413	-1.56722	0.00475549	0.0446466	yes	GDSL-like Lipase_Acylhydrolase superfamily protein
AT4G31330	1.32	0.46	1.08	0.56	0.3	0.48	0.99	0.64	0.2	5.79	10.59	8.94	2.07	4.85	4.02	4.42	3.19	0.06	0.06	0.19	0.01	0.01	0.01	0.06	0.01	-2.58496	-1.798	0.00118791	0.0171938	yes	Protein of unknown function, DUF599
AT4G37800	5.62	4.19	4.23	12.64	8.66	10.68	22.34	10.29	7.64	35.28	47.69	42.05	23.38	24.25	62.76	65.87	38.44	1.84	0.86	2.23	0.15	0.1	0.2	0.86	0.2	-2.10434	-2.96382	1.90174e-08	2.3991e-06	NA	XYLOGLUCAN ENDOTRANSGLUCOSYLASE_HYDROLASE 7 XTH7
AT5G16080	1.72	0.95	2.13	1.26	0.8	0.88	1.46	0.96	0.65	6.17	8.33	7.88	5.03	8.9	6.73	7.89	13.22	0.39	0.4	0.82	0.05	0.01	0.2	0.39	0.2	-0.963474	-1.65495	0.00285435	0.031334	yes	CARBOXYESTERASE 17 CXE17
AT5G42800	4.4	3.12	2.48	4.3	5.75	5.08	9	7.6	7.68	36.05	85.56	63.18	16.83	41.08	8.5	18.19	43.5	0.94	0.79	1.8	0.49	0.2	0.25	0.79	0.49	-0.689071	-1.81217	0.00105959	0.0158842	yes	DIHYDROFLAVONOL 4REDUCTASE DFR
AT5G45950	16.26	9.33	10.87	14.83	12.07	13.22	11.01	7.11	4.67	31.1	27.95	26.4	10.92	13.28	11.22	14.56	16.43	3.24	4.3	4.86	2.02	1.95	2.08	3.24	2.08	-0.63941	-1.72581	0.000509732	0.00917637	yes	GDSL-like Lipase_Acylhydrolase superfamily protein

## Sheet: TFsDOWN-2
ATG	log2FC (min/max)	log2FC (DeSeq)	padj	Gene_Symbol	TF family	PcG_target (Oh et al. 2008)
AT3G01140	-1.41504	-1.78052	0.0180806	MYB DOMAIN PROTEIN 106 MYB106	MYB	NA
AT4G09820	-1.87447	-2.06529	0.00402109	TRANSPARENT TESTA 8 TT8	bHLH	yes

## Sheet: GO-genesDOWN
GO - GeneCodis (http://genecodis.cnb.csic.es/)
lowest level, min. support 3 genes, p(Bonferroni)<0.01
Biological Process
Id	Items	Items_Details	Support	List size	Reference Support	Reference size	Relative enrichment	Hyp	pBonferroni	Hyp_c	Genes
22	GO:0006857	oligopeptide transport (BP)	3	35	65	33602	44.3103	4.32574e-05	0.00151401	0.000735376	AT4G24120,AT1G32450,AT1G52190
4	GO:0006869	lipid transport (BP)	3	35	122	33602	23.608	0.000280739	0.00982586	0.00238628	AT2G10940,AT3G53980,AT3G22142
Molecular Function
Id	Items	Items_Details	Support	List size	Reference Support	Reference size	Relative enrichment	Hyp	pBonferroni	Hyp_c	Genes
27	GO:0015250	water channel activity (MF)	3	35	37	33602	77.8425	7.85016e-06	0.000274756	0.000141303	AT2G36830,AT3G26520,AT2G39010
Cellular component
Id	Items	Items_Details	Support	List size	Reference Support	Reference size	Relative enrichment	Hyp	pBonferroni	Hyp_c	Genes
4	GO:0016020	membrane (CC)	8	35	1665	33602	4.61289	0.000253237	0.0088633	0.00557121	AT3G14210,AT2G10940,AT2G39010,AT3G26520,AT2G36830,AT1G52190,AT2G26690,AT1G32450
