# Supplementary material for: PRC2 Represses Hormone-Induced Somatic Embryogenesis in Vegetative Tissue of Arabidopsis thaliana
Source: PLoS Genet. 2017 Jan 17;13(1):e1006562. doi: 10.1371/journal.pgen.1006562 (PMC5283764; doi:10.1371/journal.pgen.1006562)
Supplement: S4 Table — (XLSX) [file pgen.1006562.s014.xlsx]

## Sheet: Sheet1
Table S5: 485 TFs identified as upregulated in the embryogenic sample compared to wild type and untreated controls
RPKM values are averages of 3 biological replicates
cluster	ATG	gene annotation	family	avg_RPKM_cs_ctrl	avg_RPKM_cs_M	avg_RPKM_cs_WA	avg_RPKM_wt_ctrl	avg_RPKM_wt_M	avg_RPKM_wt_WA
A11	AT1G19490	Basic-leucine zipper (bZIP) transcription factor family protein	bZIP	18.3083	20.0767	24.5267	2.046	1.76333	8.72333
A11	AT1G19790	SHIRELATED SEQUENCE 7 SRS7	SRS	15.1217	16.4733	26.95	2.46	2.42667	19.3633
A11	AT1G35515	HIGH RESPONSE TO OSMOTIC STRESS 10 HOS10	MYB	0.676667	0.583333	0.633333	0.168	0.126667	0.546667
A11	AT1G56170	NUCLEAR FACTOR Y. SUBUNIT C2 NFYC2	NF-YC	48.1567	48.4867	58.6233	13.972	12.43	25.56
A11	AT1G69310	WRKY DNABINDING PROTEIN 57 WRKY57	WRKY	9.40667	9.73333	8.5	1.826	3.30667	9.81667
A11	AT1G72210	basic helix-loop-helix (bHLH) DNA-binding superfamily protein	bHLH	6.055	7.36333	8.70333	2.41	3.16	5.33
A11	AT1G77450	NAC DOMAIN CONTAINING PROTEIN 32 NAC032	NAC	43.7367	55.13	67.2533	9.398	15.8467	29.76
A11	AT2G40260	Homeodomain-like superfamily protein	G2-like	2.06667	1.67333	2.95333	0.228	0.166667	1.25
A11	AT2G41070	ENHANCED EM LEVEL EEL	bZIP	61.7667	70.3567	107	8.622	17.3567	90.5767
A11	AT3G07500	Far-red impaired responsive (FAR1) family protein	FAR1	6.575	6.53	8.82667	2.85	3.16333	4.25667
A11	AT3G44290	NAC DOMAIN CONTAINING PROTEIN 60 NAC060	NAC	5.47333	4.62667	7.74667	0.074	0.126667	4.63
A11	AT4G16610	C2H2-like zinc finger protein	C2H2	6.86333	7.36333	11.6367	2.342	2.77667	7.36667
A11	AT4G37940	AGAMOUSLIKE 21 AGL21	MIKC	1.215	1.36	2.87	0.012	0.01	1.84667
A11	AT5G01380	Homeodomain-like superfamily protein	Trihelix	0.418333	0.646667	1.32667	0.024	0.0433333	0.713333
A11	AT5G13330	RELATED TO AP2 6L Rap2.6L	ERF	13.76	16.12	14.4933	0.742	2.04333	17.1167
A11	AT5G13790	AGAMOUSLIKE 15 AGL15	MIKC	13.0117	14.6567	28.5267	2.772	3.52333	21.42
A11	AT5G25470	AP2_B3-like transcriptional factor family protein	B3	1.71333	1.64333	2.31667	0.272	0.293333	1.35333
A11	AT5G39860	PACLOBUTRAZOL RESISTANCE1 PRE1	bHLH	2.76	2.42667	4.62333	1.03	0.263333	1.98333
A11	AT5G42630	ABERRANT TESTA SHAPE ATS	G2-like	7.145	7.8	7.65667	1.264	0.946667	7.03333
A11	AT5G44260	Zinc finger C-x8-C-x5-C-x3-H type family protein	C3H	9.12333	16.1033	17.06	1.668	1.58333	14.9533
A11	AT5G48670	AGAMOUSLIKE 80 AGL80	M-type	4.02833	3.76667	4.68	0.99	1.23333	2.38
A11	AT5G65510	AINTEGUMENTALIKE 7 AIL7	AP2	10.5167	9.99667	8.04333	2.492	3.41667	9.67
A11	AT5G65640	BETA HLH PROTEIN 93 bHLH093	bHLH	46.4267	61.52	48.35	23.792	34.4267	51.3433
A12	AT1G14600	Homeodomain-like superfamily protein	G2-like	3.76333	2.41	3.09333	1.846	2.23333	3.37333
A12	AT1G28360	ERF DOMAIN PROTEIN 12 ERF12	ERF	40.7467	31.3433	31.8333	8.422	12.8333	23.66
A12	AT1G47760	AGAMOUSLIKE 102 AGL102	M-type	2.77	1.65	2.46	1.302	1.32	2.5
A12	AT1G72360	ETHYLENE RESPONSE FACTOR 73 ERF73	ERF	4.40333	3.25667	3.02333	2.282	2.51667	3.77
A12	AT3G10500	NAC DOMAIN CONTAINING PROTEIN 53 NAC053	NAC	20.8317	16.1133	20.13	5.432	7.19	12.7333
A12	AT3G16870	GATA TRANSCRIPTION FACTOR 17 GATA17	GATA	36.1567	28.1433	37.7067	21.284	23.7767	31.1933
A12	AT5G01310	APRATAXINLIKE APTX	bHLH	6.8	4.40333	4.96667	3.256	3.24333	4.32667
A12	AT5G05410	DREBINDING PROTEIN 2A DREB2A	ERF	23.0817	13.3633	17.15	2.578	1.84333	8.82
A12	AT5G52660	Homeodomain-like superfamily protein	MYB_related	7.46333	5.72667	6.24	3.18	3.98333	5.77333
A21	AT1G05710	basic helix-loop-helix (bHLH) DNA-binding superfamily protein	bHLH	13.0017	13.6667	31.1767	9.434	14.12	28.7067
A21	AT1G19850	MONOPTEROS MP	ARF	29.82	29.4	64.6	26.262	24.0933	95.99
A21	AT1G23380	KNOTTED1LIKE HOMEOBOX GENE 6 KNAT6	TALE	7.385	7.18667	15.5	5.372	7.12333	12.6167
A21	AT1G29280	WRKY DNABINDING PROTEIN 65 WRKY65	WRKY	0.22	0.276667	12.21	4.426	4.54667	20.76
A21	AT1G32770	NAC DOMAIN CONTAINING PROTEIN 12 NAC012	NAC	0	0	0.136667	0	0	0.153333
A21	AT1G46264	HEAT SHOCK TRANSCRIPTION FACTOR B4 HSFB4	HSF	22.2183	24.1733	39.0133	12.43	24.0133	53.8267
A21	AT1G74660	MINI ZINC FINGER 1 MIF1	ZF-HD	4.58833	4.06667	12.5233	5.068	4.70667	19.3433
A21	AT2G18120	SHIRELATED SEQUENCE 4 SRS4	SRS	4.69333	4.36	12.4233	1.076	0.83	16.32
A21	AT2G23320	WRKY DNABINDING PROTEIN 15 WRKY15	WRKY	14.0567	15.8333	36.4567	20.374	45.6833	68.8033
A21	AT2G30340	LOB DOMAINCONTAINING PROTEIN 13 LBD13	LBD	0.01	0.0166667	0.343333	0.128	0.09	0.723333
A21	AT2G34140	Dof-type zinc finger DNA-binding family protein	Dof	0.453333	0.763333	2.36333	0.62	2.09333	5.27
A21	AT2G40470	LOB DOMAINCONTAINING PROTEIN 15 LBD15	LBD	0.0716667	0.06	5.73667	0.18	0.21	5.42667
A21	AT2G41130	basic helix-loop-helix (bHLH) DNA-binding superfamily protein	bHLH	7.58	7.32667	42.1633	8.744	9.14	33.4133
A21	AT2G42280	FLOWERING BHLH 4 FBH4	bHLH	3.995	2.89333	5.13667	2.364	2.32	6.82
A21	AT2G42430	LATERAL ORGAN BOUNDARIESDOMAIN 16 LBD16	LBD	0.751667	0.953333	11.2833	0.176	0.0866667	21.3367
A21	AT2G45410	LOB DOMAINCONTAINING PROTEIN 19 LBD19	LBD	2.895	3.16	31.1867	2.874	3.53667	23.9133
A21	AT2G45420	LOB DOMAINCONTAINING PROTEIN 18 LBD18	LBD	0.123333	0.183333	6.97333	0.136	0.16	12.4867
A21	AT2G46130	WRKY DNABINDING PROTEIN 43 WRKY43	WRKY	0.0916667	0.12	1.12333	0.202	0.15	1.14667
A21	AT3G03660	WUSCHEL RELATED HOMEOBOX 11 WOX11	WOX	0.295	0.406667	31.3267	0.156	0.196667	36.7233
A21	AT3G19070	Homeodomain-like superfamily protein	G2-like	0.02	0	0.133333	0	0	0.24
A21	AT3G45610	DOF TRANSCRIPTION FACTOR 6 DOF6	Dof	2.01667	2.26333	7.88333	4.03	5.24	8.84
A21	AT3G51060	STYLISH 1 STY1	SRS	8.035	5.29667	20.0367	3.716	4.06	21.6
A21	AT3G53600	C2H2-type zinc finger family protein	C2H2	0	0	0.346667	0.08	0.0933333	0.373333
A21	AT4G01720	WRKY47	WRKY	1.10833	1.17333	3.13667	2.16	2.27	4.03
A21	AT4G17785	MYB DOMAIN PROTEIN 39 MYB39	MYB	0	0	0.446667	0.032	0	0.563333
A21	AT4G22070	WRKY DNABINDING PROTEIN 31 WRKY31	WRKY	0.015	0.02	0.323333	0.034	0.0233333	0.233333
A21	AT4G28790	basic helix-loop-helix (bHLH) DNA-binding superfamily protein	bHLH	0.981667	1.35667	4.71	3.166	1.67333	8.39
A21	AT4G32880	HOMEOBOX GENE 8 HB8	HD-ZIP	6.77667	5.62667	21.6767	14.478	12.9167	29.9233
A21	AT4G33880	ROOT HAIR DEFECTIVE 6LIKE 2 RSL2	bHLH	0.00666667	0.0133333	0.326667	0.062	0.236667	0.56
A21	AT4G37780	MYB DOMAIN PROTEIN 87 MYB87	MYB	0.0366667	0.106667	0.553333	0.082	0.45	1.07667
A21	AT4G37850	basic helix-loop-helix (bHLH) DNA-binding superfamily protein	bHLH	0.0133333	0	0.38	0	0.0133333	0.673333
A21	AT5G12330	LATERAL ROOT PRIMORDIUM 1 LRP1	SRS	24.9933	18.75	52.77	7.534	10.3467	74.7033
A21	AT5G14000	NAC DOMAIN CONTAINING PROTEIN 84 NAC084	NAC	18.845	16.72	47.4467	1.216	2.05667	73.2967
A21	AT5G15130	WRKY DNABINDING PROTEIN 72 WRKY72	WRKY	0.0233333	0.00666667	0.476667	0.028	0.0166667	0.403333
A21	AT5G15160	BANQUO 2 BNQ2	bHLH	2.33167	1.49667	13.25	6.072	3.70333	29.65
A21	AT5G18270	ARABIDOPSIS NAC DOMAIN CONTAINING PROTEIN 87 ANAC087	NAC	0.405	0.496667	5.03333	1.366	1.13	9.51667
A21	AT5G19790	RELATED TO AP2 11 RAP2.11	ERF	0.09	0.05	0.686667	0.074	0.0466667	0.64
A21	AT5G49300	GATA TRANSCRIPTION FACTOR 16 GATA16	GATA	5.84	6.52	14.3767	11.39	10.49	20.6533
A21	AT5G49620	MYB DOMAIN PROTEIN 78 MYB78	MYB	0.996667	1.34333	4.97333	0.2	0.13	9.45667
A21	AT5G52830	WRKY DNABINDING PROTEIN 27 WRKY27	WRKY	0.34	0.26	1.97	1.066	2.29333	4.61667
A21	AT5G58010	LJRHL1LIKE 3 LRL3	bHLH	0.025	0	1.83667	0.018	0	2.78667
A21	AT5G66300	NAC DOMAIN CONTAINING PROTEIN 105 NAC105	NAC	1.75167	1.97333	5.68667	3.518	3.50333	6.39333
A21	AT5G67450	ZINCFINGER PROTEIN 1 ZF1	C2H2	0.0733333	0.0166667	1.22667	0.288	0.376667	1.29333
A22	AT1G03800	ERF DOMAIN PROTEIN 10 ERF10	ERF	1.67667	1.98333	3.52667	0.46	0.833333	4.18
A22	AT1G09540	MYB DOMAIN PROTEIN 61 MYB61	MYB	0.0166667	0.0666667	0.46	0.208	0.313333	3.72
A22	AT1G10480	ZINC FINGER PROTEIN 5 ZFP5	C2H2	0.0166667	0.02	0.19	0.224	0.183333	2.72
A22	AT1G12890	member of the ERF (ethylene response factor) subfamily B-1 of ERF_AP2 transcription factor family.	ERF	3.88333	3.46333	6.75	0.068	0	15.5067
A22	AT1G18860	WRKY DNABINDING PROTEIN 61 WRKY61	WRKY	0	0.0133333	0.286667	0.008	0.0766667	0.72
A22	AT1G21340	Dof-type zinc finger DNA-binding family protein	Dof	0.0883333	0	2.06667	0.084	0	5.94333
A22	AT1G25310	MATERNAL EFFECT EMBRYO ARREST 8 MEE8	bHLH	0.761667	0.39	0.52	0	0	2.45667
A22	AT1G26680	transcriptional factor B3 family protein	B3	1.34167	2.02333	2.46333	0.452	0.96	2.71667
A22	AT1G26870	FEZ FEZ	NAC	0	0	2.25333	0.006	0	10.0267
A22	AT1G31320	LOB DOMAINCONTAINING PROTEIN 4 LBD4	LBD	7.46833	7.38333	41.1067	7.054	9.42333	82.7933
A22	AT1G34670	MYB DOMAIN PROTEIN 93 MYB93	MYB	0.0166667	0	1.04	0.654	0.213333	3.23
A22	AT1G36060	member of the DREB subfamily A-6 of ERF_AP2 transcription factor family	ERF	2.7	3.36667	17.8333	1.418	3.06	93.15
A22	AT1G48000	MYB DOMAIN PROTEIN 112 MYB112	MYB	0.141667	0.26	1.11667	0.218	0.773333	8.88667
A22	AT1G49560	Homeodomain-like superfamily protein	G2-like	6.125	6.96333	17.7467	7.554	6.81333	45.6133
A22	AT1G51190	PLETHORA 2 PLT2	AP2	0.0216667	0.0133333	2.77333	0.004	0	8.95667
A22	AT1G52890	NAC DOMAIN CONTAINING PROTEIN 19 NAC019	NAC	7.05667	7.15	4.14667	1.086	4.06667	54.85
A22	AT1G55580	LATERAL SUPPRESSOR LAS	GRAS	1.98667	1.58	1.80667	0.606	0.586667	2.88333
A22	AT1G62300	WRKY6	WRKY	0.393333	0.796667	5.47667	2.242	3.41	26.5767
A22	AT1G66470	ROOT HAIR DEFECTIVE6 RHD6	bHLH	0.0666667	0.0866667	9.93	0.038	0.01	34.5333
A22	AT1G66600	ABA OVERLY SENSITIVE MUTANT 3 ABO3	WRKY	0.0533333	0.0233333	0.323333	0.114	0.02	16.38
A22	AT1G71520	member of the DREB subfamily A-5 of ERF_AP2 transcription factor family	ERF	0.08	0.176667	0.746667	0.02	0.0966667	1.63333
A22	AT1G74500	ACTIVATIONTAGGED BRI1BRASSINOSTEROIDINSENSITIVE 1SUPPRESSOR 1 BS1	bHLH	0.116667	0.1	8.69333	0.176	0.03	122.06
A22	AT1G75490	member of the DREB subfamily A-2 of ERF_AP2 transcription factor family.	ERF	1.70833	2.97	10.4767	1.944	4.58333	29.86
A22	AT1G75520	SHIRELATED SEQUENCE 5 SRS5	SRS	7.57667	9.25	21.6033	5.584	5.06333	59.38
A22	AT1G79580	SOMBRERO SMB	NAC	0.0233333	0.0233333	4.97667	0.078	0.01	15.3067
A22	AT2G30130	ASL5	LBD	0.0116667	0.0233333	0.7	0	0	4.5
A22	AT2G33550	Homeodomain-like superfamily protein	Trihelix	1.00833	1.1	3.30667	2.812	3.72667	20.1233
A22	AT2G38250	Homeodomain-like superfamily protein	Trihelix	1.48667	1.89333	4.69333	0.494	0.733333	12.0067
A22	AT2G42440	ASYMMETRIC LEAVES 2LIKE 15 ASL15	LBD	0.01	0	0.486667	0.01	0.02	3.73667
A22	AT2G42660	Homeodomain-like superfamily protein	G2-like	0.0116667	0.03	2.14667	0.042	0	9.67
A22	AT2G47260	WRKY DNABINDING PROTEIN 23 WRKY23	WRKY	10.9717	9.24	29.9333	3.86	4.14	122.79
A22	AT2G47520	ETHYLENE RESPONSE FACTOR 71 ERF71	ERF	5.27	8.75333	28.98	1.004	1.62333	69.87
A22	AT3G01600	NAC DOMAIN CONTAINING PROTEIN 44 NAC044	NAC	4.14167	3.41667	5.25	1.014	1.07333	20.2633
A22	AT3G01970	WRKY DNABINDING PROTEIN 45 WRKY45	WRKY	2.43333	2.66	7.07	1.292	5.70333	21.14
A22	AT3G02940	MYB DOMAIN PROTEIN 107 MYB107	MYB	0	0.01	0.126667	0.096	0.0433333	0.453333
A22	AT3G02990	HEAT SHOCK TRANSCRIPTION FACTOR A1E HSFA1E	HSF	6.20833	4.84	5.76	1.678	2.84333	9.71667
A22	AT3G04420	NAC DOMAIN CONTAINING PROTEIN 48 NAC048	NAC	0	0	0.106667	0.156	0.0566667	0.503333
A22	AT3G11260	WUSCHEL RELATED HOMEOBOX 5 WOX5	WOX	5.43167	3.42667	24.83	3.612	3.05	84.11
A22	AT3G18400	NAC DOMAIN CONTAINING PROTEIN 58 NAC058	NAC	0.0116667	0.0566667	2.03333	0.286	0.296667	6.68333
A22	AT3G20880	WIP DOMAIN PROTEIN 4 WIP4	C2H2	0.025	0	3.60667	0.056	0.0266667	8.49
A22	AT3G22830	HEAT SHOCK TRANSCRIPTION FACTOR A6B HSFA6B	HSF	7.85167	8.08667	6.15	0.804	1.08333	35.73
A22	AT3G28857	PACLOBUTRAZOL RESISTANCE 5 PRE5	bHLH	0.363333	0.186667	2.59333	0.886	1.14	7.77
A22	AT3G52440	Dof-type zinc finger DNA-binding family protein	Dof	0	0	0.633333	0.02	0	2.49667
A22	AT3G56770	basic helix-loop-helix (bHLH) DNA-binding superfamily protein	bHLH	1.39	1.45	5.59667	1.15	1.82	13.8767
A22	AT3G58190	LATERAL ORGAN BOUNDARIESDOMAIN 29 LBD29	LBD	0.01	0	0.406667	0	0	4.08333
A22	AT3G61850	DOF AFFECTING GERMINATION 1 DAG1	Dof	7.57333	7.06	23.2633	7.572	8.45	50.0767
A22	AT3G62610	MYB DOMAIN PROTEIN 11 MYB11	MYB	2.92	3.69333	6.63333	0.136	0.05	8.85667
A22	AT4G00940	Dof-type zinc finger DNA-binding family protein	Dof	10.145	10.3533	14.5033	4.602	6.43	14.4067
A22	AT4G05100	MYB DOMAIN PROTEIN 74 MYB74	MYB	0.548333	0.423333	2.8	1.75	4.99	16.4633
A22	AT4G17980	NAC DOMAIN CONTAINING PROTEIN 71 NAC071	NAC	0.0966667	0.213333	13.5133	0.108	0.133333	30.2467
A22	AT4G18450	member of the ERF (ethylene response factor) subfamily B-1 of ERF_AP2 transcription factor family.	ERF	0	0	0.883333	0.016	0	2.38
A22	AT4G21610	LSD ONE LIKE 2 LOL2	LSD	15.905	9.61667	17.13	6.674	8.33333	19.7567
A22	AT4G28800	basic helix-loop-helix (bHLH) DNA-binding superfamily protein	bHLH	0.0233333	0.02	0.283333	0.064	0.0666667	0.873333
A22	AT4G36260	STYLISH 2 STY2	SRS	23.4	17.72	32.4133	4.46	4.41667	36.1
A22	AT5G05770	WUSCHEL RELATED HOMEOBOX 7 WOX7	WOX	0.0866667	0.0566667	3.54	0.216	0.126667	8.95667
A22	AT5G07310	member of the ERF (ethylene response factor) subfamily B-1 of ERF_AP2 transcription factor family.	ERF	0.0133333	0.0466667	0.876667	0.03	0.0433333	12.5033
A22	AT5G10510	AINTEGUMENTALIKE 6 AIL6	AP2	15.23	13.6067	27.16	4.138	4.94333	104.197
A22	AT5G17430	BABY BOOM BBM	AP2	3.145	4.80667	9.50667	0.028	0.0166667	26.0333
A22	AT5G17800	MYB DOMAIN PROTEIN 56 MYB56	MYB	3.84	4.33333	4.91333	1.174	1.32333	26.3567
A22	AT5G18560	PUCHI	ERF	0.0166667	0.0333333	1.05667	0.32	0.323333	25.1633
A22	AT5G22380	NAC DOMAIN CONTAINING PROTEIN 90 NAC090	NAC	0.01	0.0166667	0.15	0.212	0.46	3.30667
A22	AT5G22570	WRKY DNABINDING PROTEIN 38 WRKY38	WRKY	0.01	0.02	0.3	0.518	0.0666667	15.38
A22	AT5G25190	ETHYLENE AND SALT INDUCIBLE 3 ESE3	ERF	7.575	8.65667	29.04	8.72	9.29	90.6933
A22	AT5G26930	GATA TRANSCRIPTION FACTOR 23 GATA23	GATA	0.015	0.03	4.68333	0.09	0.0833333	19.82
A22	AT5G35770	STERILE APETALA SAP	SAP	0.798333	0.51	2.12667	0.278	0.33	5.69
A22	AT5G39820	NAC DOMAIN CONTAINING PROTEIN 94 NAC094	NAC	0.00833333	0	3.60333	0.024	0	10.02
A22	AT5G41765	DNA-binding storekeeper protein-related transcriptional regulator	GeBP	1.13667	0.773333	1.87667	0.024	0.0433333	8.21667
A22	AT5G44160	NUTCRACKER NUC	C2H2	1.40667	1.31333	0.74	0.514	0.833333	2.44333
A22	AT5G48560	basic helix-loop-helix (bHLH) DNA-binding superfamily protein	bHLH	0.326667	0.536667	2.48667	1.936	1.85667	7.13333
A22	AT5G60200	TARGET OF MONOPTEROS 6 TMO6	Dof	14.8433	14.8867	50.1967	21.896	20.27	183.963
A22	AT5G61890	member of the ERF (ethylene response factor) subfamily B-1 of ERF_AP2 transcription factor family.	ERF	1.32833	1.71333	7.17	0.938	0.763333	18.45
A22	AT5G64060	NAC DOMAIN CONTAINING PROTEIN 103 NAC103	NAC	2.94667	2.55333	3.96333	0.818	0.99	10.8967
A22	AT5G66700	HOMEOBOX 53 HB53	HD-ZIP	0.868333	0.586667	4.47333	2.158	1.50333	15.8567
A22	AT5G66870	ASYMMETRIC LEAVES 2LIKE 1 ASL1	LBD	0.905	0.78	2.26	0.082	0.106667	2.04
B11	AT1G26945	KIDARI KDR	bHLH	0.245	0.143333	4.33	10.872	12.0167	28.2067
B11	AT1G73410	MYB DOMAIN PROTEIN 54 MYB54	MYB	0.02	0	0.143333	0.176	0.163333	0.303333
B11	AT2G30250	WRKY DNABINDING PROTEIN 25 WRKY25	WRKY	0.466667	0.726667	1.93	2.02	3.16333	7.08
B11	AT3G50260	COOPERATIVELY REGULATED BY ETHYLENE AND JASMONATE 1 CEJ1	ERF	0.0616667	0.0266667	0.45	0.756	2.57333	2.22667
B11	AT4G09460	MYB DOMAIN PROTEIN 6 MYB6	MYB	1.01	1.39	5.17	9.112	11.9767	17.3333
B11	AT4G18880	HEAT SHOCK TRANSCRIPTION FACTOR A4A HSF A4A	HSF	2.49833	2.35	4.84333	6.496	8.71333	7.22333
B12	AT1G02030	C2H2-like zinc finger protein	C2H2	0.0533333	0.11	0.436667	0.31	0.246667	0.353333
B12	AT1G64000	WRKY DNABINDING PROTEIN 56 WRKY56	WRKY	0	0	0.123333	0.292	0.2	0.223333
B12	AT1G68150	WRKY DNABINDING PROTEIN 9 WRKY9	WRKY	0.005	0.09	0.54	0.448	0.396667	0.27
B12	AT1G70920	HOMEOBOXLEUCINE ZIPPER PROTEIN 18 HB18	HD-ZIP	0.228333	0.173333	1.34	1.434	1.43333	0.913333
B12	AT1G71200	basic helix-loop-helix (bHLH) DNA-binding superfamily protein	bHLH	0.07	0.0166667	0.616667	1.328	0.53	1.05333
B12	AT3G12977	NAC (No Apical Meristem) domain transcriptional regulator superfamily protein	NAC	0.06	0.05	0.833333	0.82	0.386667	0.643333
B12	AT5G16770	MYB DOMAIN PROTEIN 9 MYB9	MYB	0.113333	0.176667	0.586667	0.63	0.503333	0.71
B21	AT1G12980	ENHANCER OF SHOOT REGENERATION 1 ESR1	ERF	0.946667	0.616667	4.39333	0.666	0.483333	0.326667
B21	AT1G24590	DORNROSCHENLIKE DRNL	ERF	0.415	0.69	10.69	0.314	0.48	0.28
B21	AT1G25330	CESTA CES	bHLH	0.131667	0.06	0.5	0.01	0.01	0.07
B21	AT1G27740	ROOT HAIR DEFECTIVE 6LIKE 4 RSL4	bHLH	0	0	0.396667	0	0	0.233333
B21	AT1G33280	NAC DOMAIN CONTAINING PROTEIN 15 NAC015	NAC	0	0	5.10667	0.156	0.0966667	1.29
B21	AT1G51220	WIP DOMAIN PROTEIN 5 WIP5	C2H2	0.0316667	0.04	0.476667	0	0.0233333	0.203333
B21	AT1G61110	NAC DOMAIN CONTAINING PROTEIN 25 NAC025	NAC	0.0183333	0.0233333	0.15	0.032	0.0133333	0.0333333
B21	AT1G69810	WRKY DNABINDING PROTEIN 36 WRKY36	WRKY	0.393333	0.82	3.48667	0.64	0.653333	2.26667
B21	AT2G01430	HOMEOBOXLEUCINE ZIPPER PROTEIN 17 HB17	HD-ZIP	0.386667	0.496667	50.08	0.738	0.713333	30.4567
B21	AT2G14210	AGAMOUSLIKE 44 AGL44	MIKC	0.211667	0.836667	4.68667	0.004	0.01	0.56
B21	AT2G18060	VASCULAR RELATED NACDOMAIN PROTEIN 1 VND1	NAC	1.68833	1.69667	7.7	0.714	0.75	3.85
B21	AT2G24700	Transcriptional factor B3 family protein	B3	25.9433	16.97	40.8267	18.654	21.75	26.87
B21	AT3G03260	HOMEODOMAIN GLABROUS 8 HDG8	HD-ZIP	0.278333	0.213333	1.11667	0.102	0	0.693333
B21	AT4G10350	NAC DOMAIN CONTAINING PROTEIN 70 NAC070	NAC	0.00666667	0	0.616667	0	0	0.14
B21	AT4G11880	AGAMOUSLIKE 14 AGL14	MIKC	0.27	0.25	0.86	0.12	0.0733333	0.293333
B21	AT4G25400	basic helix-loop-helix (bHLH) DNA-binding superfamily protein	bHLH	0.178333	0.146667	1.21333	0.044	0.02	0.0666667
B21	AT4G36160	NAC DOMAIN CONTAINING PROTEIN 76 NAC076	NAC	0.476667	0.766667	4.22333	0.696	0.726667	2.08333
B21	AT4G36740	HOMEOBOX PROTEIN 40 HB40	HD-ZIP	3.10667	3.57	22.21	0.294	0.543333	6.19333
B21	AT5G02840	LHY_CCA1LIKE 1 LCL1	MYB_related	9.135	12.81	19.3167	10.06	12.6433	11.5467
B21	AT5G06070	RABBIT EARS RBE	C2H2	0.493333	0.576667	2.93667	0.306	0.313333	0.166667
B21	AT5G15840	CONSTANS CO	CO-like	2.46667	3.36333	6.35	1.278	3.12667	3.71333
B21	AT5G22890	C2H2 and C2HC zinc fingers superfamily protein	C2H2	2.42	2.91667	9.40333	0.498	0.44	6.51333
B21	AT5G47370	HAT2	HD-ZIP	13.745	15.2733	152.81	20.61	17.3833	79.7033
B21	AT5G56620	NAC DOMAIN CONTAINING PROTEIN 99 NAC099	NAC	0.56	0.576667	2.84	0.236	0.233333	0.753333
B22	AT1G68800	TCP DOMAIN PROTEIN 12 TCP12	TCP	1.11	1.38667	1.91667	1.388	1.65	1.35
B22	AT1G68810	basic helix-loop-helix (bHLH) DNA-binding superfamily protein	bHLH	10.7167	10.0733	48.8733	14.11	17.8	18.56
B22	AT2G26580	YABBY5 YAB5	YABBY	0.826667	0.61	7.96	3.614	3.65333	0.416667
B22	AT2G45120	C2H2-like zinc finger protein	C2H2	0.27	0.333333	1.78333	0.55	0.85	0.696667
B22	AT2G46590	DOF AFFECTING GERMINATION 2 DAG2	Dof	9.495	8.91667	28.8133	20.748	22.2633	26.1
B22	AT3G22100	basic helix-loop-helix (bHLH) DNA-binding superfamily protein	bHLH	0.0816667	0.0833333	1.61667	0.832	0.656667	0.676667
B22	AT3G25790	myb-like transcription factor family protein	G2-like	0	0	0.236667	0.042	0.0366667	0.02
B22	AT4G00150	HAIRY MERISTEM 3 HAM3	GRAS	2.89	2.93667	4.91	2.916	3.80333	3.84667
B22	AT5G01200	Duplicated homeodomain-like superfamily protein	MYB	3.60167	4.66333	8.3	5.342	5.92333	4.19
B22	AT5G10280	MYB DOMAIN PROTEIN 92 MYB92	MYB	0.741667	0.656667	2.67	1.328	2.03667	2.26333
B22	AT5G24800	BASIC LEUCINE ZIPPER 9 BZIP9	bZIP	9.43333	11.3767	28.1367	16.058	26.2333	19.94
B22	AT5G66940	Dof-type zinc finger DNA-binding family protein	Dof	6.00667	4.46	59.0567	9.744	10.4633	1.16333
C11	AT1G08465	YABBY2 YAB2	YABBY	10.3533	7.92	9.10333	10.062	10.2567	2.14333
C11	AT1G25250	INDETERMINATEIDDOMAIN 16 IDD16	C2H2	3.40833	2.76667	2.64667	2.974	3.51	0.406667
C11	AT1G31310	hydroxyproline-rich glycoprotein family protein	Trihelix	10.5167	11.7433	18.83	11.806	19.4367	0.926667
C11	AT1G59750	AUXIN RESPONSE FACTOR 1 ARF1	ARF	26.0333	23.8367	26.1267	25.898	32.06	15.9467
C11	AT1G63650	ENHANCER OF GLABRA 3 EGL3	bHLH	6.25667	4.88	4.76	6.248	4.81333	1.51667
C11	AT1G68640	PERIANTHIA PAN	bZIP	6.17167	3.81	2.92333	3.898	4.67	2.21667
C11	AT2G01940	SHOOT GRAVITROPISM 5 SGR5	C2H2	13.145	7.75	9.31333	9.986	14.0333	1.13
C11	AT2G02080	INDETERMINATEIDDOMAIN 4 IDD4	C2H2	14.655	8.18	7.96333	13.672	12.97	0.523333
C11	AT2G02450	LONG VEGETATIVE PHASE 1 LOV1	NAC	4.96667	3.87667	4.28333	4.298	5.48333	0.33
C11	AT2G20570	GBF'S PRORICH REGIONINTERACTING FACTOR 1 GPRI1	G2-like	27.1383	15.6567	6.76667	24.622	18.7467	0.813333
C11	AT2G22840	GROWTHREGULATING FACTOR 1 GRF1	GRF	26.3283	17.3467	18.3767	28.124	26.1667	5.53667
C11	AT2G23760	BEL1LIKE HOMEODOMAIN 4 BLH4	TALE	2.45667	2.09	1.69	2.644	2.89667	0.15
C11	AT2G36400	GROWTHREGULATING FACTOR 3 GRF3	GRF	35.7283	19.3933	23.66	31.568	36.01	5.60667
C11	AT2G37630	ASYMMETRIC LEAVES 1 AS1	MYB	85.15	50.6933	73.85	61.234	77.5633	9.29667
C11	AT2G45190	ABNORMAL FLORAL ORGANS AFO	YABBY	23.43	14.5267	24.1167	26.028	23.1733	2.11
C11	AT2G45480	GROWTHREGULATING FACTOR 9 GRF9	GRF	9.14	6.99333	6.38333	9.97	11.33	0.853333
C11	AT2G46810	basic helix-loop-helix (bHLH) DNA-binding superfamily protein	bHLH	7.825	5.59667	6.62333	5.638	6.28	1.60667
C11	AT3G02380	CONSTANSLIKE 2 COL2	CO-like	5.41667	5.20667	5.28333	6.696	5.72667	2.04333
C11	AT3G06160	AP2_B3-like transcriptional factor family protein	B3	3.2	3.61333	3.20333	4.134	3.64667	0.33
C11	AT3G06220	AP2_B3-like transcriptional factor family protein	B3	7.11833	4.87667	4.46667	6.02	5.99333	0.383333
C11	AT3G13960	GROWTHREGULATING FACTOR 5 GRF5	GRF	58.7917	25.5367	38.3633	38.366	34.43	0.833333
C11	AT3G14020	NUCLEAR FACTOR Y. SUBUNIT A6 NFYA6	NF-YA	7.42833	5.49667	7.76	7.322	6.99667	2.01667
C11	AT3G27650	LOB DOMAINCONTAINING PROTEIN 25 LBD25	LBD	10.1817	10.1567	11.0667	7.768	13.0833	1.37333
C11	AT3G50890	HOMEOBOX PROTEIN 28 HB28	ZF-HD	16.74	15.2567	15.65	17.602	14.4333	1.54667
C11	AT3G60390	HOMEOBOXLEUCINE ZIPPER PROTEIN 3 HAT3	HD-ZIP	19.1667	17.7167	13.8267	19.208	20.3233	2.88667
C11	AT4G01580	AP2_B3-like transcriptional factor family protein	B3	31.9067	21.9233	37.7533	29.744	30.71	7.81667
C11	AT4G04890	PROTODERMAL FACTOR 2 PDF2	HD-ZIP	25.85	20.1933	15.7833	21.84	22.77	2.36
C11	AT4G22950	AGAMOUSLIKE 19 AGL19	MIKC	0.721667	0.326667	0.856667	0.714	0.82	0.0933333
C11	AT4G24660	HOMEOBOX PROTEIN 22 HB22	ZF-HD	35.3	26.8933	31.31	26.298	34.9833	12.99
C11	AT4G26150	CYTOKININRESPONSIVE GATA FACTOR 1 CGA1	GATA	4.43333	3.92	3.5	3	6.19	0.116667
C11	AT4G31640	transcriptional factor B3 family protein	B3	2.945	2.02667	0.786667	2.09	1.72	0.213333
C11	AT4G34610	BEL1LIKE HOMEODOMAIN 6 BLH6	TALE	12.5567	11.47	6.12	9.5	8.84	0.86
C11	AT4G36870	BEL1LIKE HOMEODOMAIN 2 BLH2	TALE	2.98333	2.13667	1.97	3.636	3.51333	0.25
C11	AT4G37750	AINTEGUMENTA ANT	AP2	37.6883	26.6267	45.62	45.764	50.8433	13.44
C11	AT5G05550	sequence-specific DNA binding transcription factors	Trihelix	19.1767	15.1333	22.1833	15.962	22.4567	9.93667
C11	AT5G16560	KANADI KAN	G2-like	6.39833	5.43	5.40667	4.574	5.09667	0.806667
C11	AT5G28300	Duplicated homeodomain-like superfamily protein	Trihelix	38.9917	26.5033	14.54	20.564	30.1167	2.42667
C11	AT5G41920	GRAS family transcription factor	GRAS	13.4283	13.0533	10.63	12.464	12.4833	4.89333
C11	AT5G46690	BETA HLH PROTEIN 71 bHLH071	bHLH	16.9617	9.08667	2.85	14.898	16.8267	0.14
C11	AT5G56840	myb-like transcription factor family protein	MYB_related	1.6	1.05667	1.61333	1.806	2.28	0.156667
C11	AT5G63090	LATERAL ORGAN BOUNDARIES LOB	LBD	10.7583	8.88667	3.64667	7.852	12.4833	0.24
C11	AT5G65410	HOMEOBOX PROTEIN 25 HB25	ZF-HD	62.93	46.3867	38.8233	62.29	72.2333	2.33
C12	AT1G68670	myb-like transcription factor family protein	G2-like	29.4917	29.4767	30.5133	27.416	45.5167	25.1433
C12	AT3G18010	WUSCHEL RELATED HOMEOBOX 1 WOX1	WOX	1.46	0.813333	2.14667	2.422	5.05667	0.153333
C21	AT2G02070	INDETERMINATEIDDOMAIN 5 IDD5	C2H2	12.8317	9.23333	7.93667	19.754	22.31	1.15333
C21	AT2G25900	ATCTH	C3H	37.185	39.2633	37.1633	53.172	50.8967	21.18
C21	AT2G31070	TCP DOMAIN PROTEIN 10 tcp10	TCP	6.67	4.68667	6.52	13.394	11.5133	0.97
C21	AT2G34830	WRKY DNABINDING PROTEIN 35 WRKY35	WRKY	2.02	2.42	1.37	3.306	4.06667	0.406667
C21	AT3G52910	GROWTHREGULATING FACTOR 4 GRF4	GRF	13.2617	9.42	12.1567	18.676	23.4533	1.34333
C21	AT3G61830	AUXIN RESPONSE FACTOR 18 ARF18	ARF	12.1617	8.84	10.0333	17.608	14.31	2.85
C21	AT3G61950	basic helix-loop-helix (bHLH) DNA-binding superfamily protein	bHLH	3.39167	2.13	0.64	4.382	5.44	0.356667
C21	AT4G00180	YABBY3 YAB3	YABBY	14.745	7.38	10.64	20.986	24.1567	1.39333
C21	AT4G00730	ANTHOCYANINLESS 2 ANL2	HD-ZIP	8.51167	6.51667	7.35667	12.126	12.58	3.01333
C21	AT4G14540	NUCLEAR FACTOR Y. SUBUNIT B3 NFYB3	NF-YB	22.0217	24.6633	20.7733	33.954	39.2933	5.40333
C21	AT4G31620	Transcriptional factor B3 family protein	B3	6.305	5.29333	2.90333	7.804	10.0667	0.216667
C21	AT4G32980	HOMEOBOX GENE 1 ATH1	TALE	13.3367	8.36333	5.47667	22.658	21.7333	0.71
C21	AT5G06710	HOMEOBOX FROM ARABIDOPSIS THALIANA HAT14	HD-ZIP	2.30833	2.22667	2.14333	4.304	5.67	0.753333
C21	AT5G16540	ZINC FINGER NUCLEASE 3 ZFN3	C3H	12.3733	9.9	11.0767	13.73	15.5333	6.32
C21	AT5G56860	GATA. NITRATEINDUCIBLE. CARBON METABOLISMINVOLVED GNC	GATA	4.16	2.8	1.72	5.874	9.30667	0.176667
C21	AT5G60890	MYB DOMAIN PROTEIN 34 MYB34	MYB	18.765	11.8633	8.59	18.848	28.43	7.36667
C22	AT1G12860	SCREAM 2 SCRM2	bHLH	15.8017	9.09	13.7267	30.564	30.8967	14.06
C22	AT1G14920	GIBBERELLIC ACID INSENSITIVE GAI	GRAS	26.9583	22.2067	27.0433	34.714	27.2933	15.0967
C22	AT1G18835	MINI ZINC FINGER 3 MIF3	ZF-HD	0.0466667	0.0633333	1.76333	13.86	8.09667	1.32667
C22	AT1G25440	B-box type zinc finger protein with CCT domain	CO-like	10.995	9.65667	16.09	33.59	27.9	6.26333
C22	AT1G73360	HOMEODOMAIN GLABROUS 11 HDG11	HD-ZIP	2.00667	1.47333	1.49333	2.916	1.87333	0.826667
C22	AT2G46530	AUXIN RESPONSE FACTOR 11 ARF11	ARF	5.65833	2.87667	3.29	7.948	4.22333	1.19333
C22	AT4G21750	MERISTEM LAYER 1 ATML1	HD-ZIP	15.4333	11.9333	8.95	21.982	18.0067	1.97667
C22	AT5G15310	MYB DOMAIN PROTEIN 16 MYB16	MYB	3.10333	2.57667	2.36667	10.164	9.42667	0.47
C22	AT5G44190	GOLDEN2LIKE 2 GLK2	G2-like	15.1517	14.5167	7.33	22.238	16.0067	1.52333
C22	AT5G46880	HOMEOBOX7 HB7	HD-ZIP	3.45833	3.36667	2.38333	5.02	4.59667	0.386667
C22	AT5G61850	LEAFY LFY	LFY	0.346667	0.28	0.91	1.958	2.18667	0.0866667
D11	AT1G06040	SALT TOLERANCE STO	DBB	60.125	48.8233	64.4433	82.924	30.6367	45.42
D11	AT1G18330	EARLYPHYTOCHROMERESPONSIVE1 EPR1	MYB_related	3.92	4.83	4.36	4.83	2.27667	3.83333
D11	AT3G10113	Homeodomain-like superfamily protein	MYB_related	2.64667	2.85667	3.99667	3.244	1.44667	1.96
D12	AT1G02065	SQUAMOSA PROMOTER BINDING PROTEINLIKE 8 SPL8	SBP	16.8167	9.90333	14.9367	4.47	7.32	0.233333
D12	AT1G08320	TGACG TGA MOTIFBINDING PROTEIN 9 TGA9	bZIP	1.86667	1.38	1.14667	0.18	0.12	0.08
D12	AT1G13290	DEFECTIVELY ORGANIZED TRIBUTARIES 5 DOT5	C2H2	1.40167	1.22667	0.606667	0.324	0.146667	0
D12	AT1G14440	HOMEOBOX PROTEIN 31 HB31	ZF-HD	83.2883	53.1	22.1833	22.432	18.8867	0.43
D12	AT1G14580	C2H2-like zinc finger protein	C2H2	9.78333	6.84667	4.81667	5.178	4.58	0.603333
D12	AT1G14687	HOMEOBOX PROTEIN 32 HB32	ZF-HD	15.5633	11.2133	14.16	7.228	9.89333	4.76333
D12	AT1G21970	LEAFY COTYLEDON 1 LEC1	NF-YB	1.33167	0.95	1.05333	0	0	0.0333333
D12	AT1G26780	MYB DOMAIN PROTEIN 117 MYB117	MYB	25.0983	19.6733	15.2067	4.17	4.63333	1.26
D12	AT1G26960	HOMEOBOX PROTEIN 23 AtHB23	HD-ZIP	32.4417	33.8267	14.2333	6.162	13.3567	2.31667
D12	AT1G32240	KANADI 2 KAN2	G2-like	8.54833	6.85	4.38667	2.44	2.52	1.52
D12	AT1G49010	Duplicated homeodomain-like superfamily protein	MYB	22.6133	24.0467	20.2433	16.52	21.73	6.26333
D12	AT1G53160	SQUAMOSA PROMOTER BINDING PROTEINLIKE 4 SPL4	SBP	57.51	27.2333	21.28	14.114	19.0133	1.85333
D12	AT1G55110	INDETERMINATEIDDOMAIN 7 IDD7	C2H2	38.3017	34.41	23.9233	13.786	24.35	5.56
D12	AT1G67100	LOB DOMAINCONTAINING PROTEIN 40 LBD40	LBD	139.6	206	113.72	0.578	0.413333	10.2267
D12	AT1G69560	MYB DOMAIN PROTEIN 105 MYB105	MYB	0.821667	0.77	0.296667	0.098	0.166667	0.116667
D12	AT1G70510	KNOTTEDLIKE FROM ARABIDOPSIS THALIANA 2 KNAT2	TALE	3.54667	3.61333	3.09667	2.038	2.86333	0.91
D12	AT1G75240	HOMEOBOX PROTEIN 33 HB33	ZF-HD	282.772	178.5	281.877	74.072	68.7067	9.24667
D12	AT1G76420	CUP SHAPED COTYLEDON3 CUC3	NAC	20.9917	14.5667	5.88333	2.088	2.92	0.0866667
D12	AT2G02540	HOMEOBOX PROTEIN 21 HB21	ZF-HD	13.1633	10.1567	9.85	5.238	5.85667	0.306667
D12	AT2G06200	GROWTHREGULATING FACTOR 6 GRF6	GRF	18.3567	11.2567	6.70333	6.01	7.25	0.236667
D12	AT2G17770	BASIC REGION_LEUCINE ZIPPER MOTIF 27 BZIP27	bZIP	15.745	12.7767	7.35667	7.44	5.72333	1.47333
D12	AT2G17950	WUSCHEL WUS	WOX	0.933333	0.52	0.83	0.228	0.303333	0.01
D12	AT2G24645	Transcriptional factor B3 family protein	B3	19.9617	18.66	15.43	13.516	13.8633	5.57
D12	AT2G28610	PRESSED FLOWER PRS	WOX	4.165	3.19333	3.99	0.942	0.843333	0.0366667
D12	AT2G33480	NAC DOMAIN CONTAINING PROTEIN 41 NAC041	NAC	28.81	31.32	18.5267	7.892	9.77	9.69333
D12	AT2G33880	HOMEOBOX3 HB3	WOX	20.2417	19.1033	11.21	0.66	0.773333	0.01
D12	AT2G35310	Transcriptional factor B3 family protein	B3	48.8567	24.1233	24.1133	5.61	4.38667	1.58
D12	AT2G35640	Homeodomain-like superfamily protein	Trihelix	0.685	0.733333	0.616667	0.152	0.38	0.03
D12	AT2G36890	REGULATOR OF AXILLARY MERISTEMS 2 RAX2	MYB	12.8833	12.8667	9.91333	3.528	5.65	4.62667
D12	AT2G40200	basic helix-loop-helix (bHLH) DNA-binding superfamily protein	bHLH	6.93	7.65667	2.33	1.918	2.44	1.46333
D12	AT2G40350	member of the DREB subfamily A-2 of ERF_AP2 transcription factor family.	ERF	4.065	2.50667	3.91667	0.904	1.24333	0.143333
D12	AT2G42410	ZINC FINGER PROTEIN 11 ZFP11	C2H2	5.71667	3.52667	1.67333	0.128	0.12	0
D12	AT2G43500	Plant regulator RWP-RK family protein	Nin-like	6.27833	4.68667	5.53667	4.46	3.68	3.03333
D12	AT2G44910	HOMEOBOXLEUCINE ZIPPER PROTEIN 4 HB4	HD-ZIP	13.5067	12.96	7.48	4.148	8.40667	1.35
D12	AT2G45650	AGAMOUSLIKE 6 AGL6	MIKC	8.03667	8.70667	2.9	0.284	0.3	0.23
D12	AT3G01220	HOMEOBOX PROTEIN 20 HB20	HD-ZIP	4.31	4.06333	3.03667	0.744	1.02667	0.276667
D12	AT3G02150	PLASTID TRANSCRIPTION FACTOR 1 PTF1	TCP	5	4.58667	4.42667	2.496	3.72667	0.35
D12	AT3G05690	NUCLEAR FACTOR Y. SUBUNIT A2 NFYA2	NF-YA	25.6533	17.3733	16.6833	16.398	15.3833	3.57333
D12	AT3G08505	zinc finger (CCCH-type_C3HC4-type RING finger) family protein	C3H	5.36667	5.39667	4.83333	3.326	4.46	2.93667
D12	AT3G12910	NAC (No Apical Meristem) domain transcriptional regulator superfamily protein	NAC	3.98	4.01667	2.21333	0.04	0.07	0.25
D12	AT3G13540	MYB DOMAIN PROTEIN 5 MYB5	MYB	6.205	4.81	5.74333	0.868	0.666667	0
D12	AT3G15170	CUPSHAPED COTYLEDON1 CUC1	NAC	16.995	12.2667	13.19	1.412	2.17667	0.843333
D12	AT3G17010	REPRODUCTIVE MERISTEM 22 REM22	B3	2.52333	1.35333	2.01	0.09	0.19	0.05
D12	AT3G23130	SUPERMAN SUP	C2H2	1.395	1.19333	0.516667	0.036	0.07	0
D12	AT3G24650	ABA INSENSITIVE 3 ABI3	B3	62.545	43.5933	51.1367	0.072	0.186667	0.376667
D12	AT3G26744	INDUCER OF CBF EXPRESSION 1 ICE1	bHLH	108.437	73.45	86.3533	34.572	36.3433	11.81
D12	AT3G44460	DPBF2	bZIP	7.38167	10.0833	6.87333	0.008	0.0233333	0.0166667
D12	AT3G46770	AP2_B3-like transcriptional factor family protein	B3	15.5783	7.99333	3.73333	0.41	0.0833333	0.0633333
D12	AT3G50060	MYB DOMAIN PROTEIN 77 MYB77	MYB	39.6717	27.2633	25.6267	12.794	8.77667	12.1267
D12	AT3G53370	S1FA-like DNA-binding protein	S1Fa-like	24.3633	27.2267	22.8833	15.428	23.2667	13.2433
D12	AT3G54430	SHIRELATED SEQUENCE 6 SRS6	SRS	35.805	33.08	28.1367	15.268	20.08	4.07667
D12	AT3G61150	HOMEODOMAIN GLABROUS 1 HDG1	HD-ZIP	10.03	9.00333	7.93	6.344	8.93333	2.21333
D12	AT3G61250	MYB DOMAIN PROTEIN 17 MYB17	MYB	34.6167	25.03	20.05	14.204	18.0067	1.06
D12	AT3G62340	WRKY68	WRKY	0.305	0.18	0.27	0	0	0
D12	AT4G00870	basic helix-loop-helix (bHLH) DNA-binding superfamily protein	bHLH	6.69667	7.56333	1.92667	1.472	1.75667	0.35
D12	AT4G02670	INDETERMINATEIDDOMAIN 12 IDD12	C2H2	2.305	1.78333	2.41333	1.122	0.743333	0.273333
D12	AT4G08150	KNOTTEDLIKE FROM ARABIDOPSIS THALIANA KNAT1	TALE	43.3883	39.4767	37.36	21.374	19.2333	8.91333
D12	AT4G17810	C2H2 and C2HC zinc fingers superfamily protein	C2H2	14.8717	8.66333	8.82333	4.82	3.00667	0
D12	AT4G31610	REPRODUCTIVE MERISTEM 1 REM1	B3	11.1967	15.3	6.14	1.784	2.34667	0.123333
D12	AT4G31615	Transcriptional factor B3 family protein	B3	14.985	11.0167	10.16	1.966	2.06667	0.443333
D12	AT4G31650	Transcriptional factor B3 family protein	B3	38.9017	32.8933	16.3933	17.64	17.69	3.06
D12	AT4G31680	Transcriptional factor B3 family protein	B3	0.995	0.46	0.303333	0.18	0.136667	0.01
D12	AT4G31690	Transcriptional factor B3 family protein	B3	9.03167	6.14333	2.99667	0.626	1.05667	0.0133333
D12	AT4G34400	AP2_B3-like transcriptional factor family protein	B3	10.9733	9.11	8.47	5.66	8.18333	0.603333
D12	AT4G38340	Plant regulator RWP-RK family protein	Nin-like	7.50667	9.58333	2.98333	2.836	2.70667	0.17
D12	AT4G39410	WRKY DNABINDING PROTEIN 13 WRKY13	WRKY	5.83167	4.32667	2.02333	2.8	2.94333	0.45
D12	AT5G06250	DEVELOPMENTRELATED PCG TARGET IN THE APEX 4 DPA4	B3	10.7467	8.03667	2.05333	2.738	3.43	0.316667
D12	AT5G07500	PEI1	C3H	37.955	50.0467	28.29	0.16	0.246667	0.21
D12	AT5G10140	FLOWERING LOCUS C FLC	MIKC	12.9433	9.34	12.78	1.936	1.44	0.57
D12	AT5G14010	KNUCKLES KNU	C2H2	0.74	1.02333	0.226667	0	0	0
D12	AT5G15150	HOMEOBOX 3 HB3	HD-ZIP	16.4717	16.5233	5.88667	7.068	6.99	0.246667
D12	AT5G17810	WUSCHEL RELATED HOMEOBOX 12 WOX12	WOX	2.66	2.9	1.30667	0.03	0.02	0.53
D12	AT5G18000	VERDANDI VDD	B3	0.536667	0.506667	0.293333	0.022	0.08	0.01
D12	AT5G18450	member of the DREB subfamily A-2 of ERF_AP2 transcription factor family.	ERF	4.88167	5.04333	3.06	0.014	0	0
D12	AT5G23000	MYB DOMAIN PROTEIN 37 MYB37	MYB	6.37	5.29667	1.72667	0.984	0.97	0.666667
D12	AT5G26660	MYB DOMAIN PROTEIN 86 MYB86	MYB	2.15833	2.35667	0.256667	0.754	0.48	0.226667
D12	AT5G39760	HOMEOBOX PROTEIN 23 HB23	ZF-HD	18.4217	12.5333	10.7367	11.058	10.0567	2.88667
D12	AT5G41410	BELL 1 BEL1	TALE	3.74833	3.61	2.17333	1.172	1.11	0.67
D12	AT5G49330	MYB DOMAIN PROTEIN 111 MYB111	MYB	2.16167	1.80333	1.41667	0.904	1.32	0.246667
D12	AT5G50470	NUCLEAR FACTOR Y. SUBUNIT C7 NFYC7	NF-YC	24.4567	15.6833	13.4067	0	0.113333	0
D12	AT5G50480	NUCLEAR FACTOR Y. SUBUNIT C6 NFYC6	NF-YC	0.935	0.566667	0.69	0	0	0
D12	AT5G52600	MYB DOMAIN PROTEIN 82 MYB82	MYB	10.3967	8.82	3.31	2.244	4.10667	0.85
D12	AT5G53660	GROWTHREGULATING FACTOR 7 GRF7	GRF	31.9433	18.2467	15.6367	6.978	8.70667	0.54
D12	AT5G53950	CUPSHAPED COTYLEDON 2 CUC2	NAC	17.74	9.17333	8.72	1.96	2.31333	1.11
D12	AT5G59340	WUSCHEL RELATED HOMEOBOX 2 WOX2	WOX	16.3333	10.59	6.48667	0.122	0.433333	0.0366667
D12	AT5G60140	AP2_B3-like transcriptional factor family protein	B3	3.62167	3.49333	1.98333	0.03	0.02	0.0333333
D12	AT5G67060	HECATE 1 HEC1	bHLH	7.51667	4.50333	5.97333	0.266	0.51	0.443333
D12	AT5G67180	TARGET OF EARLY ACTIVATION TAGGED EAT 3 TOE3	AP2	3.15667	1.99	1.75333	2.028	1.63667	0.973333
D21	AT1G10120	basic helix-loop-helix (bHLH) DNA-binding superfamily protein	bHLH	21.6467	17.4333	27.2067	13.318	13.8967	9.51
D21	AT1G18750	AGAMOUSLIKE 65 AGL65	M-type	1.84833	1.76333	1.96333	1.612	1.65333	1.53
D21	AT1G25340	MYB DOMAIN PROTEIN 116 MYB116	MYB	0.241667	0.3	0.503333	0.024	0.13	0
D21	AT1G27660	basic helix-loop-helix (bHLH) DNA-binding superfamily protein	bHLH	4.625	4.32667	6.38333	4.54	4.56667	1.30667
D21	AT1G62700	ARABIDOPSIS NAC DOMAIN CONTAINING PROTEIN 26 ANAC026	NAC	2.73	1.79667	6.12333	2.444	2.96667	1.24333
D21	AT1G66810	Zinc finger C-x8-C-x5-C-x3-H type family protein	C3H	2.09	1.57	2.68333	0.99	1.35	1.22
D21	AT2G03710	SEPALLATA 4 SEP4	MIKC	3.46333	2.86	6.13333	2.46	3.13333	0.663333
D21	AT2G36610	HOMEOBOX PROTEIN 22 HB22	HD-ZIP	2.17167	2.06667	2.34	2.058	2	0.493333
D21	AT2G39880	MYB DOMAIN PROTEIN 25 MYB25	MYB	5.16667	4.58667	7.37	4.168	4.49333	3.36333
D21	AT3G10000	EMBRYO SAC DEVELOPMENT ARREST 31 EDA31	Trihelix	7.67167	6.68333	9.60333	4.524	4.12333	0.446667
D21	AT3G18960	AP2_B3-like transcriptional factor family protein	B3	32.3117	25.7667	40.6067	21.144	26.3067	5.90667
D21	AT3G28910	MYB DOMAIN PROTEIN 30 MYB30	MYB	13.9117	13.41	18.51	9.64	11.7933	8.23667
D21	AT3G51080	GATA TRANSCRIPTION FACTOR 6 GATA6	GATA	8.09833	6.60667	8.44	6.974	7.93667	6.85
D21	AT3G57670	NO TRANSMITTING TRACT NTT	C2H2	5.52167	4.55667	6.8	2.878	4.17333	3.16667
D21	AT3G61970	NGATHA2 NGA2	B3	7.345	7.55667	14.07	4.406	4.69333	1.12
D21	AT4G01460	basic helix-loop-helix (bHLH) DNA-binding superfamily protein	bHLH	19.6217	14.5	25.0733	10.87	9.64667	0.913333
D21	AT4G10240	B-box zinc finger family protein	DBB	0.991667	0.14	1.83667	0.13	0.203333	0
D21	AT4G14770	TESMIN_TSO1LIKE CXC 2 TCX2	CPP	16.7483	12.94	19.2067	17.428	13.1233	9.86
D21	AT4G24150	GROWTHREGULATING FACTOR 8 GRF8	GRF	5.53167	3.17	9.08	0.68	1.29667	0.676667
D21	AT4G24540	AGAMOUSLIKE 24 AGL24	MIKC	38.665	32.59	41.9767	24.404	36.2033	7.20333
D21	AT4G34680	GATA TRANSCRIPTION FACTOR 3 GATA3	GATA	11.2217	11.7433	15.9733	8.666	8.45667	3.05
D21	AT4G36920	APETALA 2 AP2	AP2	18.4183	16.33	23.61	14.068	15.0033	14.6633
D21	AT4G37740	GROWTHREGULATING FACTOR 2 GRF2	GRF	19.605	13.86	18.3967	13.396	16.6867	12.39
D21	AT5G03790	HOMEOBOX 51 HB51	HD-ZIP	5.56833	3.26333	7.35	2.71	2.89333	1.53
D21	AT5G15210	HOMEOBOX PROTEIN 30 HB30	ZF-HD	16.4517	15.0567	17.9533	15.528	15.93	4.47
D21	AT5G38140	NUCLEAR FACTOR Y. SUBUNIT C12 NFYC12	NF-YC	7.99833	6.5	9.09333	7.906	7.98	6.2
D21	AT5G53200	TRIPTYCHON TRY	MYB_related	0.878333	1.08667	1.43	0.96	0.996667	0.09
D21	AT5G60970	TEOSINTE BRANCHED 1. CYCLOIDEA AND PCF TRANSCRIPTION FACTOR 5 TCP5	TCP	7.93333	7.79	10.6067	5.976	4.87	0.7
D21	AT5G61590	member of the ERF (ethylene response factor) subfamily B-1 of ERF_AP2 transcription factor family.	ERF	44.095	36.0067	69.67	53.29	42.57	14.94
D22	AT1G01030	NGATHA3 NGA3	B3	3.30333	2.95333	4.46333	0.808	0.98	0.0533333
D22	AT1G01520	ALTERED SEED GERMINATION 4 ASG4	MYB_related	8.78	8.36333	8.14667	0.324	0.383333	0.713333
D22	AT1G02340	LONG HYPOCOTYL IN FARRED HFR1	bHLH	7.51167	7.3	6.80333	1.606	1.25	0.0533333
D22	AT1G03790	SOMNUS SOM	C3H	33.76	22.9133	33.1767	0.114	0.0166667	3.11333
D22	AT1G12260	NAC 007 NAC007	NAC	1.09333	1.11	1.34	0.688	0.533333	0.44
D22	AT1G15360	SHINE 1 SHN1	ERF	4.16833	2.66333	5.19	0.078	0.09	0.0166667
D22	AT1G16640	AP2_B3-like transcriptional factor family protein	B3	6.98	4.96667	6.92	2.502	3.46667	3.89333
D22	AT1G24260	SEPALLATA3 SEP3	MIKC	49.43	48.91	45.4267	0.382	0.576667	0.196667
D22	AT1G26260	CRYPTOCHROMEINTERACTING BASICHELIXLOOPHELIX 5 CIB5	bHLH	23.9067	25.46	19.7567	5.306	6.55333	9.87333
D22	AT1G26310	CAULIFLOWER CAL	MIKC	0.366667	1.2	0.796667	0.57	0.406667	0.02
D22	AT1G27045	HOMEOBOX PROTEIN 54 ATHB54	HD-ZIP	2.55167	5.14667	14.4333	0.354	0.516667	0.0433333
D22	AT1G28300	LEAFY COTYLEDON 2 LEC2	B3	1.14167	1.08	1.49333	0.012	0	0.00666667
D22	AT1G49475	AP2_B3-like transcriptional factor family protein	B3	50.695	46.9133	43.6533	1.97	1.91	15.2333
D22	AT1G54160	NUCLEAR FACTOR Y. SUBUNIT A5 NFYA5	NF-YA	12.4567	11.6967	10.2533	3.28	2.58333	1.59333
D22	AT1G66350	RGALIKE 1 RGL1	GRAS	17.8833	20.7067	24.7733	6.596	12.6067	12.46
D22	AT1G67260	TCP1	TCP	2.67833	2.69	9.95333	0.454	0.643333	0.256667
D22	AT1G68240	basic helix-loop-helix (bHLH) DNA-binding superfamily protein	bHLH	3.65833	3.36333	4.27	0.086	0.1	0.713333
D22	AT1G68510	LOB DOMAINCONTAINING PROTEIN 42 LBD42	LBD	12.675	12.6733	10.3467	0.03	0.03	0.0933333
D22	AT1G68880	BASIC LEUCINEZIPPER 8 bZIP	bZIP	0.468333	0.84	1.91333	0.242	0.18	0.0933333
D22	AT1G69120	APETALA1 AP1	MIKC	1.71167	5.67	4.82333	0.914	1.44333	0.25
D22	AT1G69180	CRABS CLAW CRC	YABBY	28.2633	26.2	52.22	0.372	0.386667	0.0466667
D22	AT1G69600	ZINC FINGER HOMEODOMAIN 1 ZFHD1	ZF-HD	57.4867	43.0333	75.3167	5.378	8.18333	4.23667
D22	AT1G72570	Integrase-type DNA-binding superfamily protein	AP2	8.57167	7.42667	6.08333	0.02	0.0566667	0.01
D22	AT1G75430	BEL1LIKE HOMEODOMAIN 11 BLH11	TALE	1.08	1.32333	2.65333	0.5	0.996667	0.533333
D22	AT1G77950	AGAMOUSLIKE 67 AGL67	MIKC	2.13167	2.58	2.32333	0.028	0.0133333	0.0866667
D22	AT2G01500	PRETTY FEW SEEDS 2 PFS2	WOX	0.0516667	0.0933333	0.373333	0.006	0	0.0166667
D22	AT2G13960	Homeodomain-like superfamily protein	MYB_related	0.861667	0.883333	1.70333	0.502	0.626667	0.743333
D22	AT2G19810	OXIDATIONRELATED ZINC FINGER 1 OZF1	C3H	65.7117	73.4433	78.98	50.016	47.97	38.31
D22	AT2G22630	AGAMOUSLIKE 17 AGL17	MIKC	2.00333	1.82333	4.36333	0.008	0.0133333	0.163333
D22	AT2G24696	transcriptional factor B3 family protein	B3	0.51	0.653333	0.63	0.052	0.163333	0.03
D22	AT2G28340	GATA TRANSCRIPTION FACTOR 13 GATA13	GATA	8.05	7.82667	8.74667	0.102	0.0733333	0.0466667
D22	AT2G33710	member of the ERF (ethylene response factor) subfamily B-1 of ERF_AP2 transcription factor family.	ERF	0.945	1.57667	2.51667	0.176	0.443333	1
D22	AT2G36270	ABA INSENSITIVE 5 ABI5	bZIP	65.1817	56.3733	64.51	3.334	4.62333	10.98
D22	AT2G40220	ABA INSENSITIVE 4 ABI4	ERF	38.0533	30.1233	39.01	0.014	0.0666667	0.0633333
D22	AT2G42830	SHATTERPROOF 2 SHP2	MIKC	1.95	2.15333	1.96667	0.008	0.0133333	0.0266667
D22	AT2G46770	NAC SECONDARY WALL THICKENING PROMOTING FACTOR1 NST1	NAC	0.738333	0.733333	2.08667	0.092	0.0766667	0.02
D22	AT2G46870	NGATHA1 NGA1	B3	10.9117	9.80333	24.98	4.674	4.06333	7.61
D22	AT3G02310	SEPALLATA 2 SEP2	MIKC	29.7467	27.97	26.5933	0.328	0.49	0.17
D22	AT3G03450	RGALIKE 2 RGL2	GRAS	51.1183	38.2267	48.8733	1.742	1.62333	5.97333
D22	AT3G10040	sequence-specific DNA binding transcription factors	Trihelix	41.9967	104.977	91.2233	15.232	11.7767	46.36
D22	AT3G11020	DRE_CRTBINDING PROTEIN 2B DREB2B	ERF	4.30167	3.88	3.9	2.57	2.51333	2.80667
D22	AT3G12730	Homeodomain-like superfamily protein	G2-like	5.26833	9.76	19.5467	1.754	2.65	2.01
D22	AT3G13890	MYB DOMAIN PROTEIN 26 MYB26	MYB	13.8467	10.8233	14.1067	0.02	0	0.0433333
D22	AT3G17609	HY5HOMOLOG HYH	bZIP	6.84333	9.83667	8.32667	2.58	4.83333	3.58333
D22	AT3G18550	BRANCHED 1 BRC1	TCP	3.595	3.48	4.04	0.164	0.37	0.483333
D22	AT3G20910	NUCLEAR FACTOR Y. SUBUNIT A9 NFYA9	NF-YA	20.305	17.7933	18.4733	8.284	8.35667	9.32667
D22	AT3G26790	FUSCA 3 FUS3	B3	11.0783	10.69	12.8167	0.074	0.0766667	0.0866667
D22	AT3G27785	MYB DOMAIN PROTEIN 118 MYB118	MYB	0.143333	0.153333	0.733333	0	0	0
D22	AT3G28917	MINI ZINC FINGER 2 MIF2	ZF-HD	0.853333	0.743333	1.2	0.114	0.0866667	0.0566667
D22	AT3G50330	HECATE 2 HEC2	bHLH	3.7	2.71333	3.29333	0.042	0.0766667	0.04
D22	AT3G54320	WRINKLED 1 WRI1	AP2	13.0217	12.9767	14.6	3.246	3.38667	4.08333
D22	AT3G54340	APETALA 3 AP3	MIKC	66.84	51.31	47.5567	0.488	1.15667	0.143333
D22	AT3G58780	SHATTERPROOF 1 SHP1	MIKC	9.955	9.35	26.19	1.884	2.55	7.35
D22	AT4G00250	DNA-binding storekeeper protein-related transcriptional regulator	GeBP	16.585	13.32	19.6433	1.868	1.55667	2.78333
D22	AT4G00260	MATERNAL EFFECT EMBRYO ARREST 45 MEE45	B3	3.045	3.59	3.24333	0.948	0.98	0.363333
D22	AT4G00390	DNA-binding storekeeper protein-related transcriptional regulator	GeBP	17.99	15.91	16.3733	0.182	0.44	0.45
D22	AT4G01500	NGATHA4 NGA4	B3	2.775	2.27667	4.06	0.128	0.123333	0.0266667
D22	AT4G09960	SEEDSTICK STK	MIKC	3.76	2.94	5.12667	0.008	0.0266667	0.04
D22	AT4G18020	APRR2	ARR-B	44.7917	46.4633	49.9833	20.746	17.94	21.2633
D22	AT4G18960	AGAMOUS AG	MIKC	16.125	15.32	12.1533	0.054	0.126667	0.02
D22	AT4G25410	basic helix-loop-helix (bHLH) DNA-binding superfamily protein	bHLH	5.52833	2.77667	7.17667	0.972	0.953333	0.703333
D22	AT4G27330	SPOROCYTELESS SPL	NZZ/SPL	0.545	0.463333	1.80333	0	0.0166667	0.0166667
D22	AT4G29230	NAC DOMAIN CONTAINING PROTEIN 75 NAC075	NAC	1.27333	1.79333	4.09333	0.452	0.59	1.29
D22	AT4G31270	sequence-specific DNA binding transcription factors	Trihelix	8.28667	6.75667	8.62333	6.426	6.01333	6.56667
D22	AT4G33280	AP2_B3-like transcriptional factor family protein	B3	5.69333	6.80333	7.26	0.24	0.33	0.31
D22	AT4G33450	MYB DOMAIN PROTEIN 69 MYB69	MYB	0.443333	0.786667	0.976667	0.08	0.04	0
D22	AT4G36930	SPATULA SPT	bHLH	29.99	24.0067	33.5767	9.326	9.69333	15.1767
D22	AT5G06839	TGACG TGA MOTIFBINDING PROTEIN 10 TGA10	bZIP	0.895	0.7	1.31	0.006	0.0133333	0.02
D22	AT5G08070	TCP DOMAIN PROTEIN 17 tcp17	TCP	7.85667	7.99333	10.6567	3.836	2.71667	0.2
D22	AT5G09750	HECATE 3 HEC3	bHLH	1.54	1.88	3.01333	0.062	0.0333333	0
D22	AT5G10120	Ethylene insensitive 3 family protein	EIL	0.0783333	0.11	0.376667	0.01	0	0
D22	AT5G11260	ELONGATED HYPOCOTYL 5 HY5	bZIP	18.365	22.7433	32.38	4.988	11.97	14.5333
D22	AT5G15800	SEPALLATA1 SEP1	MIKC	12.81	16.0867	13.1	0.548	1.00333	0.11
D22	AT5G16600	MYB DOMAIN PROTEIN 43 MYB43	MYB	6.78167	5.89	8.02	1.628	2.37333	2.11333
D22	AT5G17490	RGALIKE PROTEIN 3 RGL3	GRAS	37.2183	21.5733	48.04	7.856	9.73667	15.2833
D22	AT5G20240	PISTILLATA PI	MIKC	67.9083	70.5733	94.8667	0.452	0.663333	8.82
D22	AT5G22290	NAC DOMAIN CONTAINING PROTEIN 89 NAC089	NAC	49.4133	37.1367	62.4367	11.492	10.7967	16.51
D22	AT5G23260	TRANSPARENT TESTA16 TT16	MIKC	0.223333	0.293333	1.24	0.014	0.0233333	0.0466667
D22	AT5G27810	MADS-box transcription factor family protein	M-type	0.861667	0.8	1.09	0.116	0.213333	0
D22	AT5G35550	TRANSPARENT TESTA 2 TT2	MYB	0.245	0.363333	0.793333	0	0	0
D22	AT5G42780	HOMEOBOX PROTEIN 27 HB27	ZF-HD	17.8933	18.13	21.6	6.542	11.2067	12.3833
D22	AT5G47670	NUCLEAR FACTOR Y. SUBUNIT B6 NFYB6	NF-YB	52.4583	37.1567	47.83	0.174	0.28	0.563333
D22	AT5G51780	basic helix-loop-helix (bHLH) DNA-binding superfamily protein	bHLH	4.13833	3.90333	7.48333	0.148	0.0633333	0.87
D22	AT5G51790	basic helix-loop-helix (bHLH) DNA-binding superfamily protein	bHLH	19.3883	12.6233	29.3867	2.074	0.65	2.25
D22	AT5G51860	AGAMOUSLIKE 72 AGL72	MIKC	1.06	1.25333	2.74	0.02	0.0233333	0.0166667
D22	AT5G51870	AGAMOUSLIKE 71 AGL71	MIKC	2.28667	2.92667	2.66333	0.042	0.0266667	0.0566667
D22	AT5G57390	AINTEGUMENTALIKE 5 AIL5	AP2	60.1533	58.29	43.5967	4.904	4.29667	17.2133
D22	AT5G59570	BROTHER OF LUX ARRHYTHMO BOA	G2-like	26.395	28.2767	28.56	8.102	14.62	13.4
D22	AT5G60910	AGAMOUSLIKE 8 AGL8	MIKC	3.78833	3.83667	7.58333	1.742	2.02667	1.59333
D22	AT5G62165	AGAMOUSLIKE 42 AGL42	MIKC	4.68833	5.42	5.07	1.038	1.42	0.703333
D22	AT5G64530	XYLEM NAC DOMAIN 1 XND1	NAC	2.96667	3.78333	3.71	1.99	1.51	0.946667
D22	AT5G65070	MADS AFFECTING FLOWERING 4 MAF4	MIKC	3.14833	3.01	3.44	0.36	0.406667	0.573333
D22	AT5G65080	MADS AFFECTING FLOWERING 5 MAF5	MIKC	3.35667	2.49333	3.25333	0.112	0.156667	0.233333
D22	AT5G65100	Ethylene insensitive 3 family protein	EIL	0.208333	0.16	0.316667	0	0	0.0133333
D22	AT5G66980	AP2_B3-like transcriptional factor family protein	B3	4.96167	4.60667	6.53667	0.012	0	0.11
D22	AT5G67110	ALCATRAZ ALC	bHLH	56.4933	42.9	69.55	14.464	12.4633	11.5533
