# Supplementary material for: PRC2 Represses Hormone-Induced Somatic Embryogenesis in Vegetative Tissue of Arabidopsis thaliana
Source: PLoS Genet. 2017 Jan 17;13(1):e1006562. doi: 10.1371/journal.pgen.1006562 (PMC5283764; doi:10.1371/journal.pgen.1006562)
Supplement: S5 Table — (XLSX) [file pgen.1006562.s015.xlsx]

## Sheet: Expression changes -summary
S5 Table: Summary - expression changes
	Table with gene lists	Sample (target)	Controls	Genes DOWN - log2FC 0.6, p 0.05	TFs DOWN - log2FC 0.6, p 0.05	Genes UP - log2FC 0.6, p 0.05	TFs UP - log2FC 0.6, p 0.05
contribution of genotype - treated samples	S1_Table	clf swn - WA	WT - WA	2664	190	2890	318
contribution of genotype - untreated samples	S6_Table	clf swn - ctrls	WT - ctrls	2208	217	1794	214
effect of combined treatment in WT	S8_Table	WT - WA	WT- ctrls, M	2273	221	2720	218
effect of combined treatment in clf swn	S2_Table	clf swn - WA	clf swn - ctrls, M	240	23	1451	140
specific to embryogenic samples (genotype AND treatment)	S3_Table	clf swn - WA	clf swn - ctrls, M; WT - ctrls, M, WA	35	2	139	16

## Sheet: PcG target enrichment
S5 Table: PRC2-target enrichment among TFs with altered expression
Data from this study
Transcription factors UP (PlantTFDB-http://planttfdb.cbi.pku.edu.cn/)	Gene list table	TFs UP - log2FC 0.6, p 0.05			genome-wide (Oh et al. 2008 Plos Gen)
		PcG-targets (TFs)	all TFs UP	%PcG - TFs UP	PcG-targets	all TFs (PlantTFDB-non-redundant)	% PcG TFs (PlantTFDB)	enrichment among TFs UP	p(Hyp)
contribution of genotype - treated samples	S1_Table	203	318	63.8365	739	1709	43.2417	1.47627	2.10033e-16
contribution of genotype - untreated samples	S6_Table	144	214	67.2897	739	1709	43.2417	1.55613	3.04413e-14
effect of combined treatment in WT	S8_Table	129	218	59.1743	739	1709	43.2417	1.36846	3.06743e-07
effect of combined treatment in clf swn	S2_Table	110	140	78.5714	739	1709	43.2417	1.81703	6.23739e-19
specific to embryogenic samples (genotype AND treatment)	S3_Table	14	16	87.5	739	1709	43.2417	2.02351	0.0003231
Transcription factors DOWN (PlantTFDB-http://planttfdb.cbi.pku.edu.cn/)		TFs DOWN - log2FC 0.6, p 0.05			genome-wide (Oh et al. 2008 Plos Gen)
		PcG-targets (TFs)	all TFs DOWN	%PcG - TFs DOWN	PcG-targets	all TFs (PlantTFDB-non-redundant)	% PcG TFs (PlantTFDB)	enrichment among TFs DOWN	p(Hyp)
contribution of genotype - treated samples	S1_Table	100	190	52.6316	739	1709	43.2417	1.21715	0.00365382
contribution of genotype - untreated samples	S6_Table	107	217	49.3088	739	1709	43.2417	1.14031	0.0319554
effect of combined treatment in WT	S8_Table	96	221	43.4389	739	1709	43.2417	1.00456	0.502747
effect of combined treatment in clf swn	S2_Table	13	23	56.5217	739	1709	43.2417	1.30711	0.139737
specific to embryogenic samples (genotype AND treatment)	S3_Table	1	2	50	739	1709	43.2417	1.15629	0.677993
Data from Gliwicka et al. 2013 PloSOne - Table S2 (Col-5d/0d)
Transcription factors UP-Gliwicka et al. 2013, Table S2		TFs UP - log2FC 0.6			genome-wide (Oh et al. 2008 Plos Gen)
		PcG-targets (TFs)	all TFs UP	%PcG - TFs UP	PcG-targets	all TFs (PlantTFDB-non-redundant)	% PcG TFs (PlantTFDB)	enrichment in TFs UP	p(Hyp)
upregulated TFs (log2FC 0.6)- Gliwicka et al. 2013 - Table S2		283	559	50.6261	739	1709	43.2417	1.17077	1.13779e-05
