# Supplementary material for: PRC2 Represses Hormone-Induced Somatic Embryogenesis in Vegetative Tissue of Arabidopsis thaliana
Source: PLoS Genet. 2017 Jan 17;13(1):e1006562. doi: 10.1371/journal.pgen.1006562 (PMC5283764; doi:10.1371/journal.pgen.1006562)
Supplement: S6 Table — (XLSX) [file pgen.1006562.s016.xlsx]

## Sheet: genesUP-1794
S6 Table: Gene expression changes in control (non-treated) clf swn compared to wild-type shoot explants (cs-ctrl/wt-ctrl).
ATG	RPKM_wt_C0_1	RPKM_wt_C0_2	RPKM_wt_C0_3	RPKM_cs_C0_1	RPKM_cs_C0_2	RPKM_cs_C0_3	max-control	min-sample	log2FC (min/max)	log2FoldChange	pval	padj	gene annotation	PcG_target (Oh2008)
AT1G01030	0.56	1.08	0.59	2.93	4.09	4.18	1.08	2.93	1.43987	2.12621	9.01447e-12	1.11372e-10	NGATHA3 (NGA3)	yes
AT1G01130	2.16	1.83	1.41	8.12	10.58	10.87	2.16	8.12	1.91045	2.35539	2.2949e-25	7.17617e-24	NA	NA
AT1G01140	4.95	7.11	5.45	23.12	28.95	21.04	7.11	21.04	1.56521	1.84669	3.17675e-34	1.51352e-32	CBL-INTERACTING PROTEIN KINASE 9 (CIPK9)	NA
AT1G01520	0.67	0.13	0.5	3.43	9.01	2.76	0.67	2.76	2.04244	3.36648	0.000224449	0.00109412	ALTERED SEED GERMINATION 4 (ASG4)	NA
AT1G01810	0.42	0.99	1.09	3.51	3.41	2.78	1.09	2.78	1.35076	1.71506	0.00223624	0.00852477	NA	NA
AT1G02065	3.68	6.82	3	16.32	18.69	19.86	6.82	16.32	1.2588	1.88103	2.29796e-27	7.97955e-26	SQUAMOSA PROMOTER BINDING PROTEIN-LIKE 8 (SPL8)	yes
AT1G02070	1.75	1.42	1.36	6.77	8.62	4.37	1.75	4.37	1.32028	1.88298	1.11575e-06	7.91456e-06	NA	yes
AT1G02190	1.74	2.71	1.29	22.61	28.16	24.43	2.71	22.61	3.0606	3.39828	8.55101e-79	1.41753e-76	NA	yes
AT1G02390	0.35	0.96	0.75	3.48	4.46	4.64	0.96	3.48	1.85798	2.75772	9.79235e-18	1.92843e-16	GLYCEROL-3-PHOSPHATE ACYLTRANSFERASE 2 (GPAT2)	yes
AT1G02460	0.69	1.11	0.96	2.91	2.89	3.72	1.11	2.89	1.38051	1.83035	3.45785e-05	0.000193548	NA	yes
AT1G02650	0.1	0.35	0.28	0.73	0.76	1.22	0.35	0.73	1.06054	2.19301	0.00190928	0.00742217	NA	NA
AT1G02700	0.05	0.12	0.06	62.25	61.26	34.41	0.12	34.41	8.16365	9.2476	9.90686e-27	3.34415e-25	NA	NA
AT1G02770	0.26	0.27	0.12	18.51	23.33	19.57	0.27	18.51	6.0992	6.35882	2.27663e-115	6.33348e-113	NA	yes
AT1G02810	1.02	1.32	0.89	2.11	2.76	2.45	1.32	2.11	0.676705	0.987066	0.000939621	0.00396058	NA	yes
AT1G02816	6.86	8.58	10.9	31.87	33.5	22.11	10.9	22.11	1.02037	1.62374	5.89037e-19	1.27176e-17	NA	NA
AT1G02850	3.24	4.96	2.41	124.56	154.78	176.48	4.96	124.56	4.65036	5.41442	2.29444e-51	2.01936e-49	BETA GLUCOSIDASE 11 (BGLU11)	NA
AT1G02860	2.51	3.84	5.77	10.17	12.44	12.97	5.77	10.17	0.817676	1.36223	1.33577e-05	8.00637e-05	NITROGEN LIMITATION ADAPTATION (NLA)	NA
AT1G03030	6.13	9.53	9.66	14.75	16.29	15.46	9.66	14.75	0.61062	0.845947	1.6903e-07	1.32653e-06	NA	NA
AT1G03106	0.59	0.72	0.15	216.56	212.69	202.19	0.72	202.19	8.1335	8.55357	3.36618e-300	9.05239e-297	NA	yes
AT1G03120	0.98	1.66	1.11	19.62	23.95	9.7	1.66	9.7	2.5468	3.81194	6.559e-07	4.78876e-06	RESPONSIVE TO ABSCISIC ACID 28 (RAB28)	NA
AT1G03230	14.14	27.55	29.67	48.87	48.22	60.67	29.67	48.22	0.700627	0.938362	0.00107642	0.00447179	NA	NA
AT1G03445	0.1	0.01	0.1	1.22	1.55	0.77	0.1	0.77	2.94486	8.34933	6.90238e-25	2.10475e-23	BRI1 SUPPRESSOR 1 (BSU1)	yes
AT1G03710	0.99	1.01	0.51	42.5	36.13	36.55	1.01	36.13	5.16077	5.3282	1.38365e-122	4.18606e-120	NA	yes
AT1G03790	0.05	0.1	0.1	16.22	24.67	16.2	0.1	16.2	7.33985	10.0781	2.29744e-47	1.77086e-45	SOMNUS (SOM)	yes
AT1G03800	0.25	0.38	0.36	1.47	2.39	0.94	0.38	0.94	1.30666	2.08662	0.00595989	0.0202908	ERF DOMAIN PROTEIN 10 (ERF10)	yes
AT1G03880	0.99	0.63	0.55	871.64	964.68	784.11	0.99	784.11	9.62941	10.2443	8.11055e-147	3.56908e-144	CRUCIFERIN 2 (CRU2)	yes
AT1G03890	0.19	0.12	0.13	59.41	66.08	54.4	0.19	54.4	8.16146	8.58715	1.08035e-60	1.2276e-58	NA	yes
AT1G03905	1.16	1.91	1.93	4.43	6.05	5.87	1.93	4.43	1.19871	1.5538	1.82e-11	2.185e-10	ATP-BINDING CASSETTE I19 (ABCI19)	NA
AT1G03990	0.93	0.76	1.17	2.24	2.85	2.11	1.17	2.11	0.850734	1.11877	0.000169242	0.000845618	NA	NA
AT1G04120	15.39	16.56	12.79	28.09	37.23	28.92	16.56	28.09	0.762354	0.850928	4.90868e-11	5.66547e-10	ATP-BINDING CASSETTE C5 (ABCC5)	NA
AT1G04180	0.04	0.1	0.1	0.8	1.82	1.24	0.1	0.8	3	5.87698	2.8268e-07	2.16715e-06	YUCCA 9 (YUC9)	yes
AT1G04220	3.58	3.98	3.07	6.92	8.32	6.85	3.98	6.85	0.783336	0.976648	1.38088e-07	1.09507e-06	3-KETOACYL-COA SYNTHASE 2 (KCS2)	yes
AT1G04540	1.52	1.96	1.46	3.22	3.92	4.72	1.96	3.22	0.716207	1.09583	0.000170033	0.000849051	NA	yes
AT1G04560	0.82	0.45	0.18	546.04	419.78	329.25	0.82	329.25	8.64934	9.82954	2.54507e-109	6.35035e-107	NA	yes
AT1G04580	0.01	0.03	0.01	0.1	0.26	0.1	0.03	0.1	1.73697	3.22569	0.00893381	0.0289574	ALDEHYDE OXIDASE 4 (AO4)	yes
AT1G04660	1.37	1.48	0.66	546.73	909.59	649.3	1.48	546.73	8.52909	8.98512	4.33194e-79	7.23075e-77	NA	yes
AT1G04710	6.43	11.94	7.43	21.53	25.31	20.26	11.94	20.26	0.762831	1.16253	1.55104e-14	2.39412e-13	PEROXISOMAL 3-KETOACYL-COA THIOLASE 4 (PKT4)	NA
AT1G05160	4.61	5.7	6.62	15.03	15.17	14.37	6.62	14.37	1.11816	1.12979	4.97489e-13	6.83743e-12	CYTOCHROME P450, FAMILY 88, SUBFAMILY A, POLYPEPTIDE 3 (CYP88A3)	NA
AT1G05220	0.13	0.28	0.17	0.86	1.48	1.03	0.28	0.86	1.61891	2.34489	0.000184458	0.000913348	NA	NA
AT1G05510	0.17	0.28	0.1	50.3	59.62	52.95	0.28	50.3	7.48899	7.96291	5.62116e-103	1.28348e-100	NA	yes
AT1G05540	0.61	0.57	0.59	2.64	3.44	2.84	0.61	2.64	2.11366	1.99309	3.4811e-07	2.63785e-06	NA	yes
AT1G05550	0.13	0.1	0.07	1.17	1.71	1.45	0.13	1.17	3.16993	3.53338	2.43935e-13	3.44255e-12	NA	NA
AT1G05560	2.6	3.87	2.41	7.84	13.22	12.55	3.87	7.84	1.01852	1.87993	9.96574e-13	1.33926e-11	UDP-GLUCOSYLTRANSFERASE 75B1 (UGT75B1)	NA
AT1G05680	0.68	1.04	0.84	3.09	4.29	2.6	1.04	2.6	1.32193	1.89508	4.6416e-08	3.88991e-07	URIDINE DIPHOSPHATE GLYCOSYLTRANSFERASE 74E2 (UGT74E2)	NA
AT1G05780	2.18	4.94	3.22	7.61	9.69	9.68	4.94	7.61	0.623385	1.21103	2.23657e-08	1.95421e-07	NA	yes
AT1G06080	5.23	7.97	6.56	30.19	32.29	41.18	7.97	30.19	1.92142	2.42616	2.33824e-06	1.57815e-05	DELTA 9 DESATURASE 1 (ADS1)	yes
AT1G06310	0.28	0.39	0.29	0.75	1.13	0.9	0.39	0.75	0.943416	1.50778	0.000223348	0.0010892	ACYL-COA OXIDASE 6 (ACX6)	yes
AT1G06430	9.81	12.53	12	24.38	31.31	23.08	12.53	23.08	0.881257	1.01515	2.86887e-12	3.69927e-11	FTSH PROTEASE 8 (ftsh8)	NA
AT1G06475	2.88	5.92	4.31	12.04	13.86	12.35	5.92	12.04	1.02417	1.4584	3.41087e-06	2.24275e-05	NA	NA
AT1G06660	4.03	4.48	3.29	7.74	10.72	7.65	4.48	7.65	0.771961	0.834298	6.27917e-06	3.98048e-05	JASON (JASON)	NA
AT1G06800	2.18	4.47	3.95	8.16	9.88	8.84	4.47	8.16	0.868294	1.30985	5.29999e-11	6.09675e-10	PHOSPHOLIPASE A I GAMMA 1 (PLA-I{gamma}1)	yes
AT1G06920	0.1	0.1	0.1	3.47	3.97	3.21	0.1	3.21	5.0045	5.14975	8.41588e-18	1.66549e-16	OVATE FAMILY PROTEIN 4 (OFP4)	NA
AT1G07080	23.2	38.65	38.73	86.96	74.68	83.06	38.73	74.68	0.94727	1.27887	2.24417e-21	5.6875e-20	NA	NA
AT1G07260	2.52	3.28	4.96	11.95	14.6	11.67	4.96	11.67	1.23439	1.65773	3.69602e-16	6.47286e-15	UDP-GLUCOSYL TRANSFERASE 71C3 (UGT71C3)	yes
AT1G07280	11.18	16.14	17.62	46.6	36.68	33.85	17.62	33.85	0.941942	1.14025	2.97382e-16	5.26521e-15	NA	NA
AT1G07400	3.23	3.43	2.99	5.31	6.65	10.24	3.43	5.31	0.630503	1.01849	0.0103063	0.0328216	NA	NA
AT1G07645	0.1	0.1	0.1	25.76	21.99	17.68	0.1	17.68	7.46597	7.76885	1.47097e-91	2.99175e-89	DESSICATION-INDUCED 1VOC SUPERFAMILY PROTEIN (DSI-1VOC)	yes
AT1G07985	3.83	16.86	6.66	95.26	167.27	103.81	16.86	95.26	2.49827	3.61073	6.49588e-20	1.49876e-18	NA	yes
AT1G08170	0.11	0.1	0.1	1.63	1.57	0.8	0.11	0.8	2.8625	4.1335	0.000295236	0.00140165	NA	yes
AT1G08180	8.54	18.71	14.02	34.01	33.66	32.74	18.71	32.74	0.807245	1.39653	8.80569e-12	1.08959e-10	NA	NA
AT1G08320	0.08	0.22	0.28	1.92	1.91	1.29	0.28	1.29	2.20387	3.05498	1.52204e-15	2.55641e-14	TGACG (TGA) MOTIF-BINDING PROTEIN 9 (TGA9)	yes
AT1G08430	0.15	0.31	0.23	11.27	13.56	15.15	0.31	11.27	5.18408	5.90481	3.48843e-36	1.77003e-34	ALUMINUM-ACTIVATED MALATE TRANSPORTER 1 (ALMT1)	yes
AT1G08500	4.19	9.42	4.88	31.22	40.29	30.67	9.42	30.67	1.70303	2.3832	8.73603e-17	1.60059e-15	EARLY NODULIN-LIKE PROTEIN 18 (ENODL18)	NA
AT1G08630	0.77	1.59	1.34	5.69	7.22	4.24	1.59	4.24	1.41504	2.08555	1.01619e-22	2.7917e-21	THREONINE ALDOLASE 1 (THA1)	NA
AT1G08910	8.98	15.42	11.17	31.45	33.89	38.04	15.42	31.45	1.02826	1.40496	2.38054e-24	7.13955e-23	EMBRYO DEFECTIVE 3001 (EMB3001)	NA
AT1G09420	1.88	3.3	2.76	10.5	17.94	9.89	3.3	9.89	1.5835	2.2586	2.26626e-13	3.20574e-12	GLUCOSE-6-PHOSPHATE DEHYDROGENASE 4 (G6PD4)	NA
AT1G09500	1.66	2.8	1.25	15.46	20.13	12.36	2.8	12.36	2.14218	2.68118	3.15941e-18	6.44749e-17	NA	yes
AT1G09550	0.1	0.1	0.1	0.59	0.92	0.88	0.1	0.59	2.56071	2.99398	2.47372e-12	3.20511e-11	NA	yes
AT1G09794	1.83	2.17	2.04	3.6	4.21	4.55	2.17	3.6	0.730302	0.983919	0.000915928	0.00387285	NA	NA
AT1G09960	5.97	10.4	6.34	20.02	27.07	25.52	10.4	20.02	0.944858	1.55268	8.10237e-24	2.35134e-22	SUCROSE TRANSPORTER 4 (SUT4)	yes
AT1G10120	9.11	12.98	12.58	20.93	25.16	34.86	12.98	20.93	0.689282	1.00564	0.000712041	0.00309344	NA	NA
AT1G10370	6.4	7.96	7.38	24.63	28.61	34.81	7.96	24.63	1.62958	1.96406	9.75135e-13	1.31118e-11	EARLY-RESPONSIVE TO DEHYDRATION 9 (ERD9)	NA
AT1G10690	3.29	6.11	3.85	10.72	11.93	10.01	6.11	10.01	0.712198	1.28016	9.32091e-06	5.73155e-05	NA	NA
AT1G10770	0.11	0.68	0.4	1.58	2.15	1.11	0.68	1.11	0.706953	2.04909	0.00600796	0.0204286	NA	NA
AT1G10960	90.64	96.62	96.16	237.52	203.29	228.04	96.62	203.29	1.07315	0.952038	1.60873e-12	2.12534e-11	FERREDOXIN 1 (FD1)	NA
AT1G10980	1.31	1.65	0.99	3.46	3.89	2.8	1.65	2.8	0.762961	1.23031	6.59965e-06	4.16944e-05	NA	NA
AT1G11170	2.2	2.6	1.53	7.02	7.56	5.99	2.6	5.99	1.20404	1.73046	3.41714e-19	7.51182e-18	NA	NA
AT1G11470	0.1	0.1	0.1	0.62	0.69	0.74	0.1	0.62	2.63227	2.77259	0.000476529	0.00216023	NA	yes
AT1G11580	18.71	28.07	24.43	70.56	75.42	77.54	28.07	70.56	1.32982	1.44335	8.25372e-26	2.62503e-24	METHYLESTERASE PCR A (PMEPCRA)	yes
AT1G11670	3.86	4.31	3.95	10.31	10.26	10.67	4.31	10.26	1.25127	1.08238	1.31107e-10	1.45559e-09	NA	yes
AT1G11800	4.9	3.52	5.23	10.19	9.84	10.91	5.23	9.84	0.911847	1.10002	1.36048e-07	1.07995e-06	NA	NA
AT1G12030	0.13	0.09	0.04	2.19	3.95	2.8	0.13	2.19	4.07435	5.10104	8.34835e-21	2.04096e-19	NA	yes
AT1G12064	0.1	0.1	0.23	22.16	22.96	35.83	0.23	22.16	6.59018	7.83614	2.72961e-33	1.24416e-31	NA	yes
AT1G12110	6.04	7.1	9.45	15.57	29.12	33.79	9.45	15.57	0.720383	1.77412	5.33902e-05	0.000289472	NITRATE TRANSPORTER 1-1 (NRT1-1)	yes
AT1G12130	0.1	0.03	0.06	3.88	3.2	3.28	0.1	3.2	5	6.98587	2.73155e-41	1.71274e-39	NA	yes
AT1G12160	0.45	0.74	0.76	2.98	3.94	3.74	0.76	2.98	1.97124	2.40736	8.57188e-15	1.3551e-13	NA	yes
AT1G12180	0.1	0.1	0.1	0.56	0.41	0.83	0.1	0.41	2.03562	2.58496	0.00369651	0.0133214	NA	yes
AT1G12200	7.12	8.06	4.5	116.3	95.49	87.65	8.06	87.65	3.4429	3.94975	1.49805e-147	6.71431e-145	FLAVIN MONOOXYGENASE (FMO)	yes
AT1G12550	2.66	4.81	2.57	13.09	16.3	13.37	4.81	13.09	1.44436	2.1467	3.17748e-11	3.74779e-10	HYDROXYPYRUVATE REDUCTASE 3 (HPR3)	yes
AT1G12600	0.08	0.05	0.11	1.19	1.31	1.04	0.11	1.04	3.24101	3.83148	8.95101e-12	1.10701e-10	NA	yes
AT1G12672	0.26	0.09	0.45	1.61	1.43	2.21	0.45	1.43	1.66802	2.50566	0.00135063	0.00546186	NA	NA
AT1G12805	0.36	0.87	1.3	74.72	95.49	148.81	1.3	74.72	5.84491	6.99565	5.80903e-22	1.52822e-20	NA	yes
AT1G12890	0.13	0.1	0.12	4.13	3.89	5.86	0.13	3.89	4.90319	5.72428	3.20716e-13	4.46879e-12	NA	NA
AT1G13290	0.54	0.68	0.18	1.15	2.51	2.2	0.68	1.15	0.758027	2.0499	0.000927895	0.00391525	DEFECTIVELY ORGANIZED TRIBUTARIES 5 (DOT5)	yes
AT1G13370	0.1	0.57	0.29	2.07	1.79	0.87	0.57	0.87	0.610053	2.40729	0.00196389	0.00760876	NA	yes
AT1G13400	1.02	1.2	2.05	4.22	4.39	3.61	2.05	3.61	0.816375	1.45548	7.76823e-06	4.86328e-05	NUBBIN (NUB)	yes
AT1G13590	0.1	0.09	0.1	3.61	9.41	8.36	0.1	3.61	5.17393	8.10172	3.52077e-10	3.71027e-09	PHYTOSULFOKINE 1 PRECURSOR (PSK1)	yes
AT1G13640	11.68	14.62	15.08	31.18	33.27	25.04	15.08	25.04	0.731598	0.930841	8.03106e-11	9.08919e-10	NA	NA
AT1G13710	30.66	30.24	47.94	107.11	76.02	84.98	47.94	76.02	0.665149	1.20641	1.37503e-07	1.09079e-06	CYTOCHROME P450, FAMILY 78, SUBFAMILY A, POLYPEPTIDE 5 (CYP78A5)	yes
AT1G14440	25.55	29.11	25.1	100.14	90.09	69.46	29.11	69.46	1.25467	1.73506	7.45658e-37	3.88947e-35	HOMEOBOX PROTEIN 31 (HB31)	yes
AT1G14520	0.48	0.87	0.81	3.49	5.8	5	0.87	3.49	2.00414	2.49408	5.00255e-15	8.05568e-14	MYO-INOSITOL OXYGENASE 1 (MIOX1)	NA
AT1G14530	2.04	3.15	1.81	7.36	9.42	6	3.15	6	0.929611	1.57944	1.6642e-06	1.14721e-05	TOM THREE HOMOLOG 1 (THH1)	NA
AT1G14580	3.7	5.88	5.97	9.62	9.22	13.14	5.97	9.22	0.627036	0.783717	0.00340485	0.0123828	NA	yes
AT1G14600	1.3	1.97	1.61	3.89	4.51	4.32	1.97	3.89	0.981575	1.26074	2.07731e-06	1.41149e-05	NA	NA
AT1G14687	5.42	9.32	6.47	18.45	16.53	20.9	9.32	16.53	0.826685	1.19258	5.78212e-08	4.77301e-07	HOMEOBOX PROTEIN 32 (HB32)	NA
AT1G14780	0.04	0.05	0.14	0.51	0.43	0.26	0.14	0.26	0.893085	2.13986	0.00609815	0.0206888	NA	yes
AT1G14860	0.16	0.35	0.35	2.34	2.73	1.48	0.35	1.48	2.08017	2.70916	9.42759e-08	7.61094e-07	NUDIX HYDROLASE HOMOLOG 18 (NUDT18)	yes
AT1G15110	2.76	5.02	5.21	10.38	11.86	12.05	5.21	10.38	0.994451	1.51968	5.82872e-19	1.26183e-17	PHOSPHATIDYLSERINE SYNTHASE 1 (PSS1)	NA
AT1G15170	1.19	2.34	2.48	9.53	16.18	14.1	2.48	9.53	1.94214	2.51702	5.9177e-16	1.02524e-14	NA	NA
AT1G15210	0.73	1.04	1.99	3.99	4.15	5.05	1.99	3.99	1.00362	1.6186	1.24756e-14	1.94053e-13	ATP-BINDING CASSETTE G35 (ABCG35)	yes
AT1G15260	17.75	19.84	15.23	48.87	51.03	34.55	19.84	34.55	0.800274	0.912208	3.33981e-08	2.85026e-07	NA	NA
AT1G15310	2.91	3.31	2.78	9.79	12.25	9.44	3.31	9.44	1.51196	1.67029	2.13621e-19	4.81404e-18	SIGNAL RECOGNITION PARTICLE 54 KDA SUBUNIT (ATHSRP54A)	NA
AT1G15330	0.45	1.5	1.66	136.14	144.19	80.99	1.66	80.99	5.60849	6.66712	3.67517e-43	2.47084e-41	NA	yes
AT1G15360	0.12	0.12	0.1	3.33	7.41	5.11	0.12	3.33	4.79442	5.27957	7.31797e-16	1.26422e-14	SHINE 1 (SHN1)	yes
AT1G15470	6.28	7.71	7.3	12.46	11.93	12.24	7.71	11.93	0.629791	0.611551	0.000343886	0.00160925	NA	NA
AT1G15825	1.91	2.92	3.73	8.02	7.87	9.01	3.73	7.87	1.07719	1.54075	0.00020272	0.000994815	NA	NA
AT1G15840	0.1	0.1	0.1	4.87	1.29	2.32	0.1	1.29	3.6893	4.82103	8.51063e-07	6.13774e-06	NA	yes
AT1G16070	6.33	6.81	6.18	13.43	10.72	13.47	6.81	10.72	0.654578	0.770509	1.03819e-05	6.34687e-05	TUBBY LIKE PROTEIN 8 (TLP8)	NA
AT1G16515	2.13	2.46	4.12	8.9	12.56	9.52	4.12	8.9	1.11116	1.82207	4.12054e-05	0.000228109	NA	NA
AT1G16590	3.51	5.54	3.77	9.16	11.23	9.48	5.54	9.16	0.725462	1.01559	4.6416e-06	2.99176e-05	(REV7)	NA
AT1G16640	2.32	2.7	2.49	7.89	8.25	10.16	2.7	7.89	1.54707	1.75218	1.77065e-09	1.7442e-08	NA	NA
AT1G16705	1.16	1.46	0.93	13.51	17.45	11.54	1.46	11.54	2.9826	3.61431	3.93453e-41	2.45431e-39	NA	yes
AT1G16730	2.07	1.1	2.19	32.54	42.91	12.9	2.19	12.9	2.55837	3.86774	1.56648e-06	1.08635e-05	UNKNOWN PROTEIN 6 (UP6)	NA
AT1G16770	0.04	0.1	0.09	1.71	2.26	1.59	0.1	1.59	3.99095	4.57037	4.32233e-12	5.49151e-11	NA	NA
AT1G16850	6.7	10.21	7.85	133.26	84.56	191.5	10.21	84.56	3.04999	3.74148	1.72289e-08	1.52688e-07	NA	NA
AT1G16910	0.08	0.29	0.37	1.84	1.75	1.28	0.37	1.28	1.79055	2.50192	0.000447708	0.00204027	LIGHT SENSITIVE HYPOCOTYLS 8 (LSH8)	yes
AT1G17010	0.1	0.1	0.1	0.97	0.26	0.51	0.1	0.26	1.37851	2.53605	6.79606e-05	0.000361983	NA	yes
AT1G17100	35.87	72.78	35.62	201.17	233.09	157.06	72.78	157.06	1.1097	1.93093	5.86823e-43	3.90189e-41	NA	NA
AT1G17170	3.9	5.97	4.6	12.36	15.35	24.09	5.97	12.36	1.04988	1.71594	0.00031663	0.00149267	GLUTATHIONE S-TRANSFERASE TAU 24 (GSTU24)	NA
AT1G17190	4.77	8.93	7.7	38.49	40.24	49.03	8.93	38.49	2.10775	2.34702	2.53954e-41	1.60064e-39	GLUTATHIONE S-TRANSFERASE TAU 26 (GSTU26)	yes
AT1G17200	40.88	56.28	60.69	104.67	97.28	114.25	60.69	97.28	0.680684	1.00766	7.18655e-14	1.06059e-12	NA	yes
AT1G17810	0.07	0.13	0.12	52.8	78.26	52.8	0.13	52.8	8.66588	9.03947	1.71766e-61	1.99868e-59	BETA-TONOPLAST INTRINSIC PROTEIN (BETA-TIP)	NA
AT1G18100	0.1	0.44	0.25	14.24	18.15	21.17	0.44	14.24	5.0163	6.49376	4.14757e-83	7.60482e-81	(E12A11)	yes
AT1G18280	0.1	0.13	0.1	1.42	2.41	1.76	0.13	1.42	3.44931	5.46733	3.13998e-09	3.00621e-08	NA	NA
AT1G18940	0.04	0.12	0.25	1.16	1.54	1.21	0.25	1.16	2.21412	3.49609	2.32904e-08	2.02842e-07	NA	NA
AT1G19440	12.14	12.61	14.04	27.73	23.84	30.15	14.04	23.84	0.763841	0.930026	6.82902e-10	6.99757e-09	3-KETOACYL-COA SYNTHASE 4 (KCS4)	NA
AT1G19450	5.4	5.39	6.6	22.35	22.81	27.73	6.6	22.35	1.75974	1.86184	1.45656e-18	3.04169e-17	NA	NA
AT1G19460	0.1	0.1	0.1	0.68	1.26	0.77	0.1	0.68	2.76553	3.17526	1.40842e-06	9.84918e-06	NA	yes
AT1G19490	2.26	2.48	2.58	10.34	16.81	7.3	2.58	7.3	1.50053	2.15384	4.23394e-06	2.74142e-05	NA	NA
AT1G19640	0.02	0.07	0.04	1.61	1.96	2.45	0.07	1.61	4.52356	5.32624	2.58063e-24	7.73008e-23	JASMONIC ACID CARBOXYL METHYLTRANSFERASE (JMT)	yes
AT1G19790	2.45	3.52	2.51	17.17	19.92	16.69	3.52	16.69	2.24534	2.66677	1.21732e-44	8.41796e-43	SHI-RELATED SEQUENCE 7 (SRS7)	yes
AT1G20270	6.81	6.97	7.68	14.45	15.6	17.18	7.68	14.45	0.911891	0.860852	1.38351e-07	1.09679e-06	NA	NA
AT1G20550	2.12	3.15	2.69	6.89	9.97	4.98	3.15	4.98	0.660794	1.24074	4.26642e-10	4.4413e-09	NA	NA
AT1G20630	6.05	11.73	10.24	34.31	32.05	28.42	11.73	28.42	1.2767	1.35864	2.09595e-13	2.97178e-12	CATALASE 1 (CAT1)	NA
AT1G20693	141.81	149.48	142.09	258.44	301.76	284.58	149.48	258.44	0.789877	0.655635	2.27676e-07	1.76447e-06	HIGH MOBILITY GROUP B2 (HMGB2)	NA
AT1G21050	11.55	12.41	9.1	33.56	34.56	32.25	12.41	32.25	1.3778	1.31038	1.01942e-12	1.36844e-11	NA	yes
AT1G21310	274.59	411.23	403.36	1394.87	1713.59	1431.35	411.23	1394.87	1.76211	1.89785	5.72234e-23	1.59376e-21	EXTENSIN 3 (EXT3)	yes
AT1G21460	9.75	12.02	8.03	44.72	48.49	31.68	12.02	31.68	1.39814	1.85437	3.18136e-19	7.01261e-18	(SWEET1)	NA
AT1G21740	5.99	7.66	7.1	17.29	18.66	24.25	7.66	17.29	1.17452	1.22026	2.60144e-11	3.0864e-10	NA	NA
AT1G21750	65.24	78.09	86.48	172.05	154.36	182.87	86.48	154.36	0.835861	0.875016	6.34572e-12	7.96606e-11	PDI-LIKE 1-1 (PDIL1-1)	NA
AT1G21970	0.1	0.1	0.1	0.79	2.46	1.72	0.1	0.79	2.98185	4.05021	1.2244e-08	1.10328e-07	LEAFY COTYLEDON 1 (LEC1)	yes
AT1G22100	0.1	0.1	0.1	0.56	0.76	0.37	0.1	0.37	1.88753	2.49399	7.79423e-07	5.63958e-06	NA	NA
AT1G22110	0.1	0.06	0.13	4.76	4.95	8.61	0.13	4.76	5.19438	6.5024	2.07806e-15	3.44017e-14	NA	yes
AT1G22220	1.22	2.7	2.1	4.47	4.24	8.69	2.7	4.24	0.651105	1.34324	0.00983774	0.0315159	AUXIN UP-REGULATED F-BOX PROTEIN 2 (AUF2)	yes
AT1G22470	1.2	0.35	1.24	7.22	9.76	6.41	1.24	6.41	2.36998	2.56268	3.62051e-09	3.45261e-08	NA	yes
AT1G22510	3.25	4.59	4.67	7.98	9.82	8.56	4.67	7.98	0.772966	0.945269	6.30327e-06	3.99471e-05	NA	NA
AT1G22530	16.1	12.11	26.21	66.84	67.08	74.09	26.21	66.84	1.35059	1.90225	1.40124e-12	1.85831e-11	PATELLIN 2 (PATL2)	NA
AT1G22590	3.42	3.81	3.04	9.75	13.85	14.79	3.81	9.75	1.35561	1.86125	7.32081e-10	7.47618e-09	AGAMOUS-LIKE 87 (AGL87)	yes
AT1G22600	0.12	0.29	0.1	10.35	13.83	7.88	0.29	7.88	4.76407	6.12378	7.5132e-18	1.50035e-16	NA	yes
AT1G22885	9.74	9.56	13.2	26.64	24.16	30.36	13.2	24.16	0.872083	0.998853	1.18861e-07	9.51006e-07	NA	NA
AT1G22990	0.92	1.3	1.26	16.05	11.13	8.75	1.3	8.75	2.75077	3.31603	1.56267e-11	1.88729e-10	HEAVY METAL ASSOCIATED ISOPRENYLATED PLANT PROTEIN 22 (HIPP22)	yes
AT1G23000	38.28	58.09	34.64	114.86	142.04	123.79	58.09	114.86	0.983515	1.414	1.14135e-20	2.769e-19	NA	yes
AT1G23070	0.1	0.06	0.1	30.48	28.13	13.66	0.1	13.66	7.09381	10.0879	1.70968e-27	5.97106e-26	NA	yes
AT1G23410	34.12	30.25	25.72	79.15	57.82	60.97	34.12	57.82	0.760951	1.09105	2.15274e-11	2.56917e-10	NA	yes
AT1G23550	0.22	0.3	0.14	1.02	0.84	1.37	0.3	0.84	1.48543	2.04501	0.000188369	0.000930809	SIMILAR TO RCD ONE 2 (SRO2)	NA
AT1G23750	7.76	9.89	6	29.32	41.93	28.91	9.89	28.91	1.54753	2.06217	2.88391e-34	1.37943e-32	NA	NA
AT1G23760	0.17	0.13	0.29	0.84	0.73	0.85	0.29	0.73	1.33184	1.96674	0.000590973	0.00262206	(JP630)	yes
AT1G23940	1.42	2.75	1.84	4.44	4.41	4.41	2.75	4.41	0.681347	0.967361	9.11096e-06	5.61386e-05	NA	NA
AT1G24095	2.15	2.14	1.51	5.2	7.47	6.49	2.15	5.2	1.27417	1.42129	5.97673e-08	4.92023e-07	NA	NA
AT1G24260	0.82	0.25	0.23	47.71	54.92	43.17	0.82	43.17	5.71826	6.6234	1.46853e-158	7.89843e-156	SEPALLATA3 (SEP3)	yes
AT1G24265	1.57	1.92	1.28	3.83	4.69	4.56	1.92	3.83	0.996238	1.23214	1.3441e-08	1.20308e-07	NA	NA
AT1G24360	45.99	67.34	51.58	152.59	162.3	123.2	67.34	123.2	0.871467	0.999056	1.11141e-14	1.74106e-13	NA	NA
AT1G24470	0.58	1.08	0.77	3.11	4.69	4.42	1.08	3.11	1.52588	2.34714	2.51668e-15	4.14081e-14	BETA-KETOACYL REDUCTASE 2 (KCR2)	yes
AT1G24580	0.1	0.38	0.33	56.83	93.15	53.88	0.38	53.88	7.14761	8.06508	6.87146e-37	3.59201e-35	NA	NA
AT1G24735	0.29	0.84	0.38	3.88	6.32	4.99	0.84	3.88	2.2076	3.4203	4.30453e-17	8.07617e-16	NA	NA
AT1G25270	0.1	0.1	0.1	0.43	0.4	0.3	0.1	0.3	1.58496	1.91329	8.24542e-05	0.00043459	NA	yes
AT1G25310	0.1	0.1	0.1	0.79	1.03	1.3	0.1	0.79	2.98185	3.37851	4.31833e-05	0.00023806	MATERNAL EFFECT EMBRYO ARREST 8 (MEE8)	yes
AT1G25380	8.96	10.74	12.5	22.65	20.98	20.7	12.5	20.7	0.727703	0.760029	4.04253e-07	3.03855e-06	NAD+ TRANSPORTER 2 (NDT2)	NA
AT1G26190	5.45	7.25	6.41	18.99	22.36	14.06	7.25	14.06	0.955544	1.36907	7.4686e-20	1.71827e-18	NA	NA
AT1G26250	0.1	0.1	0.1	0.36	0.82	0.4	0.1	0.36	1.848	2.39689	8.50469e-05	0.000446999	NA	yes
AT1G26260	4.78	6.36	5.04	21.01	29.59	28.99	6.36	21.01	1.72398	2.01784	6.36797e-37	3.33602e-35	CRYPTOCHROME-INTERACTING BASIC-HELIX-LOOP-HELIX 5 (CIB5)	NA
AT1G26270	16.95	23.08	26.51	47.08	45.84	70.12	26.51	45.84	0.79007	1.29906	1.37298e-05	8.21515e-05	NA	NA
AT1G26515	0.1	0.1	0.1	4.18	2.93	4.05	0.1	2.93	4.87283	5.21723	1.54332e-22	4.21115e-21	NA	NA
AT1G26560	5.84	8.11	4.32	12.8	16.36	15.63	8.11	12.8	0.65837	1.08601	2.23204e-12	2.89818e-11	BETA GLUCOSIDASE 40 (BGLU40)	NA
AT1G26680	0.63	0.43	0.47	1.62	1.7	1.47	0.63	1.47	1.22239	1.34189	5.1162e-06	3.28448e-05	NA	NA
AT1G26780	2.76	6.53	4.53	24.25	26.06	30.9	6.53	24.25	1.89283	2.38432	2.51141e-37	1.33006e-35	MYB DOMAIN PROTEIN 117 (MYB117)	yes
AT1G26960	5.4	6.42	5.1	42.87	38.37	30.04	6.42	30.04	2.22624	2.28629	1.18082e-41	7.54075e-40	HOMEOBOX PROTEIN 23 (AtHB23)	NA
AT1G26970	0.26	0.26	0.29	1.15	1.71	1.45	0.29	1.15	1.98751	2.07958	1.24036e-05	7.47468e-05	NA	yes
AT1G27030	46.26	49.26	29.09	98.33	103.08	106.67	49.26	98.33	0.997215	1.11326	1.00542e-08	9.16546e-08	NA	yes
AT1G27045	0.23	0.18	0.24	1.64	2.4	2.32	0.24	1.64	2.77259	3.23489	4.959e-09	4.67743e-08	HOMEOBOX PROTEIN 54 (ATHB54)	NA
AT1G27350	44.84	47.49	44.63	103.87	98.67	99.11	47.49	98.67	1.05499	0.851968	2.91007e-10	3.09186e-09	NA	NA
AT1G27461	0.1	0.39	0.05	35.97	98.07	42.84	0.39	35.97	6.52718	8.7112	2.30493e-08	2.00959e-07	NA	yes
AT1G27680	13.78	20.85	19.54	34.27	31.78	38.97	20.85	31.78	0.608072	0.713432	1.19837e-06	8.47328e-06	ADPGLC-PPASE LARGE SUBUNIT (APL2)	NA
AT1G27860	0.04	0.1	0.1	2.99	3.15	2.72	0.1	2.72	4.76553	7.46891	2.22838e-26	7.36796e-25	NA	yes
AT1G27950	95.27	114.74	128.32	230.2	281.09	282.47	128.32	230.2	0.843142	1.06531	1.25416e-07	1.00047e-06	GLYCOSYLPHOSPHATIDYLINOSITOL-ANCHORED LIPID PROTEIN TRANSFER 1 (LTPG1)	yes
AT1G27980	4.29	4.85	5.84	12.7	11.51	10.91	5.84	10.91	0.901611	1.28214	5.22016e-16	9.0764e-15	DIHYDROSPHINGOSINE PHOSPHATE LYASE (DPL1)	NA
AT1G27990	0.05	0.06	0.06	40.39	45.69	20.39	0.06	20.39	8.40868	9.16716	1.16809e-20	2.82713e-19	NA	yes
AT1G28030	0.1	0.1	0.1	1.98	4.17	2.12	0.1	1.98	4.30743	4.78485	1.7962e-21	4.58098e-20	NA	yes
AT1G28080	0.16	0.11	0.04	1.74	0.85	1.07	0.16	0.85	2.40939	3.37931	9.11163e-07	6.54777e-06	NA	yes
AT1G28300	0.1	0.02	0.1	0.78	1.54	0.94	0.1	0.78	2.96347	7.30979	4.34358e-15	7.03194e-14	LEAFY COTYLEDON 2 (LEC2)	yes
AT1G28360	5.46	10.63	7.99	37.91	49.21	35.73	10.63	35.73	1.74899	2.19585	1.10643e-31	4.69804e-30	ERF DOMAIN PROTEIN 12 (ERF12)	yes
AT1G28500	0.1	0.1	0.1	0.88	1.7	1.14	0.1	0.88	3.1375	3.63227	2.34973e-10	2.52533e-09	NA	yes
AT1G28640	0.55	0.4	1.06	3.94	4.88	4.69	1.06	3.94	1.89413	2.69631	2.60642e-16	4.62826e-15	NA	yes
AT1G28650	0.2	0.3	0.38	0.74	0.75	1.19	0.38	0.74	0.961526	1.62845	0.0120917	0.03766	NA	yes
AT1G28670	14.4	15.1	18.99	43.25	48	68.85	18.99	43.25	1.18746	1.57305	0.000725562	0.00314596	(ARAB-1)	yes
AT1G29040	9.76	13.86	13.69	22.41	30.79	23.51	13.86	22.41	0.693215	0.86691	1.84623e-08	1.62903e-07	NA	NA
AT1G29110	0.05	0.05	0.1	0.87	1.32	0.9	0.1	0.87	3.12102	4.72016	2.08838e-06	1.41861e-05	NA	yes
AT1G29195	0.59	1.97	1.26	5.79	4.39	3.36	1.97	3.36	0.770266	1.86079	8.354e-06	5.19498e-05	NA	yes
AT1G29640	0.53	0.74	0.87	2.99	5.19	4.19	0.87	2.99	1.78106	2.18757	1.11752e-05	6.79069e-05	NA	NA
AT1G29680	0.05	0.06	0.06	8.82	15.48	10.55	0.06	8.82	7.19967	7.6797	6.463e-17	1.19499e-15	NA	yes
AT1G29980	23.96	24.15	21.35	59.99	70.14	59.75	24.15	59.75	1.30692	1.31837	2.22496e-22	5.99675e-21	NA	NA
AT1G30080	0.23	0.11	0.14	1.73	2.83	2.95	0.23	1.73	2.91107	3.70162	8.27713e-17	1.51881e-15	NA	yes
AT1G30100	0.24	0.35	0.46	1.79	2	1.49	0.46	1.49	1.69561	2.12031	1.44117e-06	1.00578e-05	NINE-CIS-EPOXYCAROTENOID DIOXYGENASE 5 (NCED5)	yes
AT1G30160	1.52	2.81	3.22	9.27	9.02	10.29	3.22	9.02	1.48607	2.04539	6.78109e-19	1.46017e-17	NA	yes
AT1G30170	0.1	0.04	0.1	8.22	12.06	7.24	0.1	7.24	6.17792	9.50019	2.97857e-44	2.05386e-42	NA	yes
AT1G30515	2.79	2.49	2.18	9.57	10.96	8.74	2.79	8.74	1.64737	2.01189	1.9723e-10	2.13486e-09	NA	NA
AT1G30840	0.34	0.5	0.55	3.48	4.32	4.2	0.55	3.48	2.66158	3.07453	6.68454e-19	1.44066e-17	PURINE PERMEASE 4 (PUP4)	yes
AT1G30920	0.1	0.1	0.1	0.56	0.49	0.49	0.1	0.49	2.29278	2.3599	0.000264072	0.00126913	NA	yes
AT1G31350	0.72	1.83	0.79	3.01	3.4	5.57	1.83	3.01	0.71792	1.74234	0.000495323	0.00223454	KAR-UP F-BOX 1 (KUF1)	NA
AT1G31750	0.3	0.55	0.62	5.23	5.45	2.88	0.62	2.88	2.21573	3.3232	1.51334e-09	1.49928e-08	NA	NA
AT1G31760	14.5	17.57	14.78	29.35	29.58	28.36	17.57	28.36	0.690743	0.719117	2.06368e-05	0.000119807	NA	NA
AT1G31835	1.7	2.87	2.95	4.83	5.77	7.21	2.95	4.83	0.711308	1.01574	0.011204	0.0352216	NA	NA
AT1G31880	0.92	1.08	0.82	1.93	2.24	1.69	1.08	1.69	0.645992	0.639974	0.0093187	0.030028	BREVIS RADIX (BRX)	yes
AT1G31990	0.05	0.2	0.1	2.33	2.09	1.34	0.2	1.34	2.74416	4.5842	2.51211e-11	2.98335e-10	NA	yes
AT1G32190	5.24	6.58	5.7	14.52	16.21	11.09	6.58	11.09	0.7531	1.14096	1.49829e-12	1.98376e-11	NA	yes
AT1G32240	2.47	2.63	2.43	8.31	9.45	9.22	2.63	8.31	1.65979	1.54595	2.94888e-20	6.94278e-19	KANADI 2 (KAN2)	yes
AT1G32560	0.24	0.34	0.23	196.78	302.96	108.08	0.34	108.08	8.31235	9.33161	2.22134e-17	4.24669e-16	LATE EMBRYOGENESIS ABUNDANT 4-1 (AtLEA4-1)	yes
AT1G32583	1.52	1.72	1.48	4.71	5.71	3.67	1.72	3.67	1.09337	1.3209	4.55029e-06	2.93604e-05	NA	NA
AT1G32710	0.1	0.1	0.1	2.24	0.92	1.2	0.1	0.92	3.20163	3.86129	1.85045e-05	0.000108284	NA	yes
AT1G32780	0.24	0.19	0.08	1	1.53	1.22	0.24	1	2.05889	2.70425	5.51708e-09	5.16756e-08	NA	yes
AT1G32860	8.03	13.03	14.3	29	32.99	32.09	14.3	29	1.02004	1.62087	4.29601e-25	1.32285e-23	NA	NA
AT1G33102	2.03	2.98	1.61	12.3	15.87	9.02	2.98	9.02	1.59782	2.35262	2.95455e-11	3.48861e-10	NA	yes
AT1G33110	6.64	7.74	7.64	19.06	20.03	20.2	7.74	19.06	1.30014	1.25091	1.07443e-17	2.11075e-16	NA	yes
AT1G33612	0.46	0.8	0.7	1.47	1.81	1.5	0.8	1.47	0.877744	1.26533	0.00468031	0.0164075	NA	NA
AT1G33615	1.54	1.42	1.25	7.83	8.79	8.43	1.54	7.83	2.34608	2.44602	8.83052e-15	1.39325e-13	NA	NA
AT1G33640	0.1	0.96	0.53	1.97	5.65	2.88	0.96	1.97	1.03709	2.74711	0.0133581	0.0409508	NA	NA
AT1G33790	6.68	6.1	13.24	34.45	25.19	38.31	13.24	25.19	0.927948	1.96687	1.84438e-05	0.000107955	NA	yes
AT1G35140	0.51	0.17	1.91	4.77	8.08	16.83	1.91	4.77	1.32042	3.14542	0.00995453	0.0318353	PHOSPHATE-INDUCED 1 (PHI-1)	yes
AT1G35515	0.32	0.15	0.06	0.72	0.96	0.82	0.32	0.72	1.16993	2.01511	0.000222674	0.00108657	HIGH RESPONSE TO OSMOTIC STRESS 10 (HOS10)	NA
AT1G35830	3.54	6.01	4.43	13.85	14.09	13.33	6.01	13.33	1.14924	1.37031	6.3027e-09	5.8716e-08	NA	yes
AT1G36060	0.95	1.21	1.2	5.65	3.93	2.65	1.21	2.65	1.13099	1.38905	3.48683e-06	2.29014e-05	NA	yes
AT1G37130	33.95	60.07	62.21	95.98	122.17	107	62.21	95.98	0.625587	1.03182	9.20773e-15	1.44805e-13	NITRATE REDUCTASE 2 (NIA2)	yes
AT1G37140	0.2	0.16	0.09	2.25	2.83	2.46	0.2	2.25	3.49185	3.93957	7.22112e-14	1.06504e-12	MEI2 C-TERMINAL RRM ONLY LIKE 1 (MCT1)	yes
AT1G43005	0.1	0.1	0.1	1.92	2.01	1.47	0.1	1.47	3.87774	4.16993	3.29622e-11	3.86899e-10	NA	yes
AT1G43640	0.1	0.03	0.03	0.37	0.25	0.59	0.1	0.25	1.32193	4.30237	0.00144794	0.00580209	TUBBY LIKE PROTEIN 5 (TLP5)	yes
AT1G43800	0.51	2.76	14.09	175.35	250.86	478.94	14.09	175.35	3.63749	5.57358	1.24925e-07	9.96884e-07	FLORAL TRANSITION AT THE MERISTEM1 (FTM1)	yes
AT1G44100	5.5	8.01	7.81	27.86	24.81	29.91	8.01	24.81	1.63105	1.96741	1.51772e-09	1.503e-08	AMINO ACID PERMEASE 5 (AAP5)	NA
AT1G44740	2.6	3.34	2.88	5.46	6.79	5.65	3.34	5.46	0.709053	0.978316	1.90728e-05	0.000111294	NA	yes
AT1G44760	36.5	44.31	34.53	104.63	111.62	100.32	44.31	100.32	1.17891	1.2786	5.8687e-21	1.45384e-19	NA	NA
AT1G46264	11.65	12.68	10.4	27.34	23.09	22.64	12.68	22.64	0.836319	1.11719	1.57668e-11	1.90327e-10	HEAT SHOCK TRANSCRIPTION FACTOR B4 (HSFB4)	yes
AT1G47400	1.97	3.96	2.45	19.58	37.56	9.17	3.96	9.17	1.21142	3.0041	0.0113224	0.0355199	NA	yes
AT1G47540	0.68	1.21	1.07	742.15	1067.45	772.44	1.21	742.15	9.26056	9.55477	4.38052e-48	3.43113e-46	NA	yes
AT1G47610	0.1	0.1	0.1	0.72	2.25	0.34	0.1	0.34	1.76553	3.4638	0.0048432	0.0169197	NA	yes
AT1G47840	2.27	3.73	2.79	9.78	13.1	8.81	3.73	8.81	1.23997	1.9014	5.33099e-16	9.26244e-15	HEXOKINASE 3 (HXK3)	NA
AT1G47980	0.1	0.03	0.1	5.44	5.43	5.84	0.1	5.43	5.76288	9.07286	8.34982e-55	8.2486e-53	NA	yes
AT1G48130	0.18	0.5	0.19	204.84	286.87	254.12	0.5	204.84	8.67835	9.78071	1.39751e-234	1.6912e-231	1-CYSTEINE PEROXIREDOXIN 1 (PER1)	yes
AT1G48470	0.27	0.33	0.29	60.86	84.25	58.23	0.33	58.23	7.46315	7.60782	1.53281e-263	2.47325e-260	GLUTAMINE SYNTHETASE 1-5 (GLN1-5)	yes
AT1G48510	0.1	0.1	0.1	0.23	0.36	0.23	0.1	0.23	1.20163	1.45066	0.000655712	0.00287139	NA	yes
AT1G48660	1.87	3.3	1.5	17.59	17.66	14.93	3.3	14.93	2.17768	2.94504	3.06362e-47	2.31715e-45	NA	yes
AT1G48800	0.1	0.1	0.1	1.34	1.91	1.87	0.1	1.34	3.74416	4.09311	1.05455e-27	3.72603e-26	NA	yes
AT1G48930	0.03	0.1	0.1	0.38	0.49	0.24	0.1	0.24	1.26303	5.42877	1.06774e-06	7.60299e-06	GLYCOSYL HYDROLASE 9C1 (GH9C1)	NA
AT1G48990	0.12	0.11	0.09	54.01	57.26	34.72	0.12	34.72	8.17659	8.8495	2.3642e-52	2.1351e-50	NA	yes
AT1G49475	2.4	2.84	2.1	54.42	74.6	40.07	2.84	40.07	3.81856	4.29085	5.71945e-104	1.31836e-101	NA	NA
AT1G49570	0.1	0.03	0.1	5.78	0.67	0.65	0.1	0.65	2.70044	7.44353	0.015364	0.0461686	NA	yes
AT1G49832	2.01	2.98	2.89	6.48	6.74	5.24	2.98	5.24	0.814254	1.08836	0.00507651	0.0176128	NA	NA
AT1G50110	8.4	11.38	7.2	22.11	24.49	31.41	11.38	22.11	0.958198	1.52815	4.09483e-11	4.74878e-10	NA	NA
AT1G52100	6.67	8.28	5.71	69.29	38.16	29.01	8.28	29.01	1.80885	2.74625	9.10758e-06	5.61321e-05	NA	yes
AT1G52342	0.66	0.39	0.99	34.64	26.26	19.09	0.99	19.09	4.26924	5.15758	1.44274e-12	1.91231e-11	NA	NA
AT1G52343	0.1	0.1	0.12	0.66	0.57	1.03	0.12	0.57	2.24793	4.04955	2.36206e-05	0.000135729	NA	NA
AT1G52650	0.15	0.27	0.18	1.03	2.41	2.28	0.27	1.03	1.93161	2.96323	4.56352e-08	3.82978e-07	NA	NA
AT1G52670	18.66	22.84	17.71	52.18	56.44	37.36	22.84	37.36	0.709932	0.869985	1.65024e-10	1.81137e-09	NA	NA
AT1G52690	1.26	1.51	0.98	192.73	163.54	190.55	1.51	163.54	6.75895	6.89295	7.59921e-300	1.83924e-296	LATE EMBRYOGENESIS ABUNDANT 7 (LEA7)	yes
AT1G52890	0.81	2	1.19	6.39	8.07	3.34	2	3.34	0.739848	2.16554	0.0006913	0.00300981	NAC DOMAIN CONTAINING PROTEIN 19 (NAC019)	yes
AT1G53070	35.91	44.11	34.88	139.83	109.6	116.08	44.11	109.6	1.31307	1.48449	2.90307e-26	9.495e-25	NA	NA
AT1G53160	16.38	23.07	9.93	62.51	54.98	64.86	23.07	54.98	1.25289	1.82486	7.41383e-23	2.05071e-21	SQUAMOSA PROMOTER BINDING PROTEIN-LIKE 4 (SPL4)	yes
AT1G53260	0.32	0.62	0.82	1.61	1.71	1.65	0.82	1.61	0.973365	1.58087	0.000398739	0.00183613	NA	yes
AT1G53340	0.27	0.22	0.75	3.52	3.15	3.65	0.75	3.15	2.07039	2.92517	1.24734e-14	1.94053e-13	NA	yes
AT1G53470	0.32	0.29	0.22	2.17	1.89	1.2	0.32	1.2	1.90689	2.63951	8.44877e-08	6.85963e-07	MECHANOSENSITIVE CHANNEL OF SMALL CONDUCTANCE-LIKE 4 (MSL4)	NA
AT1G53690	0.09	0.1	0.1	15.07	27.18	25.26	0.1	15.07	7.23554	8.08771	1.76635e-27	6.16007e-26	NA	yes
AT1G54030	29.02	34.59	30.84	93.88	73.65	57.27	34.59	57.27	0.727425	0.803314	2.14071e-09	2.08078e-08	MODIFIED VACUOLE PHENOTYPE 1 (MVP1)	NA
AT1G54100	25.58	28.03	24.73	103.16	126	127.89	28.03	103.16	1.87984	2.0747	1.17849e-54	1.15477e-52	ALDEHYDE DEHYDROGENASE 7B4 (ALDH7B4)	NA
AT1G54160	4.05	4.59	2.82	11.29	13.13	10.3	4.59	10.3	1.16608	1.65161	1.4628e-18	3.05208e-17	NUCLEAR FACTOR Y, SUBUNIT A5 (NF-YA5)	NA
AT1G54730	4.09	5.39	5.4	10.2	16.01	10.96	5.4	10.2	0.917538	1.12473	1.44602e-12	1.9156e-11	NA	NA
AT1G54840	2.61	3.36	2.4	10.19	9.16	5.5	3.36	5.5	0.71097	1.12131	8.64332e-07	6.22973e-06	NA	NA
AT1G54860	0.05	0.1	0.06	87.99	99.15	86.61	0.1	86.61	9.75839	10.9411	7.46991e-141	3.01324e-138	NA	yes
AT1G54870	0.04	0.08	0.1	253.39	233.25	225.83	0.1	225.83	11.141	12.5632	2.75858e-121	8.14219e-119	NA	yes
AT1G55110	13.18	17.79	13.59	40.98	33.61	28.01	17.79	28.01	0.654875	1.16385	2.03753e-16	3.64211e-15	INDETERMINATE(ID)-DOMAIN 7 (IDD7)	yes
AT1G55210	56.25	77.53	68.58	151.3	156.69	220.8	77.53	151.3	0.964585	1.11209	3.64052e-16	6.38028e-15	NA	yes
AT1G55265	14.38	12.19	12.42	21.84	31.62	22.99	14.38	21.84	0.602909	0.821638	3.53592e-05	0.000197735	NA	NA
AT1G55320	1.54	1.77	1.9	5.02	5.26	6.67	1.9	5.02	1.40169	1.66505	4.26437e-17	8.00703e-16	ACYL-ACTIVATING ENZYME 18 (AAE18)	NA
AT1G55380	0.1	0.1	0.13	0.72	0.76	1.04	0.13	0.72	2.46949	4.58373	5.71334e-08	4.71945e-07	NA	yes
AT1G55420	0.1	0.03	0.03	0.87	1.12	1.13	0.1	0.87	3.12102	5.69721	1.12544e-11	1.37641e-10	EMBRYO SAC DEVELOPMENT ARREST 11 (EDA11)	yes
AT1G55580	0.44	0.72	0.77	2.34	1.8	2.06	0.77	1.8	1.22507	1.47436	0.00027851	0.0013317	LATERAL SUPPRESSOR (LAS)	yes
AT1G55740	0.44	1.34	0.87	28.06	35.82	30.29	1.34	28.06	4.38821	5.40587	2.08506e-108	5.09745e-106	SEED IMBIBITION 1 (SIP1)	yes
AT1G55850	6.22	6.96	8.97	25.11	27.66	23.62	8.97	23.62	1.39683	1.69333	8.48859e-29	3.16076e-27	CELLULOSE SYNTHASE LIKE E1 (CSLE1)	NA
AT1G56020	9.02	10.47	8.9	24.51	33.96	22.49	10.47	22.49	1.10302	1.18907	5.21044e-12	6.58873e-11	NA	NA
AT1G56120	0.9	1.5	1.14	3.23	2.49	2.99	1.5	2.49	0.731183	1.3098	2.48205e-10	2.66281e-09	NA	NA
AT1G56170	18.63	16.24	16.8	41.12	57.22	41.58	18.63	41.12	1.14221	1.47357	1.86491e-10	2.0286e-09	NUCLEAR FACTOR Y, SUBUNIT C2 (NF-YC2)	NA
AT1G57800	0.07	0.06	0.06	46.05	69.57	42.91	0.07	42.91	9.25974	9.45609	2.18299e-270	3.77392e-267	VARIANT IN METHYLATION 5 (VIM5)	yes
AT1G58360	9.93	15.42	14.92	30.38	27.17	36.11	15.42	27.17	0.817212	0.922617	1.82219e-09	1.79132e-08	AMINO ACID PERMEASE 1 (AAP1)	yes
AT1G58400	0.5	0.42	0.49	1.28	1.11	0.8	0.5	0.8	0.678072	0.978103	0.0102057	0.0325609	NA	yes
AT1G58440	9.26	10.21	8.46	19.62	25.32	21.68	10.21	19.62	0.942342	1.03355	7.73815e-13	1.0504e-11	(XF1)	NA
AT1G58460	1.64	1.91	1.32	7.86	7.61	9.65	1.91	7.61	1.99432	2.37255	1.26401e-14	1.96486e-13	NA	yes
AT1G59520	3.97	5.96	3.8	13.37	15.33	12.18	5.96	12.18	1.03113	1.33311	8.59179e-19	1.82891e-17	(CW7)	NA
AT1G59790	0.04	0.11	0.1	1.26	1.16	0.76	0.11	0.76	2.7885	4.37691	2.96182e-08	2.54472e-07	NA	yes
AT1G60545	4.28	5.87	5.6	10.52	10.14	12.03	5.87	10.14	0.788625	0.826709	1.50825e-06	1.04867e-05	NA	NA
AT1G60570	0.1	0.1	0.1	1.74	1.66	1.95	0.1	1.66	4.05311	4.1565	1.37001e-12	1.81889e-11	NA	yes
AT1G60610	6.89	7.5	7	20.68	20.96	16.11	7.5	16.11	1.10299	1.23907	9.14691e-15	1.44036e-13	NA	NA
AT1G60630	8.15	8.94	9.23	16.85	18.97	17.21	9.23	16.85	0.868346	1.06588	3.20718e-11	3.7773e-10	NA	NA
AT1G60730	2.92	5.46	3.71	9.68	16.08	14.4	5.46	9.68	0.826106	1.51226	4.05952e-08	3.42582e-07	NA	NA
AT1G60810	20.21	23.54	21.18	39.65	54.38	43.34	23.54	39.65	0.752207	0.942022	1.37626e-11	1.67049e-10	ATP-CITRATE LYASE A-2 (ACLA-2)	NA
AT1G60970	0.07	0.09	0.05	8.32	12.22	11.38	0.09	8.32	6.53051	7.26226	1.04732e-32	4.67682e-31	NA	NA
AT1G61255	1.3	1.4	1.5	4.41	3.94	6.52	1.5	3.94	1.39323	1.84528	0.00239559	0.00906086	NA	yes
AT1G61410	1.16	1.37	1.37	4.59	3.25	5.02	1.37	3.25	1.24626	1.40482	0.000355653	0.00165887	NA	NA
AT1G61440	0.26	0.42	0.36	1.32	2.24	1.69	0.42	1.32	1.65208	2.16703	5.15237e-06	3.30339e-05	NA	NA
AT1G61800	0.92	0.79	0.39	21.22	28.01	35.8	0.92	21.22	4.52765	5.13039	3.26666e-22	8.73624e-21	GLUCOSE-6-PHOSPHATE/PHOSPHATE TRANSLOCATOR 2 (GPT2)	NA
AT1G61810	0.6	0.71	1.08	5.34	4.14	2.06	1.08	2.06	0.931613	2.23937	0.000262109	0.00126095	BETA-GLUCOSIDASE 45 (BGLU45)	yes
AT1G62290	6.62	12.15	8.83	180.06	242.33	242.78	12.15	180.06	3.88945	4.45574	4.23037e-143	1.73538e-140	NA	yes
AT1G62500	54.12	75.69	104.63	414.52	468.79	617.08	104.63	414.52	1.98615	2.42244	2.57509e-74	3.96974e-72	NA	yes
AT1G62510	1.67	3.57	7.04	50.6	22.47	34.8	7.04	22.47	1.67435	3.17237	2.51083e-07	1.93719e-06	NA	yes
AT1G62620	0.45	0.37	0.2	2.22	3.39	1.46	0.45	1.46	1.69797	2.55113	3.30002e-08	2.82029e-07	NA	NA
AT1G62710	4.39	4.23	7.03	102.97	112.95	87.09	7.03	87.09	3.63091	4.30433	8.35333e-177	6.31799e-174	BETA VACUOLAR PROCESSING ENZYME (BETA-VPE)	yes
AT1G63020	1.4	1.92	1.84	3.16	3.71	4.57	1.92	3.16	0.718818	1.10556	4.98664e-06	3.20562e-05	NUCLEAR RNA POLYMERASE D1A (NRPD1A)	NA
AT1G63206	0.1	0.1	0.1	0.67	1.55	1.52	0.1	0.67	2.74416	3.64	3.02815e-08	2.59618e-07	NA	yes
AT1G63370	0.95	1.62	1.68	3.31	4.1	3.23	1.68	3.23	0.943073	1.30339	2.54135e-06	1.70619e-05	NA	NA
AT1G63380	2.67	4.42	3.81	7.41	10.16	7.24	4.42	7.24	0.711943	1.04733	0.000170558	0.000851315	NA	NA
AT1G63930	0.1	0.05	0.09	1.08	1.17	0.99	0.1	0.99	3.30743	4.54153	2.17707e-07	1.68938e-06	FROM THE CZECH ROH MEANING CORNER (ROH1)	yes
AT1G64080	10.92	13.58	12.21	33.24	35.72	35.2	13.58	33.24	1.29144	1.22952	1.07404e-15	1.82677e-14	MEMBRANE-ASSOCIATED KINASE REGULATOR 2 (MAKR2)	NA
AT1G64100	0.43	0.44	0.46	1.37	2.51	1.46	0.46	1.37	1.57447	1.84345	1.21768e-08	1.09845e-07	NA	yes
AT1G64110	1.48	2.37	1.4	72.11	73.14	63.91	2.37	63.91	4.75308	5.03373	3.36984e-128	1.16515e-125	DUO1-ACTIVATED ATPASE 1 (DAA1)	NA
AT1G64220	7.56	6.06	6.35	20.07	12.46	15.63	7.56	12.46	0.720846	1.21957	0.00166446	0.00657606	TRANSLOCASE OF OUTER MEMBRANE 7 KDA SUBUNIT 2 (TOM7-2)	NA
AT1G64450	9.83	13.43	14.4	38	32.12	42.59	14.4	32.12	1.1574	1.40627	4.80161e-18	9.70061e-17	NA	NA
AT1G64660	9.14	19.74	10.93	42.16	58.42	45.31	19.74	42.16	1.09475	1.88718	3.03341e-36	1.54239e-34	METHIONINE GAMMA-LYASE (MGL)	yes
AT1G64790	11.75	10.76	10.69	21.81	32.02	23.01	11.75	21.81	0.892329	1.06117	4.46955e-17	8.37927e-16	ILITYHIA (ILA)	NA
AT1G64950	7.87	8.38	9.07	17.84	19.09	17.99	9.07	17.84	0.975941	1.04923	1.58301e-10	1.74232e-09	CYTOCHROME P450, FAMILY 89, SUBFAMILY A, POLYPEPTIDE 5 (CYP89A5)	yes
AT1G65050	0.05	0.06	0.11	2.29	2.3	1.71	0.11	1.71	3.95842	4.77305	5.86073e-12	7.38019e-11	NA	yes
AT1G65090	0.28	0.11	0.07	170.66	246.6	187.63	0.28	170.66	9.25148	9.89233	1.67386e-146	7.23435e-144	NA	NA
AT1G65150	4.6	5.47	3.4	40.27	34.83	25.18	5.47	25.18	2.20267	2.46341	4.79075e-49	3.85218e-47	NA	yes
AT1G65240	0.06	0.13	0.09	0.39	0.84	0.8	0.13	0.39	1.58496	2.65083	0.000116745	0.000599783	NA	NA
AT1G65340	0.09	0.1	0.1	0.64	0.27	0.75	0.1	0.27	1.43296	3.96343	0.000279597	0.00133657	CYTOCHROME P450, FAMILY 96, SUBFAMILY A, POLYPEPTIDE 3 (CYP96A3)	yes
AT1G65520	3.66	3.71	5.02	10.36	8.7	12.01	5.02	8.7	0.793328	1.05371	2.36651e-05	0.000135952	DELTA(3), DELTA(2)-ENOYL COA ISOMERASE 1 (ECI1)	NA
AT1G65730	0.09	0.11	0.13	1.2	1.93	1.48	0.13	1.2	3.20645	3.61937	8.74133e-18	1.72848e-16	YELLOW STRIPE LIKE 7 (YSL7)	yes
AT1G65880	0.29	0.73	0.17	12.28	14.06	9.12	0.73	9.12	3.64307	4.7273	2.01494e-25	6.31704e-24	BENZOYLOXYGLUCOSINOLATE 1 (BZO1)	yes
AT1G65980	163.45	204.3	165.68	365.27	404.42	333.91	204.3	333.91	0.70877	0.744486	6.60815e-09	6.14198e-08	THIOREDOXIN-DEPENDENT PEROXIDASE 1 (TPX1)	NA
AT1G66290	0.04	0.04	0.1	8.29	7.5	8.38	0.1	7.5	6.22882	7.86841	2.10689e-54	2.04792e-52	NA	yes
AT1G66310	0.1	0.1	0.1	0.23	0.28	0.3	0.1	0.23	1.20163	1.43296	0.012386	0.0384086	NA	yes
AT1G66320	0.11	0.1	0.11	37.56	26.74	32.82	0.11	26.74	7.92535	8.04263	4.00523e-125	1.27551e-122	NA	yes
AT1G66350	6.21	6.1	4.76	17.4	23.9	17.5	6.21	17.4	1.48642	1.55231	1.45741e-19	3.31209e-18	RGA-LIKE 1 (RGL1)	NA
AT1G66360	0.1	0.13	0.05	1.15	1.25	1.3	0.13	1.15	3.14505	4.50199	1.39512e-08	1.24598e-07	NA	yes
AT1G66480	1.67	1.9	1.8	5.32	5.62	7.23	1.9	5.32	1.48543	1.59772	7.66618e-06	4.80188e-05	WEAK CHLOROPLAST MOVEMENT UNDER BLUE LIGHT 2 (WEB2)-PLASTID MOVEMENT IMPAIRED 2 (PMI2)	yes
AT1G66640	0.1	0.1	0.05	10.53	7.09	8.38	0.1	7.09	6.14771	9.15605	1.78774e-54	1.7447e-52	NA	yes
AT1G66660	3.71	5.78	5.46	9.1	9.35	9.93	5.78	9.1	0.654797	0.631698	0.00342837	0.0124552	NA	NA
AT1G66725	0.78	0.31	0.49	4.76	3.64	2.66	0.78	2.66	1.76988	2.49246	2.14031e-05	0.000123839	MICRORNA163 (MIR163)	yes
AT1G67100	0.08	0.17	0.34	144.23	155.27	161.67	0.34	144.23	8.72862	9.4563	1.06742e-295	2.34861e-292	LOB DOMAIN-CONTAINING PROTEIN 40 (LBD40)	yes
AT1G67105	1.8	2.11	2.27	27.34	24.59	18.96	2.27	18.96	3.06219	3.29319	8.65857e-23	2.38683e-21	NA	yes
AT1G67260	0.67	0.5	0.52	2.21	3.2	3.27	0.67	2.21	1.72181	2.41895	4.48802e-07	3.35342e-06	(TCP1)	yes
AT1G67360	18.69	25.4	22.4	43.14	71.65	82.15	25.4	43.14	0.764198	1.2706	3.63488e-09	3.46495e-08	NA	NA
AT1G67365	3.51	4.03	3.56	6.53	6.5	7.17	4.03	6.5	0.68966	0.851059	0.00417423	0.0148484	NA	NA
AT1G67370	0.52	0.67	0.23	3.86	2.89	2.2	0.67	2.2	1.71527	2.23615	2.8897e-18	5.92204e-17	ASYNAPTIC 1 (ASY1)	NA
AT1G67650	1.45	1.37	1.4	2.38	2.81	2.83	1.45	2.38	0.714909	0.673229	0.00805425	0.0264476	NA	NA
AT1G67760	3.01	4.21	2.3	46.62	34.28	29.32	4.21	29.32	2.79999	3.11567	8.15996e-46	5.89539e-44	NA	yes
AT1G67770	0.38	0.36	0.2	2.51	3.75	3.04	0.38	2.51	2.72362	2.95147	3.87686e-15	6.28898e-14	TERMINAL EAR1-LIKE 2 (TEL2)	yes
AT1G67810	3.35	3.39	2.03	14.99	15.94	12.2	3.39	12.2	1.84752	2.20544	1.66084e-17	3.20808e-16	SULFUR E2 (SUFE2)	yes
AT1G68170	0.04	0.11	0.1	10.23	17.46	13.7	0.11	10.23	6.53916	7.92211	2.82868e-61	3.24467e-59	NA	yes
AT1G68240	0.1	0.17	0.05	2.75	2.01	2.32	0.17	2.01	3.56359	4.28499	1.82332e-11	2.18789e-10	NA	NA
AT1G68250	1.48	1.52	1.03	4684.56	4512.37	3685.25	1.52	3685.25	11.2435	11.685	0.1	0	NA	yes
AT1G68460	0.09	0.09	0.06	6.51	5.44	7.11	0.09	5.44	5.91754	6.09413	1.34088e-37	7.21184e-36	ISOPENTENYLTRANSFERASE 1 (IPT1)	yes
AT1G68500	2.94	4.67	3.4	27.99	31.87	25.7	4.67	25.7	2.46027	2.66073	6.06878e-24	1.78256e-22	NA	yes
AT1G68510	0.1	0.1	0.1	13.83	16.45	14.82	0.1	13.83	7.11166	8.41037	6.27708e-70	8.68138e-68	LOB DOMAIN-CONTAINING PROTEIN 42 (LBD42)	yes
AT1G68872	3.41	3.59	3.52	5.62	8.54	5.93	3.59	5.62	0.646586	0.806914	0.00107056	0.00444972	NA	NA
AT1G69180	0.4	0.89	0.24	33.25	29.6	29.29	0.89	29.29	5.04046	5.5701	3.67981e-56	3.77383e-54	CRABS CLAW (CRC)	yes
AT1G69310	1.58	2.97	1.34	7.29	9.78	8.38	2.97	7.29	1.29546	2.22823	1.19379e-32	5.31125e-31	WRKY DNA-BINDING PROTEIN 57 (WRKY57)	yes
AT1G69430	0.52	0.68	0.65	1.45	2.28	1.31	0.68	1.31	0.94596	1.275	0.00641399	0.0216359	NA	NA
AT1G69440	2.73	3.06	2.74	7.04	6.41	5.16	3.06	5.16	0.753839	1.0066	4.81633e-08	4.02798e-07	ARGONAUTE7 (AGO7)	NA
AT1G69520	1.34	1.94	2.68	13.21	13.52	20.38	2.68	13.21	2.30133	2.83782	3.52125e-10	3.71027e-09	NA	NA
AT1G69560	0.1	0.3	0.14	0.54	0.91	0.91	0.3	0.54	0.847997	2.50447	0.00288695	0.0106806	MYB DOMAIN PROTEIN 105 (MYB105)	yes
AT1G69600	4.74	7.83	5.06	58.51	76.46	53.28	7.83	53.28	2.76651	3.21306	1.30657e-63	1.61341e-61	ZINC FINGER HOMEODOMAIN 1 (ZFHD1)	yes
AT1G69870	1.41	2	1.56	9.55	9.99	14.19	2	9.55	2.2555	2.45003	4.15493e-16	7.26077e-15	NITRATE TRANSPORTER 1-7 (NRT1-7)	yes
AT1G69880	0.31	0.38	0.46	4.03	3.61	9.53	0.46	3.61	2.97229	3.64537	0.000739772	0.00320413	THIOREDOXIN H-TYPE 8 (TH8)	yes
AT1G69920	0.11	0.1	0.1	0.48	0.57	0.84	0.11	0.48	2.12553	3.95714	0.000264465	0.00127077	GLUTATHIONE S-TRANSFERASE TAU 12 (GSTU12)	yes
AT1G70080	0.1	0.1	0.1	4.96	3.19	7.45	0.1	3.19	4.99548	5.70044	7.24646e-13	9.85316e-12	NA	yes
AT1G70270	0.1	0.13	0.1	2.29	1.81	2.71	0.13	1.81	3.79941	5.53887	2.68655e-05	0.000152958	NA	yes
AT1G70580	4	4.92	3.95	8.02	11.46	10.03	4.92	8.02	0.704944	1.14269	5.53728e-12	6.98379e-11	ALANINE-2-OXOGLUTARATE AMINOTRANSFERASE 2 (AOAT2)	NA
AT1G70790	3.94	6.05	5.65	11.65	12.04	11.34	6.05	11.34	0.906414	0.952098	3.28692e-07	2.49696e-06	NA	NA
AT1G70980	11.21	14.92	12.57	23.25	22.67	24.77	14.92	22.67	0.603537	0.736355	1.10354e-06	7.83941e-06	(SYNC3)	yes
AT1G71690	0.1	0.15	0.09	4.18	5.44	4.79	0.15	4.18	4.80047	5.84165	1.07008e-28	3.94202e-27	NA	yes
AT1G71691	0.65	0.53	0.97	21.53	34.33	29.09	0.97	21.53	4.47222	5.34873	6.89144e-25	2.10475e-23	NA	yes
AT1G71770	0.13	0.21	0.23	1.05	1.12	0.89	0.23	0.89	1.95217	2.33318	6.15932e-08	5.06537e-07	POLY(A)-BINDING PROTEIN 5 (PAB5)	yes
AT1G71890	0.55	0.67	0.78	8.1	10.88	12.25	0.78	8.1	3.37638	3.91227	3.0505e-32	1.32077e-30	(SUC5)	yes
AT1G72100	0.05	0.04	0.11	133.89	97.6	47.64	0.11	47.64	8.75853	10.3038	2.41035e-30	9.595e-29	NA	yes
AT1G72125	0.07	0.15	0.2	0.31	0.76	0.58	0.2	0.31	0.632268	1.80258	0.00949118	0.0305066	NA	yes
AT1G72140	1.12	1.43	2.37	6.58	5.29	7.22	2.37	5.29	1.15838	1.89738	2.83731e-06	1.89073e-05	NA	yes
AT1G72210	1.46	2.51	2.4	4.89	10.05	11.33	2.51	4.89	0.962147	1.90232	0.0011206	0.00463941	NA	yes
AT1G72240	0.68	0.43	0.39	3.08	5.46	3.07	0.68	3.07	2.17463	2.50201	2.18456e-05	0.000126128	NA	NA
AT1G72360	1.38	1.19	2.33	4.06	6.23	7.7	2.33	4.06	0.80115	1.80953	0.000278217	0.00133077	ETHYLENE RESPONSE FACTOR 73 (ERF73)	NA
AT1G72416	3.5	5.59	7.71	20.57	22.58	59.99	7.71	20.57	1.41574	2.39277	0.0115087	0.0360204	NA	NA
AT1G72430	3.4	1.89	13.72	47.78	46.47	72.55	13.72	46.47	1.76002	3.33657	3.17531e-14	4.80026e-13	NA	NA
AT1G72490	0.16	0.11	0.06	1.34	1.29	1.07	0.16	1.07	2.74147	3.51877	3.7309e-09	3.54949e-08	NA	yes
AT1G72570	0.1	0.1	0.03	7.73	10.68	10.75	0.1	7.73	6.2724	9.77407	1.26836e-26	4.25183e-25	NA	yes
AT1G72620	0.1	0.09	0.1	0.79	1.35	1.24	0.1	0.79	2.98185	3.96804	1.39003e-06	9.72897e-06	NA	NA
AT1G72680	12.85	20.56	17.01	44.45	51.84	69.61	20.56	44.45	1.11234	1.69983	2.36684e-07	1.83076e-06	CINNAMYL-ALCOHOL DEHYDROGENASE (CAD1)	NA
AT1G72850	0.4	0.33	0.52	1.62	1.64	1.85	0.52	1.62	1.63941	1.96929	9.57438e-05	0.000498663	NA	NA
AT1G73120	0.1	0.16	0.08	17.24	17.96	12.62	0.16	12.62	6.3015	7.48023	4.22189e-45	2.97042e-43	NA	NA
AT1G73190	0.38	0.58	0.19	79.59	87.77	74.26	0.58	74.26	7.00039	7.77681	4.05701e-244	5.4551e-241	(TIP3-1)	yes
AT1G73210	3.79	5.92	5.23	11.11	10.09	9.18	5.92	9.18	0.632897	1.03283	1.51945e-09	1.5041e-08	NA	NA
AT1G73220	0.62	0.65	1.2	2.85	4.54	2.48	1.2	2.48	1.04731	1.92367	3.63821e-07	2.74816e-06	ORGANIC CATION/CARNITINE TRANSPORTER1 (OCT1)	yes
AT1G73550	1.85	2.29	2.94	5.76	7.34	6.77	2.94	5.76	0.970253	1.46025	1.79244e-05	0.000105258	NA	NA
AT1G73680	5.48	10.11	8.51	20.03	29.41	17.68	10.11	17.68	0.806335	1.34621	1.86853e-12	2.45249e-11	ALPHA DIOXYGENASE (ALPHA DOX2)	NA
AT1G73880	3.32	4.4	4.07	15.92	20.5	22.14	4.4	15.92	1.85526	2.10275	6.74688e-12	8.43901e-11	UDP-GLUCOSYL TRANSFERASE 89B1 (UGT89B1)	NA
AT1G74030	15.78	18.5	20.07	55.93	72.12	57.6	20.07	55.93	1.47858	1.82661	4.04013e-18	8.18956e-17	ENOLASE 1 (ENO1)	NA
AT1G74310	3.32	3.36	3.07	9.1	11.47	12.95	3.36	9.1	1.43741	1.85007	1.62038e-06	1.12084e-05	HEAT SHOCK PROTEIN 101 (HSP101)	NA
AT1G74790	6.48	11.73	10.68	18.62	25.28	25.85	11.73	18.62	0.66665	1.18314	0.000635615	0.00279299	NA	NA
AT1G75170	8.39	14.74	10.89	37.05	47.97	33.3	14.74	33.3	1.17579	1.67402	5.16189e-28	1.85361e-26	NA	NA
AT1G75240	55.55	70.97	87.97	279.58	319.33	400.73	87.97	279.58	1.66818	1.97337	2.4505e-21	6.17163e-20	HOMEOBOX PROTEIN 33 (HB33)	yes
AT1G75270	19.59	30.97	27.79	65.96	64.95	73.39	30.97	64.95	1.06846	1.21089	3.0482e-16	5.38901e-15	DEHYDROASCORBATE REDUCTASE 2 (DHAR2)	NA
AT1G75280	38.61	63.9	53	161.09	290.38	268.23	63.9	161.09	1.33398	1.94337	1.21553e-12	1.6218e-11	NA	NA
AT1G75580	15.98	14.27	17.31	28.9	31.87	26.27	17.31	26.27	0.60181	0.762403	2.33432e-05	0.000134262	NA	NA
AT1G75730	2.27	3.58	2.42	7.74	10.55	8.85	3.58	7.74	1.11237	1.68577	7.39571e-23	2.04804e-21	NA	NA
AT1G75750	8.58	6.32	9.99	58.87	62.67	65.34	9.99	58.87	2.55898	2.71647	2.33918e-57	2.46153e-55	GAST1 PROTEIN HOMOLOG 1 (GASA1)	NA
AT1G75830	0.72	0.4	0.27	40.59	26.59	52.48	0.72	26.59	5.20674	6.26227	3.56533e-17	6.73628e-16	LOW-MOLECULAR-WEIGHT CYSTEINE-RICH 67 (LCR67)	yes
AT1G75890	0.33	0.37	0.3	1.61	1.2	2.43	0.37	1.2	1.69744	2.35719	1.60998e-06	1.11523e-05	NA	yes
AT1G76090	10.5	8.56	17.75	27.53	27.11	42.67	17.75	27.11	0.611006	1.07843	0.00142627	0.00572472	STEROL METHYLTRANSFERASE 3 (SMT3)	yes
AT1G76420	2.5	3.21	1.68	21.21	21.75	32.31	3.21	21.21	2.7241	3.20658	8.89573e-15	1.40263e-13	CUP SHAPED COTYLEDON3 (CUC3)	yes
AT1G76470	0.11	0.41	0.21	22.88	41.35	33.77	0.41	22.88	5.80232	6.82675	1.80144e-29	6.90972e-28	NA	NA
AT1G76500	0.16	0.33	0.21	7.13	8.34	4.67	0.33	4.67	3.82288	4.71235	2.04675e-21	5.19806e-20	SUPPRESSOR OF PHYB-4#3 (SOB3)	yes
AT1G76650	0.81	0.48	3.89	13.85	12.76	31.5	3.89	12.76	1.71379	3.41824	0.000123937	0.00063404	CALMODULIN-LIKE 38 (CML38)	NA
AT1G77100	0.17	0.07	0.1	0.63	0.89	1.1	0.17	0.63	1.88982	3.32397	0.000240776	0.0011655	NA	yes
AT1G77120	9.16	23.55	27.8	96.59	161.01	244.64	27.8	96.59	1.79679	3.05818	8.26948e-05	0.000435669	ALCOHOL DEHYDROGENASE 1 (ADH1)	NA
AT1G77145	0.14	0.41	0.19	4.43	3.56	3.42	0.41	3.42	3.0603	3.79803	2.49082e-15	4.10104e-14	NA	yes
AT1G77160	0.05	0.09	0.11	0.75	0.38	0.78	0.11	0.38	1.7885	2.96636	0.00197716	0.0076565	NA	yes
AT1G77380	0.61	1.34	1.12	12.45	9.36	12.32	1.34	9.36	2.80428	3.59382	1.64984e-50	1.41599e-48	AMINO ACID PERMEASE 3 (AAP3)	NA
AT1G77450	6.68	8.39	8.73	27.58	54.31	24.92	8.73	24.92	1.51325	2.05359	0.000390321	0.00180044	NAC DOMAIN CONTAINING PROTEIN 32 (NAC032)	NA
AT1G77655	0.1	0.1	0.1	3.07	4.12	3.97	0.1	3.07	4.94017	5.21723	1.49854e-13	2.15247e-12	NA	yes
AT1G77760	9.49	13.51	26.74	105.26	159.72	129.95	26.74	105.26	1.97689	2.84265	1.08846e-18	2.29476e-17	NITRATE REDUCTASE 1 (NIA1)	yes
AT1G77810	2.85	3.44	3.38	8.7	9.01	7.59	3.44	7.59	1.14169	1.28702	2.4238e-11	2.88272e-10	NA	NA
AT1G77880	0.76	0.81	0.82	3.96	4.11	3.6	0.82	3.6	2.1343	2.14542	2.53017e-08	2.19333e-07	NA	NA
AT1G77950	0.1	0.1	0.1	2.41	3.5	2.84	0.1	2.41	4.59096	4.86625	5.19329e-55	5.19393e-53	AGAMOUS-LIKE 67 (AGL67)	yes
AT1G78050	3.59	5.9	3.67	9.69	11.7	12.21	5.9	9.69	0.715782	1.22275	2.03849e-10	2.20159e-09	PHOSPHOGLYCERATE/BISPHOSPHOGLYCERATE MUTASE (PGM)	NA
AT1G78206	5.97	7.93	2.49	16.45	13.47	12.67	7.93	12.67	0.676024	1.3857	0.0155583	0.0466556	MICRORNA775A (MIR775A)	NA
AT1G78340	0.26	0.42	0.3	0.78	1.81	1.3	0.42	0.78	0.893085	1.83524	0.0150455	0.0453595	GLUTATHIONE S-TRANSFERASE TAU 22 (GSTU22)	NA
AT1G78390	0.04	0.06	0.03	0.2	1.14	0.8	0.06	0.2	1.73697	3.82647	0.00258759	0.00970619	NINE-CIS-EPOXYCAROTENOID DIOXYGENASE 9 (NCED9)	yes
AT1G78500	0.28	0.65	0.19	6.89	10.88	8.13	0.65	6.89	3.40599	4.55865	1.34068e-13	1.93838e-12	NA	yes
AT1G78760	0.05	0.1	0.04	1.13	2.7	2.65	0.1	1.13	3.49825	6.0814	5.43239e-09	5.09218e-08	NA	yes
AT1G78860	3.36	3.28	5.56	24.34	25.17	19.56	5.56	19.56	1.81475	2.52694	2.75458e-40	1.67091e-38	NA	yes
AT1G79110	7.51	7.24	3.72	20.28	33.94	20.73	7.51	20.28	1.43317	1.79072	4.19314e-12	5.3414e-11	BOI-RELATED GENE 2 (BRG2)	NA
AT1G79330	0.3	0.55	0.37	1.33	2.2	2.25	0.55	1.33	1.27392	2.04949	2.44608e-05	0.000140058	METACASPASE 5 (MC5)	NA
AT1G79360	1.1	1.73	1.11	3.59	4.7	4.01	1.73	3.59	1.05321	1.62431	2.6753e-08	2.31168e-07	ORGANIC CATION/CARNITINE TRANSPORTER 2 (OCT2)	yes
AT1G79440	13.6	19.51	15.48	62.73	54.76	42.57	19.51	42.57	1.12562	1.29403	1.74568e-22	4.74728e-21	ALDEHYDE DEHYDROGENASE 5F1 (ALDH5F1)	NA
AT1G79450	0.42	1	1	3.27	2.72	3.12	1	2.72	1.44361	1.64955	9.64888e-08	7.77662e-07	ALA-INTERACTING SUBUNIT 5 (ALIS5)	yes
AT1G79690	16.22	17.11	16.56	32.31	37.37	26.96	17.11	26.96	0.655981	0.990086	6.53335e-14	9.67135e-13	NUDIX HYDROLASE HOMOLOG 3 (NUDT3)	NA
AT1G80050	12.83	18.65	18.7	44.44	37.63	40.13	18.7	37.63	1.00885	1.27811	3.58669e-17	6.77135e-16	ADENINE PHOSPHORIBOSYL TRANSFERASE 2 (APT2)	NA
AT1G80090	0.04	0.04	0.1	68.2	51.09	42.59	0.1	42.59	8.73437	10.893	1.95536e-237	2.49082e-234	CBS DOMAIN CONTAINING PROTEIN 4 (CBSX4)	yes
AT1G80100	1.07	1.63	0.37	3.35	2.63	2.62	1.63	2.62	0.684695	1.53138	0.00049636	0.0022388	HISTIDINE PHOSPHOTRANSFER PROTEIN 6 (HP6)	yes
AT1G80160	0.11	0.07	0.33	5.19	9.44	9.1	0.33	5.19	3.9752	5.41722	1.17834e-20	2.8491e-19	GLYOXYLASE I 7 (GLYI7)	yes
AT1G80280	24.7	28.12	22.62	44	49.12	49.04	28.12	44	0.645907	0.733113	3.37055e-08	2.87346e-07	NA	NA
AT2G01140	76.66	127.8	127.58	225.26	218.24	283.36	127.8	218.24	0.772028	1.10672	3.81433e-08	3.23017e-07	PIGMENT DEFECTIVE 345 (PDE345)	NA
AT2G01210	11.26	12.55	12.43	27.93	26.13	21.45	12.55	21.45	0.77329	1.03722	6.99336e-12	8.73827e-11	NA	NA
AT2G01770	0.68	0.55	0.72	1.54	2.74	2.73	0.72	1.54	1.09686	1.50844	0.000104255	0.00053893	VACUOLAR IRON TRANSPORTER 1 (VIT1)	yes
AT2G02120	0.44	0.9	0.53	32.24	32.35	46.27	0.9	32.24	5.16278	5.64845	1.64498e-82	2.92746e-80	(PDF2-1)	yes
AT2G02148	4.09	5.37	5.21	9.65	9.43	9.12	5.37	9.12	0.764112	0.671925	0.000279933	0.00133739	NA	NA
AT2G02540	5.36	5.05	5.92	15.56	14.31	14.03	5.92	14.03	1.24485	1.17029	1.19963e-10	1.33739e-09	HOMEOBOX PROTEIN 21 (HB21)	yes
AT2G02780	5.15	5.4	4.83	14.98	19.83	15.03	5.4	14.98	1.47201	1.74036	1.14573e-19	2.61605e-18	NA	NA
AT2G02850	1.81	2.86	2.45	18.2	15.35	12.2	2.86	12.2	2.09279	2.664	3.13911e-32	1.35671e-30	PLANTACYANIN (ARPN)	NA
AT2G02990	0.16	0.28	0.1	9.7	8.2	10.14	0.28	8.2	4.87213	5.75352	8.1687e-43	5.40183e-41	RIBONUCLEASE 1 (RNS1)	yes
AT2G03020	0.34	0.37	0.4	5.32	3.89	3.78	0.4	3.78	3.24031	3.09643	1.55839e-15	2.61204e-14	NA	yes
AT2G03040	0.1	0.08	0.1	1.34	1.05	1.09	0.1	1.05	3.39232	5.26693	0.000191418	0.000944718	NA	yes
AT2G03290	0.06	0.1	0.1	2.07	1.36	1.69	0.1	1.36	3.76553	6.09042	1.95533e-10	2.1184e-09	NA	yes
AT2G03430	6.98	10.14	10.18	17.86	15.79	17.1	10.18	15.79	0.633274	0.717373	6.40858e-05	0.000342853	NA	NA
AT2G03505	0.25	0.38	0.23	12.94	22.87	11.7	0.38	11.7	4.94437	5.78564	2.93089e-20	6.90715e-19	NA	yes
AT2G03520	0.1	0.1	0.03	0.59	0.34	0.38	0.1	0.34	1.76553	5.06661	0.000187089	0.000925051	UREIDE PERMEASE 4 (UPS4)	NA
AT2G04040	0.04	0.07	0.04	1.59	1.04	2.91	0.07	1.04	3.89308	5.28176	0.000280828	0.00134034	DETOXIFICATION 1 (DTX1)	NA
AT2G04500	0.1	0.07	0.16	1.89	2.09	2.89	0.16	1.89	3.56224	5.04338	7.3111e-09	6.759e-08	NA	yes
AT2G04570	2.79	4.94	4.38	19.88	28.54	22.72	4.94	19.88	2.00873	2.40104	2.34552e-21	5.91957e-20	NA	yes
AT2G05330	0.2	0.16	0.1	1.21	1.38	0.61	0.2	0.61	1.60881	3.01958	0.00317731	0.0116393	NA	yes
AT2G05580	0.07	0.1	0.14	101.07	75.24	60.01	0.14	60.01	8.74363	10.0354	2.73765e-94	5.6632e-92	NA	yes
AT2G05765	18.43	27.76	23.43	53.19	50.29	73.46	27.76	50.29	0.857264	1.12475	0.00113579	0.00469183	NA	NA
AT2G06200	10.19	7.5	3.92	24.68	22.41	20.27	10.19	20.27	0.992192	1.67035	3.55782e-18	7.24221e-17	GROWTH-REGULATING FACTOR 6 (GRF6)	NA
AT2G07000	0.17	0.1	0.1	1.35	2.27	1.02	0.17	1.02	2.58496	4.55256	0.000959917	0.00403559	NA	NA
AT2G12190	2.14	2.21	1.46	4.01	3.4	4.74	2.21	3.4	0.621488	1.1067	4.7918e-05	0.000262211	NA	yes
AT2G12480	0.1	0.07	0.1	1.1	1.31	0.66	0.1	0.66	2.72247	5.52226	8.20357e-11	9.27808e-10	SERINE CARBOXYPEPTIDASE-LIKE 43 (SCPL43)	NA
AT2G13290	5.68	7.19	6.73	15.69	13.3	15.3	7.19	13.3	0.887363	0.896673	9.70609e-07	6.94403e-06	NA	NA
AT2G14210	0.1	0.02	0.1	0.18	0.46	0.39	0.1	0.18	0.847997	6.48665	4.8835e-08	4.0757e-07	AGAMOUS-LIKE 44 (AGL44)	yes
AT2G14247	0.81	1.37	1.38	27.35	48.89	55.94	1.38	27.35	4.3088	5.23216	2.94493e-13	4.11763e-12	NA	NA
AT2G14520	3.36	5.14	3.21	15	18.86	18.5	5.14	15	1.54512	1.88599	1.69348e-26	5.64564e-25	NA	NA
AT2G14878	35.37	53.49	75.05	198.91	206.93	215.81	75.05	198.91	1.40619	2.04173	4.61688e-49	3.72475e-47	NA	NA
AT2G15010	0.09	0.1	0.1	62.25	91.17	65.16	0.1	62.25	9.28193	9.93495	2.3922e-107	5.67631e-105	NA	yes
AT2G15327	0.1	0.1	0.1	0.46	0.52	0.53	0.1	0.46	2.20163	2.33151	0.00279338	0.0103789	NA	yes
AT2G15400	4.74	4.5	3.18	17.53	17.1	12.77	4.74	12.77	1.4298	1.93669	1.93518e-23	5.49732e-22	(NRPE3B)	yes
AT2G16060	1.98	4.42	11.53	59.69	76.1	131.54	11.53	59.69	2.3721	3.80011	5.04708e-07	3.72991e-06	HEMOGLOBIN 1 (HB1)	NA
AT2G16570	2.7	2.01	2.44	8.52	10.34	10.53	2.7	8.52	1.65789	1.72105	4.44722e-14	6.64831e-13	GLN PHOSPHORIBOSYL PYROPHOSPHATE AMIDOTRANSFERASE 1 (ASE1)	yes
AT2G16760	0.32	0.28	0.22	3.4	3.7	4.38	0.32	3.4	3.40939	3.54378	2.16833e-17	4.1519e-16	NA	yes
AT2G17280	9.45	16.25	10.82	64.16	80.83	68.34	16.25	64.16	1.98123	2.57084	9.75295e-37	5.07636e-35	NA	NA
AT2G17300	7.14	6.21	6.66	20.4	17.48	16.14	7.14	16.14	1.17664	1.15902	4.83122e-07	3.58902e-06	NA	NA
AT2G17440	4.54	6.16	6.06	11.41	11.39	10.5	6.16	10.5	0.769387	1.00033	4.57526e-09	4.32727e-08	PLANT INTRACELLULAR RAS GROUP-RELATED LRR 5 (PIRL5)	NA
AT2G17680	0.1	0.1	0.1	0.61	2.91	1.06	0.1	0.61	2.60881	3.93231	0.000235048	0.00114097	NA	yes
AT2G17770	7.79	9.01	8.94	17.86	19.4	16.74	9.01	16.74	0.893701	0.751918	4.1662e-05	0.000230426	BASIC REGION/LEUCINE ZIPPER MOTIF 27 (BZIP27)	NA
AT2G17845	0.23	0.08	0.39	1.09	1.67	3.89	0.39	1.09	1.48278	3.04251	0.00183073	0.00715472	NA	NA
AT2G17850	0.54	0.91	2.04	12.25	29.5	41.98	2.04	12.25	2.58614	4.51068	5.12428e-05	0.000278453	NA	NA
AT2G17950	0.44	0.43	0.21	1.41	1.12	1.02	0.44	1.02	1.21299	1.68139	0.00140828	0.00566753	WUSCHEL (WUS)	yes
AT2G18050	13.51	22.01	17.68	341.16	449.42	257.46	22.01	257.46	3.54812	4.2694	2.10449e-30	8.41899e-29	HISTONE H1-3 (HIS1-3)	yes
AT2G18120	1.29	1.53	1.38	4.03	4.63	2.64	1.53	2.64	0.787006	1.42629	0.000162962	0.000816938	SHI-RELATED SEQUENCE 4 (SRS4)	yes
AT2G18240	9.27	11.27	8.97	19.55	23.24	18.36	11.27	18.36	0.704079	0.900014	3.68365e-06	2.41026e-05	NA	NA
AT2G18340	0.26	0.22	0.08	14.14	12.15	4.68	0.26	4.68	4.16993	5.751	7.16348e-12	8.93239e-11	NA	yes
AT2G18450	0.15	0.16	0.12	2.1	2.36	1.46	0.16	1.46	3.18982	3.46039	1.91602e-19	4.32993e-18	SUCCINATE DEHYDROGENASE 1-2 (SDH1-2)	yes
AT2G18540	0.03	0.09	0.05	32.96	40.92	16.52	0.09	16.52	7.52007	8.96039	1.70041e-15	2.83827e-14	NA	yes
AT2G18620	0.28	0.57	0.5	1.18	2.87	1.59	0.57	1.18	1.04975	2.01326	0.00027477	0.00131558	NA	yes
AT2G19320	0.1	0.1	0.1	12.91	13.87	6.95	0.1	6.95	6.11894	6.81293	5.23078e-17	9.74599e-16	NA	yes
AT2G19450	7.28	13.55	12.14	26.08	32.48	32.31	13.55	26.08	0.944651	1.67872	3.29323e-31	1.36483e-29	TRIACYLGLYCEROL BIOSYNTHESIS DEFECT 1 (TAG1)	NA
AT2G19590	4.91	5.76	6.37	33.38	31.66	51.85	6.37	31.66	2.3133	2.55897	6.75358e-06	4.26002e-05	ACC OXIDASE 1 (ACO1)	NA
AT2G19860	8.77	11.8	9.81	26.06	24.3	21.5	11.8	21.5	0.86555	1.22952	1.59608e-16	2.87854e-15	HEXOKINASE 2 (HXK2)	NA
AT2G19900	0.17	0.24	0.27	13.96	11.81	10.46	0.27	10.46	5.27578	5.78535	5.52087e-123	1.69141e-120	NADP-MALIC ENZYME 1 (NADP-ME1)	NA
AT2G19910	6.02	8.29	7.58	14.9	15.22	13.46	8.29	13.46	0.699234	0.818719	6.39586e-09	5.95381e-08	NA	yes
AT2G20142	1.17	0.88	0.94	2.7	3.85	5.95	1.17	2.7	1.20645	1.95504	0.00055025	0.00245488	NA	NA
AT2G20515	13.02	14.98	9.52	35.18	38.71	35.72	14.98	35.18	1.23172	1.4482	9.71873e-16	1.66e-14	NA	NA
AT2G20620	0.1	0.1	0.1	0.66	1.19	1.29	0.1	0.66	2.72247	3.38773	1.25169e-08	1.12661e-07	NA	yes
AT2G20800	0.03	0.03	0.1	0.31	0.46	0.26	0.1	0.26	1.37851	4.06394	0.000480956	0.00217866	NAD(P)H DEHYDROGENASE B4 (NDB4)	yes
AT2G20825	0.1	0.1	0.1	0.97	1.77	2.22	0.1	0.97	3.27798	4.04731	1.24948e-09	1.24705e-08	ULTRAPETALA 2 (ULT2)	yes
AT2G20870	1.03	1.23	1.18	2.42	3.66	2.53	1.23	2.42	0.976349	1.24607	0.0107756	0.034025	NA	yes
AT2G21040	0.9	1.39	1.06	4.11	3.59	4.56	1.39	3.59	1.3689	1.65406	4.45091e-06	2.87651e-05	NA	yes
AT2G21160	93.07	93.29	84.85	153.06	177.33	171.41	93.29	153.06	0.714303	0.77635	1.51004e-09	1.49662e-08	NA	NA
AT2G21235	0.1	0.03	0.1	0.51	0.47	0.23	0.1	0.23	1.20163	5.409	6.66366e-05	0.000355557	NA	yes
AT2G21260	8.07	9.5	6.43	38.31	32.76	26.76	9.5	26.76	1.49408	2.03088	7.29672e-36	3.66395e-34	NA	yes
AT2G21450	0.18	0.14	0.19	3.2	3.67	3.97	0.19	3.2	4.074	4.13568	1.41852e-32	6.26504e-31	CHROMATIN REMODELING 34 (CHR34)	NA
AT2G21490	0.51	0.52	0.59	171.82	179.6	93.98	0.59	93.98	7.3155	8.06612	9.23219e-40	5.41033e-38	DEHYDRIN LEA (LEA)	yes
AT2G21720	0.1	0.04	0.1	18.71	16.93	11.01	0.1	11.01	6.78267	10.1413	1.51834e-31	6.39101e-30	NA	yes
AT2G21820	0.86	2.24	2.48	247.39	288.18	179.21	2.48	179.21	6.17517	6.75287	8.65213e-35	4.23046e-33	NA	NA
AT2G21840	0.11	0.5	0.46	1.29	1.63	1.38	0.5	1.29	1.36737	2.03303	1.48153e-07	1.17028e-06	NA	yes
AT2G21850	0.9	1.07	0.96	4.02	6.27	4.04	1.07	4.02	1.90958	2.13482	2.44535e-17	4.66023e-16	NA	yes
AT2G21930	0.1	0.09	0.04	1.66	2.68	1.6	0.1	1.6	4	5.55465	8.49418e-15	1.34545e-13	NA	yes
AT2G22040	0.2	0.2	0.38	1.37	1.17	1.23	0.38	1.17	1.62244	2.35763	9.20957e-06	5.67174e-05	LETHAL WITH SEC THIRTEEN 8-2 (LST8-2)	yes
AT2G22060	0.1	0.1	0.1	22.52	16.54	19.55	0.1	16.54	7.36982	7.61004	2.0317e-75	3.27822e-73	NA	yes
AT2G22170	49.32	72.57	94.75	223.79	231.77	239.25	94.75	223.79	1.23995	1.70084	4.90574e-36	2.47878e-34	PLAT DOMAIN PROTEIN 2 (PLAT2)	yes
AT2G22490	5.31	7.69	8.81	13.36	15.83	19.5	8.81	13.36	0.600706	0.920775	4.54223e-08	3.81456e-07	CYCLIN D2-1 (CYCD2-1)	NA
AT2G22600	0.83	1	0.68	2.01	1.6	1.64	1	1.6	0.678072	0.878716	0.00930954	0.0300025	NA	NA
AT2G22630	0.1	0.02	0.1	2.74	2.05	1.91	0.1	1.91	4.2555	8.53924	8.33937e-27	2.82686e-25	AGAMOUS-LIKE 17 (AGL17)	yes
AT2G22660	25.38	39.98	25.87	102.76	146.23	138.12	39.98	102.76	1.36193	2.10696	1.08239e-36	5.60963e-35	NA	NA
AT2G23110	0.1	0.1	0.08	14.87	14.13	10.87	0.1	10.87	6.76421	9.01823	6.82516e-60	7.61241e-58	NA	yes
AT2G23230	0.1	0.1	0.1	0.23	0.37	0.22	0.1	0.22	1.1375	1.45066	0.000151049	0.000760841	NA	yes
AT2G23240	0.41	0.14	0.13	36.69	57.64	30.7	0.41	30.7	6.22647	7.32296	2.20545e-33	1.01095e-31	ARABIDOPSIS THALIANA METALLOTHIONEIN 4B (ATMT4B)	yes
AT2G23510	0.1	0.1	0.1	0.44	0.63	0.2	0.1	0.2	1	2.08179	0.000114141	0.000586902	SPERMIDINE DISINAPOYL ACYLTRANSFERASE (SDT)	yes
AT2G23590	0.17	0.6	0.39	3.5	7.44	3.82	0.6	3.5	2.54432	3.48596	1.47374e-08	1.31136e-07	METHYL ESTERASE 8 (MES8)	yes
AT2G23640	0.12	0.1	0.11	48.25	50.71	23.62	0.12	23.62	7.62083	8.4531	4.30998e-43	2.88161e-41	RETICULAN LIKE PROTEIN B13 (RTNLB13)	yes
AT2G23690	1.11	2.19	2.19	11.59	10.23	8.74	2.19	8.74	1.9967	2.50133	2.30763e-17	4.4047e-16	NA	NA
AT2G23910	2.79	9.89	4.31	15.39	17.21	15.32	9.89	15.32	0.631374	1.63922	1.89873e-09	1.86204e-08	NA	NA
AT2G24100	3.94	3.42	5.22	10.56	10.98	11.94	5.22	10.56	1.01649	1.13762	1.4048e-09	1.39517e-08	ALTERED SEED GERMINATION 1 (ASG1)	NA
AT2G24255	0.1	0.1	0.1	0.17	0.27	0.23	0.1	0.17	0.765535	1.1592	0.00515254	0.0178407	NA	yes
AT2G24560	0.48	0.58	0.38	1.28	1	1.48	0.58	1	0.785875	1.40723	0.00821899	0.026918	NA	yes
AT2G24580	4.2	7.81	3.68	13.43	17.66	19.01	7.81	13.43	0.782065	1.56719	5.26291e-15	8.45805e-14	NA	yes
AT2G24610	0.02	0.05	0.07	1.06	0.81	1.41	0.07	0.81	3.5325	4.7922	1.93025e-15	3.20864e-14	CYCLIC NUCLEOTIDE-GATED CHANNEL 14 (CNGC14)	yes
AT2G24696	0.03	0.12	0.07	0.79	0.48	0.43	0.12	0.43	1.8413	2.65026	0.00282098	0.010467	NA	yes
AT2G24735	0.1	0.1	0.1	0.82	1.02	0.97	0.1	0.82	3.03562	3.22754	1.1078e-25	3.50944e-24	NA	NA
AT2G24800	0.45	0.56	0.61	3.94	9.69	6.73	0.61	3.94	2.69131	3.47836	1.02e-09	1.02522e-08	NA	yes
AT2G25130	0.37	0.97	0.37	1.88	3.12	2.47	0.97	1.88	0.954676	1.90487	0.000183143	0.000907951	NA	yes
AT2G25260	0.72	0.77	0.72	6.41	8.65	8.99	0.77	6.41	3.05739	3.22909	3.8062e-20	8.90063e-19	NA	yes
AT2G25270	9.99	14.87	10.82	30.99	29.44	30.99	14.87	29.44	0.985373	1.34028	9.92664e-21	2.41462e-19	NA	NA
AT2G25330	0.19	0.16	0.23	13.31	11.07	11.54	0.23	11.07	5.58888	5.9085	7.60028e-98	1.64241e-95	NA	yes
AT2G25700	0.76	0.85	0.37	3.48	3.84	2.57	0.85	2.57	1.59623	2.29008	6.50255e-06	4.11239e-05	SKP1-LIKE 3 (SK3)	yes
AT2G25770	0.08	0.1	0.1	6.93	9.98	10.49	0.1	6.93	6.11478	8.12881	1.51022e-17	2.93825e-16	NA	yes
AT2G25890	0.1	0.26	0.1	112.06	130.32	64.79	0.26	64.79	7.96112	10.2738	7.7955e-25	2.37326e-23	NA	yes
AT2G25980	0.1	0.1	0.1	0.19	0.47	0.33	0.1	0.19	0.925999	1.72247	6.14503e-05	0.000330214	NA	yes
AT2G26040	1.82	1.44	0.56	12.51	21.27	27.97	1.82	12.51	2.78107	3.81368	3.82579e-13	5.2942e-12	PYR1-LIKE 2 (PYL2)	yes
AT2G26355	38.15	53.74	34.98	142.98	201.86	150.59	53.74	142.98	1.41175	1.65804	1.28827e-30	5.23155e-29	NA	NA
AT2G26440	5.14	5.88	6.75	82.48	85.72	90.45	6.75	82.48	3.61108	3.6209	1.66977e-122	4.9893e-120	NA	yes
AT2G26870	4.7	6.62	5.82	17.28	10.45	10.32	6.62	10.32	0.64054	1.11593	6.24414e-07	4.57683e-06	NON-SPECIFIC PHOSPHOLIPASE C2 (NPC2)	yes
AT2G26980	8.86	12.61	13.43	62	57.64	60.04	13.43	57.64	2.10161	2.13475	4.98137e-54	4.728e-52	CBL-INTERACTING PROTEIN KINASE 3 (CIPK3)	NA
AT2G27380	0.05	0.06	0.03	12.02	17.74	16.65	0.06	12.02	7.64626	8.04798	3.43003e-117	9.65315e-115	EXTENSIN PROLINE-RICH 1 (EPR1)	NA
AT2G27880	0.46	0.48	0.27	2.1	2.9	1.66	0.48	1.66	1.79008	2.24542	1.20943e-17	2.36636e-16	ARGONAUTE 5 (AGO5)	yes
AT2G27940	0.1	0.1	0.1	2.2	2.8	1.77	0.1	1.77	4.14568	4.49612	1.50025e-12	1.98527e-11	NA	yes
AT2G28120	0.72	1.05	1.59	5.21	2.92	4.75	1.59	2.92	0.876942	1.71738	3.69516e-06	2.41583e-05	NA	yes
AT2G28130	4.59	6.48	7.67	12.89	13.45	17.15	7.67	12.89	0.748954	0.980627	2.50465e-09	2.41803e-08	NA	NA
AT2G28190	7.37	10.03	7.18	40.15	44.2	22.64	10.03	22.64	1.17455	1.67606	7.0071e-11	7.9846e-10	COPPER/ZINC SUPEROXIDE DISMUTASE 2 (CSD2)	NA
AT2G28340	0.17	0.03	0.07	7.46	7.59	7.27	0.17	7.27	5.41835	6.18902	1.50688e-74	2.33788e-72	GATA TRANSCRIPTION FACTOR 13 (GATA13)	yes
AT2G28420	1.07	1.52	1.36	4.38	7.64	6.03	1.52	4.38	1.52686	2.26185	5.17065e-07	3.81541e-06	GLYOXYLASE I 8 (GLYI8)	yes
AT2G28440	1.3	2.04	1.86	3.76	3.93	4.13	2.04	3.76	0.882164	1.11353	0.00584311	0.0199409	NA	NA
AT2G28490	0.28	0.21	0.17	512.37	452.84	426.43	0.28	426.43	10.5727	10.7519	0.1	0	NA	yes
AT2G28610	1.01	1.4	0.7	4.28	5.45	5.7	1.4	4.28	1.61218	2.34664	1.29238e-13	1.87415e-12	PRESSED FLOWER (PRS)	yes
AT2G29380	0.04	0.04	0.15	6.48	13.46	6.09	0.15	6.09	5.34341	6.28479	1.78258e-10	1.94429e-09	HIGHLY ABA-INDUCED PP2C GENE 3 (HAI3)	yes
AT2G29420	30.2	29.51	26.18	79.97	127.46	102.05	30.2	79.97	1.40491	1.70226	1.53516e-23	4.3867e-22	GLUTATHIONE S-TRANSFERASE TAU 7 (GSTU7)	NA
AT2G29460	1.11	2.84	1.46	5.31	9.87	9.63	2.84	5.31	0.902821	2.03045	1.12995e-05	6.85933e-05	GLUTATHIONE S-TRANSFERASE TAU 4 (GSTU4)	NA
AT2G29490	1.15	1.6	0.65	2.52	5.1	4.9	1.6	2.52	0.655352	1.88357	3.67471e-05	0.000205023	GLUTATHIONE S-TRANSFERASE TAU 1 (GSTU1)	NA
AT2G29500	1.52	4.28	2.54	21.5	17.41	17.67	4.28	17.41	2.02423	2.77824	1.91789e-25	6.02057e-24	NA	yes
AT2G29950	0.1	0.26	0.39	1	1.67	0.86	0.39	0.86	1.14086	2.27781	0.0096742	0.0310372	ELF4-LIKE 1 (ELF4-L1)	NA
AT2G30140	4.13	4.23	4.02	18.13	15.31	15.76	4.23	15.31	1.85574	1.69861	3.08406e-19	6.81053e-18	UDP-GLUCOSYL TRANSFERASE 87A2 (UGT87A2)	NA
AT2G30230	5.21	6.16	3.9	21.87	18.39	32.86	6.16	18.39	1.57792	2.25685	3.7223e-11	4.33129e-10	NA	yes
AT2G30350	5.63	7.7	7.38	21.37	21.87	19.41	7.7	19.41	1.33387	1.42588	4.63616e-16	8.08422e-15	NA	NA
AT2G30650	0.1	0.05	0.05	0.25	0.83	0.47	0.1	0.25	1.32193	3.83629	0.00181783	0.00711235	NA	yes
AT2G30680	0.08	0.04	0.08	4.82	6.05	4.36	0.08	4.36	5.76818	6.2145	1.39903e-25	4.42047e-24	NA	yes
AT2G30933	1.6	1.62	1	3.2	3.79	2.96	1.62	2.96	0.869603	0.94239	0.000404652	0.00186123	NA	yes
AT2G30970	19.07	26.56	27.1	42.27	41.4	52.86	27.1	41.4	0.611338	0.867347	8.86565e-07	6.37858e-06	ASPARTATE AMINOTRANSFERASE 1 (ASP1)	NA
AT2G31160	15.33	23.69	21.51	45.2	51.41	64.32	23.69	45.2	0.932045	1.15231	4.25819e-13	5.88248e-12	LIGHT SENSITIVE HYPOCOTYLS 3 (LSH3)	yes
AT2G31390	14.52	17.54	21.12	37.96	33.42	45.52	21.12	33.42	0.662102	1.21958	0.000999775	0.00418136	NA	NA
AT2G31980	1.7	1.85	2.18	170.61	135.12	90.81	2.18	90.81	5.38045	6.08671	1.18919e-19	2.71273e-18	PHYTOCYSTATIN 2 (CYS2)	NA
AT2G31990	0.46	0.67	0.42	1.13	1.14	1.23	0.67	1.13	0.75409	1.12031	0.0102329	0.0326222	NA	yes
AT2G32190	0.1	0.28	0.26	1.06	1.11	2.56	0.28	1.06	1.92057	3.02913	0.00907877	0.0293565	NA	yes
AT2G32220	16.09	12.43	15.92	36.87	29.28	37.3	16.09	29.28	0.863751	1.05789	1.18699e-08	1.07277e-07	NA	NA
AT2G32275	0.1	0.1	0.1	4.04	5.46	4.25	0.1	4.04	5.33628	5.51833	1.55335e-17	3.0149e-16	NA	yes
AT2G32280	19.05	27.51	18.72	62.48	50.14	52.1	27.51	50.14	0.866006	1.15731	1.99743e-14	3.06556e-13	NA	yes
AT2G32660	0.1	0.1	0.1	0.26	0.26	0.24	0.1	0.24	1.26303	1.34104	0.000262823	0.00126388	RECEPTOR LIKE PROTEIN 22 (RLP22)	NA
AT2G32790	0.41	0.46	0.68	1.94	2.51	1.73	0.68	1.73	1.34717	1.93836	0.000983117	0.0041181	NA	yes
AT2G32795	2.82	2.9	2.54	6.06	5.49	5.59	2.9	5.49	0.920753	1.0301	0.000108444	0.000559511	NA	NA
AT2G32830	0.14	0.1	0.08	0.65	0.49	0.65	0.14	0.49	1.80735	2.85644	0.000335888	0.00157427	PHOSPHATE TRANSPORTER 1-5 (PHT1-5)	yes
AT2G32910	7.76	12.96	8.62	29.42	33	25.57	12.96	25.57	0.980386	1.35475	7.96382e-21	1.95089e-19	NA	NA
AT2G33000	0.39	0.28	0.21	0.83	0.91	0.74	0.39	0.74	0.924051	1.35779	0.0111111	0.0349795	NA	NA
AT2G33070	0.22	0.17	0.15	2.81	1.82	2.15	0.22	1.82	3.04836	3.51519	5.96628e-20	1.38184e-18	NITRILE SPECIFIER PROTEIN 2 (NSP2)	yes
AT2G33150	58.08	77.69	84.74	211.59	159.39	198.5	84.74	159.39	0.911446	1.35817	2.08757e-18	4.31842e-17	PEROXISOMAL 3-KETOACYL-COA THIOLASE 3 (PKT3)	NA
AT2G33470	23.81	34.87	31.56	53.8	53.29	56.2	34.87	53.29	0.611878	1.04824	1.5381e-14	2.37566e-13	GLYCOLIPID TRANSFER PROTEIN 1 (GLTP1)	NA
AT2G33480	7.36	10.04	7.93	27.14	26.34	30.33	10.04	26.34	1.3915	1.72113	6.97024e-23	1.93464e-21	NAC DOMAIN CONTAINING PROTEIN 41 (NAC041)	NA
AT2G33520	0.46	0.48	0.13	12.14	12.9	11.86	0.48	11.86	4.62693	5.19261	3.2475e-43	2.18939e-41	NA	NA
AT2G33530	4.1	7.65	5.17	12.93	12.3	12.15	7.65	12.15	0.667425	1.15931	2.56955e-07	1.97934e-06	SERINE CARBOXYPEPTIDASE-LIKE 46 (scpl46)	NA
AT2G33585	3.62	5.55	5.33	14.61	16.31	12.19	5.55	12.19	1.13514	1.56542	3.07918e-11	3.63361e-10	NA	NA
AT2G33710	0.09	0.13	0.15	0.78	0.74	0.77	0.15	0.74	2.30256	2.45504	0.000150086	0.000756464	NA	yes
AT2G33880	0.5	1.27	0.74	24.13	25.51	16.27	1.27	16.27	3.67931	4.75942	2.75522e-105	6.41199e-103	HOMEOBOX-3 (HB-3)	yes
AT2G34020	0.1	0.1	0.03	2.58	3.14	3.81	0.1	2.58	4.6893	6.11926	3.5889e-25	1.11219e-23	NA	NA
AT2G34050	11.58	11.3	9.14	19.17	21.98	20.1	11.58	19.17	0.727215	0.636116	0.000164622	0.000824743	NA	NA
AT2G34185	0.87	0.73	0.45	1.99	1.84	1.59	0.87	1.59	0.869939	1.36141	0.00104176	0.00434048	NA	NA
AT2G34320	0.1	0.07	0.1	0.73	0.49	0.82	0.1	0.49	2.29278	4.69122	0.00473457	0.0165724	NA	yes
AT2G34340	1.43	1.42	2.09	5.69	7.66	9.16	2.09	5.69	1.44493	2.12027	1.70444e-10	1.86734e-09	NA	NA
AT2G34355	2.62	2.62	2.78	6.51	5.2	6.79	2.78	5.2	0.903427	1.01393	4.16114e-06	2.69933e-05	NA	NA
AT2G34360	0.03	0.07	0.04	0.27	0.51	0.49	0.07	0.27	1.94753	2.92259	0.00105026	0.00437137	NA	yes
AT2G34700	0.44	0.85	0.7	150.53	187.49	167.51	0.85	150.53	7.46837	7.7354	1.37788e-82	2.48872e-80	NA	yes
AT2G34870	0.1	0.55	0.2	325.31	435.77	352.35	0.55	325.31	9.20817	10.5095	7.95531e-66	9.92486e-64	MATERNAL EFFECT EMBRYO ARREST 26 (MEE26)	yes
AT2G35120	32.96	42.3	38.12	71.47	84.15	67.52	42.3	67.52	0.674657	0.663621	1.88154e-06	1.2886e-05	NA	NA
AT2G35160	1.57	2.5	1.73	3.96	5.02	3.8	2.5	3.8	0.604071	1.12669	1.49993e-07	1.18404e-06	SU(VAR)3-9 HOMOLOG 5 (SUVH5)	NA
AT2G35290	0.63	0.75	4.08	11.19	10.63	10.35	4.08	10.35	1.34299	2.64324	1.02356e-14	1.60582e-13	NA	yes
AT2G35300	0.8	0.56	0.66	1681.31	1572.19	1275.48	0.8	1275.48	10.6388	10.8795	2.91453e-143	1.21621e-140	LATE EMBRYOGENESIS ABUNDANT 18 (LEA18)	yes
AT2G35310	4.95	7.46	6.44	55.6	58.49	37.68	7.46	37.68	2.33655	2.8576	3.43192e-68	4.48988e-66	NA	NA
AT2G35750	12.22	9.98	11.67	23.11	23.43	26.97	12.22	23.11	0.919273	0.827596	0.000244919	0.00118366	NA	NA
AT2G35810	16.82	24.53	20.5	52.38	49.47	57.94	24.53	49.47	1.01201	1.34981	2.74824e-19	6.10235e-18	NA	yes
AT2G35820	8.15	13.26	7.99	73.65	79.51	89.4	13.26	73.65	2.4736	3.07934	6.07277e-83	1.10511e-80	NA	yes
AT2G36145	11.92	22.84	19.15	53.27	67.87	56.46	22.84	53.27	1.22176	1.56874	2.36056e-09	2.28439e-08	NA	NA
AT2G36270	2.33	2.8	3.37	52.74	57.76	23.83	3.37	23.83	2.82196	3.89902	9.38731e-10	9.46277e-09	ABA INSENSITIVE 5 (ABI5)	NA
AT2G36500	1.11	1.08	0.59	1.83	3	2.85	1.11	1.83	0.721284	1.36835	3.26181e-05	0.000183552	NA	NA
AT2G36590	0.74	1.51	1.35	2.56	3.62	4.29	1.51	2.56	0.761595	1.76004	3.16924e-08	2.7133e-07	PROLINE TRANSPORTER 3 (ProT3)	NA
AT2G36640	0.2	0.43	0.07	156.13	126.97	57.29	0.43	57.29	7.0578	8.99572	3.76431e-27	1.29783e-25	EMBRYONIC CELL PROTEIN 63 (ECP63)	yes
AT2G36660	1.18	1.01	0.7	4.56	5.45	3.87	1.18	3.87	1.71355	2.28836	1.35844e-21	3.49026e-20	POLY(A) BINDING PROTEIN 7 (PAB7)	NA
AT2G36695	0.1	0.09	0.1	0.33	1	0.74	0.1	0.33	1.72247	4.61651	0.00632208	0.0213616	NA	yes
AT2G36800	1.94	2.14	2.31	10.9	7.77	10.86	2.31	7.77	1.75002	1.92203	1.10839e-16	2.02006e-15	DON-GLUCOSYLTRANSFERASE 1 (DOGT1)	NA
AT2G36890	3.29	5.95	1.99	11.38	11.6	10.72	5.95	10.72	0.849343	1.72898	1.16881e-15	1.97962e-14	REGULATOR OF AXILLARY MERISTEMS 2 (RAX2)	yes
AT2G36970	1.42	1.24	2.02	5.37	5.56	6.88	2.02	5.37	1.41057	1.93391	1.11998e-05	6.80393e-05	NA	yes
AT2G37760	7.73	11.85	7.05	53.34	62.71	72.38	11.85	53.34	2.17033	2.6243	5.27907e-37	2.77157e-35	ALDO-KETO REDUCTASE FAMILY 4 MEMBER C8 (AKR4C8)	NA
AT2G37770	0.58	1.19	0.71	17.87	26.06	22.85	1.19	17.87	3.90851	4.79946	4.82529e-29	1.81345e-27	CHLOROPLASTIC ALDO-KETO REDUCTASE (ChlAKR)	NA
AT2G37970	9.79	10.27	8.39	25.46	28.98	23.36	10.27	23.36	1.1856	1.23018	7.2478e-11	8.23947e-10	(SOUL-1)	NA
AT2G38060	0.4	0.44	0.25	1.06	0.95	0.68	0.44	0.68	0.628031	1.21108	0.00407646	0.0145413	PHOSPHATE TRANSPORTER 4-2 (PHT4-2)	NA
AT2G38250	0.13	0.4	0.74	1.37	1.87	2.03	0.74	1.37	0.888579	2.12309	0.000212552	0.00104032	NA	yes
AT2G38280	11.73	10.75	12.5	24.16	20.57	26.85	12.5	20.57	0.718614	0.74528	1.87212e-06	1.28251e-05	EMBRYONIC FACTOR1 (FAC1)	NA
AT2G38310	13.76	15.47	30.16	90.62	86.02	105.85	30.16	86.02	1.51204	2.24265	3.60341e-11	4.20103e-10	PYR1-LIKE 4 (PYL4)	NA
AT2G38465	3.79	6.07	3.07	74.7	66.79	39.46	6.07	39.46	2.70062	3.81727	2.54913e-26	8.37131e-25	NA	NA
AT2G38530	179.82	428.53	400.79	1718.43	2434.66	2395.9	428.53	1718.43	2.00362	2.51023	8.28302e-31	3.38638e-29	LIPID TRANSFER PROTEIN 2 (LTP2)	yes
AT2G38710	10.6	14.5	13.33	22.75	22.63	26.95	14.5	22.63	0.642184	0.88882	7.01005e-10	7.17397e-09	NA	NA
AT2G38720	3.19	3.2	2.16	5.55	6	7.23	3.2	5.55	0.794416	1.12746	2.66594e-10	2.84999e-09	MICROTUBULE-ASSOCIATED PROTEIN 65-5 (MAP65-5)	NA
AT2G38900	0.1	0.1	0.1	0.87	0.32	0.56	0.1	0.32	1.67807	2.54432	0.00204765	0.00789412	NA	yes
AT2G38905	0.31	0.17	0.15	127.07	149	60.26	0.31	60.26	7.60279	8.75687	1.4893e-17	2.89989e-16	NA	yes
AT2G38920	0.1	0.1	0.1	0.2	0.34	0.17	0.1	0.17	0.765535	1.24286	0.000482211	0.0021825	NA	yes
AT2G38960	3.45	5.85	6.66	11.35	13.92	13.99	6.66	11.35	0.769098	1.08086	2.63304e-10	2.81606e-09	ENDOPLASMIC RETICULUM OXIDOREDUCTINS 2 (ERO2)	NA
AT2G39380	1.73	2.53	2.35	5.48	4.93	3.94	2.53	3.94	0.639058	0.872231	0.000315592	0.00148836	EXOCYST SUBUNIT EXO70 FAMILY PROTEIN H2 (EXO70H2)	NA
AT2G39415	0.1	0.1	0.1	1.4	1.45	1.83	0.1	1.4	3.80735	3.96347	0.00279338	0.0103789	NA	yes
AT2G39440	4.77	7.75	6.46	14.36	13.92	18.34	7.75	13.92	0.844891	0.999982	4.95521e-08	4.13128e-07	NA	NA
AT2G39725	3.65	4.89	4.31	8.54	10.04	7.6	4.89	7.6	0.636165	0.786353	0.000982282	0.00411603	NA	NA
AT2G39980	2.28	6.39	4.31	10.45	14.28	11.93	6.39	10.45	0.709615	1.40079	1.21784e-12	1.62399e-11	NA	NA
AT2G40030	3.79	4.4	4.89	9.26	10.26	8	4.89	8	0.710166	0.830568	5.12444e-08	4.25916e-07	NUCLEAR RNA POLYMERASE D1B (NRPD1B)	yes
AT2G40080	19.77	63.54	23.47	176.77	151.32	116.19	63.54	116.19	0.870749	1.90948	7.87728e-09	7.263e-08	EARLY FLOWERING 4 (ELF4)	NA
AT2G40095	0.88	1.35	1.43	4.2	4.88	5.7	1.43	4.2	1.55437	1.71694	2.03018e-10	2.19359e-09	NA	NA
AT2G40100	4.4	7.08	4.8	54.75	64.38	57.7	7.08	54.75	2.95104	3.17241	4.71128e-39	2.67669e-37	LIGHT HARVESTING COMPLEX PHOTOSYSTEM II (LHCB4-3)	yes
AT2G40170	0.34	0.48	0.1	199.12	253.24	144.53	0.48	144.53	8.23412	9.44484	4.47947e-30	1.76287e-28	LATE EMBRYOGENESIS ABUNDANT 6 (GEA6)	yes
AT2G40200	2.1	3.48	1.23	7.82	6.76	8.68	3.48	6.76	0.957936	1.68242	4.05941e-08	3.42582e-07	NA	NA
AT2G40220	0.1	0.1	0.07	37.1	37.36	32.96	0.1	32.96	8.36457	10.6713	8.55764e-144	3.6337e-141	ABA INSENSITIVE 4 (ABI4)	yes
AT2G40240	3.78	3.98	3.84	7.03	8.25	6.67	3.98	6.67	0.744918	0.840194	0.000518486	0.00232689	NA	NA
AT2G40250	0.09	0.1	0.09	0.58	0.35	0.53	0.1	0.35	1.80735	2.98926	0.00239504	0.00906019	NA	yes
AT2G40260	0.11	0.13	0.37	2.24	2.33	3.1	0.37	2.24	2.5979	3.81457	1.94383e-15	3.229e-14	NA	yes
AT2G40330	0.29	0.25	0.74	11.1	13.55	26.34	0.74	11.1	3.90689	5.03449	1.50858e-07	1.18971e-06	PYR1-LIKE 6 (PYL6)	yes
AT2G40350	0.7	1.05	0.46	4.37	6.47	2.89	1.05	2.89	1.46068	2.40892	6.36774e-05	0.000340744	NA	yes
AT2G40435	1.7	2.15	0.94	9.89	7.23	6.71	2.15	6.71	1.64198	1.90563	5.96622e-15	9.54398e-14	NA	yes
AT2G40960	2.53	4.49	4.19	23.3	24.16	16.04	4.49	16.04	1.83689	2.45076	4.5534e-25	1.39678e-23	NA	NA
AT2G41070	7.14	12.16	6.35	63.13	90.41	54.9	12.16	54.9	2.17466	3.02426	1.17803e-51	1.04058e-49	ENHANCED EM LEVEL (EEL)	NA
AT2G41110	17.56	25.45	25.9	45.03	53.2	52.71	25.9	45.03	0.797934	0.88649	2.25244e-09	2.18413e-08	CALMODULIN 2 (CAM2)	NA
AT2G41190	4.54	4.86	4.54	7.72	13.21	9.41	4.86	7.72	0.667645	0.969326	2.6786e-08	2.31371e-07	NA	NA
AT2G41225	0.1	0.1	0.1	15.24	27.49	19.32	0.1	15.24	7.25172	7.69232	7.42171e-29	2.76776e-27	NA	yes
AT2G41230	0.19	0.62	0.54	4.45	4.13	14.79	0.62	4.13	2.7358	3.99668	0.0168066	0.0498249	ORGAN SIZE RELATED 1 (ORS1)	yes
AT2G41260	0.06	0.14	0.1	7.73	8.59	16.13	0.14	7.73	5.78697	7.31114	5.78869e-18	1.16462e-16	(M17)	yes
AT2G41280	0.1	0.24	0.09	8.02	2.27	9.16	0.24	2.27	3.24159	6.22308	7.17947e-06	4.5122e-05	(M10)	yes
AT2G41290	1.95	2.84	2.51	11.56	14.87	11.01	2.84	11.01	1.95485	2.14743	3.95917e-12	5.05667e-11	STRICTOSIDINE SYNTHASE-LIKE 2 (SSL2)	yes
AT2G41340	7.39	6.51	7.75	17.48	20.51	17.05	7.75	17.05	1.1375	1.33024	4.22676e-09	4.0055e-08	RNA POLYMERASE II FIFTH LARGEST SUBUNIT, D (RPB5D)	NA
AT2G41470	0.04	0.15	0.07	2.38	2.47	1.67	0.15	1.67	3.47681	4.54576	6.90482e-25	2.10475e-23	NA	yes
AT2G41510	3.08	2.72	2.02	6.91	11.02	7.88	3.08	6.91	1.16576	1.63563	3.47231e-15	5.65928e-14	CYTOKININ OXIDASE/DEHYDROGENASE 1 (CKX1)	NA
AT2G41640	2.05	2.7	1.86	23.18	26.32	26.95	2.7	23.18	3.10185	3.5854	1.61956e-99	3.59618e-97	NA	NA
AT2G41660	1.28	1.92	1.66	3.68	3.98	3.48	1.92	3.48	0.857981	1.25013	8.65119e-05	0.000454098	MIZU-KUSSEI 1 (MIZ1)	yes
AT2G41990	4.18	6.3	4.96	20.18	25.95	24.11	6.3	20.18	1.6795	2.14748	7.77734e-24	2.26516e-22	NA	yes
AT2G42000	0.1	0.07	0.1	8.12	11.85	7.31	0.1	7.31	6.1918	9.06512	1.45256e-31	6.12481e-30	ARABIDOPSIS THALIANA METALLOTHIONEIN 4A (ATMT4A)	yes
AT2G42005	0.44	0.81	0.57	1.62	2.16	2	0.81	1.62	1	1.47597	0.00163406	0.00646966	NA	NA
AT2G42100	0.1	0.08	0.09	0.66	0.29	0.47	0.1	0.29	1.53605	3.09025	0.00487286	0.0170135	NA	yes
AT2G42140	0.08	0.1	0.08	1.31	1.67	0.21	0.1	0.21	1.07039	4.0293	0.00461252	0.0161957	NA	yes
AT2G42170	2.09	3.33	3.3	26.38	35.26	19.42	3.33	19.42	2.54395	3.01874	1.52436e-69	2.08441e-67	NA	yes
AT2G42280	2.37	2.3	2.32	3.6	4.74	4.98	2.37	3.6	0.60311	0.863084	0.000106219	0.000548852	FLOWERING BHLH 4 (FBH4)	NA
AT2G42410	0.31	0.23	0.1	4.12	4.73	4.56	0.31	4.12	3.7323	4.3196	1.67296e-12	2.20058e-11	ZINC FINGER PROTEIN 11 (ZFP11)	yes
AT2G42430	0.1	0.15	0.33	0.91	1.35	0.6	0.33	0.6	0.862496	2.46235	0.000273099	0.00130913	LATERAL ORGAN BOUNDARIES-DOMAIN 16 (LBD16)	yes
AT2G42560	0.03	0.03	0.1	59.68	58.42	26.23	0.1	26.23	8.03507	11.0606	2.60218e-25	8.10561e-24	NA	yes
AT2G42830	0.1	0.02	0.1	1.86	1.96	1.88	0.1	1.86	4.21723	8.26701	3.1696e-33	1.44199e-31	SHATTERPROOF 2 (SHP2)	yes
AT2G43375	4.02	4.42	3.93	8.69	10.78	12.27	4.42	8.69	0.97531	1.36931	3.04537e-06	2.01716e-05	NA	NA
AT2G43480	0.1	0.1	0.05	0.24	0.17	0.61	0.1	0.17	0.765535	4.3135	0.0100353	0.0320765	NA	yes
AT2G43520	13.95	17.39	14.32	109.33	160.8	97.36	17.39	97.36	2.48507	2.81153	8.5447e-20	1.9584e-18	TRYPSIN INHIBITOR PROTEIN 2 (TI2)	yes
AT2G43820	3.14	5.77	5.73	9.9	12.89	23.52	5.77	9.9	0.778857	1.69599	0.00395433	0.0141411	UDP-GLUCOSYLTRANSFERASE 74F2 (UGT74F2)	yes
AT2G43840	1.84	1.99	2.12	3.77	3.85	4.22	2.12	3.77	0.8305	0.743166	0.0076841	0.0253757	UDP-GLYCOSYLTRANSFERASE 74 F1 (UGT74F1)	NA
AT2G44290	1.68	3.1	2.74	4.76	8.17	6.41	3.1	4.76	0.618693	1.21264	2.29639e-05	0.000132206	NA	NA
AT2G44440	5.98	6.91	6.85	12.46	10.97	13.1	6.91	10.97	0.666806	0.607432	0.000225597	0.0010984	EMSY-LIKE 4 (EML4)	NA
AT2G44450	1.89	2.18	1.64	5.96	8.65	7.48	2.18	5.96	1.45098	1.89596	1.49687e-21	3.84186e-20	BETA GLUCOSIDASE 15 (BGLU15)	yes
AT2G44460	0.24	0.19	0.14	7.71	11.48	14.31	0.24	7.71	5.00562	5.72895	1.85729e-17	3.57329e-16	BETA GLUCOSIDASE 28 (BGLU28)	yes
AT2G44470	0.1	0.03	0.1	6.55	9.79	9.15	0.1	6.55	6.03342	9.84225	7.16338e-40	4.22867e-38	BETA GLUCOSIDASE 29 (BGLU29)	yes
AT2G44670	61.4	64.69	56.94	135.89	201.18	111.21	64.69	111.21	0.781672	1.08958	2.114e-06	1.43481e-05	NA	NA
AT2G44690	3.03	5	3.4	8.5	9.69	9.88	5	8.5	0.765535	1.10009	4.81164e-07	3.57556e-06	ARABIDOPSIS RAC-LIKE 9 (ARAC9)	NA
AT2G44910	3.43	5.06	2.94	10.32	17.01	10.34	5.06	10.32	1.02823	1.6965	9.80067e-14	1.43751e-12	HOMEOBOX-LEUCINE ZIPPER PROTEIN 4 (HB4)	yes
AT2G45135	0.12	0.11	0.08	12.57	12.92	10.03	0.12	10.03	6.38514	6.71709	1.46922e-70	2.05546e-68	NA	yes
AT2G45290	8.67	10.76	10	41.47	42.98	49.13	10.76	41.47	1.94639	2.12561	3.7135e-39	2.12981e-37	NA	NA
AT2G45360	0.18	0.65	0.53	2.86	5.05	2.53	0.65	2.53	1.96063	2.98848	0.000157833	0.000792865	NA	yes
AT2G45400	4.22	3.95	5.1	9.57	7.85	8.73	5.1	7.85	0.622195	0.948479	5.70676e-05	0.000308305	(BEN1)	yes
AT2G45430	0.1	0.05	0.1	14.92	13.09	18.3	0.1	13.09	7.03232	9.95223	3.76291e-48	2.95694e-46	AT-HOOK MOTIF NUCLEAR-LOCALIZED PROTEIN 22 (AHL22)	yes
AT2G45650	0.48	0.59	0.16	6.59	9.36	7.71	0.59	6.59	3.48149	4.28062	6.0854e-53	5.57898e-51	AGAMOUS-LIKE 6 (AGL6)	yes
AT2G45900	1.62	2.58	1.57	4.05	7.97	6.08	2.58	4.05	0.650551	1.37255	8.97113e-05	0.000469771	TON1 RECRUITING MOTIF 13 (TRM13)	NA
AT2G46290	4.17	6.25	6.01	12.6	14.89	12.11	6.25	12.11	0.954271	1.03585	7.10991e-07	5.17382e-06	NA	NA
AT2G46440	2.31	3.7	2.37	7.26	11.17	13.16	3.7	7.26	0.972444	1.76384	1.2528e-11	1.526e-10	CYCLIC NUCLEOTIDE-GATED CHANNELS (CNGC11)	NA
AT2G46450	9.46	13.39	9.3	31.42	44.57	52.36	13.39	31.42	1.23053	2.04705	3.14887e-14	4.76922e-13	CYCLIC NUCLEOTIDE-GATED CHANNEL 12 (CNGC12)	NA
AT2G46455	2.26	2.82	2.46	13.12	11.72	10.39	2.82	10.39	1.88143	1.99014	4.45741e-18	9.02784e-17	NA	NA
AT2G46685	1.83	1.91	0.92	13.49	9.12	8.99	1.91	8.99	2.23475	2.50697	0.00107662	0.00447183	MICRORNA166A (MIR166A)	yes
AT2G46720	0.17	0.21	0.12	2.46	2.99	3.99	0.21	2.46	3.5502	4.24817	1.06084e-28	3.91395e-27	3-KETOACYL-COA SYNTHASE 13 (KCS13)	yes
AT2G46840	0.49	1.27	0.87	4.69	4.66	2.93	1.27	2.93	1.20607	2.2246	6.67412e-06	4.21429e-05	DOMAIN OF UNKNOWN FUNCTION 724 4 (DUF4)	NA
AT2G46870	3.79	6.9	4.64	10.54	12.46	13.81	6.9	10.54	0.611207	1.11954	1.87643e-08	1.65386e-07	NGATHA1 (NGA1)	yes
AT2G46950	0.49	0.54	0.49	16.25	29.29	14.51	0.54	14.51	4.74794	4.99984	1.26649e-17	2.476e-16	CYTOCHROME P450, FAMILY 709, SUBFAMILY B, POLYPEPTIDE 2 (CYP709B2)	NA
AT2G47120	0.1	0.1	0.1	1.46	1.66	2.1	0.1	1.46	3.8679	4.12102	2.99999e-08	2.57478e-07	NA	yes
AT2G47520	0.1	0.21	0.42	4.75	8.83	14.56	0.42	4.75	3.49947	5.01912	3.6854e-08	3.12755e-07	ETHYLENE RESPONSE FACTOR 71 (ERF71)	NA
AT2G47710	24.8	38.02	38.72	118.85	100.31	101.52	38.72	100.31	1.37331	1.42531	4.01341e-24	1.1904e-22	NA	NA
AT2G47770	0.28	0.75	0.74	134.35	131.02	86.8	0.75	86.8	6.85466	7.68008	1.64915e-42	1.08463e-40	TSPO(OUTER MEMBRANE TRYPTOPHAN-RICH SENSORY PROTEIN)-RELATED (TSPO)	yes
AT2G47780	2.35	6.15	5.67	380.9	317.48	122.64	6.15	122.64	4.3177	5.37985	4.17936e-14	6.2556e-13	NA	NA
AT2G47800	3.19	3.92	3.42	21.35	20.12	22.02	3.92	20.12	2.3597	2.31088	2.52891e-54	2.43854e-52	ATP-BINDING CASSETTE C4 (ABCC4)	yes
AT2G48080	0.07	0.04	0.14	1.1	1.17	0.52	0.14	0.52	1.89308	3.31774	2.6509e-06	1.77384e-05	NA	yes
AT3G01015	0.32	0.27	0.25	0.62	1.35	0.8	0.32	0.62	0.954196	1.35558	0.00827284	0.0270578	NA	NA
AT3G01220	0.56	0.48	0.76	4.73	4.93	6.37	0.76	4.73	2.63777	3.23352	3.67676e-09	3.50349e-08	HOMEOBOX PROTEIN 20 (HB20)	yes
AT3G01570	3.72	5.66	4.45	2451.8	2651.73	2628.89	5.66	2451.8	8.75882	8.94156	0.1	0	NA	NA
AT3G01600	0.93	1.26	1.43	3.66	4.72	4.72	1.43	3.66	1.35583	1.5526	5.97139e-08	4.91751e-07	NAC DOMAIN CONTAINING PROTEIN 44 (NAC044)	NA
AT3G01630	0.18	0.14	0.16	0.63	1.39	0.56	0.18	0.56	1.63743	2.22689	0.00120338	0.00493984	NA	NA
AT3G01970	0.93	1.16	0.61	3.36	2.34	2.64	1.16	2.34	1.01238	1.60006	0.000355774	0.00165911	WRKY DNA-BINDING PROTEIN 45 (WRKY45)	NA
AT3G02310	0.68	0.52	0.13	27.92	32.97	27.42	0.68	27.42	5.33355	5.71481	1.27763e-165	7.92885e-163	SEPALLATA 2 (SEP2)	yes
AT3G02410	0.44	0.77	0.57	9.96	10.13	4.23	0.77	4.23	2.45773	3.45556	3.62063e-07	2.73588e-06	ISOPRENYLCYSTEINE METHYLESTERASE-LIKE 2 (ICME-LIKE2)	NA
AT3G02480	5.69	16.39	7.47	4264.43	4287.5	5059.08	16.39	4264.43	8.02339	9.00858	0.1	0	NA	NA
AT3G02610	0.21	0.62	0.55	1.67	1.93	2.04	0.62	1.67	1.42951	1.86377	5.72238e-06	3.64471e-05	NA	yes
AT3G02620	0.85	1.84	0.84	9.93	10.83	9.48	1.84	9.48	2.36518	3.15905	1.83553e-32	8.04808e-31	NA	yes
AT3G02630	27.61	39.08	37.95	72.25	119.71	73.02	39.08	72.25	0.886567	1.13786	6.70345e-13	9.13534e-12	NA	NA
AT3G02780	31.97	30	26.19	51.31	50.88	48.58	31.97	48.58	0.603644	0.670522	8.51829e-07	6.14144e-06	ISOPENTENYL PYROPHOSPHATE:DIMETHYLALLYL PYROPHOSPHATE ISOMERASE 2 (IPP2)	NA
AT3G02790	62.26	69.85	46.03	147.55	176.25	162.79	69.85	147.55	1.07887	1.24598	2.35365e-18	4.85638e-17	NA	NA
AT3G02910	3.73	5	3.61	14.4	16.23	20.38	5	14.4	1.52607	2.10067	1.83975e-05	0.000107789	NA	NA
AT3G02990	1.01	1.93	1.52	5.04	6.83	4.66	1.93	4.66	1.27173	1.72565	6.81166e-14	1.00772e-12	HEAT SHOCK TRANSCRIPTION FACTOR A1E (HSFA1E)	NA
AT3G03270	2.3	5.08	5.19	54.64	78.06	101.39	5.19	54.64	3.39615	4.25213	6.7152e-15	1.06926e-13	NA	NA
AT3G03341	0.27	1.06	1.79	448.5	338.85	185.38	1.79	185.38	6.69438	8.19775	2.68698e-31	1.1174e-29	NA	NA
AT3G03450	2.42	2.3	1.53	55.83	44.48	40.01	2.42	40.01	4.04728	4.45037	2.12249e-50	1.81522e-48	RGA-LIKE 2 (RGL2)	NA
AT3G03470	2.04	1.68	1.33	9.46	11.88	7.54	2.04	7.54	1.886	2.21118	1.34603e-08	1.20437e-07	CYTOCHROME P450, FAMILY 87, SUBFAMILY A, POLYPEPTIDE 9 (CYP89A9)	yes
AT3G03620	0.1	0.02	0.02	9.71	8.61	5.22	0.1	5.22	5.70598	9.18235	2.98567e-47	2.27011e-45	NA	NA
AT3G04520	13.01	21.49	20.62	62.42	51.26	61.52	21.49	51.26	1.25417	1.50215	2.24745e-26	7.42087e-25	THREONINE ALDOLASE 2 (THA2)	yes
AT3G04530	0.52	0.47	0.49	1.97	1.15	1.78	0.52	1.15	1.14505	1.69386	0.00243889	0.00920592	PHOSPHOENOLPYRUVATE CARBOXYLASE KINASE 2 (PPCK2)	yes
AT3G04960	0.8	0.46	0.21	8.36	9.89	8.9	0.8	8.36	3.38543	4.17513	4.77469e-54	4.54968e-52	NA	NA
AT3G04990	0.11	0.1	0.1	0.79	0.43	1.03	0.11	0.43	1.96683	3.99318	0.0130596	0.040168	NA	yes
AT3G05020	44.14	53.5	53.58	146.9	203.18	187.49	53.58	146.9	1.45507	2.00124	8.64033e-24	2.49947e-22	ACYL CARRIER PROTEIN 1 (ACP1)	NA
AT3G05110	0.54	0.72	0.31	1.76	1.46	1.34	0.72	1.34	0.896164	1.34602	0.0049098	0.0171129	NA	NA
AT3G05190	2.15	3.04	3.81	9.79	8.85	8.48	3.81	8.48	1.15427	1.42614	1.89713e-16	3.39617e-15	NA	NA
AT3G05260	0.18	0.2	0.22	11.53	13.54	8.07	0.22	8.07	5.19699	5.64146	2.10067e-19	4.73835e-18	NA	NA
AT3G05300	0.1	0.1	0.1	3.67	8.81	4.04	0.1	3.67	5.19771	5.78311	9.90881e-12	1.21923e-10	NA	yes
AT3G05320	0.17	0.71	0.65	1.12	2.58	3.19	0.71	1.12	0.657608	2.17014	0.000337983	0.00158347	NA	NA
AT3G05400	1.77	1.96	2.36	5.52	6.46	6.92	2.36	5.52	1.22588	1.6362	1.00891e-08	9.19029e-08	NA	yes
AT3G05450	0.02	0.1	0.03	0.97	1.22	1.19	0.1	0.97	3.27798	5.79471	1.1913e-14	1.8614e-13	NA	yes
AT3G05500	17.07	22.77	25.12	85.84	138.33	87.51	25.12	85.84	1.77281	2.06049	3.01982e-30	1.19426e-28	NA	NA
AT3G05660	0.3	0.83	0.34	1.84	1.81	4.62	0.83	1.81	1.12481	2.52967	0.000843792	0.00359421	RECEPTOR LIKE PROTEIN 33 (RLP33)	yes
AT3G06100	0.03	0.11	0.03	0.93	1.74	1.39	0.11	0.93	3.07973	4.44077	1.30746e-10	1.45225e-09	NOD26-LIKE INTRINSIC PROTEIN 7-1 (NIP7-1)	NA
AT3G06435	1.83	2.62	4.29	13.49	24.34	24.15	4.29	13.49	1.65284	2.71066	7.90921e-06	4.94132e-05	NA	yes
AT3G06860	15.36	18.8	19.19	69.72	47.49	65.17	19.19	47.49	1.30727	1.52535	2.49541e-11	2.96497e-10	MULTIFUNCTIONAL PROTEIN 2 (MFP2)	NA
AT3G07120	0.24	0.1	0.35	1.56	1.84	2.14	0.35	1.56	2.15612	3.26431	2.29614e-08	2.00265e-07	NA	yes
AT3G07130	0.7	1.09	0.95	6.47	7.36	6.72	1.09	6.47	2.56944	2.74711	4.76984e-29	1.7954e-27	PURPLE ACID PHOSPHATASE 15 (PAP15)	yes
AT3G07250	0.03	0.03	0.01	1.98	3.76	1.36	0.03	1.36	5.5025	6.2094	1.91378e-09	1.87539e-08	NA	yes
AT3G07260	2.18	3.86	2.55	7.5	8.89	9.01	3.86	7.5	0.95829	1.27024	2.95013e-06	1.95754e-05	NA	yes
AT3G07500	2.85	2.87	3.33	9.07	7.91	5.79	3.33	5.79	0.798041	1.35832	8.67832e-09	7.96516e-08	NA	NA
AT3G07525	2.64	5.29	3.94	8.46	10.87	11.52	5.29	8.46	0.67739	1.19014	1.84309e-07	1.44084e-06	AUTOPHAGY 10 (ATG10)	NA
AT3G08590	36.85	55.95	50.87	95.03	94.23	95.3	55.95	94.23	0.752048	0.949114	2.3867e-13	3.3702e-12	2,3-BIPHOSPHOGLYCERATE-INDEPENDENT PHOSPHOGLYCERATE MUTASE 2 (iPGAM2)	NA
AT3G08630	9.34	9.8	10.2	18.33	22.67	18.39	10.2	18.33	0.845638	1.06057	5.93297e-10	6.11045e-09	NA	NA
AT3G08690	24.72	27.05	18.51	49.33	41.44	42.27	27.05	41.44	0.615395	0.937526	1.10119e-10	1.23162e-09	UBIQUITIN-CONJUGATING ENZYME 11 (UBC11)	yes
AT3G08810	0.06	0.18	0.06	0.7	0.9	0.8	0.18	0.7	1.95936	2.88149	0.00388208	0.0139218	NA	yes
AT3G09110	0.1	0.1	0.1	0.31	0.54	0.75	0.1	0.31	1.63227	2.41504	5.5146e-06	3.5207e-05	NA	NA
AT3G09380	0.1	0.1	0.1	4.81	4.36	2.94	0.1	2.94	4.87774	5.33509	2.74296e-24	8.19602e-23	NA	NA
AT3G09390	512.92	990.44	910.78	2641.5	2776.38	3073.81	990.44	2641.5	1.41522	2.03589	1.10312e-55	1.1171e-53	METALLOTHIONEIN 2A (MT2A)	NA
AT3G09730	2.79	3.56	2.4	5.57	7.62	6.14	3.56	5.57	0.6458	1.1252	3.01059e-08	2.58296e-07	NA	NA
AT3G10040	2.3	5.92	11.29	49.51	55.66	74.12	11.29	49.51	2.13267	2.96714	1.14823e-08	1.0389e-07	NA	NA
AT3G10200	4.97	10.74	8.02	26.93	37.84	26.46	10.74	26.46	1.30082	1.81582	1.49968e-13	2.15284e-12	NA	NA
AT3G10280	0.08	0.09	0.22	3.64	4.52	4.91	0.22	3.64	4.04836	4.85198	3.73437e-23	1.0461e-21	3-KETOACYL-COA SYNTHASE 14 (KCS14)	yes
AT3G10450	20.78	26.14	17.75	42.67	41.49	45.99	26.14	41.49	0.666505	0.863186	1.58623e-10	1.74507e-09	SERINE CARBOXYPEPTIDASE-LIKE 7 (SCPL7)	NA
AT3G10500	5.26	7.4	5.52	17.64	16.73	15.65	7.4	15.65	1.08057	1.4618	2.2077e-19	4.97052e-18	NAC DOMAIN CONTAINING PROTEIN 53 (NAC053)	NA
AT3G10510	0.1	0.05	0.1	1.66	0.71	2.65	0.1	0.71	2.82782	6.82433	7.78407e-05	0.000411439	NA	yes
AT3G10520	10.57	10.19	10.76	22.48	16.94	33.13	10.76	16.94	0.654756	1.19311	0.0122059	0.0379618	HAEMOGLOBIN 2 (HB2)	NA
AT3G10780	0.06	0.1	0.1	1.03	0.63	0.65	0.1	0.63	2.65535	3.75281	0.000133707	0.000678856	NA	yes
AT3G11000	3.53	3.82	4.04	12.5	11.82	10.7	4.04	10.7	1.40518	1.61251	8.18554e-21	2.00318e-19	NA	NA
AT3G11050	1.65	2.09	1.18	57.86	52.77	70.48	2.09	52.77	4.65814	5.09927	1.24937e-26	4.19398e-25	FERRITIN 2 (FER2)	yes
AT3G11080	0.4	0.43	0.56	0.89	1.47	1.35	0.56	0.89	0.668379	1.0821	0.00807443	0.0265055	RECEPTOR LIKE PROTEIN 35 (RLP35)	NA
AT3G11150	0.04	0.2	0.08	1.41	0.92	1.15	0.2	0.92	2.20163	3.52619	2.15721e-07	1.67558e-06	NA	yes
AT3G11160	0.1	0.1	0.1	8.56	9.57	8.98	0.1	8.56	6.41954	6.49772	6.61351e-46	4.80681e-44	NA	yes
AT3G11165	0.06	0.1	0.1	7.43	8.17	8.47	0.1	7.43	6.21529	8.38005	5.32117e-47	3.97494e-45	NA	NA
AT3G11390	0.1	0.1	0.1	0.37	0.7	0.78	0.1	0.37	1.88753	2.62449	2.31622e-07	1.79276e-06	NA	yes
AT3G11402	0.33	0.39	0.6	1.47	1.3	1.52	0.6	1.3	1.11548	1.44103	2.4143e-06	1.62676e-05	NA	yes
AT3G11860	0.6	0.73	0.64	1.6	1.46	1.21	0.73	1.21	0.729039	1.05062	0.00921634	0.0297417	NA	NA
AT3G11930	2.1	3.68	3.41	70.22	98.3	62.45	3.68	62.45	4.08492	4.5973	6.38778e-47	4.75703e-45	NA	yes
AT3G12060	1.28	1.92	1.84	5.23	6.54	5.63	1.92	5.23	1.4457	1.54413	2.11601e-09	2.05926e-08	TRICHOME BIREFRINGENCE-LIKE 1 (TBL1)	NA
AT3G12110	8.08	8.14	12.76	30.97	29.96	41.52	12.76	29.96	1.23141	1.82299	2.89135e-13	4.04973e-12	ACTIN-11 (ACT11)	NA
AT3G12203	0.14	0.17	0.16	36.58	49.56	43.86	0.17	36.58	7.74938	8.08194	1.6161e-62	1.96555e-60	SERINE CARBOXYPEPTIDASE-LIKE 17 (scpl17)	yes
AT3G12410	1.42	1.81	0.74	12.47	17.69	10.74	1.81	10.74	2.56893	3.33408	8.72552e-29	3.24399e-27	NA	yes
AT3G12420	0.1	0.1	0.1	0.9	0.81	1.5	0.1	0.81	3.01792	3.41954	4.8734e-05	0.000266195	NA	yes
AT3G12430	0.08	0.39	0.1	2.37	4.07	2.66	0.39	2.37	2.60334	4.43875	2.80761e-10	2.98824e-09	NA	yes
AT3G12440	0.17	0.47	0.51	5.5	4.77	4.53	0.51	4.53	3.15094	3.47799	9.20449e-16	1.57773e-14	NA	yes
AT3G12460	2.23	3.51	3.11	29.65	31.8	34.46	3.51	29.65	3.07849	3.19632	3.8985e-40	2.34132e-38	NA	yes
AT3G12470	0.9	0.63	0.4	14.71	14.9	14.71	0.9	14.71	4.03073	4.1926	2.59778e-36	1.32646e-34	NA	yes
AT3G12490	94.6	178.24	194.8	429.9	377.09	526.63	194.8	377.09	0.952915	1.37243	7.20401e-09	6.66254e-08	CYSTATIN B (CYSB)	NA
AT3G12510	3.01	5.53	3.88	12.58	15.02	13.31	5.53	12.58	1.18578	1.34876	3.57149e-06	2.3432e-05	NA	NA
AT3G12580	9.64	3.61	1.46	30.54	29.01	70.1	9.64	29.01	1.58945	3.09812	0.000652669	0.00286117	HEAT SHOCK PROTEIN 70 (HSP70)	NA
AT3G12730	1.3	2.39	2.02	5.44	8.12	4.07	2.39	4.07	0.768018	1.6667	1.23541e-05	7.44906e-05	NA	yes
AT3G12910	0.07	0.1	0.1	3.79	3.62	3.15	0.1	3.15	4.97728	7.14251	3.01049e-21	7.53493e-20	NA	yes
AT3G12915	2.62	3.13	2.79	7.72	6.58	6.21	3.13	6.21	0.988431	1.08128	5.79591e-09	5.41615e-08	NA	NA
AT3G12960	0.1	0.1	0.2	5.69	5.48	6.41	0.2	5.48	4.7761	6.28782	3.60877e-10	3.79587e-09	NA	yes
AT3G13080	9.82	13.22	12.6	20.93	21.57	21.78	13.22	20.93	0.66285	0.722488	0.00029894	0.00141761	ATP-BINDING CASSETTE C3 (ABCC3)	NA
AT3G13090	0.07	0.21	0.15	0.63	0.56	0.62	0.21	0.56	1.41504	2.01732	1.30028e-05	7.80136e-05	ATP-BINDING CASSETTE C6 (ABCC6)	NA
AT3G13280	0.1	0.1	0.1	0.87	1.25	1.02	0.1	0.87	3.12102	3.38773	5.64949e-10	5.82593e-09	NA	yes
AT3G13540	1.26	0.89	0.66	4.66	6.64	8.89	1.26	4.66	1.88691	2.78649	1.39991e-16	2.5323e-15	MYB DOMAIN PROTEIN 5 (MYB5)	yes
AT3G13890	0.05	0.05	0.1	13.72	18.53	10.33	0.1	10.33	6.6907	8.55109	8.74815e-41	5.37389e-39	MYB DOMAIN PROTEIN 26 (MYB26)	yes
AT3G13898	0.18	0.94	1.21	5.54	5.1	5.51	1.21	5.1	2.07549	2.84015	1.61395e-06	1.11767e-05	NA	NA
AT3G14330	5.46	8.12	6.11	13.88	17.23	13.68	8.12	13.68	0.752517	0.977589	1.11653e-09	1.11852e-08	NA	NA
AT3G14380	0.07	0.08	0.07	0.77	1.21	0.31	0.08	0.31	1.9542	3.07382	0.00985287	0.0315519	NA	NA
AT3G14450	0.98	1.2	0.65	4.59	4.93	3.87	1.2	3.87	1.6893	2.25574	3.59699e-14	5.41846e-13	CTC-INTERACTING DOMAIN 9 (CID9)	NA
AT3G14452	2.12	2.22	1.6	7.54	16.67	9.81	2.22	7.54	1.764	2.17998	0.00515327	0.0178407	NA	NA
AT3G14610	4.22	5.86	3.74	20.11	15.88	21.21	5.86	15.88	1.43824	2.0875	3.85124e-09	3.65966e-08	CYTOCHROME P450, FAMILY 72, SUBFAMILY A, POLYPEPTIDE 7 (CYP72A7)	NA
AT3G14870	3.67	4.35	5.2	13.62	12.87	19.29	5.2	12.87	1.30743	1.75525	5.53876e-13	7.58227e-12	NA	NA
AT3G14880	0.14	0.1	0.06	18.67	17.74	16.41	0.14	16.41	6.873	7.86648	8.19704e-49	6.5693e-47	NA	yes
AT3G14950	0.16	0.27	0.7	1.46	1.77	1.6	0.7	1.46	1.06054	2.33839	4.20036e-09	3.98203e-08	TETRATRICOPETIDE-REPEAT THIOREDOXIN-LIKE 2 (TTL2)	yes
AT3G14990	46.14	73.6	59.7	261.87	346.72	236.55	73.6	236.55	1.68437	2.05778	1.05064e-28	3.88816e-27	DJ-1 HOMOLOG A (DJ1A)	yes
AT3G15090	6.36	7.74	6.88	17.56	18.72	13.3	7.74	13.3	0.781021	0.98466	1.50746e-07	1.18921e-06	NA	NA
AT3G15170	1.91	1.61	0.89	12.26	20.88	22.01	1.91	12.26	2.68231	3.55729	3.15144e-17	5.9823e-16	CUP-SHAPED COTYLEDON1 (CUC1)	yes
AT3G15260	7.14	8.11	5.83	19.41	23.77	21.09	8.11	19.41	1.25903	1.59197	9.2623e-28	3.27742e-26	NA	NA
AT3G15280	0.1	0.1	0.1	28.3	24.42	22.8	0.1	22.8	7.83289	7.97575	6.30866e-40	3.73321e-38	NA	yes
AT3G15340	1.35	1.27	1.03	2.4	2.22	2.48	1.35	2.22	0.7176	1.01377	8.30464e-05	0.000437236	PROTON PUMP INTERACTOR 2 (PPI2)	NA
AT3G15357	2.74	3.51	3.24	22.08	17.57	13.25	3.51	13.25	1.91645	2.43139	1.53208e-17	2.976e-16	NA	NA
AT3G15670	0.39	0.91	0.65	1255.54	630.66	709.9	0.91	630.66	9.43678	10.3493	5.42566e-96	1.13204e-93	NA	yes
AT3G15820	7.72	11.1	12.09	25.07	27.73	30.71	12.09	25.07	1.05215	1.44581	3.2274e-21	8.06951e-20	REDUCED OLEATE DESATURATION 1 (ROD1)	NA
AT3G16050	10.43	9.64	13.03	20.92	20.75	28.62	13.03	20.75	0.671274	0.926832	0.00633993	0.021413	PYRIDOXINE BIOSYNTHESIS 1-2 (PDX1-2)	NA
AT3G16120	1.53	1.5	1.19	9.85	12.29	3.47	1.53	3.47	1.1814	2.48058	0.00015924	0.000798776	NA	NA
AT3G16150	0.16	0.39	0.22	1.43	0.85	1.14	0.39	0.85	1.12399	1.89915	0.00187187	0.00729431	ASPARAGINASE B1 (ASPGB1)	yes
AT3G16170	3.54	5.6	3.88	15.12	19.5	16.88	5.6	15.12	1.43296	1.74936	2.97384e-30	1.17993e-28	ACYL ACTIVATING ENZYME 13 (AAE13)	NA
AT3G16180	8.9	13.01	11.57	31.3	27.46	35.4	13.01	27.46	1.07771	1.30821	3.77368e-15	6.13807e-14	NA	NA
AT3G16230	9.35	12.69	11.74	24.19	20.32	21.54	12.69	20.32	0.679208	0.690493	2.41572e-06	1.62726e-05	NA	NA
AT3G16300	0.2	0.19	0.64	10.29	15.85	10.48	0.64	10.29	4.00703	4.84213	2.55967e-32	1.11625e-30	NA	yes
AT3G16330	1.45	2.41	2.06	4.38	4.19	4.5	2.41	4.19	0.797917	1.14183	0.00168553	0.00665162	NA	yes
AT3G16440	0.24	0.34	0.28	3.96	1.93	1.68	0.34	1.68	2.30485	3.08172	3.03141e-08	2.59806e-07	MYROSINASE-BINDING PROTEIN-LIKE PROTEIN-300B (MLP-300B)	yes
AT3G16490	3.96	5.29	4.41	12.31	12.57	8.56	5.29	8.56	0.694343	1.17511	1.96716e-09	1.92368e-08	IQ-DOMAIN 26 (IQD26)	yes
AT3G16590	0.1	0.1	0.06	6.48	6.72	6.41	0.1	6.41	6.00225	8.11258	2.77903e-34	1.3319e-32	NA	yes
AT3G16870	23.18	25.3	22.23	39.95	41.35	40.19	25.3	39.95	0.659058	0.602064	0.00823893	0.0269687	GATA TRANSCRIPTION FACTOR 17 (GATA17)	NA
AT3G16980	1.68	2.34	2.22	3.69	5.17	4.82	2.34	3.69	0.657112	1.08791	0.000126485	0.000645302	(NRPB9A)	NA
AT3G17010	0.25	0.14	0.03	2.51	3.09	2.79	0.25	2.51	3.32769	4.26651	4.91578e-22	1.30457e-20	REPRODUCTIVE MERISTEM 22 (REM22)	NA
AT3G17280	0.99	1.32	1.1	2.72	3.51	2.21	1.32	2.21	0.743508	1.03567	0.00767514	0.0253495	NA	NA
AT3G17520	4.02	2.95	1.51	485.16	469.48	213.4	4.02	213.4	5.73022	6.96358	7.03192e-20	1.61935e-18	NA	yes
AT3G17530	0.12	0.1	0.06	6.58	4.79	5.43	0.12	4.79	5.31892	6.45867	6.05183e-34	2.83312e-32	NA	yes
AT3G17760	0.1	0.1	0.15	0.62	0.83	0.51	0.15	0.51	1.76553	2.35451	0.000313738	0.0014799	GLUTAMATE DECARBOXYLASE 5 (GAD5)	NA
AT3G17810	12.03	21.77	19.61	35.95	36.71	34.67	21.77	34.67	0.671346	0.987492	5.45412e-12	6.88249e-11	PYRIMIDINE 1 (PYD1)	NA
AT3G18330	0.1	0.1	0.07	5.53	6.18	2.96	0.1	2.96	4.88753	7.67474	6.93068e-26	2.21883e-24	NA	yes
AT3G18370	5.57	9.47	8.47	28.28	33.16	29.97	9.47	28.28	1.57835	1.72945	1.11854e-34	5.43617e-33	(ATSYTF)	NA
AT3G18535	8.79	16.6	13.17	32.23	30.08	32.05	16.6	30.08	0.857621	1.3721	3.17558e-17	6.0234e-16	NA	NA
AT3G18550	0.14	0.1	0.18	6.19	3.42	2.9	0.18	2.9	4.00998	4.59383	1.29957e-08	1.16581e-07	BRANCHED 1 (BRC1)	yes
AT3G18570	0.1	0.64	0.23	24.9	32.48	22.94	0.64	22.94	5.16365	6.90545	7.17119e-46	5.19653e-44	NA	yes
AT3G18610	0.44	0.4	0.56	1.06	1.11	0.85	0.56	0.85	0.602036	1.14576	0.00101422	0.00423666	NUCLEOLIN LIKE 2 (NUC-L2)	yes
AT3G19130	17.92	21.46	24.54	42.53	50.61	72.89	24.54	42.53	0.793346	1.05867	0.000284274	0.00135385	RNA-BINDING PROTEIN 47B (RBP47B)	NA
AT3G19850	0.37	0.71	1.2	2.26	1.88	3.07	1.2	1.88	0.647698	1.45732	1.61063e-05	9.52415e-05	NA	NA
AT3G19890	0.05	0.1	0.1	0.94	0.8	0.54	0.1	0.54	2.43296	4.93498	8.35065e-05	0.000439276	NA	yes
AT3G19920	0.07	0.1	0.1	18.52	18.36	14.66	0.1	14.66	7.19574	9.37397	4.08004e-138	1.59273e-135	NA	yes
AT3G20260	19.33	24.25	23.13	39.43	47.09	53.21	24.25	39.43	0.701309	0.749547	4.62522e-08	3.87752e-07	NA	NA
AT3G20270	2.9	3.42	3.02	7.29	8.01	6.83	3.42	6.83	0.997889	0.966187	3.76018e-08	3.18878e-07	NA	NA
AT3G20395	0.36	0.62	2.13	24.2	26.11	31.51	2.13	24.2	3.50608	4.77113	2.46922e-20	5.85333e-19	NA	NA
AT3G20660	1.16	1.4	1.41	5.62	6.33	5.24	1.41	5.24	1.89387	1.79824	2.88498e-16	5.11166e-15	ORGANIC CATION/CARNITINE TRANSPORTER4 (OCT4)	yes
AT3G20710	0.1	0.06	0.1	1.69	2.63	3.47	0.1	1.69	4.07895	7.18664	1.43548e-10	1.58789e-09	NA	yes
AT3G20910	5.72	9.44	9.67	18.27	25.7	19.22	9.67	18.27	0.917889	1.11653	2.65414e-11	3.1443e-10	NUCLEAR FACTOR Y, SUBUNIT A9 (NF-YA9)	NA
AT3G20950	0.1	0.03	0.1	2.14	2.77	2.83	0.1	2.14	4.41954	8.01591	2.97018e-28	1.07455e-26	CYTOCHROME P450, FAMILY 705, SUBFAMILY A, POLYPEPTIDE 32 (CYP705A32)	NA
AT3G20978	0.5	0.24	0.22	3.63	4.17	4.33	0.5	3.63	2.85997	3.54321	1.58672e-19	3.59583e-18	NA	yes
AT3G21090	4.5	6.45	5.77	24.45	39.08	30.38	6.45	24.45	1.92246	2.45225	2.50253e-36	1.28052e-34	ATP-BINDING CASSETTE G15 (ABCG15)	yes
AT3G21351	0.24	0.52	1.64	5.31	3.81	4.28	1.64	3.81	1.2161	2.26831	3.4478e-05	0.00019312	NA	NA
AT3G21370	0.1	0.02	0.1	4.1	2.69	5.71	0.1	2.69	4.74953	9.47323	1.04494e-19	2.39042e-18	BETA GLUCOSIDASE 19 (BGLU19)	yes
AT3G21380	0.07	0.05	0.1	1.17	1.45	1.28	0.1	1.17	3.54844	4.80587	2.10677e-12	2.74732e-11	NA	yes
AT3G21420	3.26	3.71	1.82	9.79	13.62	10.93	3.71	9.79	1.39989	1.99152	4.58986e-15	7.42569e-14	LATERAL BRANCHING OXIDOREDUCTASE 1 (LBO1)	yes
AT3G21560	15.04	14.69	15.67	30.99	40.38	29.32	15.67	29.32	0.90388	1.18879	1.02443e-11	1.25923e-10	UDP-GLUCOSYL TRANSFERASE 84A2 (UGT84A2)	yes
AT3G21720	0.04	0.04	0.06	102.6	83.46	158.78	0.06	83.46	10.4419	11.0634	1.58917e-37	8.5283e-36	ISOCITRATE LYASE (ICL)	yes
AT3G22142	7.31	11.58	12.98	46.48	47.21	55.86	12.98	46.48	1.84032	2.21298	1.46352e-13	2.10717e-12	NA	yes
AT3G22420	6.19	6.71	6.09	24.54	21.06	22.35	6.71	21.06	1.65012	1.54909	8.41455e-23	2.32221e-21	WITH NO LYSINE (K) KINASE 2 (WNK2)	NA
AT3G22425	10.28	10.46	11.22	17.95	21.89	19.34	11.22	17.95	0.677911	0.75434	2.25034e-06	1.52179e-05	IMIDAZOLEGLYCEROL-PHOSPHATE DEHYDRATASE (IGPD)	NA
AT3G22490	0.1	0.1	0.1	8.86	9.02	5.87	0.1	5.87	5.87529	6.30682	4.29259e-37	2.25855e-35	NA	yes
AT3G22500	0.1	0.06	0.1	2.12	1.48	1.49	0.1	1.48	3.88753	6.71159	8.0722e-12	1.00242e-10	LATE EMBRYOGENESIS ABUNDANT PROTEIN ECP31 (ATECP31)	yes
AT3G22550	18.23	31.67	23.47	119.95	127.7	155.22	31.67	119.95	1.92124	2.66017	4.15654e-49	3.37587e-47	NA	NA
AT3G22560	1.46	1.75	1.7	8.43	7.23	7.34	1.75	7.23	2.04664	2.20931	6.35053e-10	6.51832e-09	NA	yes
AT3G22570	0.28	0.53	0.29	9.34	6.77	8.55	0.53	6.77	3.67509	4.4454	5.22605e-22	1.38387e-20	NA	yes
AT3G22640	0.14	0.15	0.17	140.23	175.31	134.25	0.17	134.25	9.62517	9.97092	5.53416e-167	3.52482e-164	(PAP85)	yes
AT3G22830	0.21	0.53	0.71	4.41	10.02	4.57	0.71	4.41	2.63489	3.59003	0.000327545	0.00153904	HEAT SHOCK TRANSCRIPTION FACTOR A6B (HSFA6B)	yes
AT3G22840	0.57	2.41	1.23	24.26	32.1	37.35	2.41	24.26	3.33147	4.58305	7.50318e-18	1.49958e-16	EARLY LIGHT-INDUCABLE PROTEIN (ELIP1)	yes
AT3G22845	52.72	55.69	46.02	92.54	118.06	104.03	55.69	92.54	0.732659	0.720536	9.9118e-08	7.98055e-07	NA	NA
AT3G22860	0.1	0.1	0.1	1.38	2.2	1.5	0.1	1.38	3.7866	4.08179	1.30629e-23	3.746e-22	EUKARYOTIC TRANSLATION INITIATION FACTOR 3 SUBUNIT C2 (TIF3C2)	NA
AT3G22886	0.12	0.45	0.2	1.82	3.25	2.84	0.45	1.82	2.01594	3.39206	5.1223e-06	3.28585e-05	MICRORNA167A (MIR167A)	NA
AT3G23130	0.12	0.06	0.1	1.64	1.35	0.88	0.12	0.88	2.87447	3.95675	1.90274e-05	0.000111076	SUPERMAN (SUP)	yes
AT3G23170	9.01	6.17	8.42	40.61	35.36	46.48	9.01	35.36	1.97252	2.07737	5.95547e-09	5.55882e-08	NA	NA
AT3G23180	0.18	0.19	0.1	2.34	1.68	2.47	0.19	1.68	3.14439	3.82788	1.90927e-10	2.07313e-09	NA	NA
AT3G23560	6.01	10.51	8.29	19.3	20.3	27.45	10.51	19.3	0.876838	1.42618	3.96286e-12	5.05871e-11	ABERRANT LATERAL ROOT FORMATION 5 (ALF5)	yes
AT3G23790	1.6	2.81	2.46	4.29	5.78	7.25	2.81	4.29	0.610408	1.07507	5.65286e-10	5.82693e-09	ACYL ACTIVATING ENZYME 16 (AAE16)	NA
AT3G23850	0.1	0.1	0.1	0.79	0.38	0.29	0.1	0.29	1.53605	2.28293	0.00286016	0.0106026	NA	NA
AT3G23860	0.1	0.1	0.09	1.64	1.08	0.79	0.1	0.79	2.98185	4.23727	0.000377714	0.00174796	NA	yes
AT3G24180	5.47	7.47	7.95	14.12	15.2	14.62	7.95	14.12	0.828713	0.771477	2.91464e-08	2.50597e-07	NA	NA
AT3G24240	0.1	0.1	0.01	0.25	0.41	0.33	0.1	0.25	1.32193	5.70373	7.85066e-07	5.67532e-06	NA	yes
AT3G24250	0.1	0.09	0.1	11.97	19.05	17.99	0.1	11.97	6.90328	9.2336	8.67738e-28	3.08851e-26	NA	yes
AT3G24420	0.58	1.53	1.27	7.76	6.71	14.12	1.53	6.71	2.13278	3.17962	0.00119577	0.00491111	NA	yes
AT3G24610	0.1	0.03	0.02	0.89	0.88	0.87	0.1	0.87	3.12102	5.57491	9.83712e-11	1.10482e-09	NA	yes
AT3G24650	0.02	0.08	0.02	67.47	60.09	46.99	0.08	46.99	9.19814	10.4607	2.09759e-177	1.63768e-174	ABA INSENSITIVE 3 (ABI3)	yes
AT3G24810	3.6	6.97	4.37	15.06	18.2	20	6.97	15.06	1.11149	1.63298	9.7473e-12	1.20119e-10	(ICK3)	NA
AT3G25080	0.1	0.1	0.1	2.18	3.35	1.28	0.1	1.28	3.67807	4.50462	6.24963e-12	7.85765e-11	NA	yes
AT3G25160	0.04	0.1	0.1	8.42	12.53	6.69	0.1	6.69	6.06393	9.30621	1.76043e-32	7.73279e-31	NA	yes
AT3G25260	0.1	0.1	0.1	0.26	0.31	0.27	0.1	0.26	1.37851	1.48543	0.000198982	0.000978059	NA	yes
AT3G25440	6.03	6.39	6.28	12.87	14.93	11.92	6.39	11.92	0.899496	0.771515	4.16962e-05	0.00023051	LAG ONE HOMOLOGUE 1 (LOH1)	NA
AT3G25820	0.06	0.15	0.18	0.36	0.64	0.36	0.18	0.36	1	1.63945	0.0109507	0.0345194	TERPENE SYNTHASE-LIKE SEQUENCE-1,8-CINEOLE (TPS-CIN)	yes
AT3G26010	0.1	0.1	0.1	5.15	4.36	5.86	0.1	4.36	5.44626	5.67901	5.51998e-33	2.50187e-31	NA	yes
AT3G26120	0.1	0.13	0.09	0.59	0.81	0.6	0.13	0.59	2.1822	2.62725	4.08413e-06	2.65436e-05	TERMINAL EAR1-LIKE 1 (TEL1)	yes
AT3G26744	35.71	40.93	35.43	137.29	121.81	85.44	40.93	85.44	1.06175	1.17183	1.74627e-19	3.95e-18	INDUCER OF CBF EXPRESSION 1 (ICE1)	NA
AT3G26770	3.01	4.24	4.12	14.06	19.62	19.09	4.24	14.06	1.72946	2.08401	9.53633e-22	2.47382e-20	NA	yes
AT3G26790	0.11	0.03	0.06	9.07	21.03	8.56	0.11	8.56	6.28204	7.21043	2.19035e-14	3.34468e-13	FUSCA 3 (FUS3)	yes
AT3G26800	1.45	0.72	0.93	2.83	3.16	3.92	1.45	2.83	0.964749	1.57978	0.00271629	0.0101376	NA	yes
AT3G27020	13.2	15.08	16.98	42.73	36.82	34.09	16.98	34.09	1.00551	1.32361	9.09671e-22	2.36231e-20	YELLOW STRIPE LIKE 6 (YSL6)	NA
AT3G27025	1.03	0.95	0.64	10.07	8.01	3.43	1.03	3.43	1.73556	2.53819	4.74585e-07	3.5321e-06	NA	yes
AT3G27030	3.74	6.13	5.7	16.32	14.04	14.87	6.13	14.04	1.19558	1.27293	2.00464e-11	2.39952e-10	NA	NA
AT3G27220	4.59	7.05	15.51	108.04	110.85	151.85	15.51	108.04	2.80029	3.79903	2.61004e-14	3.9705e-13	NA	NA
AT3G27300	14.79	20.28	20.09	41.72	34.75	34.54	20.28	34.54	0.76821	0.916359	2.6429e-11	3.13252e-10	GLUCOSE-6-PHOSPHATE DEHYDROGENASE 5 (G6PD5)	NA
AT3G27400	2.12	2.56	3.09	10.24	8.97	10.63	3.09	8.97	1.5375	1.63456	3.23853e-18	6.60339e-17	NA	yes
AT3G27660	9.45	11.05	14.92	283.48	526.31	300.97	14.92	283.48	4.24793	4.74869	1.11974e-40	6.84368e-39	OLEOSIN 4 (OLEO4)	yes
AT3G27710	0.07	0.1	0.07	0.55	0.52	0.46	0.1	0.46	2.20163	3.16096	0.000797121	0.00342006	ARIADNE 3 (ARI3)	yes
AT3G27770	18.16	25.36	29.03	44.49	71.47	83.08	29.03	44.49	0.615937	1.14917	0.000328679	0.00154347	NA	NA
AT3G28150	0.32	0.47	0.69	3.51	3.66	3.66	0.69	3.51	2.3468	2.71734	3.4562e-15	5.63682e-14	TRICHOME BIREFRINGENCE-LIKE 22 (TBL22)	NA
AT3G28230	0.1	0.07	0.1	2.06	1.06	2.04	0.1	1.06	3.40599	6.23634	1.61887e-08	1.43627e-07	NA	yes
AT3G28320	0.1	0.1	0.1	2.12	1.94	2.71	0.1	1.94	4.27798	4.49612	3.1677e-14	4.79473e-13	NA	yes
AT3G28330	0.1	0.1	0.1	5.1	5.57	3.24	0.1	3.24	5.01792	5.53502	2.59553e-25	8.09531e-24	NA	yes
AT3G28500	12.86	10.31	5.3	174.84	146.05	138.98	12.86	138.98	3.43391	3.80045	7.29219e-89	1.44666e-86	NA	yes
AT3G28580	0.45	0.29	0.13	3.54	3.62	3.6	0.45	3.54	2.97575	3.47114	5.84095e-19	1.26222e-17	NA	yes
AT3G28610	0.1	0.05	0.1	2.19	2.61	2.01	0.1	2.01	4.32912	7.18829	2.31236e-16	4.12121e-15	NA	yes
AT3G29260	0.1	0.1	0.1	1.56	1.51	1.24	0.1	1.24	3.63227	3.84465	2.33869e-08	2.03609e-07	NA	yes
AT3G29300	1.23	0.81	1.37	8.38	9.33	9.7	1.37	8.38	2.61277	2.93757	1.36411e-15	2.30234e-14	NA	yes
AT3G29385	0.1	0.1	0.06	3.11	8.89	4.46	0.1	3.11	4.95884	7.7702	6.68827e-09	6.21167e-08	NA	yes
AT3G29580	0.12	0.05	0.1	1.25	1.68	0.77	0.12	0.77	2.68182	4.27619	1.07296e-06	7.63567e-06	NA	yes
AT3G29970	0.04	0.1	0.14	2.2	1.82	5.1	0.14	1.82	3.70044	5.41012	3.06182e-05	0.000172941	NA	yes
AT3G30200	0.1	0.08	0.08	0.29	0.27	0.36	0.1	0.27	1.43296	1.55067	0.00308921	0.0113509	NA	yes
AT3G30300	23.39	28.75	27.6	64.81	61.02	69.7	28.75	61.02	1.08572	1.28799	3.16126e-22	8.4637e-21	NA	NA
AT3G30460	0.77	0.85	0.65	1.94	5.02	2.46	0.85	1.94	1.19052	1.98035	0.0102087	0.0325609	NA	yes
AT3G30775	7.37	4.68	25.02	42.21	48.59	39.35	25.02	39.35	0.653282	1.83913	1.27137e-05	7.64498e-05	EARLY RESPONSIVE TO DEHYDRATION 5 (ERD5)	NA
AT3G30778	0.1	0.1	0.1	9.47	12.81	7.25	0.1	7.25	6.17991	6.62108	1.79934e-07	1.40845e-06	NA	NA
AT3G36659	0.1	0.1	0.1	0.74	0.66	0.93	0.1	0.66	2.72247	2.9573	0.0015335	0.00610193	NA	yes
AT3G43270	0.9	2.09	1.34	6.41	7.48	5.03	2.09	5.03	1.26706	2.08856	7.22338e-23	2.00261e-21	NA	yes
AT3G43800	16.28	20.08	18.96	33.74	35.9	52.56	20.08	33.74	0.748701	1.15356	0.00350268	0.0126909	GLUTATHIONE S-TRANSFERASE TAU 27 (GSTU27)	NA
AT3G43980	40.73	58.74	53	128.41	134.46	147.95	58.74	128.41	1.12834	1.17936	1.70491e-17	3.28797e-16	NA	NA
AT3G44070	0.1	0.1	0.1	29.21	25.81	23.5	0.1	23.5	7.87652	8.03195	6.3483e-103	1.43596e-100	NA	NA
AT3G44290	0.1	0.08	0.07	6.24	7.62	4.87	0.1	4.87	5.60585	6.1947	3.36872e-54	3.23544e-52	NAC DOMAIN CONTAINING PROTEIN 60 (NAC060)	yes
AT3G44300	16.58	28.37	23.2	71.64	110.33	67.26	28.37	67.26	1.24538	1.68463	5.50233e-34	2.59596e-32	NITRILASE 2 (NIT2)	yes
AT3G44320	4.27	5.68	4.77	14	10.14	12.02	5.68	10.14	0.836095	1.04135	3.06284e-09	2.93933e-08	NITRILASE 3 (NIT3)	yes
AT3G44460	0.1	0.1	0.1	5.92	12.68	6.1	0.1	5.92	5.88753	6.3634	8.6226e-19	1.83225e-17	(DPBF2)	yes
AT3G44770	0.76	0.88	0.59	2.47	2.51	2.12	0.88	2.12	1.26849	1.40988	5.84968e-06	3.72089e-05	NA	yes
AT3G44790	0.26	0.65	0.51	2.48	2.3	1.73	0.65	1.73	1.41226	2.21176	6.79353e-07	4.95551e-06	NA	yes
AT3G44800	0.38	0.82	0.73	2.23	2.19	1.96	0.82	1.96	1.25716	1.57781	1.82618e-06	1.25316e-05	NA	NA
AT3G44830	0.1	0.1	0.1	0.7	0.89	0.68	0.1	0.68	2.76553	2.91966	8.9286e-15	1.40689e-13	NA	yes
AT3G45000	0.05	0.26	0.23	1.6	1.3	0.88	0.26	0.88	1.75899	2.75651	0.000236242	0.00114585	(VPS24-2)	yes
AT3G45310	11.84	13.69	12.13	86.1	86.59	60.4	13.69	60.4	2.14143	2.43389	4.2216e-47	3.16332e-45	NA	NA
AT3G45390	0.53	0.26	0.5	3.84	4.42	3.05	0.53	3.05	2.52474	3.14895	7.29386e-21	1.79586e-19	NA	NA
AT3G45440	0.22	0.66	0.57	8.25	12.51	7.82	0.66	7.82	3.56663	4.35288	1.41857e-49	1.17985e-47	NA	NA
AT3G45530	0.03	0.03	0.1	0.91	0.99	1.01	0.1	0.91	3.18587	5.32797	7.38903e-10	7.53631e-09	NA	yes
AT3G46110	1.05	1.43	1.49	11.59	9.08	12.07	1.49	9.08	2.60738	3.04926	5.39393e-14	8.02392e-13	NA	NA
AT3G46150	0.57	0.99	0.35	3.5	2.42	1.65	0.99	1.65	0.736966	1.84229	0.00392201	0.0140421	NA	NA
AT3G46230	0.09	0.2	0.49	3.13	2.78	1.93	0.49	1.93	1.97775	3.24703	1.25207e-05	7.53266e-05	HEAT SHOCK PROTEIN 17-4 (HSP17-4)	NA
AT3G46500	0.1	0.03	0.06	0.44	0.61	0.43	0.1	0.43	2.10434	3.95639	8.63133e-05	0.000453351	NA	yes
AT3G46770	0.67	0.83	0.34	12.45	13.46	13.04	0.83	12.45	3.90689	4.16388	1.54091e-48	1.22278e-46	NA	NA
AT3G47030	0.1	0.14	0.15	1.16	2	0.94	0.15	0.94	2.6477	3.64443	1.94661e-06	1.3309e-05	NA	yes
AT3G47200	0.1	0.09	0.1	0.78	0.66	0.34	0.1	0.34	1.76553	3.20597	0.0010471	0.00436016	NA	yes
AT3G47690	6.26	8.65	5.67	16.24	18.92	17.65	8.65	16.24	0.90878	1.23168	1.40708e-08	1.25527e-07	MICROTUBULE END BINDING PROTEIN EB1A (EB1A)	NA
AT3G47720	0.05	0.1	0.2	2.91	5.78	13.63	0.2	2.91	3.86295	6.47251	0.00165788	0.00655218	SIMILAR TO RCD ONE 4 (SRO4)	yes
AT3G47950	0.51	0.78	0.6	4.8	6.03	5.3	0.78	4.8	2.62149	3.05914	5.75234e-42	3.71264e-40	H(+)-ATPASE 4 (HA4)	yes
AT3G48170	19.85	31.27	26.53	52.82	48.71	52.77	31.27	48.71	0.639439	0.867962	9.86586e-11	1.10753e-09	ALDEHYDE DEHYDROGENASE 10A9 (ALDH10A9)	NA
AT3G48185	21.56	27.97	28.46	62.06	64.51	75.44	28.46	62.06	1.12473	1.11158	3.54043e-11	4.13158e-10	NA	yes
AT3G48270	0.1	0.05	0.04	2.4	1.14	1.43	0.1	1.14	3.51096	5.74739	2.70742e-06	1.81016e-05	CYTOCHROME P450, FAMILY 71, SUBFAMILY A, POLYPEPTIDE 26 (CYP71A26)	yes
AT3G48280	0.94	1.29	0.76	3.28	4.11	2.83	1.29	2.83	1.13343	1.5534	1.55248e-06	1.07726e-05	CYTOCHROME P450, FAMILY 71, SUBFAMILY A, POLYPEPTIDE 25 (CYP71A25)	yes
AT3G48310	0.16	0.26	0.29	6.26	4.48	5.3	0.29	4.48	3.94937	4.46799	3.16269e-25	9.83889e-24	CYTOCHROME P450, FAMILY 71, SUBFAMILY A, POLYPEPTIDE 22 (CYP71A22)	yes
AT3G48510	0.94	2.64	3.15	18.4	65.63	22.19	3.15	18.4	2.54628	3.7253	0.00506543	0.0175875	NA	yes
AT3G48660	6.3	8.92	6.15	14.67	15.27	17.43	8.92	14.67	0.717753	0.925074	0.000686764	0.00299221	NA	NA
AT3G48700	1.84	2	2.61	11.91	8.41	9.91	2.61	8.41	1.68806	2.20413	1.47941e-16	2.6721e-15	CARBOXYESTERASE 13 (CXE13)	yes
AT3G48980	5.01	5.55	4.22	11.67	15.68	11.29	5.55	11.29	1.02449	1.27474	1.29362e-13	1.87482e-12	NA	NA
AT3G48990	14.62	27.95	27.97	52.09	54.79	78.46	27.97	52.09	0.897126	1.20701	0.00626819	0.0212032	ACYL-ACTIVATING ENZYME 3 (AAE3)	NA
AT3G49020	0.05	0.1	0.1	0.36	0.35	0.35	0.1	0.35	1.80735	4.41647	0.00206942	0.00796536	NA	yes
AT3G49250	6.14	8.68	9.19	18.04	18.9	16.69	9.19	16.69	0.860847	0.985574	6.01249e-10	6.18708e-09	DEFECTIVE IN MERISTEM SILENCING 3 (DMS3)	NA
AT3G49270	0.1	0.1	0.1	11.71	14.06	10.65	0.1	10.65	6.73471	6.92362	7.80908e-48	6.05779e-46	NA	yes
AT3G49450	0.1	0.1	0.07	1.61	2.67	1.79	0.1	1.61	4.00899	6.7066	1.45701e-13	2.09905e-12	NA	yes
AT3G49770	0.1	0.1	0.1	15.19	13.22	11.34	0.1	11.34	6.82528	7.04985	1.81776e-38	1.01138e-36	NA	yes
AT3G50060	9.62	11.34	14.42	43.74	57.03	47.14	14.42	43.74	1.60088	1.73107	9.60232e-26	3.04594e-24	MYB DOMAIN PROTEIN 77 (MYB77)	NA
AT3G50230	0.82	0.75	0.49	17.35	14.31	12.34	0.82	12.34	3.91157	4.33806	9.73592e-85	1.84093e-82	NA	yes
AT3G50330	0.1	0.06	0.08	4.12	2.62	5.73	0.1	2.62	4.71149	6.44209	4.87893e-11	5.63571e-10	HECATE 2 (HEC2)	yes
AT3G50980	0.14	0.3	0.1	96.17	101.58	50.76	0.3	50.76	7.40259	8.9556	1.0937e-50	9.48776e-49	DEHYDRIN XERO 1 (XERO1)	yes
AT3G51060	2.47	3.6	3.03	9.47	9.75	12.54	3.6	9.47	1.39537	1.44535	0.00286301	0.0106099	STYLISH 1 (STY1)	yes
AT3G51200	0.1	0.1	0.1	2.04	1.83	2.65	0.1	1.83	4.19377	4.44184	0.000259131	0.00124736	NA	yes
AT3G51400	0.52	1.89	0.84	7.28	6.89	7.21	1.89	6.89	1.86612	2.74861	1.29486e-16	2.34752e-15	NA	yes
AT3G51410	0.74	1.75	0.69	19.97	14.93	10.59	1.75	10.59	2.59728	3.44263	1.27744e-31	5.4147e-30	NA	NA
AT3G51430	7.4	11.24	11.37	31.1	32.13	34.02	11.37	31.1	1.45168	1.43646	4.79356e-19	1.04615e-17	YELLOW-LEAF-SPECIFIC GENE 2 (YLS2)	NA
AT3G51600	83.88	141.81	125.31	335.18	259.95	385.88	141.81	259.95	0.874275	1.4881	2.45993e-15	4.05295e-14	LIPID TRANSFER PROTEIN 5 (LTP5)	yes
AT3G51750	0.54	0.66	0.27	10.04	8	3.64	0.66	3.64	2.4634	3.61783	2.7786e-06	1.85518e-05	NA	yes
AT3G51810	1.38	2.26	1.11	1224.74	1488.99	817.04	2.26	817.04	8.49794	9.52272	3.13608e-53	2.91932e-51	LATE EMBRYOGENESIS ABUNDANT 1 (EM1)	yes
AT3G51860	1.33	1.89	1.68	11.99	18.02	16.04	1.89	11.99	2.66537	3.10422	1.57453e-32	6.94139e-31	CATION EXCHANGER 3 (CAX3)	yes
AT3G51890	3.81	5.12	4.02	9.03	14.96	14.87	5.12	9.03	0.818582	1.57486	3.96243e-11	4.60186e-10	NA	NA
AT3G52180	34.93	37.51	34.58	73.85	84.46	74.9	37.51	73.85	0.977323	0.994064	2.09316e-14	3.20436e-13	STARCH-EXCESS 4 (SEX4)	NA
AT3G52670	1.21	1.72	1.94	4.25	3.65	3.8	1.94	3.65	0.91184	1.46503	2.52776e-06	1.69801e-05	NA	NA
AT3G53040	0.03	0.04	0.19	72.13	49.1	37.08	0.19	37.08	7.6085	9.41494	3.38841e-34	1.60803e-32	NA	yes
AT3G53210	3.05	3.98	2.94	24.32	23.11	16.06	3.98	16.06	2.01263	2.2392	1.39761e-32	6.18399e-31	NA	NA
AT3G54320	3.06	3.58	3.57	11.21	17.48	14.52	3.58	11.21	1.64675	2.08307	1.0259e-08	9.33098e-08	WRINKLED 1 (WRI1)	yes
AT3G54340	1.23	0.9	0.06	77.47	79.83	64.02	1.23	64.02	5.70179	6.25584	9.86872e-159	5.55472e-156	APETALA 3 (AP3)	yes
AT3G54366	28.64	35.54	34.15	83.94	111.98	83.2	35.54	83.2	1.22714	1.36514	9.46087e-20	2.16633e-18	NA	NA
AT3G54410	0.65	0.93	0.2	1.9	2.87	2.91	0.93	1.9	1.0307	2.03457	0.00013298	0.000675448	NA	yes
AT3G54430	9.55	15.51	14.04	37.29	34.04	49.3	15.51	34.04	1.13403	1.6108	1.26052e-16	2.2887e-15	SHI-RELATED SEQUENCE 6 (SRS6)	NA
AT3G54510	0.02	0.1	0.03	1.2	1.51	1.07	0.1	1.07	3.41954	6.33416	2.39598e-21	6.0406e-20	NA	yes
AT3G54770	0.04	0.1	0.1	1.26	2.57	1.74	0.1	1.26	3.65535	6.95825	8.00513e-19	1.70703e-17	NA	yes
AT3G54820	29.48	45.62	36.72	100.06	95.58	136.28	45.62	95.58	1.06704	1.57538	7.44036e-21	1.83007e-19	PLASMA MEMBRANE INTRINSIC PROTEIN 2-5 (PIP2-5)	yes
AT3G54830	0.29	0.34	0.79	2.41	4.05	3.12	0.79	2.41	1.60911	2.73011	1.97373e-09	1.92855e-08	NA	NA
AT3G54940	0.32	0.77	0.37	478.29	331.12	232.94	0.77	232.94	8.24088	9.44953	7.58692e-108	1.83626e-105	NA	yes
AT3G55120	14.13	17.04	10.98	40.02	45.72	59.19	17.04	40.02	1.2318	1.74576	5.47856e-09	5.13347e-08	TRANSPARENT TESTA 5 (TT5)	yes
AT3G55780	0.37	0.62	0.59	4.41	3.05	1.75	0.62	1.75	1.49701	2.06191	1.06312e-06	7.57452e-06	NA	NA
AT3G56070	78.93	88.79	64.03	152.28	148.93	146.35	88.79	146.35	0.720954	0.725595	4.48915e-07	3.35342e-06	ROTAMASE CYCLOPHILIN 2 (ROC2)	NA
AT3G56220	1.92	1.29	1.22	6.97	3.25	5.79	1.92	3.25	0.759333	1.6243	0.000180706	0.000897521	NA	yes
AT3G56350	0.1	0.04	0.04	9.13	5.96	7.8	0.1	5.96	5.89724	8.31624	3.20623e-32	1.38325e-30	NA	yes
AT3G56880	34.74	53.9	64.96	99.21	193.62	98.98	64.96	98.98	0.607585	1.13923	4.02311e-05	0.000223124	NA	NA
AT3G57020	2.61	2.13	2.07	14.81	13.3	8.26	2.61	8.26	1.66209	2.38083	1.13461e-10	1.26783e-09	NA	NA
AT3G57380	0.57	0.49	0.57	2.83	4.39	2.7	0.57	2.7	2.24393	2.44601	1.61502e-11	1.94759e-10	NA	NA
AT3G58060	0.1	0.1	0.1	1.01	2.03	1.1	0.1	1.01	3.33628	3.7866	1.2871e-14	1.99819e-13	NA	yes
AT3G58200	3.72	3.64	2	7.02	13.95	8.29	3.72	7.02	0.916168	1.59955	1.03362e-06	7.37301e-06	NA	NA
AT3G58210	0.04	0.1	0.04	8.45	8.93	6.8	0.1	6.8	6.08746	7.9805	1.37875e-61	1.61208e-59	NA	yes
AT3G58270	2.35	3.06	2.27	7.21	5.7	7.85	3.06	5.7	0.89743	1.41741	1.93371e-10	2.09685e-09	NA	yes
AT3G58430	1.59	2.31	2.47	3.88	4.43	4.22	2.47	3.88	0.651546	0.737781	0.00117521	0.00483569	NA	NA
AT3G58450	0.1	0.05	0.1	100.25	106.35	51.55	0.1	51.55	9.00983	12.2258	1.12572e-27	3.97168e-26	NA	yes
AT3G58740	0.13	0.33	0.25	0.86	1.43	0.65	0.33	0.65	0.977974	2.11629	5.70861e-05	0.000308337	CITRATE SYNTHASE 1 (CSY1)	yes
AT3G58780	1.43	2.12	1.5	8.06	11.61	11.66	2.12	8.06	1.92672	2.42049	4.39606e-27	1.51133e-25	SHATTERPROOF 1 (SHP1)	yes
AT3G58850	12.36	13.09	13.26	28.85	26.84	32.17	13.26	26.84	1.0173	0.967592	2.81158e-06	1.87617e-05	PHY RAPIDLY REGULATED 2 (PAR2)	NA
AT3G59140	3.76	4.64	2.86	12.19	13.82	11.75	4.64	11.75	1.34046	1.59516	8.76065e-21	2.1396e-19	ATP-BINDING CASSETTE C10 (ABCC10)	NA
AT3G59190	1.62	1.61	1.32	4.72	6.55	5.07	1.62	4.72	1.54279	1.7627	1.47572e-13	2.12347e-12	NA	yes
AT3G59530	2.59	3.06	3.36	28.02	43.53	33.86	3.36	28.02	3.05992	3.38982	6.22657e-22	1.62921e-20	LESS ADHERENT POLLEN 3 (LAP3)	NA
AT3G59845	0.1	0.04	0.1	0.59	0.65	0.25	0.1	0.25	1.32193	5.40024	6.86105e-05	0.000365364	NA	yes
AT3G60140	0.02	0.02	0.02	3.16	6.22	5.07	0.02	3.16	7.30378	7.98652	7.42139e-27	2.51921e-25	DARK INDUCIBLE 2 (DIN2)	yes
AT3G60450	16.03	16.55	13.41	26.83	31.05	28.85	16.55	26.83	0.697016	0.786899	1.39083e-06	9.73178e-06	NA	NA
AT3G60520	21	32.1	25.74	65.84	68.21	67.54	32.1	65.84	1.03639	1.37618	7.50091e-20	1.72407e-18	NA	yes
AT3G60730	0.19	0.27	0.18	4.4	7.01	4.95	0.27	4.4	4.02647	4.47753	5.99253e-40	3.56357e-38	NA	yes
AT3G60870	0.09	0.09	0.16	0.87	1.28	0.92	0.16	0.87	2.44294	3.12319	0.00201305	0.00777685	AT-HOOK MOTIF NUCLEAR-LOCALIZED PROTEIN 18 (AHL18)	yes
AT3G60890	21.13	21.76	10.11	45.84	46.43	46.9	21.76	45.84	1.07493	1.31237	3.18075e-11	3.74982e-10	LITTLE ZIPPER 2 (ZPR2)	NA
AT3G61070	9.58	11.99	11.53	30.04	29.85	28.07	11.99	28.07	1.2272	1.31634	2.48711e-19	5.5685e-18	PEROXIN 11E (PEX11E)	NA
AT3G61090	0.28	0.45	0.39	2.95	3.99	1.98	0.45	1.98	2.1375	2.96551	1.90256e-06	1.30225e-05	NA	NA
AT3G61250	13.03	17.86	17.14	36.1	34.19	48.56	17.86	34.19	0.936842	1.07726	3.92744e-08	3.32247e-07	MYB DOMAIN PROTEIN 17 (MYB17)	NA
AT3G61300	0.1	0.07	0.08	0.22	0.6	0.38	0.1	0.22	1.1375	3.07058	0.0022258	0.00849164	NA	NA
AT3G61340	0.1	0.1	0.04	3.46	2.21	2.69	0.1	2.21	4.46597	7.29355	5.1094e-20	1.18678e-18	NA	yes
AT3G61490	11.43	13	8.76	42.66	28.48	23.99	13	23.99	0.883922	1.07391	8.80306e-09	8.07047e-08	NA	NA
AT3G61530	5.25	6.04	5.77	13.11	14.46	12.6	6.04	12.6	1.0608	1.1074	4.25554e-10	4.43187e-09	(PANB2)	NA
AT3G61560	5.96	4.58	5.71	12.38	12.04	12.43	5.96	12.04	1.01445	1.06761	7.68823e-10	7.82828e-09	NA	NA
AT3G61660	0.34	0.38	0.35	5.28	3.55	5.75	0.38	3.55	3.22375	3.73734	1.35176e-07	1.07434e-06	NA	yes
AT3G61680	0.5	0.75	0.7	5.93	11.71	5.14	0.75	5.14	2.77681	3.63399	4.37974e-05	0.00024097	NA	NA
AT3G61760	0.61	1.08	0.96	2.24	2.23	1.82	1.08	1.82	0.752907	1.23831	6.41467e-06	4.05999e-05	DYNAMIN-LIKE 1B (DL1B)	NA
AT3G61898	10.44	10.2	10.36	31.56	27.04	35.93	10.44	27.04	1.37297	1.59699	1.06412e-06	7.57945e-06	NA	yes
AT3G61990	8.24	8.71	8.07	120.08	87.84	73.31	8.71	73.31	3.07327	3.45544	4.42458e-114	1.18987e-111	O-MTASE FAMILY 3 PROTEIN (OMTF3)	NA
AT3G62340	0.1	0.1	0.1	0.48	0.25	0.23	0.1	0.23	1.20163	1.67807	0.000866694	0.00368463	(WRKY68)	yes
AT3G62430	0.61	0.89	0.57	2.55	3.94	1.81	0.89	1.81	1.02411	1.77062	1.10805e-05	6.73484e-05	NA	NA
AT3G62460	20.38	23.46	26.32	69.25	69.24	75.46	26.32	69.24	1.39545	1.34627	7.85413e-19	1.68076e-17	NA	yes
AT3G62570	2.24	1.72	2.64	10.56	10.22	8.36	2.64	8.36	1.66297	2.00987	1.44417e-17	2.81427e-16	NA	yes
AT3G62610	0.24	0.14	0.17	1.48	4.22	1.77	0.24	1.48	2.62449	3.64024	0.000240726	0.00116549	MYB DOMAIN PROTEIN 11 (MYB11)	yes
AT3G62760	0.1	0.1	0.1	4.8	6.59	3.76	0.1	3.76	5.23266	5.65821	1.16833e-17	2.28964e-16	(ATGSTF13)	yes
AT3G62890	2.28	3.11	1.9	6.63	5.46	5.52	3.11	5.46	0.811986	1.13635	1.61795e-06	1.11947e-05	NA	NA
AT3G62920	5.61	8.52	5.61	28.42	25.48	16.32	8.52	16.32	0.937716	1.39839	1.39276e-09	1.38436e-08	NA	NA
AT3G63040	0.11	0.13	0.1	58.06	118.38	91	0.13	58.06	8.80289	10.229	1.32613e-35	6.60419e-34	NA	yes
AT4G00160	0.1	0.1	0.03	1.58	1.07	1.35	0.1	1.07	3.41954	6.96246	4.60024e-16	8.02737e-15	NA	yes
AT4G00250	2.23	2.17	1.83	23.72	18.08	18.09	2.23	18.08	3.01928	3.25574	3.1754e-47	2.39421e-45	NA	yes
AT4G00260	0.95	1.07	0.89	3.78	3.7	3.06	1.07	3.06	1.51592	1.82275	1.83786e-09	1.80526e-08	MATERNAL EFFECT EMBRYO ARREST 45 (MEE45)	yes
AT4G00310	6.5	8.28	6.19	19.91	20.52	16.72	8.28	16.72	1.01387	1.42964	1.9515e-16	3.49093e-15	EMBRYO SAC DEVELOPMENT ARREST 8 (EDA8)	yes
AT4G00380	6.78	9.69	9.11	30.03	39.8	32.2	9.69	30.03	1.63184	1.69284	2.66227e-20	6.28634e-19	FACTOR OF DNA METHYLATION 2 (FDM2)	yes
AT4G00390	0.34	0.13	0.05	21.45	17.81	25.07	0.34	17.81	5.71101	6.55564	9.68764e-55	9.5313e-53	NA	yes
AT4G00680	0.24	0.32	0.59	2.07	1.66	0.9	0.59	0.9	0.60921	1.82442	0.00331114	0.0120746	ACTIN DEPOLYMERIZING FACTOR 8 (ADF8)	NA
AT4G00820	18.77	16.12	13.59	30.5	48.11	36.33	18.77	30.5	0.700381	0.92663	3.8982e-10	4.0808e-09	IQ-DOMAIN 17 (iqd17)	NA
AT4G00850	4.37	5.73	6.33	11.74	10.63	10.7	6.33	10.63	0.747864	0.989874	2.01577e-07	1.57227e-06	GRF1-INTERACTING FACTOR 3 (GIF3)	NA
AT4G00893	0.09	0.1	0.08	0.74	0.45	0.5	0.1	0.45	2.16993	3.29997	0.000312447	0.00147439	NA	yes
AT4G00940	4.96	6.31	3.27	13.67	11.28	11.78	6.31	11.28	0.838055	1.37629	3.33125e-11	3.90253e-10	NA	yes
AT4G00975	0.33	0.33	0.56	1.44	1.47	1.29	0.56	1.29	1.20387	1.7036	0.00247807	0.0093407	NA	NA
AT4G01360	0.12	0.11	0.18	1.27	1.25	1.68	0.18	1.25	2.79586	3.16073	3.87388e-07	2.91813e-06	BYPASS 3 (BPS3)	yes
AT4G01500	0.19	0.19	0.07	2.5	3.79	3.18	0.19	2.5	3.71786	4.08763	1.10273e-16	2.01126e-15	NGATHA4 (NGA4)	yes
AT4G01610	40.84	53.47	49.3	141.74	126.78	124.35	53.47	124.35	1.2176	1.28016	1.58524e-22	4.31581e-21	NA	NA
AT4G01780	1.8	2	2.03	4.17	5.2	5.63	2.03	4.17	1.03857	1.03725	3.88673e-05	0.000216154	NA	NA
AT4G01895	6.26	8.29	2.94	13.1	19.04	16.26	8.29	13.1	0.660123	1.55743	1.1567e-07	9.2701e-07	NA	NA
AT4G01900	33.8	37.06	31.42	92.2	135.9	94.26	37.06	92.2	1.3149	1.69892	3.25613e-11	3.82563e-10	GLNB1 HOMOLOG (GLB1)	NA
AT4G01920	0.79	0.91	0.8	4.02	4.94	3.88	0.91	3.88	2.09212	2.28209	2.1578e-16	3.85142e-15	NA	NA
AT4G01930	0.09	0.29	0.18	2.31	2	1.35	0.29	1.35	2.21883	3.4645	2.71029e-12	3.50225e-11	NA	yes
AT4G02100	4.3	7.17	6.35	13.35	13.73	14.15	7.17	13.35	0.896795	1.19704	3.1729e-12	4.07863e-11	NA	NA
AT4G02280	4.61	7.77	7.88	48.09	37.9	43.35	7.88	37.9	2.26593	2.77166	7.68449e-81	1.31906e-78	SUCROSE SYNTHASE 3 (SUS3)	yes
AT4G02330	1.79	2.4	4.76	7.97	7.32	8.62	4.76	7.32	0.620882	1.29654	0.00122916	0.00503033	(ATPMEPCRB)	yes
AT4G02380	12.5	34.27	39.19	620.57	910.78	1375.62	39.19	620.57	3.98504	5.09258	5.7688e-10	5.9439e-09	SENESCENCE-ASSOCIATED GENE 21 (SAG21)	NA
AT4G02690	0.12	0.2	0.32	4.33	5.51	2.46	0.32	2.46	2.94251	4.02498	1.48479e-09	1.4728e-08	NA	yes
AT4G02700	3.26	5.09	2.85	18.39	17.15	14.98	5.09	14.98	1.5573	2.19026	1.62861e-37	8.7014e-36	SULFATE TRANSPORTER 3-2 (SULTR3-2)	yes
AT4G02733	0.05	0.05	0.1	4.68	3.85	4.7	0.1	3.85	5.26679	6.95179	2.5141e-30	9.99159e-29	NA	yes
AT4G02780	0.26	0.28	0.31	0.92	1.5	1.42	0.31	0.92	1.56937	1.84733	8.85971e-10	8.94956e-09	GA REQUIRING 1 (GA1)	yes
AT4G03050	0.05	0.12	0.11	32.82	62.61	39.4	0.12	32.82	8.0954	8.72347	3.89335e-35	1.91916e-33	(AOP3)	yes
AT4G03210	286.92	357.98	458.78	722.95	776.71	1204.84	458.78	722.95	0.656093	1.27198	0.00744363	0.0246589	XYLOGLUCAN ENDOTRANSGLUCOSYLASE/HYDROLASE 9 (XTH9)	NA
AT4G03320	1.08	1.99	1.46	5.46	3.84	4.34	1.99	3.84	0.948338	1.58188	9.00876e-08	7.28497e-07	TRANSLOCON AT THE INNER ENVELOPE MEMBRANE OF CHLOROPLASTS 20-IV (tic20-IV)	NA
AT4G04745	0.56	0.15	0.35	1.52	1.8	4.09	0.56	1.52	1.44057	2.64318	0.000614646	0.00271267	NA	NA
AT4G04870	6.94	7.62	5.13	22.93	19.96	12.19	7.62	12.19	0.677835	1.4695	2.72187e-10	2.90593e-09	CARDIOLIPIN SYNTHASE (CLS)	NA
AT4G04957	0.1	0.1	0.1	0.98	0.46	0.51	0.1	0.46	2.20163	2.70044	0.0125027	0.0387209	NA	NA
AT4G05020	0.91	1.39	1.51	4.22	4.2	3.65	1.51	3.65	1.27335	1.67544	1.32668e-14	2.05567e-13	NAD(P)H DEHYDROGENASE B2 (NDB2)	NA
AT4G05390	17.87	22.69	17.93	39.94	45.91	46.37	22.69	39.94	0.815778	1.19302	5.5865e-14	8.30529e-13	ROOT FNR 1 (RFNR1)	NA
AT4G05470	0.1	0.1	0.1	9.09	8.56	8.35	0.1	8.35	6.3837	6.43741	3.82658e-67	4.90025e-65	NA	yes
AT4G05475	0.1	0.1	0.1	3.48	3.43	3.23	0.1	3.23	5.01346	5.07895	2.49346e-37	1.32345e-35	NA	NA
AT4G05490	0.1	0.06	0.1	8.34	8.26	8.44	0.1	8.26	6.36807	8.82399	3.73105e-47	2.80443e-45	NA	yes
AT4G06744	6.5	5.65	6.15	23.73	22.98	19.88	6.5	19.88	1.61281	1.73553	2.25997e-19	5.07875e-18	NA	yes
AT4G07670	0.81	1.03	0.51	3.03	2.77	2.31	1.03	2.31	1.16525	1.55654	6.60488e-05	0.000352809	NA	NA
AT4G07940	0.61	0.26	0.17	2.17	2.29	1.42	0.61	1.42	1.21901	2.48724	6.37817e-07	4.66236e-06	NA	yes
AT4G07960	2.31	2.31	2.75	5.11	5.41	4.8	2.75	4.8	0.803603	1.10443	3.21502e-08	2.74958e-07	CELLULOSE-SYNTHASE-LIKE C12 (CSLC12)	NA
AT4G08150	22.01	26.59	27.97	56.04	44.73	53.61	27.97	44.73	0.677363	0.813121	8.48788e-10	8.59189e-09	KNOTTED-LIKE FROM ARABIDOPSIS THALIANA (KNAT1)	yes
AT4G08590	2.08	2.56	2.51	6.67	5.95	5.48	2.56	5.48	1.09803	1.16249	1.44648e-08	1.28899e-07	ORTHRUS-LIKE (ORTHL)	yes
AT4G08868	0.1	0.3	0.1	2.4	1.96	2.22	0.3	1.96	2.70782	4.5964	6.20315e-05	0.000333115	NA	yes
AT4G08910	1.74	2.59	1.7	6.72	11.19	12.86	2.59	6.72	1.37551	2.063	6.36378e-08	5.22642e-07	NA	yes
AT4G09030	19.8	18.33	32.99	195.61	168.78	256.81	32.99	168.78	2.35504	2.99041	9.35316e-14	1.37363e-12	ARABINOGALACTAN PROTEIN 10 (AGP10)	yes
AT4G09600	0.1	0.09	0.1	18.95	14.31	35.79	0.1	14.31	7.16088	9.83979	2.18768e-13	3.0964e-12	GAST1 PROTEIN HOMOLOG 3 (GASA3)	yes
AT4G09610	0.1	0.1	0.08	3.41	1.09	1.95	0.1	1.09	3.44626	6.34644	1.41035e-05	8.42002e-05	GAST1 PROTEIN HOMOLOG 2 (GASA2)	yes
AT4G09960	0.01	0.1	0.03	3.58	3.75	4.52	0.1	3.58	5.16189	7.7876	5.03809e-74	7.71752e-72	SEEDSTICK (STK)	yes
AT4G10020	0.16	0.21	0.15	36.08	36.96	24.87	0.21	24.87	6.88787	7.5574	7.0013e-85	1.34486e-82	HYDROXYSTEROID DEHYDROGENASE 5 (HSD5)	yes
AT4G10040	6.85	7.19	6.76	17.81	16.8	17.36	7.19	16.8	1.2244	1.37534	1.16978e-13	1.70351e-12	CYTOCHROME C-2 (CYTC-2)	NA
AT4G10250	0.1	0.1	0.1	0.56	1.04	0.46	0.1	0.46	2.20163	2.77961	0.000369339	0.00171708	(ATHSP22-0)	NA
AT4G10260	0.05	0.1	0.1	2.34	3.82	3.78	0.1	2.34	4.54844	7.3008	7.50492e-21	1.84408e-19	NA	yes
AT4G10265	1	1.48	1.86	26.61	23.67	51.2	1.86	23.67	3.66969	4.5225	3.09439e-09	2.96725e-08	NA	yes
AT4G10270	5.38	11.97	21.98	137.76	138.29	205.38	21.98	137.76	2.64789	3.55989	5.32866e-38	2.91128e-36	NA	NA
AT4G10750	17.33	22.04	16.51	46.9	34.22	34.55	22.04	34.22	0.634716	1.04607	3.42758e-11	4.00762e-10	NA	yes
AT4G10845	0.78	1.16	1.22	2.05	2.93	2.42	1.22	2.05	0.748743	0.984249	0.0163727	0.0486937	NA	NA
AT4G10850	0.1	0.07	0.03	1.89	3.77	2.86	0.1	1.89	4.24031	6.35916	1.40804e-19	3.20591e-18	(SWEET7)	yes
AT4G11040	0.1	0.09	0.03	1.83	2.65	3.15	0.1	1.83	4.19377	5.95954	1.09254e-19	2.49696e-18	NA	yes
AT4G11310	2.29	2.23	1.96	6.88	6.23	6.2	2.29	6.2	1.43692	1.45535	1.82781e-09	1.79612e-08	NA	yes
AT4G11340	0.1	0.01	0.1	3.33	4.52	3.93	0.1	3.33	5.05745	9.61723	2.99957e-75	4.80785e-73	NA	yes
AT4G11350	0.38	0.82	0.54	8.07	8.42	7.95	0.82	7.95	3.27726	3.70045	1.04217e-47	8.05867e-46	NA	yes
AT4G11460	0.08	0.07	0.13	0.46	0.52	0.65	0.13	0.46	1.82312	2.38052	0.000734936	0.00318433	CYSTEINE-RICH RLK (RECEPTOR-LIKE PROTEIN KINASE) 30 (CRK30)	NA
AT4G11550	0.33	0.74	0.65	2.56	3.05	1.55	0.74	1.55	1.06667	1.88862	1.1257e-06	7.98044e-06	NA	yes
AT4G11600	69.93	101.28	90.01	225.69	200.18	240.95	101.28	200.18	0.982949	1.2244	7.80094e-21	1.91293e-19	GLUTATHIONE PEROXIDASE 6 (GPX6)	NA
AT4G11810	0.1	0.02	0.02	0.79	1.11	1.05	0.1	0.79	2.98185	6.48342	2.92844e-20	6.90715e-19	NA	yes
AT4G11910	0.53	0.61	0.27	3.78	6.15	3.48	0.61	3.48	2.51221	3.01666	2.73361e-11	3.23212e-10	NA	NA
AT4G12130	4.79	7.55	5.54	34.67	30.86	30.42	7.55	30.42	2.01047	2.21364	1.18344e-43	8.06839e-42	NA	NA
AT4G12340	22.68	26.78	30.24	58.96	46.29	46.32	30.24	46.29	0.614242	0.676569	3.94511e-06	2.57021e-05	NA	NA
AT4G12382	0.12	0.27	0.29	0.69	1.46	1.08	0.29	0.69	1.25054	2.01466	0.0146562	0.044335	NA	yes
AT4G12400	2.76	2.26	2.02	7.54	6.98	5.7	2.76	5.7	1.04629	1.07471	7.21635e-08	5.89263e-07	HOP3 (Hop3)	NA
AT4G12580	0.22	0.59	0.22	1.46	1.78	2.6	0.59	1.46	1.30718	2.55342	0.000686993	0.00299258	NA	NA
AT4G12680	3.08	4.95	3.82	22.64	22.99	12.92	4.95	12.92	1.38411	2.10828	1.26514e-06	8.91159e-06	NA	NA
AT4G12870	11.1	17.68	13.92	67.13	76.06	86.34	17.68	67.13	1.92484	2.43822	1.49351e-55	1.50615e-53	NA	NA
AT4G12960	0.06	0.1	0.06	1.31	1.74	0.54	0.1	0.54	2.43296	4.79433	6.12437e-05	0.000329323	GAMMA-INTERFERON-RESPONSIVE LYSOSOMAL THIOL REDUCTASE (GILT)	yes
AT4G13180	13.9	18.67	18.63	34.71	47.36	43.33	18.67	34.71	0.894629	1.03265	3.12782e-05	0.000176504	NA	NA
AT4G13960	0.1	0.1	0.1	0.91	1.91	1.43	0.1	0.91	3.18587	3.82443	5.22549e-12	6.60086e-11	NA	yes
AT4G13985	0.04	0.05	0.1	4.39	3.41	3.99	0.1	3.41	5.0917	7.01331	1.36534e-31	5.76709e-30	FBD-ASSOCIATED F-BOX PROTEIN (FBD1)	yes
AT4G14100	6.97	9.25	7.06	17.71	21.3	17.5	9.25	17.5	0.91983	1.021	1.24672e-09	1.24482e-08	NA	NA
AT4G14130	1.97	1.93	3.98	12.65	9.53	22.07	3.98	9.53	1.25971	2.17918	0.00042866	0.00196122	XYLOGLUCAN ENDOTRANSGLUCOSYLASE/HYDROLASE 15 (XTH15)	NA
AT4G14385	12.42	15.76	16.52	30.22	26.43	28.07	16.52	26.43	0.677963	0.648358	2.42817e-05	0.000139164	NA	NA
AT4G14430	26.27	40.67	31.12	70.36	86.91	83.01	40.67	70.36	0.79079	1.09406	1.56536e-12	2.07029e-11	INDOLE-3-BUTYRIC ACID RESPONSE 10 (IBR10)	NA
AT4G14615	18.23	29.5	20.21	58.36	58.04	53.11	29.5	53.11	0.848269	1.12717	2.10685e-14	3.22326e-13	NA	NA
AT4G14690	0.61	1.28	0.94	35.18	51.11	58.71	1.28	35.18	4.78054	5.43914	6.9535e-109	1.7173e-106	EARLY LIGHT-INDUCIBLE PROTEIN 2 (ELIP2)	yes
AT4G14695	0.71	0.79	0.5	18.56	26.19	19.86	0.79	18.56	4.5542	4.99342	7.0103e-26	2.24135e-24	NA	NA
AT4G14723	6.31	5.37	5.11	14.86	14.13	13.13	6.31	13.13	1.05716	1.12978	1.77221e-07	1.38856e-06	CHALLAH-LIKE 2 (CLL2)	NA
AT4G14740	8.66	8.72	7.37	15.18	21.39	16.55	8.72	15.18	0.799772	0.786385	1.19919e-07	9.5884e-07	NA	yes
AT4G14780	0.13	0.08	0.07	4.22	8.62	4.29	0.13	4.22	5.02066	5.89896	2.90118e-18	5.94055e-17	NA	NA
AT4G14980	0.1	0.07	0.32	4.53	7.37	8.38	0.32	4.53	3.82337	5.525	5.85655e-42	3.76985e-40	NA	yes
AT4G15260	2.34	4.4	4.25	10.14	11.71	9.85	4.4	9.85	1.16262	1.30575	4.33857e-10	4.51058e-09	NA	NA
AT4G15340	0.01	0.01	0.02	0.15	0.09	0.08	0.02	0.08	2	2.92177	0.00601968	0.0204651	PENTACYCLIC TRITERPENE SYNTHASE 1 (PEN1)	yes
AT4G15370	0.1	0.1	0.1	1.08	1.65	1.08	0.1	1.08	3.43296	3.66676	3.49748e-41	2.18733e-39	BARUOL SYNTHASE 1 (BARS1)	yes
AT4G15390	0.47	0.25	0.46	2.8	4.92	3.16	0.47	2.8	2.57469	3.05851	7.02687e-12	8.76656e-11	NA	yes
AT4G15396	0.17	0.22	0.05	0.62	0.61	0.34	0.22	0.34	0.628031	1.83663	0.00161805	0.00641365	CYTOCHROME P450, FAMILY 702, SUBFAMILY A, POLYPEPTIDE 6 (CYP702A6)	yes
AT4G15490	4.8	6.34	4.27	15.35	22.01	17.73	6.34	15.35	1.27568	1.65353	4.58791e-13	6.31993e-12	(UGT84A3)	yes
AT4G15780	25.24	45.78	35.17	76.69	80.08	82.71	45.78	76.69	0.744321	0.978518	7.81948e-13	1.06025e-11	VESICLE-ASSOCIATED MEMBRANE PROTEIN 724 (VAMP724)	NA
AT4G15910	73.46	144.17	100.87	813.68	898.93	1264.73	144.17	813.68	2.49669	3.0429	3.81035e-15	6.1894e-14	DROUGHT-INDUCED 21 (DI21)	NA
AT4G15960	0.78	1.07	1.05	5.17	5.07	3.62	1.07	3.62	1.75838	2.12977	5.29472e-13	7.26052e-12	NA	yes
AT4G16030	0.1	0.1	0.1	0.65	0.67	0.45	0.1	0.45	2.16993	2.56071	6.21816e-05	0.000333772	NA	yes
AT4G16160	0.38	0.6	0.68	162.23	157.09	131.94	0.68	131.94	7.60013	8.1417	3.00849e-308	1.21357e-304	(ATOEP16-2)	NA
AT4G16210	9.06	16.17	11.16	30.32	32.28	39.77	16.17	30.32	0.90695	1.49678	3.89236e-10	4.07822e-09	ENOYL-COA HYDRATASE/ISOMERASE A (ECHIA)	NA
AT4G16240	2.04	2.2	2.27	5.78	10.57	14.52	2.27	5.78	1.34838	2.05016	0.00202722	0.00782781	NA	NA
AT4G16447	9.93	11.67	9.68	54.81	51.01	53.14	11.67	51.01	2.12798	2.28148	5.7632e-34	2.70848e-32	NA	yes
AT4G16540	0.98	0.34	0.6	6.11	5.52	4.6	0.98	4.6	2.23078	2.75326	1.29973e-14	2.0152e-13	NA	yes
AT4G16550	0.04	0.02	0.03	1.61	2.34	1.89	0.04	1.61	5.33092	5.55665	2.9785e-40	1.80222e-38	NA	yes
AT4G16560	0.1	0.02	0.1	0.58	0.76	0.63	0.1	0.58	2.53605	6.87847	3.08474e-13	4.30564e-12	NA	yes
AT4G16563	0.95	0.71	2.41	10.84	13.48	18.7	2.41	10.84	2.16926	3.26683	1.04101e-11	1.27766e-10	NA	yes
AT4G16590	0.02	0.05	0.1	0.37	0.28	0.17	0.1	0.17	0.765535	3.39581	0.000672124	0.00293477	CELLULOSE SYNTHASE-LIKE A01 (CSLA01)	yes
AT4G16610	2.13	2.92	1.88	7.03	8.25	7.97	2.92	7.03	1.26756	1.46809	7.04424e-07	5.12911e-06	NA	NA
AT4G16690	0.81	2.49	1.33	23.66	24.19	23.63	2.49	23.63	3.2464	3.9905	7.87759e-75	1.23806e-72	METHYL ESTERASE 16 (MES16)	yes
AT4G16820	0.09	0.05	0.05	0.41	0.82	0.43	0.09	0.41	2.18763	2.85348	0.00599512	0.0203992	PHOSPHOLIPASE A I BETA 2 (PLA-I{beta]2)	yes
AT4G17260	10.93	18.56	18.76	33.43	46.89	64.14	18.76	33.43	0.833484	1.346	0.000102159	0.000528888	NA	NA
AT4G17550	9.69	8.08	12.71	44.55	45.76	32.27	12.71	32.27	1.34423	1.81226	3.59643e-31	1.48794e-29	GLYCEROL-3-PHOSPHATE PERMEASE 4 (G3Pp4)	NA
AT4G17670	3.73	5.87	6.24	43.89	49.93	56.03	6.24	43.89	2.81427	2.99871	2.73452e-61	3.1516e-59	NA	NA
AT4G17790	15.65	22.23	17.74	36.68	49.51	40.8	22.23	36.68	0.722486	0.976191	1.33771e-05	8.01401e-05	NA	NA
AT4G17800	0.88	1.59	1.08	8.04	7.54	4.85	1.59	4.85	1.60896	2.56308	7.00767e-19	1.50628e-17	NA	yes
AT4G17810	4.36	5.35	5.78	18.35	14.36	14.67	5.78	14.36	1.31291	1.79697	2.54188e-14	3.86925e-13	NA	yes
AT4G17940	26.62	43.99	45.03	87.86	147.16	83.29	45.03	83.29	0.887257	1.26531	3.01836e-12	3.88789e-11	NA	NA
AT4G17970	0.13	0.12	0.33	1.4	2.6	3.93	0.33	1.4	2.08489	3.53437	9.52552e-06	5.84846e-05	ALUMINUM-ACTIVATED, MALATE TRANSPORTER 12 (ALMT12)	yes
AT4G18020	15.9	22.43	22.57	41.67	54.8	49.05	22.57	41.67	0.884603	0.953374	5.49491e-13	7.5265e-12	(APRR2)	NA
AT4G18360	2.49	3.12	2.01	13.23	11.74	14.51	3.12	11.74	1.91181	2.35254	2.38532e-37	1.27163e-35	NA	NA
AT4G18650	0.1	0.1	0.1	5.06	7.64	2.08	0.1	2.08	4.37851	5.62254	5.15766e-08	4.28459e-07	NA	yes
AT4G18680	0.1	0.1	0.1	1.63	2.62	0.7	0.1	0.7	2.80735	5.59887	0.000198299	0.000975096	NA	yes
AT4G18900	0.14	0.52	0.64	4.85	4.09	4.51	0.64	4.09	2.67596	3.57959	3.4742e-32	1.49619e-30	NA	yes
AT4G18920	0.1	0.1	0.1	5.76	5.42	2.14	0.1	2.14	4.41954	5.47249	1.38773e-13	2.00282e-12	NA	yes
AT4G18960	0.16	0.06	0.03	17.62	19	18.55	0.16	17.62	6.783	7.61273	2.46036e-81	4.31508e-79	AGAMOUS (AG)	yes
AT4G19380	1.3	1.88	2.57	5.33	9.66	8.45	2.57	5.33	1.05237	1.79437	4.05211e-09	3.846e-08	NA	yes
AT4G19700	7.04	10.61	5.97	32.15	32.13	31.27	10.61	31.27	1.55935	1.90144	9.06663e-18	1.79134e-16	(RING)	yes
AT4G19980	0.1	0.1	0.1	1.85	2.42	3.46	0.1	1.85	4.20945	4.68743	5.19696e-07	3.83248e-06	NA	yes
AT4G20140	0.13	0.19	0.1	5.63	9.87	6.45	0.19	5.63	4.88906	5.44933	4.93452e-34	2.33262e-32	GASSHO1 (GSO1)	NA
AT4G20850	18.03	23.78	24.99	40.17	47.56	37.98	24.99	37.98	0.603889	0.852105	2.48884e-11	2.95862e-10	TRIPEPTIDYL PEPTIDASE II (TPP2)	NA
AT4G21020	0.41	0.8	0.39	379.22	389.71	256.19	0.8	256.19	8.323	9.10425	8.76938e-91	1.76871e-88	NA	yes
AT4G21320	2	4.01	3.22	11.76	12.34	11.76	4.01	11.76	1.55221	1.77623	3.35824e-16	5.90694e-15	HEAT-STRESS-ASSOCIATED 32 (HSA32)	NA
AT4G21480	1.04	1.98	1.34	4.01	4.53	3.45	1.98	3.45	0.801096	1.15619	9.84857e-05	0.000511843	SUGAR TRANSPORTER PROTEIN 12 (STP12)	yes
AT4G21590	0.74	0.83	0.78	26.5	29.26	22.82	0.83	22.82	4.78104	4.98515	2.65178e-130	9.43837e-128	ENDONUCLEASE 3 (ENDO3)	NA
AT4G21610	5.61	7.37	6.84	17.69	17.73	14.63	7.37	14.63	0.989193	1.15795	7.31974e-10	7.47618e-09	LSD ONE LIKE 2 (LOL2)	NA
AT4G21680	1.26	2.77	2.6	5.29	7.69	14.42	2.77	5.29	0.933382	1.8554	0.0109547	0.0345275	NITRATE TRANSPORTER 1-8 (NRT1-8)	NA
AT4G21860	53.29	58.09	54.35	97.67	113.04	114.69	58.09	97.67	0.749626	0.858254	1.85477e-10	2.01939e-09	METHIONINE SULFOXIDE REDUCTASE B 2 (MSRB2)	NA
AT4G22235	0.41	1.62	1.06	7.52	9.65	6.54	1.62	6.54	2.0133	3.08498	5.35654e-15	8.60281e-14	NA	yes
AT4G22390	1.01	1.23	1.71	16.92	14.07	15.1	1.71	14.07	3.04055	3.31252	4.81055e-50	4.07097e-48	NA	yes
AT4G22770	2.89	4.98	3.3	15.49	16.25	15.87	4.98	15.49	1.63712	2.09595	2.65002e-29	1.01165e-27	NA	NA
AT4G22850	6.28	6.14	5.47	11.8	15.27	13.28	6.28	11.8	0.90995	1.06093	1.22164e-09	1.22028e-08	NA	NA
AT4G23050	2.38	3.86	3.12	15.14	16.96	7.42	3.86	7.42	0.942818	1.90757	1.16971e-07	9.37122e-07	NA	NA
AT4G23070	0.23	0.34	0.66	1.89	2.31	3.5	0.66	1.89	1.51785	2.41011	4.7402e-06	3.05206e-05	RHOMBOID-LIKE PROTEIN 7 (RBL7)	NA
AT4G23590	0.1	0.1	0.1	0.57	0.28	0.4	0.1	0.28	1.48543	2.05889	1.74399e-06	1.19983e-05	NA	yes
AT4G24000	0.05	0.06	0.06	0.59	0.33	0.74	0.06	0.33	2.45943	3.19342	3.45677e-06	2.27163e-05	CELLULOSE SYNTHASE LIKE G2 (CSLG2)	yes
AT4G24026	0.14	0.63	0.17	1.33	1.95	2.56	0.63	1.33	1.078	2.92591	0.00130303	0.00529504	NA	yes
AT4G24040	0.16	0.17	0.28	0.89	1.83	1.51	0.28	0.89	1.66838	2.75173	1.36718e-07	1.08491e-06	TREHALASE 1 (TRE1)	NA
AT4G24110	1.57	2.08	7.25	78.02	83.83	126.86	7.25	78.02	3.42779	4.5716	8.40497e-18	1.66469e-16	NA	yes
AT4G24150	1.09	0.95	0.8	6.29	6.98	6.7	1.09	6.29	2.52873	2.76562	7.57248e-24	2.21082e-22	GROWTH-REGULATING FACTOR 8 (GRF8)	NA
AT4G24260	0.56	0.84	0.48	2.87	3.52	2.1	0.84	2.1	1.32193	2.0384	4.93748e-09	4.65894e-08	GLYCOSYL HYDROLASE 9A3 (GH9A3)	NA
AT4G24415	2.17	2.13	2.41	4.23	4.64	5.51	2.41	4.23	0.811625	1.09454	5.33381e-05	0.000289254	MICRORNA824A (MIR824A)	NA
AT4G24420	0.12	0.42	0.1	3.3	1.75	2.71	0.42	1.75	2.05889	3.91194	9.53694e-06	5.85398e-05	NA	yes
AT4G24480	0.47	0.99	0.62	12.89	13.58	4.7	0.99	4.7	2.24716	3.75159	2.05849e-08	1.80579e-07	NA	yes
AT4G25070	0.12	0.04	0.03	0.54	0.99	0.84	0.12	0.54	2.16993	3.5277	2.95486e-11	3.48861e-10	NA	NA
AT4G25110	0.16	0.25	0.24	0.82	1.2	1.02	0.25	0.82	1.7137	2.19895	4.1487e-06	2.69198e-05	METACASPASE 2 (MC2)	yes
AT4G25140	1.62	2.36	1.95	1424.81	2187.5	2076.35	2.36	1424.81	9.23777	9.94559	7.05897e-150	3.28554e-147	OLEOSIN 1 (OLEO1)	yes
AT4G25410	0.76	0.69	0.65	5.29	7.63	4.27	0.76	4.27	2.49016	2.87924	2.65481e-17	5.05144e-16	NA	yes
AT4G25580	0.1	0.06	0.1	48.61	38.36	18.42	0.1	18.42	7.52513	11.0106	1.57367e-31	6.61243e-30	NA	yes
AT4G25780	0.99	1.32	1.15	3.9	2.18	2.14	1.32	2.14	0.697073	1.2272	0.00513457	0.0177938	NA	yes
AT4G25800	0.97	0.97	0.88	1.68	2.65	1.97	0.97	1.68	0.792405	1.11506	7.22182e-05	0.000383563	NA	NA
AT4G25850	0.15	0.26	0.17	0.83	1.36	1.86	0.26	0.83	1.6746	2.81756	3.66748e-06	2.40098e-05	OSBP(OXYSTEROL BINDING PROTEIN)-RELATED PROTEIN 4B (ORP4B)	yes
AT4G25980	1.02	1.94	1.21	5.42	10.27	6.83	1.94	5.42	1.48224	2.41586	9.8628e-12	1.21481e-10	NA	NA
AT4G26460	0.1	0.1	0.1	0.55	1.78	1.35	0.1	0.55	2.45943	3.61667	0.000868807	0.00369167	NA	NA
AT4G26740	0.38	0.63	0.28	113.29	203.82	131.32	0.63	113.29	7.49045	8.29586	7.11243e-75	1.12511e-72	SEED GENE 1 (ATS1)	yes
AT4G26760	29.57	37.6	27.32	67.98	79.17	61.48	37.6	61.48	0.709385	1.14919	1.50306e-18	3.13339e-17	MICROTUBULE-ASSOCIATED PROTEIN 65-2 (MAP65-2)	NA
AT4G27140	0.86	0.59	0.47	1173.72	1275.41	1468.65	0.86	1173.72	10.4145	10.7792	2.99268e-203	2.68266e-200	SEED STORAGE ALBUMIN 1 (SESA1)	yes
AT4G27150	1.16	2.37	2.04	1410.39	2233.46	2131.59	2.37	1410.39	9.21699	10.054	7.31885e-61	8.35558e-59	SEED STORAGE ALBUMIN 2 (SESA2)	yes
AT4G27160	3.21	4.79	3.71	4136.89	7683.41	6130.33	4.79	4136.89	9.75431	10.2605	1.81046e-80	3.08581e-78	SEED STORAGE ALBUMIN 3 (SESA3)	yes
AT4G27170	3.31	1.99	2.36	828.54	1228.41	1294.62	3.31	828.54	7.9676	8.6624	4.67783e-73	7.03215e-71	SEED STORAGE ALBUMIN 4 (SESA4)	yes
AT4G27250	0.99	1.46	1.04	3.11	4.97	4.92	1.46	3.11	1.09095	1.74411	1.21e-08	1.09234e-07	NA	yes
AT4G27330	0.1	0.1	0.1	0.42	0.9	0.68	0.1	0.42	2.07039	2.73697	1.83232e-06	1.25702e-05	SPOROCYTELESS (SPL)	yes
AT4G27450	14.3	24.17	61.09	246.18	279	400.87	61.09	246.18	2.01071	3.11015	5.2942e-12	6.68417e-11	NA	NA
AT4G27460	1.36	1.99	2.52	9.32	7.15	9.02	2.52	7.15	1.50452	1.95878	5.22142e-13	7.16407e-12	CBS DOMAIN CONTAINING PROTEIN 5 (CBSX5)	NA
AT4G27530	0.27	0.87	1.05	11.94	19.21	9.53	1.05	9.53	3.18209	4.06109	1.30013e-16	2.35532e-15	NA	NA
AT4G27540	5.49	7.01	6.39	13.42	11.07	13.53	7.01	11.07	0.659169	0.828659	1.54642e-05	9.19053e-05	PRENYLATED RAB ACCEPTOR 1-H (PRA1-H)	NA
AT4G27657	3.55	2.05	5.57	8.47	24.6	14.97	5.57	8.47	0.604685	2.12476	0.0101059	0.0322768	NA	NA
AT4G27730	3.5	4.95	6.64	17.84	20.38	26.7	6.64	17.84	1.42586	2.06267	8.91585e-05	0.000467281	OLIGOPEPTIDE TRANSPORTER 1 (OPT6)	NA
AT4G27810	0.28	0.3	0.36	8.42	8.68	8.79	0.36	8.42	4.54775	4.5985	1.2131e-32	5.38729e-31	NA	yes
AT4G27900	9.43	11.02	7.48	21.83	32.39	25.46	11.02	21.83	0.986188	1.29523	9.82616e-18	1.93352e-16	NA	NA
AT4G27980	0.6	0.23	0.24	2.28	2.32	2.25	0.6	2.25	1.90689	2.70383	7.2606e-12	9.04417e-11	NA	NA
AT4G28190	4.71	6.3	7.05	26.95	40.61	44.59	7.05	26.95	1.93459	2.58424	1.30512e-15	2.20431e-14	ULTRAPETALA1 (ULT1)	yes
AT4G28365	0.18	0.22	0.1	30.42	45.15	39.84	0.22	30.42	7.11137	8.09294	2.03098e-39	1.1788e-37	EARLY NODULIN-LIKE PROTEIN 3 (ENODL3)	yes
AT4G28390	3.84	6.25	5.84	25.22	23.51	19.8	6.25	19.8	1.66357	2.10522	5.58883e-34	2.63164e-32	ADP/ATP CARRIER 3 (AAC3)	NA
AT4G28520	6.77	6.77	5.95	2792.9	4528.27	3788.57	6.77	2792.9	8.68839	8.81241	6.33329e-69	8.46876e-67	CRUCIFERIN 3 (CRU3)	yes
AT4G28560	0.63	0.96	0.82	2.89	3.58	4.73	0.96	2.89	1.58996	2.25319	5.48806e-06	3.50468e-05	ROP-INTERACTIVE CRIB MOTIF-CONTAINING PROTEIN 7 (RIC7)	yes
AT4G28840	0.1	0.1	0.04	1.32	1.01	1.2	0.1	1.01	3.33628	6.4819	1.34098e-11	1.62849e-10	NA	yes
AT4G29150	5.05	7.31	5.44	14.15	17.62	13.07	7.31	13.07	0.838316	1.32496	1.36672e-12	1.81552e-11	IQ-DOMAIN 25 (IQD25)	yes
AT4G29230	0.42	0.53	0.35	1.04	1.99	2.04	0.53	1.04	0.972519	1.64206	2.05739e-07	1.60319e-06	NAC DOMAIN CONTAINING PROTEIN 75 (NAC075)	yes
AT4G29770	0.07	0.08	0.18	0.58	0.55	0.47	0.18	0.47	1.38466	2.4589	0.00253165	0.00951897	NA	yes
AT4G30290	1	0.21	2.97	18.21	17.67	21.17	2.97	17.67	2.57277	3.58502	2.13084e-24	6.39861e-23	XYLOGLUCAN ENDOTRANSGLUCOSYLASE/HYDROLASE 19 (XTH19)	yes
AT4G30370	2.02	2.03	2.59	6.7	8.95	9.49	2.59	6.7	1.37121	1.59203	2.16273e-08	1.89242e-07	NA	NA
AT4G30450	10.66	11.56	9.14	113.44	99.12	86.07	11.56	86.07	2.89637	3.04349	1.9011e-25	5.97562e-24	NA	yes
AT4G30650	392.69	516.31	472.69	1212.98	813.34	1150.5	516.31	813.34	0.655621	1.11968	0.000504547	0.00227234	NA	NA
AT4G30670	0.22	0.59	1.07	4.61	4.63	2.88	1.07	2.88	1.42846	2.54986	9.78984e-06	5.99857e-05	NA	NA
AT4G30880	0.1	0.1	0.1	26.72	86.44	46.27	0.1	26.72	8.06178	9.05374	8.7401e-13	1.17848e-11	NA	yes
AT4G30960	122.09	150.45	132.29	303.6	278.61	262.78	150.45	262.78	0.804571	1.05991	2.99162e-15	4.90557e-14	SOS3-INTERACTING PROTEIN 3 (SIP3)	NA
AT4G30975	0.74	2.09	1.19	5.77	6.68	5.91	2.09	5.77	1.46507	2.09825	3.03019e-19	6.70994e-18	NA	yes
AT4G31520	0.14	0.12	0.1	0.69	1.36	0.7	0.14	0.69	2.30117	2.9191	2.60687e-05	0.000148667	NA	yes
AT4G31610	2.77	2.58	1.69	10.56	11	8.58	2.77	8.58	1.63109	1.99713	4.30839e-25	1.32498e-23	REPRODUCTIVE MERISTEM 1 (REM1)	yes
AT4G31615	2.39	2.39	2.17	18.02	16.33	18.01	2.39	16.33	2.77244	2.89403	1.37095e-45	9.81691e-44	NA	NA
AT4G31680	0.19	0.19	0.12	0.94	1.19	1.13	0.19	0.94	2.30666	2.52073	8.7316e-05	0.00045812	NA	NA
AT4G31690	0.84	0.8	0.82	9.93	9.41	10.04	0.84	9.41	3.48573	3.48359	1.30673e-30	5.28877e-29	NA	NA
AT4G31760	0.36	0.45	0.52	3.21	6.57	6.55	0.52	3.21	2.62599	3.48617	5.06994e-08	4.21676e-07	NA	NA
AT4G31830	0.1	0.5	0.1	36.34	49.87	47.37	0.5	36.34	6.18349	8.00033	2.26086e-88	4.44875e-86	NA	yes
AT4G31900	0.02	0.08	0.06	0.22	0.22	0.18	0.08	0.18	1.16993	1.87089	0.00615658	0.0208636	PICKLE RELATED 2 (PKR2)	yes
AT4G32290	10.77	17.79	13.98	35.94	46.4	30.19	17.79	30.19	0.763004	1.60619	2.32095e-08	2.02283e-07	NA	NA
AT4G32295	13.12	20.49	14.85	61.28	68.39	52.59	20.49	52.59	1.35987	1.93019	1.24386e-13	1.80503e-12	NA	NA
AT4G32460	9.04	12.92	12.77	25.15	23.95	35.11	12.92	23.95	0.89042	1.01631	2.39354e-10	2.57127e-09	NA	yes
AT4G32490	0.13	0.06	0.07	19.97	26.8	24.38	0.13	19.97	7.26318	7.77922	2.05593e-43	1.39383e-41	EARLY NODULIN-LIKE PROTEIN 4 (ENODL4)	yes
AT4G32500	0.03	0.1	0.01	0.4	1.14	0.58	0.1	0.4	2	5.28626	3.20806e-08	2.74459e-07	K+ TRANSPORTER 5 (KT5)	yes
AT4G32540	1.24	1.35	0.9	3.08	4.96	3.36	1.35	3.08	1.18997	1.39243	3.14402e-06	2.07795e-05	YUCCA 1 (YUC1)	yes
AT4G32870	0.87	3.75	2.95	12.38	17.71	15.59	3.75	12.38	1.72305	2.617	2.56025e-18	5.26919e-17	NA	yes
AT4G33070	0.14	0.55	1.39	29.24	47.93	46.37	1.39	29.24	4.39479	6.02989	8.93985e-13	1.20474e-11	NA	NA
AT4G33280	0.13	0.27	0.16	4.82	9.07	4.96	0.27	4.82	4.158	4.91582	3.54476e-08	3.01348e-07	NA	NA
AT4G33450	0.1	0.06	0.29	0.66	0.44	0.54	0.29	0.44	0.601451	2.56855	0.0160511	0.0478372	MYB DOMAIN PROTEIN 69 (MYB69)	yes
AT4G33467	0.58	2.06	2.19	18.16	32.67	17.75	2.19	17.75	3.01882	3.92247	2.9384e-06	1.95165e-05	NA	NA
AT4G33540	10.43	15.24	16.87	29.12	26.89	33	16.87	26.89	0.67261	0.846072	5.73084e-05	0.000309468	NA	NA
AT4G33560	1.23	4.08	8.41	118.63	257.03	367.85	8.41	118.63	3.81822	5.55764	7.63548e-07	5.53133e-06	NA	NA
AT4G33820	0.14	0.07	0.03	4.45	7.5	4.09	0.14	4.09	4.8686	5.81088	2.6225e-21	6.57744e-20	NA	yes
AT4G33870	0.11	0.09	0.12	0.62	0.84	0.33	0.12	0.33	1.45943	2.19197	0.00938034	0.0302066	NA	yes
AT4G33930	0.1	0.1	0.1	0.51	0.29	0.26	0.1	0.26	1.37851	1.82103	0.0125027	0.0387209	NA	yes
AT4G33950	4.73	7.52	9.05	16.34	30.86	36.34	9.05	16.34	0.852418	1.69459	4.15415e-07	3.11761e-06	OPEN STOMATA 1 (OST1)	NA
AT4G34050	94.95	118.34	83.38	192.6	233	187.58	118.34	187.58	0.664568	0.837765	7.81315e-11	8.85307e-10	CAFFEOYL COENZYME A O-METHYLTRANSFERASE 1 (CCoAOMT1)	NA
AT4G34419	0.1	0.1	0.1	1.34	0.62	2.12	0.1	0.62	2.63227	3.76553	2.32892e-05	0.000133983	NA	NA
AT4G34520	0.04	0.22	0.05	76.39	82.09	55.47	0.22	55.47	7.97806	9.48403	3.62412e-60	4.07975e-58	3-KETOACYL-COA SYNTHASE 18 (KCS18)	yes
AT4G34710	92.9	163.27	125.36	421.55	447.66	450.49	163.27	421.55	1.36844	1.82791	7.21298e-32	3.08984e-30	ARGININE DECARBOXYLASE 2 (ADC2)	NA
AT4G34860	6.64	8.16	8.84	25.44	29.14	24.45	8.84	24.45	1.46772	1.67955	7.0796e-30	2.75922e-28	ALKALINE/NEUTRAL INVERTASE B (A/N-InvB)	NA
AT4G34881	92.28	118.86	149.85	411.2	457.19	412.71	149.85	411.2	1.45632	1.66305	1.69468e-36	8.72687e-35	NA	NA
AT4G35090	14.46	15.52	18.19	110.01	91.31	86.2	18.19	86.2	2.24454	2.39378	5.05234e-50	4.24589e-48	CATALASE 2 (CAT2)	NA
AT4G35110	5.08	5.27	4.94	10.82	11.19	12.85	5.27	10.82	1.03783	0.893994	1.79394e-05	0.000105308	NA	NA
AT4G35390	0.15	0.65	0.25	5.17	6.12	5.98	0.65	5.17	2.99165	3.97374	4.59302e-25	1.40715e-23	AT-HOOK PROTEIN OF GA FEEDBACK 1 (AGF1)	yes
AT4G35690	0.42	0.43	0.83	8.22	27.12	11.4	0.83	8.22	3.30796	4.57687	7.803e-06	4.88378e-05	NA	yes
AT4G35710	0.1	0.1	0.1	1.58	4.84	4.68	0.1	1.58	3.98185	5.20945	6.02475e-09	5.62132e-08	NA	yes
AT4G36210	16.5	17.07	14.9	27.17	28.28	26.84	17.07	26.84	0.652922	0.655688	1.63227e-06	1.12842e-05	NA	NA
AT4G36260	4.09	7.1	5.26	23.22	23.38	28.47	7.1	23.22	1.70948	2.05354	1.96993e-30	7.89375e-29	STYLISH 2 (STY2)	yes
AT4G36280	0.54	1.16	0.96	5.26	7.5	4.77	1.16	4.77	2.03986	2.76594	3.84896e-18	7.81513e-17	NA	yes
AT4G36380	1.78	3.77	3.54	6.45	6.23	6.27	3.77	6.23	0.724668	1.18529	1.30192e-11	1.58502e-10	ROTUNDIFOLIA 3 (ROT3)	yes
AT4G36600	1.72	1.55	0.66	151.33	176.86	74.29	1.72	74.29	5.43269	6.52983	5.35339e-18	1.07794e-16	NA	yes
AT4G36700	0.14	0.42	0.12	262.99	324.48	271.22	0.42	262.99	9.2904	10.1648	8.08358e-120	2.32913e-117	NA	yes
AT4G36740	0.3	0.46	0.23	4.97	2.36	1.56	0.46	1.56	1.76184	3.09752	0.00250848	0.00943917	HOMEOBOX PROTEIN 40 (HB40)	yes
AT4G36850	2.86	4.78	14.77	27.45	30.19	25.06	14.77	25.06	0.762717	1.82447	2.95778e-07	2.26112e-06	NA	NA
AT4G36880	2.05	3.08	1.65	48.52	77.91	99.34	3.08	48.52	3.97758	4.82918	2.7129e-11	3.21234e-10	CYSTEINE PROTEINASE1 (CP1)	NA
AT4G36910	7.01	12.79	10.43	30.16	40.4	46.9	12.79	30.16	1.23762	1.70684	4.06109e-31	1.67731e-29	LOSS OF THE TIMING OF ET AND JA BIOSYNTHESIS 2 (LEJ2)	NA
AT4G36925	1.1	1.05	1.88	5.8	4.2	3.45	1.88	3.45	0.875864	1.25416	0.0158435	0.0473525	NA	yes
AT4G36930	6.11	11.9	8.28	27.52	37.82	43.39	11.9	27.52	1.20952	1.75725	6.23149e-11	7.12259e-10	SPATULA (SPT)	NA
AT4G37022	0.36	0.67	0.41	1.41	2.73	1.93	0.67	1.41	1.07346	2.05887	0.00764559	0.0252627	NA	NA
AT4G37300	111.77	214.46	212.96	345.81	365.92	344.99	214.46	344.99	0.685846	0.816022	1.59325e-05	9.43033e-05	MATERNAL EFFECT EMBRYO ARREST 59 (MEE59)	NA
AT4G37400	0.16	0.28	0.2	0.61	0.66	0.8	0.28	0.61	1.12338	1.56323	0.0138014	0.042086	CYTOCHROME P450, FAMILY 81, SUBFAMILY F, POLYPEPTIDE 3 (CYP81F3)	yes
AT4G37900	3.07	3.23	3.65	8.4	8.61	5.74	3.65	5.74	0.653154	1.07133	8.46327e-09	7.78254e-08	NA	NA
AT4G37940	0.1	0.04	0.02	1.47	1.31	1.19	0.1	1.19	3.57289	5.92453	3.12873e-19	6.90288e-18	AGAMOUS-LIKE 21 (AGL21)	yes
AT4G38210	3.18	5.14	5.84	25.73	28.64	22.4	5.84	22.4	1.93946	2.39262	1.64435e-35	8.1721e-34	EXPANSIN A20 (EXPA20)	NA
AT4G38380	3.59	4.59	4.84	7.42	8.2	9.92	4.84	7.42	0.616412	0.70301	4.37917e-05	0.00024097	NA	NA
AT4G38400	8.14	11.77	18.92	33.28	40.93	29.75	18.92	29.75	0.652978	0.981001	0.00370764	0.0133576	EXPANSIN-LIKE A2 (EXLA2)	NA
AT4G39130	0.1	0.1	0.1	7.8	8.27	5.69	0.1	5.69	5.83036	6.18057	1.78595e-28	6.51967e-27	NA	yes
AT4G39190	6.5	9.55	5.96	21.13	20.87	21.51	9.55	20.87	1.12786	1.21855	5.75791e-11	6.60155e-10	NA	NA
AT4G39210	15.99	17.85	15	45.59	39.96	39.26	17.85	39.26	1.13714	1.2391	1.27304e-08	1.1437e-07	(APL3)	NA
AT4G39410	2.21	4.14	3.73	7.94	7.39	7.55	4.14	7.39	0.835944	1.22044	7.19993e-08	5.8812e-07	WRKY DNA-BINDING PROTEIN 13 (WRKY13)	yes
AT4G39480	1.89	1.95	2.41	4.06	4.31	6.01	2.41	4.06	0.752447	0.928845	0.00029034	0.00137949	CYTOCHROME P450, FAMILY 96, SUBFAMILY A, POLYPEPTIDE 9 (CYP96A9)	yes
AT4G39500	0.14	0.13	0.29	1.06	0.73	1.87	0.29	0.73	1.33184	2.54116	0.00121986	0.00499904	CYTOCHROME P450, FAMILY 96, SUBFAMILY A, POLYPEPTIDE 11 (CYP96A11)	NA
AT4G39590	0.05	0.1	0.1	0.5	0.39	0.25	0.1	0.25	1.32193	4.23335	0.00472194	0.0165343	NA	yes
AT4G39753	0.1	0.1	0.1	1.32	2.14	1.73	0.1	1.32	3.72247	4.1127	3.54821e-14	5.35394e-13	NA	yes
AT4G40042	16.88	23.37	19.38	57.81	64.85	47.19	23.37	47.19	1.01382	1.55488	9.46541e-21	2.30706e-19	NA	NA
AT4G40065	0.64	2.02	1.52	3.19	3.28	4.55	2.02	3.19	0.659201	1.24696	0.00124007	0.00506984	NA	NA
AT5G01030	5.15	7.35	6.75	15.71	19.71	23.54	7.35	15.71	1.09587	1.34311	1.30727e-18	2.73937e-17	NA	NA
AT5G01040	0.31	0.06	0.35	2.28	1.98	5	0.35	1.98	2.50007	3.62217	9.3096e-05	0.000486233	LACCASE 8 (LAC8)	yes
AT5G01120	3.17	2.74	1.3	5.35	6.27	6.06	3.17	5.35	0.755056	1.21502	4.70238e-08	3.93693e-07	NA	yes
AT5G01300	0.27	0.41	0.41	111.16	133.45	53.15	0.41	53.15	7.0183	7.96577	1.60736e-23	4.58222e-22	NA	NA
AT5G01310	3.21	4.12	3.08	7.49	7.97	10.09	4.12	7.49	0.862321	1.07818	1.90366e-08	1.67604e-07	APRATAXIN-LIKE (APTX)	yes
AT5G01380	0.1	0.1	0.09	0.47	0.49	0.84	0.1	0.47	2.23266	4.36692	7.65102e-05	0.00040509	NA	yes
AT5G01410	69.43	90.9	79.02	365.33	270.85	276.73	90.9	270.85	1.57514	1.51284	4.12736e-15	6.69086e-14	REDUCED SUGAR RESPONSE 4 (RSR4)	NA
AT5G01670	5.57	8.6	7.25	47.8	45.29	28.58	8.6	28.58	1.7326	2.38872	2.99936e-30	1.18811e-28	NA	NA
AT5G01740	1.56	2.37	2.45	6.66	10.26	18.63	2.45	6.66	1.44274	2.17459	9.94788e-05	0.000516338	NA	yes
AT5G01870	63.65	142.14	192.9	354.49	441.87	461.93	192.9	354.49	0.877892	1.66511	7.9495e-10	8.07393e-09	NA	yes
AT5G02200	2.46	2.13	1.48	24.15	37.04	23.74	2.46	23.74	3.27059	3.56603	4.60207e-54	4.40253e-52	FAR-RED-ELONGATED HYPOCOTYL1-LIKE (FHL)	NA
AT5G02220	4.2	4.26	2.77	7.26	6.92	12.03	4.26	6.92	0.699919	1.20293	0.00142968	0.00573556	NA	NA
AT5G02490	17.18	14.62	8.72	65.47	49.31	119.11	17.18	49.31	1.52115	2.16118	5.97851e-05	0.000321837	(Hsp70-2)	NA
AT5G02510	0.27	0.16	0.67	3.19	2.18	2.86	0.67	2.18	1.7021	2.63935	2.82107e-05	0.000160127	NA	yes
AT5G02580	0.3	0.43	0.1	15.63	17.59	8.59	0.43	8.59	4.32025	5.70086	2.23437e-20	5.30181e-19	NA	NA
AT5G03010	0.3	0.18	0.13	3.74	3.45	3.41	0.3	3.41	3.50674	4.10055	1.24397e-13	1.80503e-12	NA	yes
AT5G03670	1.3	1.47	1.38	4.41	5.66	3.58	1.47	3.58	1.28414	1.67694	1.11619e-13	1.63037e-12	TON1 RECRUITING MOTIF 28 (TRM28)	NA
AT5G03795	0.09	0.16	0.17	16.73	31.53	18.06	0.17	16.73	6.62076	7.15975	2.48898e-31	1.03685e-29	NA	yes
AT5G03820	0.1	0.1	0.1	3.82	7.2	3.49	0.1	3.49	5.12516	5.59594	5.33248e-22	1.41051e-20	NA	yes
AT5G03860	0.06	0.19	0.19	84.64	69.47	94.11	0.19	69.47	8.51425	8.96257	3.66762e-52	3.29991e-50	MALATE SYNTHASE (MLS)	NA
AT5G04000	1.06	2.25	0.97	21.62	24.47	12.09	2.25	12.09	2.42582	3.87547	8.99051e-08	7.27264e-07	NA	NA
AT5G04010	0.1	0.14	0.12	0.59	0.87	0.5	0.14	0.5	1.8365	2.89295	0.0118469	0.0369545	NA	yes
AT5G04380	0.05	0.1	0.1	1.6	3.02	2.08	0.1	1.6	4	6.89367	5.06221e-18	1.02115e-16	NA	yes
AT5G04500	0.09	0.03	0.04	1.88	0.89	0.32	0.09	0.32	1.83007	4.12099	0.000683555	0.00297984	NA	yes
AT5G04660	3.77	6.03	2.81	9.32	14.26	9.55	6.03	9.32	0.628172	1.27012	0.000568218	0.00252944	CYTOCHROME P450, FAMILY 77, SUBFAMILY A, POLYPEPTIDE 4 (CYP77A4)	NA
AT5G04840	2.03	2.15	1.49	5.57	6.1	8.26	2.15	5.57	1.37334	1.63823	8.25292e-14	1.21648e-12	NA	NA
AT5G05040	5.69	8.48	4.47	32.09	36.07	32.08	8.48	32.08	1.91954	2.19139	1.92043e-26	6.38464e-25	NA	yes
AT5G05060	29.25	45.5	47.75	117.91	109.98	99	47.75	99	1.05193	1.24973	1.94813e-19	4.39838e-18	NA	yes
AT5G05220	2.36	4.23	4.29	24.4	33.29	37.9	4.29	24.4	2.50783	2.96686	8.82014e-35	4.30391e-33	NA	NA
AT5G05320	1.35	1.84	1.9	4.46	2.92	3.69	1.9	2.92	0.619969	1.09947	0.000235995	0.00114488	NA	yes
AT5G05365	0.76	0.74	1.11	21.44	19.81	24.94	1.11	19.81	4.1576	4.41523	1.17844e-46	8.72224e-45	NA	NA
AT5G05400	0.38	0.32	0.54	2.54	3.4	1.86	0.54	1.86	1.78427	2.41584	4.89311e-07	3.62942e-06	NA	NA
AT5G05410	1.56	3.89	4.04	9.57	26.85	25.45	4.04	9.57	1.24416	2.49511	0.00012577	0.000642195	DRE-BINDING PROTEIN 2A (DREB2A)	NA
AT5G05420	0.07	0.27	0.08	1.77	2.93	1.89	0.27	1.77	2.71272	3.84044	1.19806e-06	8.47328e-06	NA	yes
AT5G05430	0.1	0.1	0.05	0.62	1.07	0.8	0.1	0.62	2.63227	5.61632	1.85565e-06	1.2723e-05	NA	yes
AT5G05440	1.04	2.53	6.86	21.34	24.28	39.63	6.86	21.34	1.63728	2.82328	1.56661e-13	2.24492e-12	PYRABACTIN RESISTANCE 1-LIKE 5 (PYL5)	yes
AT5G05480	3.85	5.98	5.29	10.38	11.96	11.08	5.98	10.38	0.795589	0.881977	2.87272e-06	1.91117e-05	NA	NA
AT5G05965	0.1	0.22	0.17	7.17	4.18	4.95	0.22	4.18	4.24793	5.33559	1.41294e-10	1.56438e-09	NA	yes
AT5G06250	3.73	3.61	2.15	12.25	15.77	11.13	3.73	11.13	1.57721	1.74445	4.69252e-15	7.5867e-14	DEVELOPMENT-RELATED PCG TARGET IN THE APEX 4 (DPA4)	yes
AT5G06300	0.41	0.59	0.62	1.95	1.67	2.35	0.62	1.67	1.42951	1.85126	1.04148e-09	1.0455e-08	LONELY GUY 7 (LOG7)	yes
AT5G06760	1.45	3.68	3.41	610.72	620.8	319.99	3.68	319.99	6.44218	7.46825	2.9706e-32	1.28848e-30	LATE EMBRYOGENESIS ABUNDANT 4-5 (LEA4-5)	NA
AT5G06839	0.1	0.1	0.01	0.84	1.49	0.92	0.1	0.84	3.07039	7.84029	3.7885e-25	1.17143e-23	TGACG (TGA) MOTIF-BINDING PROTEIN 10 (TGA10)	yes
AT5G07060	0.09	0.16	0.1	1.24	0.77	0.71	0.16	0.71	2.14975	2.92237	4.248e-06	2.74905e-05	MOS4-ASSOCIATED COMPLEX SUBUNIT 5C (MAC5C)	yes
AT5G07190	0.43	0.37	0.48	155.43	169.19	128.71	0.48	128.71	8.06687	8.43516	5.05626e-68	6.5794e-66	SEED GENE 3 (ATS3)	yes
AT5G07200	0.1	0.04	0.04	9.19	14.81	7.02	0.1	7.02	6.1334	8.71315	1.43005e-22	3.90649e-21	GIBBERELLIN 20-OXIDASE 3 (GA20OX3)	yes
AT5G07330	0.49	0.28	0.54	218.39	197.81	106.7	0.54	106.7	7.62639	8.30213	2.30002e-21	5.8108e-20	NA	yes
AT5G07500	0.13	0.29	0.07	30.39	49.3	27.91	0.29	27.91	6.58859	7.90354	2.33452e-16	4.15765e-15	(PEI1)	yes
AT5G07550	0.1	0.08	0.07	1.05	0.48	1.25	0.1	0.48	2.26303	4.26185	0.000352922	0.00164772	GLYCINE-RICH PROTEIN 19 (GRP19)	yes
AT5G07930	0.04	0.08	0.13	0.82	0.72	0.59	0.13	0.59	2.1822	3.18588	0.000101	0.000523223	MEI2 C-TERMINAL RRM ONLY LIKE 2 (MCT2)	yes
AT5G07990	2.17	6.02	2.4	33.65	49.44	35.44	6.02	33.65	2.48277	3.56191	2.99205e-47	2.27011e-45	TRANSPARENT TESTA 7 (TT7)	yes
AT5G08150	1.43	1.06	1.42	8.13	8.5	9.45	1.43	8.13	2.50724	2.50183	2.45761e-12	3.18594e-11	SUPPRESSOR OF PHYTOCHROME B 5 (SOB5)	yes
AT5G08360	1.47	1.49	2.21	11.85	13.52	11.33	2.21	11.33	2.35803	2.59635	3.46904e-26	1.12784e-24	NA	yes
AT5G08380	12.29	26.02	19.17	42.1	52.93	48.18	26.02	42.1	0.694199	1.11377	8.43192e-16	1.44633e-14	ALPHA-GALACTOSIDASE 1 (AGAL1)	NA
AT5G08391	0.14	0.15	0.91	6.94	2.46	5.95	0.91	2.46	1.43472	3.5989	1.99949e-05	0.000116275	NA	yes
AT5G08460	0.1	0.05	0.03	12.16	21.12	15.67	0.1	12.16	6.926	9.12662	7.66216e-24	2.2343e-22	NA	yes
AT5G08640	7.96	8.47	5.57	51.02	52.89	49.14	8.47	49.14	2.53646	2.8444	6.50644e-51	5.66458e-49	FLAVONOL SYNTHASE 1 (FLS1)	NA
AT5G09300	3.21	4.02	2.43	16.83	22.03	18.47	4.02	16.83	2.06577	2.50278	2.72915e-24	8.16485e-23	NA	NA
AT5G09440	32.7	56.37	51.38	190.53	221.21	157.83	56.37	157.83	1.48537	1.89106	1.66944e-42	1.095e-40	EXORDIUM LIKE 4 (EXL4)	yes
AT5G09470	0.27	0.22	0.1	1.4	1.28	2.23	0.27	1.28	2.24511	3.01964	1.90741e-05	0.000111294	DICARBOXYLATE CARRIER 3 (DIC3)	yes
AT5G09540	4.55	4.55	5.93	12.08	15.08	12.08	5.93	12.08	1.02652	1.11482	4.62842e-07	3.45319e-06	NA	yes
AT5G09640	0.02	0.1	0.03	20.42	31.81	23.51	0.1	20.42	7.67384	9.06321	2.87826e-42	1.87265e-40	SERINE CARBOXYPEPTIDASE-LIKE 19 (SCPL19)	NA
AT5G09700	0.09	0.16	0.04	0.36	0.54	0.59	0.16	0.36	1.16993	2.37351	0.0106124	0.0336149	NA	yes
AT5G09710	0.1	0.09	0.09	0.39	0.39	0.38	0.1	0.38	1.926	3.00677	0.000307789	0.00145383	NA	yes
AT5G09750	0.1	0.2	0.1	1.67	1.73	1.01	0.2	1.01	2.33628	4.61112	5.08417e-05	0.000276646	HECATE 3 (HEC3)	yes
AT5G09805	2.07	1.66	2.95	12.94	8.35	11.51	2.95	8.35	1.50106	2.04482	3.86457e-06	2.51978e-05	INFLORESCENCE DEFICIENT IN ABSCISSION (IDA)-LIKE 3 (IDL3)	NA
AT5G10140	1.48	2.21	2.06	13.6	18.62	13.21	2.21	13.21	2.57951	2.80156	1.4689e-67	1.90116e-65	FLOWERING LOCUS C (FLC)	yes
AT5G10160	29.92	38.64	40.45	88.39	81.92	75.28	40.45	75.28	0.896127	0.929897	1.03533e-11	1.27198e-10	NA	NA
AT5G10510	4.06	5.09	3.92	14.8	18.94	16.15	5.09	14.8	1.53986	1.8848	5.55414e-36	2.80056e-34	AINTEGUMENTA-LIKE 6 (AIL6)	yes
AT5G10572	3.42	3.28	3.35	21.31	11.49	15.13	3.42	11.49	1.74831	1.8161	0.00116419	0.00479687	(SNOR77)	NA
AT5G10720	0.09	0.12	0.08	0.24	0.45	0.35	0.12	0.24	1	1.63201	0.00592259	0.0201723	HISTIDINE KINASE 5 (HK5)	NA
AT5G11100	0.48	0.75	0.54	5.68	7.8	7.18	0.75	5.68	2.92093	3.34246	1.27478e-23	3.65995e-22	(SYTD)	NA
AT5G11160	11.98	8.5	9.35	27.47	32.57	39.39	11.98	27.47	1.19723	1.71924	4.12759e-06	2.67922e-05	ADENINE PHOSPHORIBOSYLTRANSFERASE 5 (APT5)	NA
AT5G11230	6.89	5.25	5.82	14.73	11.88	11.83	6.89	11.83	0.779874	0.97396	3.41097e-06	2.24275e-05	NA	yes
AT5G11260	5.27	6.14	3.3	14.92	24.3	9.94	6.14	9.94	0.695007	1.47033	7.53489e-06	4.72453e-05	ELONGATED HYPOCOTYL 5 (HY5)	NA
AT5G11320	1.88	2	3.04	9.12	10.62	9.64	3.04	9.12	1.58496	1.9082	1.37763e-18	2.87935e-17	YUCCA4 (YUC4)	yes
AT5G11360	0.1	0.15	0.1	1.91	2.21	6.16	0.15	1.91	3.67054	5.85942	0.000445699	0.0020315	NA	NA
AT5G11530	5.06	6.22	5.94	33.27	35.72	25.38	6.22	25.38	2.02871	2.2663	1.30569e-57	1.38604e-55	EMBRYONIC FLOWER 1 (EMF1)	yes
AT5G11540	0.84	1.07	0.66	2.82	2.51	1.94	1.07	1.94	0.858446	1.5041	2.11486e-05	0.000122594	L -GULONO-1,4-LACTONE ( L -GULL) OXIDASE 3 (GULLO3)	yes
AT5G11570	0.05	0.03	0.1	0.35	0.28	0.44	0.1	0.28	1.48543	3.46283	0.000898639	0.00380573	NA	yes
AT5G11650	4.69	6.18	8.33	16.3	22.29	21.53	8.33	16.3	0.968484	1.40834	7.43145e-17	1.36674e-15	NA	NA
AT5G11870	0.5	0.82	0.35	2.06	2.24	1.98	0.82	1.98	1.2718	1.70896	8.15281e-06	5.08563e-05	NA	NA
AT5G12020	0.1	0.1	0.1	2.95	4.12	2.84	0.1	2.84	4.82782	5.04585	1.81582e-12	2.38461e-11	17-6 KDA CLASS II HEAT SHOCK PROTEIN (HSP17-6II)	NA
AT5G12030	0.21	0.12	0.1	1.84	6.6	2.52	0.21	1.84	3.13124	4.85979	0.000168586	0.000843033	HEAT SHOCK PROTEIN 17-6A (HSP17-6A)	yes
AT5G12270	0.55	0.75	0.8	11.68	11.58	11.15	0.8	11.15	3.8009	4.22178	4.12868e-43	2.76804e-41	NA	yes
AT5G12280	0.07	0.08	0.18	2.34	2.37	2.46	0.18	2.34	3.70044	4.39499	4.51761e-18	9.14211e-17	NA	yes
AT5G12320	13.94	18.67	16.83	28.45	29.47	29.48	18.67	28.45	0.607707	0.654003	4.58354e-05	0.000251554	NA	NA
AT5G12330	6.01	9.37	7.98	33.72	22.65	27.52	9.37	22.65	1.27339	1.82832	2.23425e-20	5.30181e-19	LATERAL ROOT PRIMORDIUM 1 (LRP1)	yes
AT5G12930	2.37	3.36	2.41	6.34	9.11	5.47	3.36	5.47	0.70308	1.13662	4.84493e-08	4.0477e-07	NA	NA
AT5G12990	0.27	0.16	0.12	3.67	4.44	4.37	0.27	3.67	3.76475	4.48809	3.99864e-10	4.18414e-09	CLAVATA3/ESR-RELATED 40 (CLE40)	NA
AT5G13110	8.75	9.13	9.37	17.42	21.5	19.69	9.37	17.42	0.894624	1.16239	1.02177e-07	8.21862e-07	GLUCOSE-6-PHOSPHATE DEHYDROGENASE 2 (G6PD2)	NA
AT5G13330	0.51	1.2	0.69	15.98	16.54	15.25	1.2	15.25	3.6677	4.15028	1.99324e-83	3.68262e-81	RELATED TO AP2 6L (Rap2-6L)	yes
AT5G13370	3.76	7.12	4.77	27.8	25.35	26.88	7.12	25.35	1.83204	2.33509	1.6706e-48	1.32136e-46	NA	NA
AT5G13400	5.05	7.39	8.34	17.72	19.38	28.14	8.34	17.72	1.08726	1.42794	2.60794e-06	1.74751e-05	NA	NA
AT5G13420	34	45.61	49.33	76.64	87.08	92	49.33	76.64	0.635632	1.17537	3.34955e-19	7.37664e-18	NA	NA
AT5G13490	11.22	14.27	10.82	45.99	28.13	27.46	14.27	27.46	0.944346	1.41609	2.5024e-21	6.2958e-20	ADP/ATP CARRIER 2 (AAC2)	NA
AT5G13790	2.41	3.34	2.22	11.89	19.18	15.17	3.34	11.89	1.83183	2.4875	1.37353e-10	1.52214e-09	AGAMOUS-LIKE 15 (AGL15)	yes
AT5G14000	0.63	0.56	1.16	19.79	22.27	27.09	1.16	19.79	4.09257	4.71039	2.45326e-34	1.18044e-32	NAC DOMAIN CONTAINING PROTEIN 84 (NAC084)	NA
AT5G14010	0.1	0.1	0.1	0.78	0.45	0.89	0.1	0.45	2.16993	2.82103	0.00152986	0.006092	KNUCKLES (KNU)	yes
AT5G14030	33.54	46.94	47.18	92.89	99.1	107.89	47.18	92.89	0.977348	0.92918	1.04453e-12	1.39982e-11	NA	NA
AT5G14180	0.07	0.05	0.11	3.56	4.38	3.55	0.11	3.55	5.01224	5.80398	4.5295e-51	3.97201e-49	MYZUS PERSICAE-INDUCED LIPASE 1 (MPL1)	yes
AT5G14350	1.44	2.74	2.68	4.56	5.12	4.46	2.74	4.46	0.702868	0.834019	0.00391655	0.0140246	NA	NA
AT5G14380	0.46	0.99	0.8	2.67	2.28	1.96	0.99	1.96	0.985353	1.46685	0.0107176	0.0338862	ARABINOGALACTAN PROTEIN 6 (AGP6)	NA
AT5G14410	13.31	17.9	12.34	53.57	44.96	36.25	17.9	36.25	1.01802	1.20738	2.61353e-11	3.09923e-10	NA	NA
AT5G14450	18.83	21.25	20.29	147	159.85	134.87	21.25	134.87	2.66603	2.7424	1.51302e-82	2.71256e-80	NA	NA
AT5G14760	1.43	2.04	1.98	3.19	3.19	3.68	2.04	3.19	0.644987	0.706064	0.00219769	0.00840029	L-ASPARTATE OXIDASE (AO)	NA
AT5G14780	27.83	39.5	46.55	75.86	85.89	102.74	46.55	75.86	0.704558	1.22912	1.96087e-09	1.91831e-08	FORMATE DEHYDROGENASE (FDH)	yes
AT5G15120	1.8	4.9	5.75	35.3	40.73	53.59	5.75	35.3	2.61803	3.3937	2.51871e-15	4.14132e-14	NA	NA
AT5G15140	0.15	0.07	0.24	0.48	0.68	0.76	0.24	0.48	1	1.80226	0.0105056	0.0333508	NA	yes
AT5G15150	4.48	7.58	6.58	17.75	18.56	18.75	7.58	17.75	1.22755	1.33873	9.62793e-16	1.64565e-14	HOMEOBOX 3 (HB-3)	yes
AT5G15240	0.96	1	1.03	2.46	2.23	2.46	1.03	2.23	1.1144	1.0691	0.000213434	0.00104422	NA	yes
AT5G15530	19.61	29.3	30.9	69.09	113.79	89.84	30.9	69.09	1.16087	1.52458	3.8568e-11	4.48349e-10	BIOTIN CARBOXYL CARRIER PROTEIN 2 (BCCP2)	NA
AT5G15800	0.89	1.34	0.22	13.1	13.65	10.55	1.34	10.55	2.97694	3.91218	4.40834e-48	3.44106e-46	SEPALLATA1 (SEP1)	yes
AT5G15940	0.12	0.3	0.27	0.99	1.67	2.24	0.3	0.99	1.72247	2.55964	1.09733e-05	6.67135e-05	NA	NA
AT5G15960	68.93	94.04	92.46	391.71	353.87	987.2	94.04	353.87	1.91187	2.67596	0.0132539	0.0406829	(KIN1)	NA
AT5G16240	1.82	3.06	2.66	8.82	14.36	12.9	3.06	8.82	1.52725	2.23162	3.97457e-17	7.48028e-16	NA	NA
AT5G16460	0.1	0.05	0.1	1.7	1.99	1.4	0.1	1.4	3.80735	7.05579	5.77555e-15	9.25733e-14	NA	yes
AT5G16600	1.71	1.73	1.98	8.03	6.49	5.98	1.98	5.98	1.59465	1.65855	1.14283e-12	1.52649e-11	MYB DOMAIN PROTEIN 43 (MYB43)	yes
AT5G16970	8.11	9.94	8.12	32.68	45.84	43.8	9.94	32.68	1.71709	1.99427	9.77255e-34	4.54084e-32	ALKENAL REDUCTASE (AER)	NA
AT5G16980	1.09	1.5	0.73	7.3	13.01	8.55	1.5	7.3	2.28293	3.10507	9.02853e-17	1.65043e-15	NA	NA
AT5G17010	4.37	5.14	5.73	10.85	8.89	10.09	5.73	8.89	0.633648	0.724914	1.73486e-06	1.19388e-05	NA	NA
AT5G17030	0.14	0.22	0.08	2.01	2.26	3.65	0.22	2.01	3.19162	3.97432	2.86252e-07	2.19384e-06	UDP-GLUCOSYL TRANSFERASE 78D3 (UGT78D3)	yes
AT5G17040	0.24	0.41	0.28	3.06	3.83	2.7	0.41	2.7	2.71926	3.23765	3.44487e-15	5.62214e-14	NA	yes
AT5G17090	0.11	0.28	0.06	116.4	89.94	94.04	0.28	89.94	8.32739	9.10734	3.73784e-250	5.32159e-247	NA	yes
AT5G17310	7.11	11.41	10.23	19.25	20.62	18.35	11.41	18.35	0.685481	0.861942	9.04545e-10	9.12957e-09	UDP-GLUCOSE PYROPHOSPHORYLASE 2 (UGP2)	NA
AT5G17430	0.02	0.1	0.02	2.15	4.74	4.16	0.1	2.15	4.42626	7.58691	1.12929e-21	2.91387e-20	BABY BOOM (BBM)	yes
AT5G17490	7.77	8.45	7.13	37.21	39.21	27.79	8.45	27.79	1.71754	2.02742	2.32903e-19	5.22909e-18	RGA-LIKE PROTEIN 3 (RGL3)	yes
AT5G17780	0.42	0.53	0.54	3.13	3.39	2.5	0.54	2.5	2.2109	2.35495	1.93245e-10	2.09641e-09	NA	yes
AT5G17800	1.08	1.89	1.08	3.93	3.61	3.05	1.89	3.05	0.690423	1.26859	7.34105e-06	4.60896e-05	MYB DOMAIN PROTEIN 56 (MYB56)	yes
AT5G17810	0.1	0.08	0.1	2.77	3.26	5.03	0.1	2.77	4.79181	7.01002	4.26423e-16	7.4464e-15	WUSCHEL RELATED HOMEOBOX 12 (WOX12)	yes
AT5G17860	0.95	1.3	0.79	3.87	4.03	3.25	1.3	3.25	1.32193	1.85015	1.95862e-10	2.12101e-09	CALCIUM EXCHANGER 7 (CAX7)	yes
AT5G17980	2.01	2.58	2.47	4.07	4.56	7.48	2.58	4.07	0.657658	0.996147	0.000576108	0.00256174	NA	yes
AT5G18000	0.1	0.1	0.08	0.5	0.37	0.58	0.1	0.37	1.88753	4.03113	0.000773626	0.00333346	VERDANDI (VDD)	NA
AT5G18290	1.27	1.78	1.39	4.75	9.26	9.14	1.78	4.75	1.41605	2.36377	1.0156e-09	1.02121e-08	(SIP1-2)	NA
AT5G18450	0.1	0.1	0.1	1.69	5.07	2.58	0.1	1.69	4.07895	4.96039	5.01447e-09	4.72422e-08	NA	yes
AT5G18590	9.5	13.04	13.33	22.84	21.7	27.6	13.33	21.7	0.703018	0.835192	4.93686e-09	4.65894e-08	NA	NA
AT5G18840	0.39	0.22	0.37	7.3	9.45	10.61	0.39	7.3	4.22635	4.55646	1.16169e-17	2.27848e-16	NA	NA
AT5G19520	0.25	0.58	0.43	1.11	1.11	1.26	0.58	1.11	0.936435	1.28788	0.000635079	0.00279165	MECHANOSENSITIVE CHANNEL OF SMALL CONDUCTANCE-LIKE 9 (MSL9)	NA
AT5G19550	10.29	16.69	17.37	31.39	53.96	69.01	17.37	31.39	0.853707	1.76992	0.000544872	0.00243402	ASPARTATE AMINOTRANSFERASE 2 (ASP2)	NA
AT5G19560	0.04	0.04	0.02	0.41	0.63	1.01	0.04	0.41	3.35755	4.17488	8.16593e-05	0.000430776	ROP UANINE NUCLEOTIDE EXCHANGE FACTOR 10 (ROPGEF10)	yes
AT5G19730	5.93	8.49	4.49	15.97	16.93	13.6	8.49	13.6	0.67977	1.35129	1.60698e-07	1.26525e-06	NA	yes
AT5G19740	9.03	9.03	6.05	23.06	31.3	20.47	9.03	20.47	1.18071	1.60119	1.06306e-26	3.58345e-25	NA	NA
AT5G20240	1.25	0.77	0.09	77.49	84.61	62.14	1.25	62.14	5.63552	6.71949	1.85131e-261	2.80046e-258	PISTILLATA (PI)	yes
AT5G20270	9.76	9.51	9.48	15.09	16.31	17.49	9.76	15.09	0.62864	0.674856	0.00452521	0.0159191	HEPTAHELICAL TRANSMEMBRANE PROTEIN1 (HHP1)	yes
AT5G20380	5.77	7.37	7.13	11.69	12.53	11.42	7.37	11.42	0.631826	0.814082	5.06133e-08	4.21104e-07	PHOSPHATE TRANSPORTER 4-5 (PHT4-5)	NA
AT5G20400	1.86	2.24	2.71	8.55	11.86	17.88	2.71	8.55	1.65763	2.17358	1.02352e-05	6.26037e-05	NA	yes
AT5G20430	0.25	0.49	0.21	2.92	4.28	2.49	0.49	2.49	2.34529	3.20964	1.74893e-06	1.20288e-05	NA	NA
AT5G20710	0.39	0.44	0.35	1.9	2.68	1.6	0.44	1.6	1.8625	2.32635	5.01784e-14	7.47364e-13	BETA-GALACTOSIDASE 7 (BGAL7)	yes
AT5G20740	47.14	56.46	50.46	170.55	137.89	138.78	56.46	137.89	1.28822	1.39829	5.16792e-22	1.36998e-20	NA	yes
AT5G20790	2.18	3.04	0.35	5.75	10.21	5.86	3.04	5.75	0.919491	1.70587	0.00410898	0.0146465	NA	yes
AT5G20810	0.16	0.4	0.27	0.94	1.53	1.64	0.4	0.94	1.23266	2.0637	0.000129036	0.000656931	NA	yes
AT5G20830	2.94	4.75	4.29	11.99	15.83	13.15	4.75	11.99	1.33583	1.38474	8.96312e-06	5.53545e-05	SUCROSE SYNTHASE 1 (SUS1)	NA
AT5G20940	0.31	1.02	0.86	3.84	5.95	5.07	1.02	3.84	1.91254	2.62769	1.73228e-10	1.89626e-09	NA	NA
AT5G21020	239.08	269.56	221.31	827.13	668.75	773.16	269.56	668.75	1.31086	1.64509	1.45373e-14	2.24966e-13	NA	NA
AT5G21105	11.38	17.69	16.19	30.34	33.26	42.71	17.69	30.34	0.778287	1.21475	5.06623e-06	3.25333e-05	NA	yes
AT5G21150	0.52	0.51	0.52	11.8	13.67	16.77	0.52	11.8	4.50413	4.46229	2.55494e-127	8.5885e-125	ARGONAUTE 9 (AGO9)	yes
AT5G21280	0.69	0.77	0.56	2.69	3.67	4.51	0.77	2.69	1.80468	2.37262	1.45739e-10	1.60991e-09	NA	yes
AT5G22290	13.19	15.22	11.51	34.6	54.81	23.41	15.22	23.41	0.621157	1.33564	0.000444456	0.00202621	NAC DOMAIN CONTAINING PROTEIN 89 (NAC089)	NA
AT5G22300	0.67	0.72	0.91	1.94	1.85	1.9	0.91	1.85	1.02359	1.13002	0.000376652	0.00174371	NITRILASE 4 (NIT4)	yes
AT5G22430	0.42	0.11	0.06	2.27	3.92	3.25	0.42	2.27	2.43423	3.80369	1.32434e-13	1.91705e-12	NA	NA
AT5G22460	4.48	7.09	5.6	15.2	15.39	17.25	7.09	15.2	1.10021	1.32241	6.07423e-09	5.66531e-08	NA	yes
AT5G22470	0.04	0.1	0.1	14.72	14.15	5.64	0.1	5.64	5.81762	9.60669	1.76212e-21	4.49879e-20	NA	yes
AT5G22545	0.94	1.27	0.77	8.06	9.87	4.45	1.27	4.45	1.80898	2.67046	3.40789e-09	3.25369e-08	NA	NA
AT5G22580	140.88	168.37	178.69	629.68	631.51	787.26	178.69	629.68	1.81716	1.93359	1.48137e-27	5.20371e-26	NA	yes
AT5G22810	0.17	0.4	0.29	28.25	43.73	36.89	0.4	28.25	6.14211	7.11954	2.63028e-33	1.20342e-31	NA	yes
AT5G22890	0.2	0.54	0.36	2.03	2.86	1.36	0.54	1.36	1.33258	2.52926	1.15595e-06	8.18536e-06	NA	yes
AT5G22940	5.57	8.48	9.65	16.48	20.21	21.21	9.65	16.48	0.772115	1.0487	1.14739e-06	8.12708e-06	FRA8 HOMOLOG (F8H)	NA
AT5G23000	0.73	1.5	1.12	6.83	5.7	6.35	1.5	5.7	1.926	2.22248	1.62902e-15	2.72286e-14	MYB DOMAIN PROTEIN 37 (MYB37)	yes
AT5G23260	0.1	0.03	0.1	0.18	0.29	0.26	0.1	0.18	0.847997	4.69019	0.00474373	0.0165986	TRANSPARENT TESTA16 (TT16)	yes
AT5G23460	8.38	12.5	8.49	23.2	24.45	19.23	12.5	19.23	0.621431	1.06592	4.92814e-06	3.1697e-05	NA	NA
AT5G23530	17.78	21.46	21.37	53.6	57.03	65.59	21.46	53.6	1.32058	1.48649	2.25546e-11	2.68647e-10	CARBOXYESTERASE 18 (CXE18)	yes
AT5G23950	0.41	0.35	0.36	3.44	2.02	3.31	0.41	2.02	2.30066	2.95422	2.43244e-07	1.8797e-06	NA	yes
AT5G24130	0.1	0.07	0.03	54.52	68.52	38.56	0.1	38.56	8.59096	10.6671	2.20199e-54	2.13179e-52	NA	yes
AT5G24160	4.68	4.48	3.52	13.71	16.2	10.36	4.68	10.36	1.14644	1.35474	4.70455e-15	7.60055e-14	SQUALENE MONOXYGENASE 6 (SQE6)	yes
AT5G24165	91.35	92.93	76.41	172.7	186.33	151.53	92.93	151.53	0.705387	0.863602	2.83277e-10	3.01237e-09	NA	NA
AT5G24205	0.99	1.38	1.15	3.96	4.15	4.07	1.38	3.96	1.52083	1.74364	1.04449e-10	1.17036e-09	NA	yes
AT5G24600	0.11	0.31	0.1	1.59	2.61	1.48	0.31	1.48	2.25526	3.72085	2.19918e-12	2.86012e-11	NA	yes
AT5G24910	0.37	0.52	0.12	2.07	2.19	2.35	0.52	2.07	1.99305	2.77202	1.33802e-13	1.93568e-12	CYTOCHROME P450, FAMILY 714, SUBFAMILY A, POLYPEPTIDE 1 (CYP714A1)	yes
AT5G24950	0.1	0.1	0.1	0.75	1.73	0.78	0.1	0.75	2.90689	3.44184	1.10052e-08	9.97603e-08	CYTOCHROME P450, FAMILY 71, SUBFAMILY A, POLYPEPTIDE 15 (CYP71A15)	yes
AT5G24970	3.76	4.78	3.74	9.72	9.82	7.71	4.78	7.71	0.68972	1.19352	1.02372e-13	1.49801e-12	NA	NA
AT5G25290	0.1	0.1	0.1	0.31	0.19	0.34	0.1	0.19	0.925999	1.48543	0.012328	0.0382777	NA	yes
AT5G25380	1.49	1.84	1.96	5.16	4.92	4.1	1.96	4.1	1.06477	1.40974	2.50725e-09	2.41958e-08	CYCLIN A2-1 (CYCA2-1)	NA
AT5G25470	0.21	0.43	0.41	1.39	2.67	1.77	0.43	1.39	1.69268	2.4738	4.18621e-08	3.52781e-07	NA	NA
AT5G25770	2.62	3.83	3.35	7.62	7.06	7.35	3.83	7.06	0.882324	0.95089	5.01435e-07	3.70685e-06	NA	NA
AT5G25820	0.67	0.73	0.78	5.24	5.94	4.56	0.78	4.56	2.54749	2.84046	9.39566e-23	2.58707e-21	NA	yes
AT5G25990	1.01	1.2	0.9	3.16	4.09	2.13	1.2	2.13	0.827819	1.37475	0.00133823	0.0054208	NA	yes
AT5G26200	1.33	2.06	1.82	9.3	7.7	10.05	2.06	7.7	1.90221	2.37665	4.58715e-17	8.57982e-16	NA	NA
AT5G26220	5.05	4.76	3.94	8.28	9.8	12.51	5.05	8.28	0.713347	0.976794	0.00734723	0.0243763	NA	NA
AT5G26290	0.08	0.34	0.21	1.28	1.28	0.75	0.34	0.75	1.14136	2.46398	0.000120268	0.000616672	NA	NA
AT5G26310	0.08	0.1	0.1	0.29	0.5	0.31	0.1	0.29	1.53605	3.45884	0.00437441	0.0154741	(UGT72E3)	yes
AT5G26660	0.98	0.74	0.47	2.67	2.74	2.34	0.98	2.34	1.25565	1.74075	5.86374e-06	3.72875e-05	MYB DOMAIN PROTEIN 86 (MYB86)	yes
AT5G26731	4.63	8.4	6.26	18.21	23.18	19.02	8.4	18.21	1.11627	1.60102	2.45021e-13	3.45586e-12	NA	NA
AT5G27200	0.19	0.33	0.1	67.48	99.75	59.66	0.33	59.66	7.49815	8.8032	1.07437e-49	8.96654e-48	ACYL CARRIER PROTEIN 5 (ACP5)	NA
AT5G27630	1.67	2.41	2.32	4.22	4.82	3.7	2.41	3.7	0.618492	0.898808	2.01145e-06	1.37036e-05	ACYL-COA BINDING PROTEIN 5 (ACBP5)	NA
AT5G27660	10.23	16.42	13.65	34.2	46.58	32.87	16.42	32.87	1.00132	1.32033	3.57228e-20	8.37789e-19	NA	NA
AT5G27760	16.21	20.99	21.96	59.12	64.71	82.55	21.96	59.12	1.42877	1.53878	2.04171e-08	1.79172e-07	NA	NA
AT5G27889	5.68	5.69	7	24.3	25.93	21.1	7	21.1	1.59182	1.70608	1.8115e-05	0.000106262	NA	NA
AT5G27890	6.8	8.26	7.63	23.85	24.33	18.18	8.26	18.18	1.13814	1.58512	1.20705e-23	3.46963e-22	NA	NA
AT5G28010	0.38	1.08	0.4	5.88	5.92	5.89	1.08	5.88	2.44478	3.35266	6.96079e-10	7.12656e-09	NA	NA
AT5G28020	1.76	1.74	1.86	18.51	30.97	20.73	1.86	18.51	3.31493	3.48523	2.82363e-36	1.43874e-34	CYSTEINE SYNTHASE D2 (CYSD2)	yes
AT5G28300	18.87	20.56	13.52	32.1	38.16	41.29	20.56	32.1	0.642733	1.06949	1.67031e-07	1.3117e-06	NA	yes
AT5G28910	0.34	0.89	0.42	2.18	4.25	3.52	0.89	2.18	1.29245	2.48156	4.4098e-08	3.70978e-07	NA	NA
AT5G29560	0.1	0.1	0.1	0.38	0.39	0.45	0.1	0.38	1.926	2.02385	0.0006373	0.00279887	NA	NA
AT5G34940	4.62	5.6	3.3	10.47	13.76	10.59	5.6	10.47	0.902763	1.35179	8.24197e-16	1.41475e-14	GLUCURONIDASE 3 (GUS3)	NA
AT5G35660	0.1	0.1	0.1	2.69	3.43	4.09	0.1	2.69	4.74953	5.08888	1.78686e-24	5.37234e-23	NA	yes
AT5G35760	0.7	0.79	0.29	2.69	2.17	3.07	0.79	2.17	1.45777	1.95108	0.000962997	0.00404573	NA	yes
AT5G35770	0.21	0.3	0.38	0.81	1.04	0.74	0.38	0.74	0.961526	1.52557	3.09514e-05	0.000174701	STERILE APETALA (SAP)	yes
AT5G35940	0.15	0.17	0.34	1.91	1.07	1.59	0.34	1.07	1.654	2.72924	9.28939e-09	8.4938e-08	NA	yes
AT5G36100	0.1	0.1	0.1	1.4	1.82	1.23	0.1	1.23	3.62059	3.89077	3.20881e-20	7.53277e-19	NA	yes
AT5G36925	0.58	0.69	0.95	3.55	5.01	6.42	0.95	3.55	1.90182	2.7755	1.38216e-05	8.26598e-05	NA	NA
AT5G36960	0.71	0.94	0.87	8.04	5.09	4.82	0.94	4.82	2.3583	2.77688	2.4905e-16	4.42893e-15	NA	NA
AT5G37050	0.07	0.25	0.22	0.8	1.62	0.73	0.25	0.73	1.54597	2.54519	0.00421945	0.0149904	NA	yes
AT5G37600	21.65	29.47	31.51	64.38	60.54	83.94	31.51	60.54	0.942079	1.36456	0.000113125	0.000582048	GLUTAMINE SYNTHASE CLONE R1 (GSR 1)	NA
AT5G37740	3.71	5.63	4.61	9.94	11.21	10.79	5.63	9.94	0.820111	1.14627	1.45481e-08	1.29546e-07	NA	NA
AT5G38100	0.04	0.08	0.1	1.15	0.92	1.31	0.1	0.92	3.20163	4.67808	2.70895e-08	2.33826e-07	NA	yes
AT5G38160	1.08	2.07	1.44	187.42	426.49	173.5	2.07	173.5	6.38916	7.22732	4.31936e-12	5.49062e-11	NA	yes
AT5G38170	0.1	0.34	0.1	74.92	107.3	56.79	0.34	56.79	7.38396	9.68382	7.35977e-24	2.15391e-22	NA	yes
AT5G38180	0.1	0.17	0.1	22.42	19.94	18.89	0.17	18.89	6.79594	8.67193	6.83847e-43	4.53456e-41	NA	NA
AT5G38195	0.1	0.16	0.1	7	11.78	8.43	0.16	7	5.45121	7.54257	9.8393e-21	2.39578e-19	NA	NA
AT5G38197	0.1	0.29	0.1	3.31	7.33	1.16	0.29	1.16	2	5.46224	0.00218335	0.00835473	NA	NA
AT5G38200	2.28	2.24	4.75	11.14	12.94	8.68	4.75	8.68	0.869768	1.72568	2.30188e-14	3.51055e-13	NA	yes
AT5G38530	10.16	17.44	10.24	41.07	43.57	40.13	17.44	40.13	1.20228	1.61883	3.05619e-19	6.76134e-18	TRYPTOPHAN SYNTHASE BETA TYPE 2 (TSBtype2)	yes
AT5G38565	1.01	0.96	1.06	3.49	4.22	2.45	1.06	2.45	1.20872	1.50947	4.55646e-06	2.93923e-05	NA	yes
AT5G38780	1.36	2.59	3.12	10.59	10.26	6.15	3.12	6.15	0.97904	1.91815	4.17095e-07	3.12827e-06	NA	yes
AT5G38790	0.1	0.1	0.16	1.37	2.03	0.89	0.16	0.89	2.47573	4.40112	0.00636804	0.0214989	NA	yes
AT5G39040	6.85	9.7	8.33	21.1	17.27	15.24	9.7	15.24	0.651806	0.685331	2.84288e-06	1.89392e-05	ATP-BINDING CASSETTE B27 (ABCB27)	NA
AT5G39050	7.22	11.19	10.68	40.27	39.01	49.23	11.19	39.01	1.80163	1.84657	1.83499e-30	7.37744e-29	PHENOLIC GLUCOSIDE MALONYLTRANSFERASE 1 (PMAT1)	NA
AT5G39220	3.61	5.52	2.8	16.31	18.17	26.95	5.52	16.31	1.56302	2.14479	1.01694e-08	9.25997e-08	NA	NA
AT5G39320	23.82	26.78	27.39	55.31	48.23	43.85	27.39	43.85	0.678928	0.962895	3.17319e-12	4.07863e-11	NA	NA
AT5G39330	0.5	0.38	0.36	21.94	24.37	21.42	0.5	21.42	5.42089	5.51108	1.62179e-72	2.40811e-70	NA	yes
AT5G39720	0.06	0.1	0.1	2.42	0.77	0.86	0.1	0.77	2.94486	5.6581	0.00184234	0.00719427	AVIRULENCE INDUCED GENE 2 LIKE PROTEIN (AIG2L)	yes
AT5G39850	21.48	16.56	15.86	77.07	53.84	65.2	21.48	53.84	1.32568	1.65321	1.15569e-16	2.1031e-15	NA	yes
AT5G39860	1.78	1.68	0.57	3.34	5.32	2.7	1.78	2.7	0.601082	1.47408	0.000280991	0.00134059	PACLOBUTRAZOL RESISTANCE1 (PRE1)	NA
AT5G39890	0.4	0.83	1.59	35.2	45.14	63.78	1.59	35.2	4.46848	5.68899	9.81395e-25	2.97653e-23	NA	yes
AT5G40090	0.69	1.06	1.35	3.49	3.86	2.7	1.35	2.7	1	1.67706	2.23761e-06	1.51361e-05	NA	NA
AT5G40320	0.04	0.09	0.04	0.45	0.65	0.69	0.09	0.45	2.32193	3.317	0.000824775	0.00352375	NA	yes
AT5G40420	0.85	0.92	0.62	1001.56	1140.86	1034.99	0.92	1001.56	10.0883	10.2679	6.16573e-153	3.0455e-150	OLEOSIN 2 (OLEO2)	NA
AT5G40460	3.81	4.96	2.31	8.19	9.15	11.03	4.96	8.19	0.723523	1.33353	5.55569e-06	3.54413e-05	NA	NA
AT5G40610	12.92	13.45	11.14	21.35	32.52	23.19	13.45	21.35	0.66663	0.802234	2.81218e-08	2.42218e-07	GLYCEROL-3-PHOSPHATE DEHYDROGENASE PLASTIDIC (GPDHP)	NA
AT5G40850	27.38	47.79	43.14	85.41	113.61	108.51	47.79	85.41	0.837696	1.14366	6.68372e-18	1.33912e-16	UROPHORPHYRIN METHYLASE 1 (UPM1)	NA
AT5G40930	14.2	19.02	19.26	35.78	31.11	33.01	19.26	31.11	0.691771	0.656057	2.16176e-05	0.000124961	TRANSLOCASE OF OUTER MEMBRANE 20-4 (TOM20-4)	NA
AT5G41160	0.39	0.91	0.8	1.99	2.57	2.04	0.91	1.99	1.12883	1.59322	0.00137763	0.00555435	PURINE PERMEASE 12 (PUP12)	NA
AT5G41410	0.85	1.74	0.88	2.65	4.39	4.03	1.74	2.65	0.606905	1.78329	3.8808e-12	4.95919e-11	BELL 1 (BEL1)	yes
AT5G41460	9.69	14.04	10.46	24.45	32	21.56	14.04	21.56	0.618814	1.12195	1.31594e-11	1.6013e-10	NA	NA
AT5G41610	0.53	1.18	1.28	2.49	3	3.28	1.28	2.49	0.960002	1.45177	3.3181e-08	2.83273e-07	CATION/H+ EXCHANGER 18 (CHX18)	NA
AT5G41670	45.06	44.88	48.54	115.32	109.13	110.73	48.54	109.13	1.1688	1.0887	6.75325e-17	1.24485e-15	NA	NA
AT5G41761	0.1	0.59	0.22	3.78	4.39	5.72	0.59	3.78	2.6796	4.07935	5.95313e-10	6.12861e-09	NA	yes
AT5G41765	0.1	0.12	0.1	1.38	2.05	0.86	0.12	0.86	2.8413	5.2538	0.00019903	0.000978094	NA	NA
AT5G42200	6.47	6.4	6.18	15.55	12.67	15.02	6.47	12.67	0.969579	1.14758	2.18746e-06	1.48217e-05	NA	yes
AT5G42280	1.95	2.96	3.04	10.19	11.74	10.6	3.04	10.19	1.74501	1.86761	5.54428e-22	1.46174e-20	NA	yes
AT5G42290	0.23	0.1	0.4	11.74	16.75	5.51	0.4	5.51	3.78398	5.45833	1.21781e-06	8.60073e-06	NA	NA
AT5G42460	1.87	2.09	1.98	6.24	6.4	6.18	2.09	6.18	1.5641	1.71457	1.9469e-10	2.1102e-09	NA	yes
AT5G42630	0.83	1.78	0.94	7.42	8.52	6.49	1.78	6.49	1.86634	2.46188	1.63453e-23	4.65417e-22	ABERRANT TESTA SHAPE (ATS)	yes
AT5G42740	16.92	17.9	14.53	35.07	39.78	32.1	17.9	32.1	0.842614	0.811093	1.12538e-09	1.12598e-08	NA	NA
AT5G42780	6.94	7.28	6.48	16.71	24.07	19.13	7.28	16.71	1.1987	1.493	3.63494e-14	5.47117e-13	HOMEOBOX PROTEIN 27 (HB27)	yes
AT5G42890	28.9	39.4	33.36	92	86.43	81.93	39.4	81.93	1.0562	1.4133	8.9785e-25	2.72656e-23	STEROL CARRIER PROTEIN 2 (SCP2)	NA
AT5G43660	0.29	0.29	0.09	0.89	1.2	1.36	0.29	0.89	1.61775	1.99935	7.96223e-05	0.000420672	NA	NA
AT5G43770	0.1	0.1	0.11	3.91	4.38	4.63	0.11	3.91	5.15159	6.94107	7.84154e-16	1.35177e-14	NA	NA
AT5G43860	0.56	0.88	0.8	2.43	3.67	3.22	0.88	2.43	1.46538	2.15158	3.47712e-09	3.31848e-08	CHLOROPHYLLASE 2 (CLH2)	NA
AT5G43870	1.8	2.31	1.96	6.44	7.03	6.77	2.31	6.44	1.47917	1.56574	7.78747e-16	1.34341e-14	NA	yes
AT5G44120	2.84	2.89	2.65	3146.85	4245.82	4286.26	2.89	3146.85	10.0886	10.3991	1.97529e-109	4.98001e-107	CRUCIFERINA (CRA1)	yes
AT5G44160	0.43	0.63	0.49	1.87	1.46	1.95	0.63	1.46	1.21254	1.62216	1.18531e-05	7.17025e-05	NUTCRACKER (NUC)	yes
AT5G44220	0.1	0.1	0.1	4.98	6.89	5.55	0.1	4.98	5.63807	5.85964	4.63547e-29	1.75027e-27	NA	yes
AT5G44260	0.44	0.81	1.41	10.84	9.26	3.98	1.41	3.98	1.49707	3.0572	2.91214e-07	2.22905e-06	NA	yes
AT5G44310	0.19	0.4	0.08	117.39	130.8	75.79	0.4	75.79	7.56586	8.99063	9.33992e-52	8.31081e-50	NA	yes
AT5G44360	0.04	0.1	0.04	17.26	23.02	17.51	0.1	17.26	7.43129	9.37215	1.2715e-48	1.01565e-46	NA	yes
AT5G44490	1.27	2.16	1.6	5.37	6.07	5.13	2.16	5.13	1.24793	1.69019	9.64666e-11	1.08443e-09	NA	NA
AT5G44620	11.76	14.08	8.36	93.7	87.76	107.22	14.08	87.76	2.63992	2.9326	2.87849e-71	4.17175e-69	CYTOCHROME P450, FAMILY 706, SUBFAMILY A, POLYPEPTIDE 3 (CYP706A3)	yes
AT5G44630	1.54	1.42	0.67	12.14	9.82	10.79	1.54	9.82	2.67279	2.88298	5.44416e-38	2.96768e-36	NA	yes
AT5G44700	0.1	0.21	0.23	17.47	14.59	18.04	0.23	14.59	5.9872	6.38986	8.57524e-164	5.18866e-161	GASSHO 2 (GSO2)	NA
AT5G45220	0.1	0.1	0.17	1.33	1.3	1.18	0.17	1.18	2.79518	4.53981	5.2182e-12	6.5951e-11	NA	yes
AT5G45310	0.75	1.63	2.09	8.16	10.7	7.56	2.09	7.56	1.85488	2.35803	9.06102e-21	2.21072e-19	NA	NA
AT5G45630	0.3	0.26	0.29	1.37	1.16	2.46	0.3	1.16	1.95109	2.66711	0.0068919	0.0230616	NA	yes
AT5G45670	62.52	75.12	56.56	174.84	220.29	302.55	75.12	174.84	1.21877	1.61769	2.94507e-06	1.95501e-05	NA	NA
AT5G45690	0.05	0.16	0.1	45.29	61.75	33.21	0.16	33.21	7.6974	9.24064	2.06066e-173	1.34795e-170	NA	yes
AT5G45730	2.94	2.73	4.14	14.84	14.55	16.66	4.14	14.55	1.81332	2.08622	1.30376e-26	4.36444e-25	NA	yes
AT5G45830	0.55	0.58	0.68	5.42	7.12	6	0.68	5.42	2.99469	3.2238	1.68039e-27	5.87724e-26	DELAY OF GERMINATION 1 (DOG1)	yes
AT5G45860	0.33	0.53	0.42	6.05	4.13	4.32	0.53	4.13	2.96208	3.55727	6.46449e-08	5.30373e-07	PYR1-LIKE 11 (PYL11)	yes
AT5G46050	0.2	0.15	0.38	1.05	1.09	1.47	0.38	1.05	1.46632	2.1165	1.01301e-06	7.23668e-06	PEPTIDE TRANSPORTER 3 (PTR3)	yes
AT5G46180	11.33	13.33	11.28	24.34	24.95	24.14	13.33	24.14	0.856749	0.733781	8.70332e-07	6.26551e-06	ORNITHINE-DELTA-AMINOTRANSFERASE (DELTA-OAT)	NA
AT5G46230	4.04	4.57	3.54	66.16	106.1	66.66	4.57	66.16	3.85569	4.25474	3.90627e-53	3.62235e-51	NA	NA
AT5G46540	0.01	0.1	0.1	1.27	1.69	1.3	0.1	1.27	3.66676	8.02187	2.1718e-30	8.67396e-29	ATP-BINDING CASSETTE B7 (ABCB7)	yes
AT5G46640	2.3	3.96	2.97	9.36	9.92	11.26	3.96	9.36	1.24101	1.52532	4.95124e-14	7.38809e-13	NA	NA
AT5G47060	32.07	39.43	27.79	158.3	127.08	155.46	39.43	127.08	1.68837	2.1756	1.22171e-14	1.90399e-13	NA	NA
AT5G47550	7.98	9.72	7.01	24.42	22.61	26.99	9.72	22.61	1.21793	1.4419	2.79402e-10	2.97508e-09	NA	NA
AT5G47590	0.53	1.2	0.7	8.23	8.18	5.33	1.2	5.33	2.1511	2.75722	5.29096e-18	1.06625e-16	NA	yes
AT5G47600	9.01	6.88	3.75	89.88	97.33	68.59	9.01	68.59	2.9284	3.32538	5.80284e-23	1.61432e-21	NA	yes
AT5G47670	0.12	0.17	0.35	41.38	81.78	60.68	0.35	41.38	6.88543	7.86317	3.5525e-40	2.13883e-38	NUCLEAR FACTOR Y, SUBUNIT B6 (NF-YB6)	NA
AT5G47810	2.93	4.03	4.98	36.36	38.05	31.89	4.98	31.89	2.67889	2.98847	2.16092e-66	2.73826e-64	PHOSPHOFRUCTOKINASE 2 (PFK2)	NA
AT5G47870	26.2	24.23	27	77.41	73.24	57.84	27	57.84	1.09911	1.30769	7.01848e-21	1.72982e-19	RADIATION SENSITIVE 51-2 (RAD52-2)	NA
AT5G47960	0.52	0.63	0.92	2.33	3.73	5.78	0.92	2.33	1.34062	2.21142	1.21519e-06	8.58471e-06	RAB GTPASE HOMOLOG A4C (RABA4C)	NA
AT5G48070	0.1	0.1	0.09	0.48	0.17	0.49	0.1	0.17	0.765535	3.4377	0.0146315	0.0442824	XYLOGLUCAN ENDOTRANSGLUCOSYLASE/HYDROLASE 20 (XTH20)	yes
AT5G48090	0.06	0.07	0.11	0.62	0.86	0.74	0.11	0.62	2.49476	3.24167	3.39263e-11	3.96868e-10	EDM2-LIKE PROTEIN1 (ELP1)	NA
AT5G48180	81.08	80.66	95.22	249.05	320.9	273.23	95.22	249.05	1.3871	1.64021	9.9823e-34	4.62838e-32	NITRILE SPECIFIER PROTEIN 5 (NSP5)	NA
AT5G48300	80.58	117.92	106.1	219.97	272.63	179.32	117.92	179.32	0.604728	0.95268	5.9752e-14	8.86682e-13	ADP GLUCOSE PYROPHOSPHORYLASE 1 (ADG1)	NA
AT5G48350	0.28	0.3	0.14	0.96	1.94	2.35	0.3	0.96	1.67807	2.62749	0.000291265	0.00138334	NA	NA
AT5G48500	49.21	59.39	51.53	122.6	122.54	108.19	59.39	108.19	0.865275	1.18953	1.79572e-18	3.73382e-17	NA	NA
AT5G48670	1.33	1	0.61	3.52	4.03	4.7	1.33	3.52	1.40415	1.67649	5.77701e-06	3.67756e-05	AGAMOUS-LIKE 80 (AGL80)	NA
AT5G48850	5.54	6.85	3.43	18.38	17.53	24.33	6.85	17.53	1.35565	1.9303	1.96062e-09	1.91831e-08	SULPHUR DEFICIENCY-INDUCED 1 (ATSDI1)	NA
AT5G48950	0.34	0.34	0.48	5.5	7.11	6.23	0.48	5.5	3.51833	3.79646	1.55269e-21	3.97677e-20	DHNA-COA THIOESTERASE 2 (DHNAT2)	yes
AT5G48980	0.1	0.11	0.07	0.96	0.96	0.82	0.11	0.82	2.89812	3.92979	0.000182026	0.000903153	NA	yes
AT5G49120	4.93	8.57	6.15	18.31	16.8	13	8.57	13	0.601145	1.2959	6.90942e-07	5.03549e-06	NA	NA
AT5G49180	0.1	0.1	0.1	0.51	0.99	0.71	0.1	0.51	2.3505	2.88101	1.02993e-10	1.15458e-09	NA	yes
AT5G49190	0.67	1.42	0.79	27.01	35.4	31.07	1.42	27.01	4.24953	5.06901	2.34398e-39	1.35721e-37	SUCROSE SYNTHASE 2 (SUS2)	NA
AT5G49290	0.58	0.52	0.3	1.22	1.26	1.24	0.58	1.22	1.07276	1.16053	0.000492925	0.00222455	RECEPTOR LIKE PROTEIN 56 (RLP56)	NA
AT5G49480	29.98	32.49	21.12	51.91	74.24	85.62	32.49	51.91	0.676017	1.32718	8.59826e-13	1.16116e-11	CA2+-BINDING PROTEIN 1 (CP1)	NA
AT5G49560	6.21	7.76	7.48	26.93	22.53	25.55	7.76	22.53	1.53772	1.79417	3.75649e-17	7.08086e-16	NA	yes
AT5G49615	3.68	4.63	3.27	22.9	24.28	13.91	4.63	13.91	1.58704	2.20782	4.03152e-08	3.40576e-07	TRANS-ACTING SIRNA3B (TAS3b)	yes
AT5G49620	0.26	0.2	0.03	0.98	1.27	0.41	0.26	0.41	0.657112	2.14445	0.000602851	0.00266903	MYB DOMAIN PROTEIN 78 (MYB78)	yes
AT5G49665	1.64	2.94	2.42	7.35	8.69	8.23	2.94	7.35	1.32193	1.78549	5.88282e-18	1.18257e-16	NA	yes
AT5G49740	1.15	0.98	0.77	2.94	2.68	1.98	1.15	1.98	0.783867	1.34555	2.58396e-06	1.73288e-05	FERRIC REDUCTION OXIDASE 7 (FRO7)	NA
AT5G50170	2.57	3.44	2.92	10.45	9.38	6.42	3.44	6.42	0.900165	1.38228	4.09006e-06	2.6575e-05	NA	NA
AT5G50240	2.14	2.81	2.59	12.11	13.13	8.9	2.81	8.9	1.66324	2.12334	5.8112e-15	9.3083e-14	PROTEIN-L-ISOASPARTATE METHYLTRANSFERASE 2 (PIMT2)	NA
AT5G50360	0.52	1.47	2.26	27.33	114.49	46.06	2.26	27.33	3.59609	5.33601	0.000189423	0.000935633	NA	yes
AT5G50370	24.11	25.53	27.13	57.09	52.48	46.03	27.13	46.03	0.762685	0.91037	1.38421e-10	1.53327e-09	NA	NA
AT5G50470	0.1	0.1	0.1	27.97	27.82	25.83	0.1	25.83	8.0129	8.08782	4.53649e-60	5.08318e-58	NUCLEAR FACTOR Y, SUBUNIT C7 (NF-YC7)	yes
AT5G50480	0.1	0.1	0.1	0.62	0.87	0.96	0.1	0.62	2.63227	3.02975	0.000194792	0.000959802	NUCLEAR FACTOR Y, SUBUNIT C6 (NF-YC6)	yes
AT5G50550	6.42	6.6	5.04	10.89	12.22	12.26	6.6	10.89	0.722466	0.866606	2.06048e-06	1.40123e-05	NA	NA
AT5G50600	0.1	0.13	0.09	64.6	68.92	74.51	0.13	64.6	8.95688	10.0381	6.55716e-282	1.22079e-278	HYDROXYSTEROID DEHYDROGENASE 1 (HSD1)	yes
AT5G50700	0.05	0.07	0.1	69.48	68.48	68.92	0.1	68.48	9.41954	10.5045	2.56421e-286	5.17179e-283	HYDROXYSTEROID DEHYDROGENASE 1 (HSD1)	yes
AT5G50750	0.1	0.1	0.1	0.34	0.47	0.3	0.1	0.3	1.58496	1.88753	0.000862623	0.0036699	REVERSIBLY GLYCOSYLATED POLYPEPTIDE 4 (RGP4)	yes
AT5G50770	0.03	0.27	0.03	31.53	42.4	29.73	0.27	29.73	6.78282	8.07896	6.35667e-41	3.94489e-39	HYDROXYSTEROID DEHYDROGENASE 6 (HSD6)	yes
AT5G50790	0.1	0.04	0.1	10.66	8.68	26.84	0.1	8.68	6.43962	10.3351	4.29973e-07	3.22087e-06	(SWEET10)	yes
AT5G51040	17.2	22.34	20.97	55.28	64.43	55.23	22.34	55.23	1.30582	1.35646	5.13132e-20	1.19073e-18	NA	NA
AT5G51210	1.08	1.93	0.75	486.23	903.01	571.86	1.93	486.23	7.97689	8.99918	2.75003e-68	3.61734e-66	OLEOSIN3 (OLEO3)	yes
AT5G51440	0.84	0.87	0.18	4.23	4.43	6.72	0.87	4.23	2.28157	3.1595	1.78073e-05	0.000104629	NA	NA
AT5G51610	0.27	0.19	0.11	0.69	0.86	1.57	0.27	0.69	1.35364	2.13073	0.00392606	0.0140545	NA	yes
AT5G51750	64.31	80.61	81.34	171.02	131.49	176.63	81.34	131.49	0.692916	0.842487	2.15234e-09	2.09125e-08	SUBTILASE 1-3 (SBT1-3)	NA
AT5G51760	0.03	0.08	0.03	4.68	7.92	3.43	0.08	3.43	5.42206	6.84459	8.59659e-15	1.35812e-13	ABA-HYPERSENSITIVE GERMINATION 1 (AHG1)	yes
AT5G51780	0.1	0.08	0.1	5.4	4.69	6.48	0.1	4.69	5.55152	5.81395	9.55488e-47	7.09377e-45	NA	yes
AT5G51790	1.22	3.15	2.05	24.98	25.15	19.11	3.15	19.11	2.6009	3.40113	1.82873e-42	1.19624e-40	NA	yes
AT5G51795	2.19	3.61	3.4	6.12	6.74	6.49	3.61	6.12	0.761533	1.08482	0.000233242	0.00113288	NA	yes
AT5G51860	0.02	0.03	0.02	1.04	1.21	1.15	0.03	1.04	5.11548	5.27626	1.64408e-13	2.35454e-12	AGAMOUS-LIKE 72 (AGL72)	yes
AT5G51870	0.09	0.07	0.03	2.72	2.94	1.98	0.09	1.98	4.45943	5.27746	1.27859e-25	4.0452e-24	AGAMOUS-LIKE 71 (AGL71)	yes
AT5G52300	0.32	1.03	0.56	119.46	118.92	62.2	1.03	62.2	5.9162	7.35878	8.14273e-24	2.36022e-22	LOW-TEMPERATURE-INDUCED 65 (LTI65)	yes
AT5G52330	0.06	0.1	0.13	1.42	3.01	1.45	0.13	1.42	3.44931	4.07045	3.74574e-09	3.5622e-08	NA	yes
AT5G52450	5.22	4.32	4.17	12.2	11.41	14.98	5.22	11.41	1.12818	1.39104	7.23268e-11	8.22615e-10	NA	NA
AT5G52570	0.54	0.52	1.23	2.65	2.47	2.06	1.23	2.06	0.743986	1.63979	1.42109e-06	9.92631e-06	BETA-CAROTENE HYDROXYLASE 2 (BETA-OHASE 2)	NA
AT5G52600	1.91	2.2	2.14	11.25	13.95	13.89	2.2	11.25	2.35435	2.44491	5.2762e-20	1.22318e-18	MYB DOMAIN PROTEIN 82 (MYB82)	NA
AT5G52620	0.1	0.1	0.1	0.28	0.32	0.39	0.1	0.28	1.48543	1.72247	0.012386	0.0384086	NA	yes
AT5G52640	2.89	2.2	1.38	12.07	17.09	16.19	2.89	12.07	2.06228	2.57803	1.03739e-09	1.04183e-08	HEAT SHOCK PROTEIN 90-1 (HSP90-1)	NA
AT5G52660	2.99	3.81	3.42	8.83	8.5	7.14	3.81	7.14	0.906133	1.00786	2.1855e-08	1.91166e-07	NA	NA
AT5G53470	8.02	11.42	9.35	17.53	20.34	21.44	11.42	17.53	0.618263	1.01398	8.34416e-11	9.42388e-10	ACYL-COA BINDING PROTEIN 1 (ACBP1)	NA
AT5G53660	9.2	8.59	6.22	37.98	33.84	29.82	9.2	29.82	1.69657	2.111	1.14048e-37	6.1614e-36	GROWTH-REGULATING FACTOR 7 (GRF7)	NA
AT5G53740	0.36	0.44	0.68	1.37	1.3	1.71	0.68	1.3	0.934905	1.35211	8.03046e-05	0.000424092	NA	yes
AT5G53895	0.64	1.11	1.39	4.97	6.14	4.76	1.39	4.76	1.77588	2.34962	2.17326e-07	1.68696e-06	NA	NA
AT5G53950	1.9	2.37	2.61	17.33	18.03	16.57	2.61	16.57	2.66645	3.09885	1.73228e-53	1.61878e-51	CUP-SHAPED COTYLEDON 2 (CUC2)	yes
AT5G54000	0.1	0.1	0.1	1.1	0.23	0.41	0.1	0.23	1.20163	2.53605	0.00326109	0.0119155	NA	yes
AT5G54020	0.17	0.04	0.29	1.57	1.56	1.2	0.29	1.2	2.04891	3.05777	1.87037e-07	1.46074e-06	NA	yes
AT5G54360	0.1	0.1	0.1	1.74	1.71	0.71	0.1	0.71	2.82782	3.79355	4.40958e-07	3.29703e-06	NA	yes
AT5G54740	0.17	0.3	0.18	260.86	309.26	296.44	0.3	260.86	9.7641	10.2931	1.71673e-81	3.03285e-79	SEED STORAGE ALBUMIN 5 (SESA5)	yes
AT5G55240	0.1	0.17	0.05	56.03	50.36	51.27	0.17	50.36	8.2106	9.43916	1.04725e-205	9.74872e-203	ARABIDOPSIS THALIANA PEROXYGENASE 2 (ATPXG2)	yes
AT5G55410	0.1	0.1	0.23	1.51	0.94	2.08	0.23	0.94	2.03103	4.63868	7.29098e-06	4.5799e-05	NA	yes
AT5G55430	0.1	0.19	0.22	1.58	0.69	1.35	0.22	0.69	1.64909	3.05066	0.00602282	0.0204705	NA	yes
AT5G55460	5.26	6.3	3.84	17.7	17.4	10.25	6.3	10.25	0.7022	1.57403	2.00961e-09	1.96044e-08	NA	NA
AT5G55470	1.17	1.77	1.29	10.8	12.31	6.26	1.77	6.26	1.82241	2.63112	4.7412e-08	3.96651e-07	NA+/H+ (SODIUM HYDROGEN) EXCHANGER 3 (NHX3)	NA
AT5G55560	1.21	1.67	1.93	3.9	4.84	5.93	1.93	3.9	1.01487	1.34459	2.98165e-06	1.97712e-05	NA	yes
AT5G55620	9.05	8.47	7.59	97.9	126.8	109.4	9.05	97.9	3.43532	3.54832	1.00553e-28	3.72694e-27	NA	NA
AT5G55640	10.81	12.1	8.84	23.04	31.11	25.02	12.1	23.04	0.929134	1.01162	8.24564e-08	6.7037e-07	NA	NA
AT5G55750	0.18	0.07	0.07	2.85	1.89	1.87	0.18	1.87	3.37697	4.43645	4.00169e-12	5.10289e-11	NA	yes
AT5G56100	3.7	5.1	6.03	21.57	19.83	17.55	6.03	17.55	1.54124	2.03339	4.54869e-17	8.52105e-16	NA	NA
AT5G56240	12.14	19.66	16.01	54.49	56.6	41.5	19.66	41.5	1.07785	1.67465	2.0684e-35	1.02585e-33	NA	yes
AT5G56250	6.25	7.78	7.5	34.05	36.26	32.05	7.78	32.05	2.04248	2.07643	3.04316e-22	8.16012e-21	HAPLESS 8 (HAP8)	yes
AT5G56370	3.23	2.66	2.24	15.73	18.53	13.43	3.23	13.43	2.05585	2.2423	6.83454e-30	2.66801e-28	NA	yes
AT5G56510	0.09	0.07	0.04	0.38	0.45	0.71	0.09	0.38	2.078	2.92945	0.000427422	0.00195663	PUMILIO 12 (PUM12)	yes
AT5G56700	0.12	0.16	0.14	1.22	1.77	0.87	0.16	0.87	2.44294	2.76481	2.09795e-05	0.000121708	NA	yes
AT5G56970	0.13	0.04	0.04	0.87	1.1	0.75	0.13	0.75	2.52838	3.53436	1.0744e-10	1.2022e-09	CYTOKININ OXIDASE 3 (CKX3)	yes
AT5G57090	0.18	0.24	0.37	1.09	2.1	3.02	0.37	1.09	1.55873	2.91934	0.000125048	0.000639321	ETHYLENE INSENSITIVE ROOT 1 (EIR1)	yes
AT5G57123	22.9	24.81	9.63	51.06	79.74	62.58	24.81	51.06	1.04127	1.46601	1.67053e-10	1.83198e-09	NA	NA
AT5G57240	1.56	3.26	2.55	8.42	6.26	5.81	3.26	5.81	0.833666	1.44524	6.36992e-07	4.65915e-06	OSBP(OXYSTEROL BINDING PROTEIN)-RELATED PROTEIN 4C (ORP4C)	yes
AT5G57320	0.78	1.33	0.93	2.62	3.48	2.07	1.33	2.07	0.638205	1.28616	6.48511e-08	5.31884e-07	VILLIN 5 (VLN5)	NA
AT5G57380	0.02	0.1	0.03	4.35	5.13	5.66	0.1	4.35	5.44294	7.98871	1.01783e-61	1.20169e-59	VERNALIZATION INSENSITIVE 3 (VIN3)	yes
AT5G57390	3.02	5.35	4.26	51.89	69.34	36.96	5.35	36.96	2.78835	3.40501	6.30174e-20	1.45674e-18	AINTEGUMENTA-LIKE 5 (AIL5)	yes
AT5G57400	0.1	0.05	0.1	2.62	1.52	1.56	0.1	1.52	3.926	6.79698	1.5814e-12	2.09037e-11	NA	yes
AT5G57550	0.1	0.11	0.04	12.3	7.56	3.88	0.11	3.88	5.14048	7.50901	1.95284e-06	1.3344e-05	XYLOGLUCAN ENDOTRANSGLUCOSYLASE/HYDROLASE 25 (XTH25)	NA
AT5G57655	31.18	33.93	28.42	107.46	96.33	80.27	33.93	80.27	1.2423	1.5944	9.2051e-34	4.2927e-32	NA	NA
AT5G57735	0.92	2.03	1.73	5.05	5.98	4.42	2.03	4.42	1.12257	1.72512	0.000322954	0.00151894	(TASIR-ARF)	NA
AT5G57785	80.99	139.51	102.45	365.31	246.23	221.82	139.51	221.82	0.669021	1.36928	3.53034e-05	0.000197469	NA	yes
AT5G57790	8	15.43	8.42	67.22	60.27	28.1	15.43	28.1	0.864832	1.84757	2.58913e-07	1.99379e-06	NA	NA
AT5G58160	1.4	1.81	1.83	5.4	6.94	4.74	1.83	4.74	1.37304	1.45346	7.41967e-09	6.85413e-08	NA	NA
AT5G58490	35.26	52.59	49.98	114.53	105.07	113.04	52.59	105.07	0.99849	1.14643	2.64234e-17	5.03167e-16	NA	NA
AT5G58730	4.17	6.27	6.46	15.45	20.63	14.97	6.46	14.97	1.21247	1.42368	3.49178e-16	6.13292e-15	MYO-INOSITOL KINASE (MIK)	NA
AT5G59170	0.17	0.06	0.11	2.31	2.57	6.96	0.17	2.31	3.76429	4.81828	0.000365318	0.00169969	NA	NA
AT5G59320	17.07	37.7	23.05	212.17	216.6	288.44	37.7	212.17	2.49258	3.04802	3.23758e-25	1.00589e-23	LIPID TRANSFER PROTEIN 3 (LTP3)	yes
AT5G59340	0.06	0.2	0.1	18.64	19.62	20.52	0.2	18.64	6.54226	7.07895	6.26339e-74	9.53414e-72	WUSCHEL RELATED HOMEOBOX 2 (WOX2)	yes
AT5G59390	0.09	0.1	0.07	1.47	1.51	1.45	0.1	1.45	3.85798	4.63504	1.81133e-14	2.78701e-13	NA	yes
AT5G59520	0.49	1.09	1.11	2.7	2.2	2.66	1.11	2.2	0.986944	1.42515	0.000462465	0.00210277	ZRT/IRT-LIKE PROTEIN 2 (ZIP2)	yes
AT5G59570	2.21	6.18	2.72	23.68	30.2	18.12	6.18	18.12	1.5519	2.74246	2.46692e-19	5.52842e-18	BROTHER OF LUX ARRHYTHMO (BOA)	NA
AT5G59590	0.15	0.25	0.1	0.6	1.15	0.66	0.25	0.6	1.26303	1.98009	0.00788545	0.0259697	UDP-GLUCOSYL TRANSFERASE 76E2 (UGT76E2)	yes
AT5G59700	1.18	1.09	0.89	3.24	2.59	2.35	1.18	2.35	0.993874	1.17346	6.49075e-06	4.106e-05	NA	NA
AT5G59720	5.28	5.7	5.65	15.2	16.95	9.21	5.7	9.21	0.692239	0.985951	0.000389358	0.00179669	HEAT SHOCK PROTEIN 18-2 (HSP18-2)	yes
AT5G60100	11.68	16.74	9.72	26.48	28.58	27.93	16.74	26.48	0.661604	1.02169	2.50206e-12	3.23836e-11	PSEUDO-RESPONSE REGULATOR 3 (PRR3)	NA
AT5G60140	0.05	0.05	0.1	1.55	3.76	2.52	0.1	1.55	3.9542	6.2502	3.96046e-14	5.94266e-13	NA	NA
AT5G60250	2.29	2.71	1.39	11.72	8.81	7.58	2.71	7.58	1.4839	2.154	2.06572e-26	6.83948e-25	NA	yes
AT5G60260	0.1	0.1	0.09	2.06	2.12	1.98	0.1	1.98	4.30743	6.14384	3.22766e-09	3.08771e-08	NA	yes
AT5G60400	24.96	34.35	27.2	83.43	65.98	77.52	34.35	65.98	0.941719	1.00043	0.000232603	0.00113023	NA	NA
AT5G60460	22.26	36.52	32.48	102.88	116.25	88.73	36.52	88.73	1.28074	1.76948	8.85306e-28	3.1372e-26	NA	NA
AT5G60610	0.39	0.76	0.55	5.76	6.55	5.86	0.76	5.76	2.922	3.27037	1.89144e-27	6.57738e-26	NA	yes
AT5G60760	0.53	0.8	0.65	21.65	35.39	22.17	0.8	21.65	4.75822	5.06768	7.39324e-19	1.58633e-17	NA	yes
AT5G61610	0.06	0.23	0.1	4.74	8.18	4.76	0.23	4.74	4.36518	5.99158	8.70989e-32	3.71137e-30	NA	yes
AT5G61820	11.61	18.77	14.57	44.39	65.39	39.98	18.77	39.98	1.09085	1.70254	2.3295e-13	3.29327e-12	NA	NA
AT5G62165	1.39	1.5	1.08	5.68	5.54	4.2	1.5	4.2	1.48543	1.82915	1.64506e-18	3.42351e-17	AGAMOUS-LIKE 42 (AGL42)	yes
AT5G62210	12.66	14.17	17.18	46.41	35.46	51.93	17.18	35.46	1.04546	1.36861	1.89598e-06	1.29812e-05	NA	yes
AT5G62230	2.63	3.89	3.19	15.37	20.98	14.75	3.89	14.75	1.92287	2.14191	2.59556e-47	1.98799e-45	ERECTA-LIKE 1 (ERL1)	NA
AT5G62400	0.1	0.14	0.12	3.25	7.11	2.7	0.14	2.7	4.26946	5.62842	3.24894e-09	3.10683e-08	NA	yes
AT5G62490	0.14	0.1	0.1	146.87	130.13	108.8	0.14	108.8	9.60204	10.467	2.4138e-160	1.42491e-157	HVA22 HOMOLOGUE B (HVA22B)	yes
AT5G62510	0.1	0.1	0.1	0.27	0.38	0.37	0.1	0.27	1.43296	1.76553	0.00380245	0.0136584	NA	yes
AT5G62520	0.14	0.03	0.81	8.9	9.6	20.98	0.81	8.9	3.45781	5.24356	3.31907e-05	0.000186557	SIMILAR TO RCD ONE 5 (SRO5)	NA
AT5G62575	12.84	17.92	16.26	37.85	34.86	28.65	17.92	28.65	0.676965	1.00468	1.91972e-10	2.08354e-09	SUCCINATE DEHYDROGENASE 7 (SDH7)	NA
AT5G62620	3.7	4.69	5.21	10.37	10.24	9.03	5.21	9.03	0.793443	0.887038	1.46254e-07	1.15679e-06	NA	NA
AT5G62740	17.08	16.84	17.12	29.08	41.11	32.16	17.12	29.08	0.764345	0.6798	5.02182e-06	3.22567e-05	HYPERSENSITIVE-INDUCED RESPONSE PROTEIN 1 (HIR1)	NA
AT5G62800	0.24	0.33	0.11	37.3	56.47	31.48	0.33	31.48	6.57583	7.44987	4.11688e-23	1.15059e-21	NA	yes
AT5G62850	0.12	0.14	0.21	7.17	12.27	8.48	0.21	7.17	5.09351	5.8663	2.32852e-14	3.54894e-13	VEGETATIVE CELL EXPRESSED1 (AtVEX1)	yes
AT5G63030	8.86	13.22	15.78	30.09	27.54	34.52	15.78	27.54	0.803431	1.12442	1.03897e-11	1.2758e-10	GLUTAREDOXIN C1 (GRXC1)	NA
AT5G63070	0.13	0.1	0.13	3.9	5.63	8.35	0.13	3.9	4.90689	5.88277	3.86406e-10	4.05207e-09	NA	NA
AT5G63087	2.7	3.48	2.31	5.91	10.01	6.17	3.48	5.91	0.764071	1.37529	0.00104644	0.00435846	NA	yes
AT5G63140	12.73	17.85	16.78	38.82	36.69	42.5	17.85	36.69	1.03946	1.27319	1.6184e-17	3.1336e-16	PURPLE ACID PHOSPHATASE 29 (PAP29)	yes
AT5G63240	0.1	0.1	0.1	2.6	2.33	0.58	0.1	0.58	2.53605	4.19902	1.23148e-05	7.42726e-05	NA	yes
AT5G63350	0.34	0.77	0.41	8.63	34.79	13.28	0.77	8.63	3.48643	4.97626	0.000103597	0.000535759	NA	yes
AT5G63580	2.79	3.99	2.62	16.56	11.73	8.89	3.99	8.89	1.15579	1.76193	2.32629e-05	0.000133864	FLAVONOL SYNTHASE 2 (FLS2)	yes
AT5G63750	0.1	0.11	0.26	0.44	0.53	0.96	0.26	0.44	0.758992	1.86198	0.014421	0.0437109	ARIADNE 13 (ARI13)	yes
AT5G63760	5	7.4	5.83	14.18	21.73	16	7.4	14.18	0.93826	1.25549	1.94283e-13	2.76601e-12	ARIADNE 15 (ARI15)	NA
AT5G63990	3.16	4.26	4.42	8.05	9.07	8.13	4.42	8.05	0.864942	1.03858	2.47547e-08	2.14822e-07	NA	NA
AT5G64060	0.74	1.24	0.8	2.78	3.41	3.36	1.24	2.78	1.16474	1.62849	2.94403e-08	2.53034e-07	NAC DOMAIN CONTAINING PROTEIN 103 (NAC103)	NA
AT5G64080	35.35	43.08	41.2	142.24	151.66	113.76	43.08	113.76	1.4009	1.66027	2.19236e-34	1.05701e-32	XYLOGEN PROTEIN 1 (XYP1)	NA
AT5G64210	0.1	0.1	0.1	4.66	5.12	3.58	0.1	3.58	5.16189	5.47681	2.35221e-36	1.20616e-34	ALTERNATIVE OXIDASE 2 (AOX2)	yes
AT5G64230	0.85	1.15	0.95	2.11	2.33	3.31	1.15	2.11	0.875609	1.36809	0.00010882	0.000561334	NA	NA
AT5G64690	0.26	0.25	0.31	0.81	0.72	0.54	0.31	0.54	0.800691	1.488	0.0156638	0.0468966	NA	yes
AT5G64700	0.26	0.38	0.27	2.45	1.34	1.55	0.38	1.34	1.81816	2.54629	8.94479e-08	7.23807e-07	NA	yes
AT5G64780	1.01	1.18	1.28	5.36	9.76	3.79	1.28	3.79	1.56605	2.23075	1.72119e-05	0.000101308	NA	NA
AT5G64900	4.02	2.93	2.27	7.7	7.49	8.18	4.02	7.49	0.89777	1.024	0.000180253	0.000895641	PRECURSOR OF PEPTIDE 1 (PROPEP1)	NA
AT5G64910	3	3.29	1.8	10.52	11.58	6.79	3.29	6.79	1.04532	1.70241	9.48915e-08	7.65808e-07	NA	yes
AT5G64990	1.03	0.89	0.62	1.8	2.19	2.03	1.03	1.8	0.805353	1.22311	0.0023146	0.00879162	RAB GTPASE HOMOLOG H1A (RABH1a)	NA
AT5G65070	0.26	0.47	0.42	3.79	3.02	2.85	0.47	2.85	2.60023	3.15447	8.42243e-30	3.26157e-28	MADS AFFECTING FLOWERING 4 (MAF4)	yes
AT5G65080	0.1	0.16	0.09	3.28	4.03	3.22	0.16	3.22	4.33092	4.77008	7.22114e-55	7.16284e-53	MADS AFFECTING FLOWERING 5 (MAF5)	yes
AT5G65165	0.13	0.09	0.14	36.5	47.41	17.58	0.14	17.58	6.97236	7.80992	1.37989e-28	5.06021e-27	SUCCINATE DEHYDROGENASE 2-3 (SDH2-3)	yes
AT5G65380	7.69	7.51	8.87	15.68	16.52	14.51	8.87	14.51	0.710042	0.997133	1.97937e-11	2.37161e-10	NA	NA
AT5G65510	1.86	2.53	2.75	9.66	16.25	10.83	2.75	9.66	1.81259	2.1697	3.19626e-20	7.51059e-19	AINTEGUMENTA-LIKE 7 (AIL7)	yes
AT5G65610	2.63	2.55	3.79	7.34	6.85	7.34	3.79	6.85	0.853906	1.07996	1.01421e-06	7.24314e-06	NA	NA
AT5G65640	17.12	27.47	18.42	50.05	65.25	49.78	27.47	49.78	0.857709	1.18704	6.18065e-17	1.14629e-15	BETA HLH PROTEIN 93 (bHLH093)	NA
AT5G65850	0.71	0.71	0.61	5.56	6.41	4.7	0.71	4.7	2.72677	2.81898	1.4704e-15	2.47311e-14	NA	yes
AT5G66110	0.1	0.09	0.69	6.61	8.27	3.31	0.69	3.31	2.26216	4.21922	1.35931e-09	1.35277e-08	HEAVY METAL ASSOCIATED ISOPRENYLATED PLANT PROTEIN 27 (HIPP27)	NA
AT5G66170	9.67	13.05	12.27	33.55	42.2	29.71	13.05	29.71	1.1869	1.49131	1.02191e-15	1.74055e-14	SULFURTRANSFERASE 18 (STR18)	NA
AT5G66400	1.92	4.33	1.05	522.62	650.44	582.43	4.33	522.62	6.91525	7.96813	0.1	0	RESPONSIVE TO ABA 18 (RAB18)	yes
AT5G66650	6.01	3.59	4.25	10.45	19.11	11.32	6.01	10.45	0.798066	1.39032	1.64966e-06	1.13816e-05	NA	NA
AT5G66710	0.58	0.68	0.73	1.29	1.41	1.25	0.73	1.25	0.77596	0.957613	0.0152669	0.0459297	NA	yes
AT5G66780	0.25	0.85	0.69	488.5	433.42	364.21	0.85	364.21	8.74309	9.49035	2.72195e-176	1.99634e-173	NA	NA
AT5G66830	0.23	0.42	0.06	2.23	2.37	1.31	0.42	1.31	1.64111	2.91495	4.25329e-06	2.75101e-05	NA	yes
AT5G66870	0.02	0.08	0.13	0.79	1.21	0.86	0.13	0.79	2.60334	3.53029	1.43465e-08	1.27892e-07	ASYMMETRIC LEAVES 2-LIKE 1 (ASL1)	yes
AT5G66970	0.1	0.1	0.1	2.5	2.75	4.36	0.1	2.5	4.64386	5.0015	1.22832e-11	1.4992e-10	NA	yes
AT5G66980	0.1	0.1	0.06	6.66	5.27	7.5	0.1	5.27	5.71973	8.30262	1.45717e-38	8.16385e-37	NA	yes
AT5G66985	0.1	0.39	1.79	16.82	27.6	50.09	1.79	16.82	3.23215	5.40323	2.44716e-06	1.64661e-05	NA	yes
AT5G67060	0.21	0.08	0.3	8.18	7.13	13.53	0.3	7.13	4.57087	5.46678	1.58796e-20	3.82043e-19	HECATE 1 (HEC1)	yes
AT5G67080	0.19	1.03	0.21	1.64	2.26	3.63	1.03	1.64	0.671051	2.48725	0.000828375	0.00353725	MITOGEN-ACTIVATED PROTEIN KINASE KINASE KINASE 19 (MAPKKK19)	NA
AT5G67110	15.85	20.86	16.3	64.73	64.26	53.02	20.86	53.02	1.3458	1.55329	3.53348e-17	6.68132e-16	ALCATRAZ (ALC)	NA
AT5G67200	9.64	9.9	9.98	23.42	15.2	20.2	9.98	15.2	0.60696	0.94908	3.33926e-05	0.000187518	NA	NA
AT5G67360	57.48	70.52	86.27	222.1	147.3	164.71	86.27	147.3	0.771827	1.03911	1.26319e-08	1.1357e-07	(ARA12)	NA
AT5G67620	0.27	0.75	0.29	9.31	13.34	9.12	0.75	9.12	3.60407	4.46599	2.62718e-39	1.51756e-37	NA	yes

## Sheet: TFsUP-214
ATG	log2FC(min/max)	log2FC(DeSeq)	padj	gene annotation	family	PcG_target (Oh2008)
AT1G01030	1.43987	2.12621	1.11372e-10	NGATHA3 NGA3	B3	yes
AT1G01520	2.04244	3.36648	0.00109412	ALTERED SEED GERMINATION 4 ASG4	MYB_related	NA
AT1G02065	1.2588	1.88103	7.97955e-26	SQUAMOSA PROMOTER BINDING PROTEINLIKE 8 SPL8	SBP	yes
AT1G03790	7.33985	10.0781	1.77086e-45	SOMNUS SOM	C3H	yes
AT1G03800	1.30666	2.08662	0.0202908	ERF DOMAIN PROTEIN 10 ERF10	ERF	yes
AT1G08320	2.20387	3.05498	2.55641e-14	TGACG TGA MOTIFBINDING PROTEIN 9 TGA9	bZIP	yes
AT1G10120	0.689282	1.00564	0.00309344	basic helix-loop-helix (bHLH) DNA-binding superfamily protein	bHLH	NA
AT1G12890	4.90319	5.72428	4.46879e-12	member of the ERF (ethylene response factor) subfamily B-1 of ERF_AP2 transcription factor family.	ERF	NA
AT1G13290	0.758027	2.0499	0.00391525	DEFECTIVELY ORGANIZED TRIBUTARIES 5 DOT5	C2H2	yes
AT1G14440	1.25467	1.73506	3.88947e-35	HOMEOBOX PROTEIN 31 HB31	ZF-HD	yes
AT1G14580	0.627036	0.783717	0.0123828	C2H2-like zinc finger protein	C2H2	yes
AT1G14600	0.981575	1.26074	1.41149e-05	Homeodomain-like superfamily protein	G2-like	NA
AT1G14687	0.826685	1.19258	4.77301e-07	HOMEOBOX PROTEIN 32 HB32	ZF-HD	NA
AT1G15360	4.79442	5.27957	1.26422e-14	SHINE 1 SHN1	ERF	yes
AT1G16640	1.54707	1.75218	1.7442e-08	AP2_B3-like transcriptional factor family protein	B3	NA
AT1G19490	1.50053	2.15384	2.74142e-05	Basic-leucine zipper (bZIP) transcription factor family protein	bZIP	NA
AT1G19790	2.24534	2.66677	8.41796e-43	SHIRELATED SEQUENCE 7 SRS7	SRS	yes
AT1G21970	2.98185	4.05021	1.10328e-07	LEAFY COTYLEDON 1 LEC1	NF-YB	yes
AT1G24260	5.71826	6.6234	7.89843e-156	SEPALLATA3 SEP3	MIKC	yes
AT1G25310	2.98185	3.37851	0.00023806	MATERNAL EFFECT EMBRYO ARREST 8 MEE8	bHLH	yes
AT1G26260	1.72398	2.01784	3.33602e-35	CRYPTOCHROMEINTERACTING BASICHELIXLOOPHELIX 5 CIB5	bHLH	NA
AT1G26680	1.22239	1.34189	3.28448e-05	transcriptional factor B3 family protein	B3	NA
AT1G26780	1.89283	2.38432	1.33006e-35	MYB DOMAIN PROTEIN 117 MYB117	MYB	yes
AT1G26960	2.22624	2.28629	7.54075e-40	HOMEOBOX PROTEIN 23 AtHB23	HD-ZIP	NA
AT1G27045	2.77259	3.23489	4.67743e-08	HOMEOBOX PROTEIN 54 ATHB54	HD-ZIP	NA
AT1G28300	2.96347	7.30979	7.03194e-14	LEAFY COTYLEDON 2 LEC2	B3	yes
AT1G28360	1.74899	2.19585	4.69804e-30	ERF DOMAIN PROTEIN 12 ERF12	ERF	yes
AT1G32240	1.65979	1.54595	6.94278e-19	KANADI 2 KAN2	G2-like	yes
AT1G35515	1.16993	2.01511	0.00108657	HIGH RESPONSE TO OSMOTIC STRESS 10 HOS10	MYB	NA
AT1G36060	1.13099	1.38905	2.29014e-05	member of the DREB subfamily A-6 of ERF_AP2 transcription factor family	ERF	yes
AT1G46264	0.836319	1.11719	1.90327e-10	HEAT SHOCK TRANSCRIPTION FACTOR B4 HSFB4	HSF	yes
AT1G49475	3.81856	4.29085	1.31836e-101	AP2_B3-like transcriptional factor family protein	B3	NA
AT1G52890	0.739848	2.16554	0.00300981	NAC DOMAIN CONTAINING PROTEIN 19 NAC019	NAC	yes
AT1G53160	1.25289	1.82486	2.05071e-21	SQUAMOSA PROMOTER BINDING PROTEINLIKE 4 SPL4	SBP	yes
AT1G54160	1.16608	1.65161	3.05208e-17	NUCLEAR FACTOR Y. SUBUNIT A5 NFYA5	NF-YA	NA
AT1G55110	0.654875	1.16385	3.64211e-15	INDETERMINATEIDDOMAIN 7 IDD7	C2H2	yes
AT1G55580	1.22507	1.47436	0.0013317	LATERAL SUPPRESSOR LAS	GRAS	yes
AT1G56170	1.14221	1.47357	2.0286e-09	NUCLEAR FACTOR Y. SUBUNIT C2 NFYC2	NF-YC	NA
AT1G66350	1.48642	1.55231	3.31209e-18	RGALIKE 1 RGL1	GRAS	NA
AT1G67100	8.72862	9.4563	2.34861e-292	LOB DOMAINCONTAINING PROTEIN 40 LBD40	LBD	yes
AT1G67260	1.72181	2.41895	3.35342e-06	TCP1	TCP	yes
AT1G68240	3.56359	4.28499	2.18789e-10	basic helix-loop-helix (bHLH) DNA-binding superfamily protein	bHLH	NA
AT1G68510	7.11166	8.41037	8.68138e-68	LOB DOMAINCONTAINING PROTEIN 42 LBD42	LBD	yes
AT1G69180	5.04046	5.5701	3.77383e-54	CRABS CLAW CRC	YABBY	yes
AT1G69310	1.29546	2.22823	5.31125e-31	WRKY DNABINDING PROTEIN 57 WRKY57	WRKY	yes
AT1G69560	0.847997	2.50447	0.0106806	MYB DOMAIN PROTEIN 105 MYB105	MYB	yes
AT1G69600	2.76651	3.21306	1.61341e-61	ZINC FINGER HOMEODOMAIN 1 ZFHD1	ZF-HD	yes
AT1G72210	0.962147	1.90232	0.00463941	basic helix-loop-helix (bHLH) DNA-binding superfamily protein	bHLH	yes
AT1G72360	0.80115	1.80953	0.00133077	ETHYLENE RESPONSE FACTOR 73 ERF73	ERF	NA
AT1G72570	6.2724	9.77407	4.25183e-25	Integrase-type DNA-binding superfamily protein	AP2	yes
AT1G75240	1.66818	1.97337	6.17163e-20	HOMEOBOX PROTEIN 33 HB33	ZF-HD	yes
AT1G76420	2.7241	3.20658	1.40263e-13	CUP SHAPED COTYLEDON3 CUC3	NAC	yes
AT1G77450	1.51325	2.05359	0.00180044	NAC DOMAIN CONTAINING PROTEIN 32 NAC032	NAC	NA
AT1G77950	4.59096	4.86625	5.19393e-53	AGAMOUSLIKE 67 AGL67	MIKC	yes
AT2G02540	1.24485	1.17029	1.33739e-09	HOMEOBOX PROTEIN 21 HB21	ZF-HD	yes
AT2G06200	0.992192	1.67035	7.24221e-17	GROWTHREGULATING FACTOR 6 GRF6	GRF	NA
AT2G14210	0.847997	6.48665	4.0757e-07	AGAMOUSLIKE 44 AGL44	MIKC	yes
AT2G17770	0.893701	0.751918	0.000230426	BASIC REGION_LEUCINE ZIPPER MOTIF 27 BZIP27	bZIP	NA
AT2G17950	1.21299	1.68139	0.00566753	WUSCHEL WUS	WOX	yes
AT2G18120	0.787006	1.42629	0.000816938	SHIRELATED SEQUENCE 4 SRS4	SRS	yes
AT2G22630	4.2555	8.53924	2.82686e-25	AGAMOUSLIKE 17 AGL17	MIKC	yes
AT2G24696	1.8413	2.65026	0.010467	transcriptional factor B3 family protein	B3	yes
AT2G28340	5.41835	6.18902	2.33788e-72	GATA TRANSCRIPTION FACTOR 13 GATA13	GATA	yes
AT2G28610	1.61218	2.34664	1.87415e-12	PRESSED FLOWER PRS	WOX	yes
AT2G33480	1.3915	1.72113	1.93464e-21	NAC DOMAIN CONTAINING PROTEIN 41 NAC041	NAC	NA
AT2G33710	2.30256	2.45504	0.000756464	member of the ERF (ethylene response factor) subfamily B-1 of ERF_AP2 transcription factor family.	ERF	yes
AT2G33880	3.67931	4.75942	6.41199e-103	HOMEOBOX3 HB3	WOX	yes
AT2G35310	2.33655	2.8576	4.48988e-66	Transcriptional factor B3 family protein	B3	NA
AT2G36270	2.82196	3.89902	9.46277e-09	ABA INSENSITIVE 5 ABI5	bZIP	NA
AT2G36890	0.849343	1.72898	1.97962e-14	REGULATOR OF AXILLARY MERISTEMS 2 RAX2	MYB	yes
AT2G38250	0.888579	2.12309	0.00104032	Homeodomain-like superfamily protein	Trihelix	yes
AT2G40200	0.957936	1.68242	3.42582e-07	basic helix-loop-helix (bHLH) DNA-binding superfamily protein	bHLH	NA
AT2G40220	8.36457	10.6713	3.6337e-141	ABA INSENSITIVE 4 ABI4	ERF	yes
AT2G40260	2.5979	3.81457	3.229e-14	Homeodomain-like superfamily protein	G2-like	yes
AT2G40350	1.46068	2.40892	0.000340744	member of the DREB subfamily A-2 of ERF_AP2 transcription factor family.	ERF	yes
AT2G41070	2.17466	3.02426	1.04058e-49	ENHANCED EM LEVEL EEL	bZIP	NA
AT2G42280	0.60311	0.863084	0.000548852	FLOWERING BHLH 4 FBH4	bHLH	NA
AT2G42410	3.7323	4.3196	2.20058e-11	ZINC FINGER PROTEIN 11 ZFP11	C2H2	yes
AT2G42430	0.862496	2.46235	0.00130913	LATERAL ORGAN BOUNDARIESDOMAIN 16 LBD16	LBD	yes
AT2G42830	4.21723	8.26701	1.44199e-31	SHATTERPROOF 2 SHP2	MIKC	yes
AT2G44910	1.02823	1.6965	1.43751e-12	HOMEOBOXLEUCINE ZIPPER PROTEIN 4 HB4	HD-ZIP	yes
AT2G45650	3.48149	4.28062	5.57898e-51	AGAMOUSLIKE 6 AGL6	MIKC	yes
AT2G46870	0.611207	1.11954	1.65386e-07	NGATHA1 NGA1	B3	yes
AT2G47520	3.49947	5.01912	3.12755e-07	ETHYLENE RESPONSE FACTOR 71 ERF71	ERF	NA
AT3G01220	2.63777	3.23352	3.50349e-08	HOMEOBOX PROTEIN 20 HB20	HD-ZIP	yes
AT3G01600	1.35583	1.5526	4.91751e-07	NAC DOMAIN CONTAINING PROTEIN 44 NAC044	NAC	NA
AT3G01970	1.01238	1.60006	0.00165911	WRKY DNABINDING PROTEIN 45 WRKY45	WRKY	NA
AT3G02310	5.33355	5.71481	7.92885e-163	SEPALLATA 2 SEP2	MIKC	yes
AT3G02990	1.27173	1.72565	1.00772e-12	HEAT SHOCK TRANSCRIPTION FACTOR A1E HSFA1E	HSF	NA
AT3G03450	4.04728	4.45037	1.81522e-48	RGALIKE 2 RGL2	GRAS	NA
AT3G07500	0.798041	1.35832	7.96516e-08	Far-red impaired responsive (FAR1) family protein	FAR1	NA
AT3G10040	2.13267	2.96714	1.0389e-07	sequence-specific DNA binding transcription factors	Trihelix	NA
AT3G10500	1.08057	1.4618	4.97052e-18	NAC DOMAIN CONTAINING PROTEIN 53 NAC053	NAC	NA
AT3G12730	0.768018	1.6667	7.44906e-05	Homeodomain-like superfamily protein	G2-like	yes
AT3G12910	4.97728	7.14251	7.53493e-20	NAC (No Apical Meristem) domain transcriptional regulator superfamily protein	NAC	yes
AT3G13540	1.88691	2.78649	2.5323e-15	MYB DOMAIN PROTEIN 5 MYB5	MYB	yes
AT3G13890	6.6907	8.55109	5.37389e-39	MYB DOMAIN PROTEIN 26 MYB26	MYB	yes
AT3G15170	2.68231	3.55729	5.9823e-16	CUPSHAPED COTYLEDON1 CUC1	NAC	yes
AT3G16870	0.659058	0.602064	0.0269687	GATA TRANSCRIPTION FACTOR 17 GATA17	GATA	NA
AT3G17010	3.32769	4.26651	1.30457e-20	REPRODUCTIVE MERISTEM 22 REM22	B3	NA
AT3G18550	4.00998	4.59383	1.16581e-07	BRANCHED 1 BRC1	TCP	yes
AT3G20910	0.917889	1.11653	3.1443e-10	NUCLEAR FACTOR Y. SUBUNIT A9 NFYA9	NF-YA	NA
AT3G22830	2.63489	3.59003	0.00153904	HEAT SHOCK TRANSCRIPTION FACTOR A6B HSFA6B	HSF	yes
AT3G23130	2.87447	3.95675	0.000111076	SUPERMAN SUP	C2H2	yes
AT3G24650	9.19814	10.4607	1.63768e-174	ABA INSENSITIVE 3 ABI3	B3	yes
AT3G26744	1.06175	1.17183	3.95e-18	INDUCER OF CBF EXPRESSION 1 ICE1	bHLH	NA
AT3G26790	6.28204	7.21043	3.34468e-13	FUSCA 3 FUS3	B3	yes
AT3G44290	5.60585	6.1947	3.23544e-52	NAC DOMAIN CONTAINING PROTEIN 60 NAC060	NAC	yes
AT3G44460	5.88753	6.3634	1.83225e-17	DPBF2	bZIP	yes
AT3G46770	3.90689	4.16388	1.22278e-46	AP2_B3-like transcriptional factor family protein	B3	NA
AT3G50060	1.60088	1.73107	3.04594e-24	MYB DOMAIN PROTEIN 77 MYB77	MYB	NA
AT3G50330	4.71149	6.44209	5.63571e-10	HECATE 2 HEC2	bHLH	yes
AT3G51060	1.39537	1.44535	0.0106099	STYLISH 1 STY1	SRS	yes
AT3G54320	1.64675	2.08307	9.33098e-08	WRINKLED 1 WRI1	AP2	yes
AT3G54340	5.70179	6.25584	5.55472e-156	APETALA 3 AP3	MIKC	yes
AT3G54430	1.13403	1.6108	2.2887e-15	SHIRELATED SEQUENCE 6 SRS6	SRS	NA
AT3G58780	1.92672	2.42049	1.51133e-25	SHATTERPROOF 1 SHP1	MIKC	yes
AT3G61250	0.936842	1.07726	3.32247e-07	MYB DOMAIN PROTEIN 17 MYB17	MYB	NA
AT3G62340	1.20163	1.67807	0.00368463	WRKY68	WRKY	yes
AT3G62610	2.62449	3.64024	0.00116549	MYB DOMAIN PROTEIN 11 MYB11	MYB	yes
AT4G00250	3.01928	3.25574	2.39421e-45	DNA-binding storekeeper protein-related transcriptional regulator	GeBP	yes
AT4G00260	1.51592	1.82275	1.80526e-08	MATERNAL EFFECT EMBRYO ARREST 45 MEE45	B3	yes
AT4G00390	5.71101	6.55564	9.5313e-53	DNA-binding storekeeper protein-related transcriptional regulator	GeBP	yes
AT4G00940	0.838055	1.37629	3.90253e-10	Dof-type zinc finger DNA-binding family protein	Dof	yes
AT4G01500	3.71786	4.08763	2.01126e-15	NGATHA4 NGA4	B3	yes
AT4G08150	0.677363	0.813121	8.59189e-09	KNOTTEDLIKE FROM ARABIDOPSIS THALIANA KNAT1	TALE	yes
AT4G09960	5.16189	7.7876	7.71752e-72	SEEDSTICK STK	MIKC	yes
AT4G16610	1.26756	1.46809	5.12911e-06	C2H2-like zinc finger protein	C2H2	NA
AT4G17810	1.31291	1.79697	3.86925e-13	C2H2 and C2HC zinc fingers superfamily protein	C2H2	yes
AT4G18020	0.884603	0.953374	7.5265e-12	APRR2	ARR-B	NA
AT4G18960	6.783	7.61273	4.31508e-79	AGAMOUS AG	MIKC	yes
AT4G21610	0.989193	1.15795	7.47618e-09	LSD ONE LIKE 2 LOL2	LSD	NA
AT4G24150	2.52873	2.76562	2.21082e-22	GROWTHREGULATING FACTOR 8 GRF8	GRF	NA
AT4G25410	2.49016	2.87924	5.05144e-16	basic helix-loop-helix (bHLH) DNA-binding superfamily protein	bHLH	yes
AT4G27330	2.07039	2.73697	1.25702e-05	SPOROCYTELESS SPL	NZZ/SPL	yes
AT4G29230	0.972519	1.64206	1.60319e-06	NAC DOMAIN CONTAINING PROTEIN 75 NAC075	NAC	yes
AT4G31610	1.63109	1.99713	1.32498e-23	REPRODUCTIVE MERISTEM 1 REM1	B3	yes
AT4G31615	2.77244	2.89403	9.81691e-44	Transcriptional factor B3 family protein	B3	NA
AT4G31680	2.30666	2.52073	0.00045812	Transcriptional factor B3 family protein	B3	NA
AT4G31690	3.48573	3.48359	5.28877e-29	Transcriptional factor B3 family protein	B3	NA
AT4G33280	4.158	4.91582	3.01348e-07	AP2_B3-like transcriptional factor family protein	B3	NA
AT4G33450	0.601451	2.56855	0.0478372	MYB DOMAIN PROTEIN 69 MYB69	MYB	yes
AT4G36260	1.70948	2.05354	7.89375e-29	STYLISH 2 STY2	SRS	yes
AT4G36740	1.76184	3.09752	0.00943917	HOMEOBOX PROTEIN 40 HB40	HD-ZIP	yes
AT4G36930	1.20952	1.75725	7.12259e-10	SPATULA SPT	bHLH	NA
AT4G37940	3.57289	5.92453	6.90288e-18	AGAMOUSLIKE 21 AGL21	MIKC	yes
AT4G39410	0.835944	1.22044	5.8812e-07	WRKY DNABINDING PROTEIN 13 WRKY13	WRKY	yes
AT5G01310	0.862321	1.07818	1.67604e-07	APRATAXINLIKE APTX	bHLH	yes
AT5G01380	2.23266	4.36692	0.00040509	Homeodomain-like superfamily protein	Trihelix	yes
AT5G05410	1.24416	2.49511	0.000642195	DREBINDING PROTEIN 2A DREB2A	ERF	NA
AT5G06250	1.57721	1.74445	7.5867e-14	DEVELOPMENTRELATED PCG TARGET IN THE APEX 4 DPA4	B3	yes
AT5G06839	3.07039	7.84029	1.17143e-23	TGACG TGA MOTIFBINDING PROTEIN 10 TGA10	bZIP	yes
AT5G07500	6.58859	7.90354	4.15765e-15	PEI1	C3H	yes
AT5G09750	2.33628	4.61112	0.000276646	HECATE 3 HEC3	bHLH	yes
AT5G10140	2.57951	2.80156	1.90116e-65	FLOWERING LOCUS C FLC	MIKC	yes
AT5G10510	1.53986	1.8848	2.80056e-34	AINTEGUMENTALIKE 6 AIL6	AP2	yes
AT5G11260	0.695007	1.47033	4.72453e-05	ELONGATED HYPOCOTYL 5 HY5	bZIP	NA
AT5G12330	1.27339	1.82832	5.30181e-19	LATERAL ROOT PRIMORDIUM 1 LRP1	SRS	yes
AT5G13330	3.6677	4.15028	3.68262e-81	RELATED TO AP2 6L Rap2.6L	ERF	yes
AT5G13790	1.83183	2.4875	1.52214e-09	AGAMOUSLIKE 15 AGL15	MIKC	yes
AT5G14000	4.09257	4.71039	1.18044e-32	NAC DOMAIN CONTAINING PROTEIN 84 NAC084	NAC	NA
AT5G14010	2.16993	2.82103	0.006092	KNUCKLES KNU	C2H2	yes
AT5G15150	1.22755	1.33873	1.64565e-14	HOMEOBOX 3 HB3	HD-ZIP	yes
AT5G15800	2.97694	3.91218	3.44106e-46	SEPALLATA1 SEP1	MIKC	yes
AT5G16600	1.59465	1.65855	1.52649e-11	MYB DOMAIN PROTEIN 43 MYB43	MYB	yes
AT5G17430	4.42626	7.58691	2.91387e-20	BABY BOOM BBM	AP2	yes
AT5G17490	1.71754	2.02742	5.22909e-18	RGALIKE PROTEIN 3 RGL3	GRAS	yes
AT5G17800	0.690423	1.26859	4.60896e-05	MYB DOMAIN PROTEIN 56 MYB56	MYB	yes
AT5G17810	4.79181	7.01002	7.4464e-15	WUSCHEL RELATED HOMEOBOX 12 WOX12	WOX	yes
AT5G18000	1.88753	4.03113	0.00333346	VERDANDI VDD	B3	NA
AT5G18450	4.07895	4.96039	4.72422e-08	member of the DREB subfamily A-2 of ERF_AP2 transcription factor family.	ERF	yes
AT5G20240	5.63552	6.71949	2.80046e-258	PISTILLATA PI	MIKC	yes
AT5G22290	0.621157	1.33564	0.00202621	NAC DOMAIN CONTAINING PROTEIN 89 NAC089	NAC	NA
AT5G22890	1.33258	2.52926	8.18536e-06	C2H2 and C2HC zinc fingers superfamily protein	C2H2	yes
AT5G23000	1.926	2.22248	2.72286e-14	MYB DOMAIN PROTEIN 37 MYB37	MYB	yes
AT5G23260	0.847997	4.69019	0.0165986	TRANSPARENT TESTA16 TT16	MIKC	yes
AT5G25470	1.69268	2.4738	3.52781e-07	AP2_B3-like transcriptional factor family protein	B3	NA
AT5G26660	1.25565	1.74075	3.72875e-05	MYB DOMAIN PROTEIN 86 MYB86	MYB	yes
AT5G28300	0.642733	1.06949	1.3117e-06	Duplicated homeodomain-like superfamily protein	Trihelix	yes
AT5G35770	0.961526	1.52557	0.000174701	STERILE APETALA SAP	SAP	yes
AT5G39860	0.601082	1.47408	0.00134059	PACLOBUTRAZOL RESISTANCE1 PRE1	bHLH	NA
AT5G41410	0.606905	1.78329	4.95919e-11	BELL 1 BEL1	TALE	yes
AT5G41765	2.8413	5.2538	0.000978094	DNA-binding storekeeper protein-related transcriptional regulator	GeBP	NA
AT5G42630	1.86634	2.46188	4.65417e-22	ABERRANT TESTA SHAPE ATS	G2-like	yes
AT5G42780	1.1987	1.493	5.47117e-13	HOMEOBOX PROTEIN 27 HB27	ZF-HD	yes
AT5G44160	1.21254	1.62216	7.17025e-05	NUTCRACKER NUC	C2H2	yes
AT5G44260	1.49707	3.0572	2.22905e-06	Zinc finger C-x8-C-x5-C-x3-H type family protein	C3H	yes
AT5G47670	6.88543	7.86317	2.13883e-38	NUCLEAR FACTOR Y. SUBUNIT B6 NFYB6	NF-YB	NA
AT5G48670	1.40415	1.67649	3.67756e-05	AGAMOUSLIKE 80 AGL80	M-type	NA
AT5G49620	0.657112	2.14445	0.00266903	MYB DOMAIN PROTEIN 78 MYB78	MYB	yes
AT5G50470	8.0129	8.08782	5.08318e-58	NUCLEAR FACTOR Y. SUBUNIT C7 NFYC7	NF-YC	yes
AT5G50480	2.63227	3.02975	0.000959802	NUCLEAR FACTOR Y. SUBUNIT C6 NFYC6	NF-YC	yes
AT5G51780	5.55152	5.81395	7.09377e-45	basic helix-loop-helix (bHLH) DNA-binding superfamily protein	bHLH	yes
AT5G51790	2.6009	3.40113	1.19624e-40	basic helix-loop-helix (bHLH) DNA-binding superfamily protein	bHLH	yes
AT5G51860	5.11548	5.27626	2.35454e-12	AGAMOUSLIKE 72 AGL72	MIKC	yes
AT5G51870	4.45943	5.27746	4.0452e-24	AGAMOUSLIKE 71 AGL71	MIKC	yes
AT5G52600	2.35435	2.44491	1.22318e-18	MYB DOMAIN PROTEIN 82 MYB82	MYB	NA
AT5G52660	0.906133	1.00786	1.91166e-07	Homeodomain-like superfamily protein	MYB_related	NA
AT5G53660	1.69657	2.111	6.1614e-36	GROWTHREGULATING FACTOR 7 GRF7	GRF	NA
AT5G53950	2.66645	3.09885	1.61878e-51	CUPSHAPED COTYLEDON 2 CUC2	NAC	yes
AT5G57390	2.78835	3.40501	1.45674e-18	AINTEGUMENTALIKE 5 AIL5	AP2	yes
AT5G59340	6.54226	7.07895	9.53414e-72	WUSCHEL RELATED HOMEOBOX 2 WOX2	WOX	yes
AT5G59570	1.5519	2.74246	5.52842e-18	BROTHER OF LUX ARRHYTHMO BOA	G2-like	NA
AT5G60140	3.9542	6.2502	5.94266e-13	AP2_B3-like transcriptional factor family protein	B3	NA
AT5G62165	1.48543	1.82915	3.42351e-17	AGAMOUSLIKE 42 AGL42	MIKC	yes
AT5G64060	1.16474	1.62849	2.53034e-07	NAC DOMAIN CONTAINING PROTEIN 103 NAC103	NAC	NA
AT5G65070	2.60023	3.15447	3.26157e-28	MADS AFFECTING FLOWERING 4 MAF4	MIKC	yes
AT5G65080	4.33092	4.77008	7.16284e-53	MADS AFFECTING FLOWERING 5 MAF5	MIKC	yes
AT5G65510	1.81259	2.1697	7.51059e-19	AINTEGUMENTALIKE 7 AIL7	AP2	yes
AT5G65640	0.857709	1.18704	1.14629e-15	BETA HLH PROTEIN 93 bHLH093	bHLH	NA
AT5G66870	2.60334	3.53029	1.27892e-07	ASYMMETRIC LEAVES 2LIKE 1 ASL1	LBD	yes
AT5G66980	5.71973	8.30262	8.16385e-37	AP2_B3-like transcriptional factor family protein	B3	yes
AT5G67060	4.57087	5.46678	3.82043e-19	HECATE 1 HEC1	bHLH	yes
AT5G67110	1.3458	1.55329	6.68132e-16	ALCATRAZ ALC	bHLH	NA

## Sheet: GO-genesUP
GO - GeneCodis (http://genecodis.cnb.csic.es/)
lowest level, min. support 3 genes, p(Bonferroni)<0.01
Biological Process
Items	Items_Details	Support	List size	Reference Support	Reference size	Relative enrichment	Hyp	pBonf	Hyp_c	Genes
GO:0019915	lipid storage (BP)	11	1794	19	33602	10.8438	4.95139e-10	8.88279e-07	8.49163e-08	AT3G27660,AT3G01570,AT5G40420,AT3G18570,AT5G61610,AT1G48990,AT2G25890,AT5G07550,AT4G25140,AT5G51210,AT5G56100
GO:0048440	carpel development (BP)	8	1794	18	33602	8.32454	1.75645e-06	0.00315107	0.000172132	AT1G69180,AT4G36930,AT3G58780,AT4G18960,AT1G13400,AT4G09960,AT1G32240,AT2G42830
GO:0048481	ovule development (BP)	11	1794	37	33602	5.56844	2.29438e-06	0.00411612	0.000196743	AT5G41410,AT5G42630,AT5G62230,AT1G24260,AT3G58780,AT3G22886,AT4G09960,AT1G32240,AT5G23260,AT5G21150,AT2G42830
GO:0080167	response to karrikin (BP)	29	1794	127	33602	4.27698	2.21371e-11	3.9714e-08	5.06202e-09	AT3G22840,AT5G08640,AT5G59340,AT1G17200,AT4G24110,AT5G19520,AT1G10960,AT1G05680,AT3G55120,AT5G11260,AT1G61800,AT3G21090,AT4G35110,AT1G10370,AT3G21560,AT2G39980,AT2G23910,AT2G40080,AT5G62210,AT4G38210,AT3G14880,AT4G34710,AT5G48500,AT5G57785,AT1G31350,AT1G53070,AT3G43800,AT2G44460,AT3G02910
GO:0006869	lipid transport (BP)	26	1794	122	33602	3.99168	1.16892e-09	2.09704e-06	1.60376e-07	AT4G27160,AT1G73550,AT5G27630,AT4G27140,AT5G38160,AT1G62500,AT2G44290,AT4G30880,AT1G27950,AT5G38197,AT5G38170,AT5G01870,AT3G22570,AT5G38180,AT5G55410,AT3G22142,AT5G54740,AT3G51600,AT1G18280,AT5G64080,AT4G27150,AT5G55460,AT1G62510,AT5G53470,AT5G38195,AT4G27170
GO:0009737	response to abscisic acid stimulus (BP)	44	1794	324	33602	2.54361	1.38134e-08	2.47812e-05	1.57933e-06	AT1G75750,AT3G28580,AT5G52660,AT1G20630,AT2G47770,AT2G36270,AT5G13330,AT3G03450,AT4G15910,AT4G28520,AT5G16600,AT2G38280,AT5G11260,AT2G36890,AT1G31880,AT5G52300,AT5G59320,AT1G75240,AT4G33950,AT3G02410,AT5G49620,AT1G66350,AT4G17260,AT5G66400,AT5G44120,AT2G40220,AT3G11050,AT5G46050,AT2G26980,AT2G19450,AT5G51760,AT1G54100,AT3G48170,AT3G24650,AT4G34710,AT1G03880,AT4G26740,AT2G40170,AT1G05510,AT5G62490…
GO:0055114	oxidation-reduction process (BP)	78	1794	644	33602	2.26857	1.43218e-11	2.56933e-08	4.91237e-09	AT5G39890,AT4G10020,AT1G03990,AT2G46950,AT5G16240,AT1G62620,AT1G24360,AT5G44360,AT3G02630,AT5G11540,AT1G65340,AT5G44620,AT1G77100,AT3G56350,AT2G37760,AT5G24950,AT2G47120,AT1G20270,AT4G39500,AT3G48310,AT5G50770,AT4G39480,AT2G12190,AT5G39320,AT3G26770,AT1G04180,AT4G33870,AT5G21105,AT1G32780,AT1G12160,AT2G24580,AT2G21260,AT1G09420,AT5G40610,AT3G14610,AT3G48280,AT2G20800,AT4G18360,AT4G31760,AT4G25980…
GO:0055085	transmembrane transport (BP)	38	1794	324	33602	2.19675	5.0254e-06	0.00901557	0.000383047	AT4G02700,AT5G20380,AT1G53470,AT1G18940,AT4G32500,AT2G28120,AT1G33110,AT5G46540,AT3G27020,AT5G17860,AT1G09960,AT1G73220,AT3G13080,AT4G11810,AT5G39040,AT3G05400,AT2G34360,AT1G11670,AT1G54730,AT1G65730,AT1G79360,AT2G34355,AT3G59140,AT1G17810,AT1G19450,AT5G18840,AT3G54820,AT2G24610,AT4G38380,AT5G26200,AT2G38060,AT3G13090,AT3G03620,AT5G17010,AT1G12600,AT3G58060,AT1G15170,AT5G65380
GO:0006355	regulation of transcription, DNA-dependent (BP)	160	1794	1563	33602	1.91736	1.42785e-15	2.56156e-12	9.79504e-13	AT3G56220,AT5G52660,AT1G72360,AT1G26680,AT2G47520,AT5G65510,AT1G03790,AT3G01600,AT3G01220,AT3G10040,AT2G36270,AT4G16610,AT3G12730,AT5G06839,AT1G14600,AT5G47670,AT5G50470,AT2G28610,AT5G52600,AT5G13330,AT3G16230,AT1G69180,AT5G44160,AT4G00390,AT1G77450,AT1G55580,AT5G22890,AT2G38250,AT5G16600,AT2G41070,AT4G37940,AT5G23000,AT5G17810,AT3G02790,AT1G54160,AT1G53160,AT2G42410,AT2G44910,AT5G57390,AT5G11260…
Molecular Function
Items	Items_Details	Support	List size	Reference Support	Reference size	Relative enrichment	Hyp	pBonf	Hyp_c	Genes
GO:0008289	lipid binding (MF)	24	1794	108	33602	4.16227	2.06737e-09	3.70886e-06	2.5377e-07	AT4G27160,AT1G73550,AT4G27140,AT5G38160,AT1G62500,AT2G44290,AT4G30880,AT2G38530,AT5G59320,AT5G38170,AT5G01870,AT3G22570,AT5G38180,AT5G55410,AT5G07550,AT5G54740,AT1G18280,AT5G64080,AT4G27150,AT5G55460,AT1G62510,AT3G20270,AT5G38195,AT4G27170
GO:0008194	UDP-glycosyltransferase activity (MF)	18	1794	100	33602	3.37144	5.32064e-06	0.00954523	0.000435406	AT1G73880,AT2G43840,AT1G07260,AT1G05680,AT5G59590,AT4G02280,AT2G30140,AT3G21560,AT2G43820,AT5G26310,AT4G15260,AT5G17040,AT5G20830,AT2G36800,AT5G17030,AT4G15490,AT1G05560,AT2G36970
GO:0016491	oxidoreductase activity (MF)	58	1794	456	33602	2.38235	9.36273e-10	1.67967e-06	1.53237e-07	AT4G10020,AT5G49740,AT1G03990,AT5G16240,AT4G03050,AT5G41670,AT5G44360,AT3G02630,AT5G11540,AT1G12550,AT2G47120,AT1G20270,AT3G59845,AT5G50770,AT5G24160,AT5G39320,AT5G12270,AT3G26770,AT1G65980,AT1G04180,AT5G21105,AT1G32780,AT4G17260,AT4G13180,AT2G21260,AT5G40610,AT1G14520,AT3G11050,AT4G18360,AT5G54000,AT3G46500,AT1G60730,AT5G42890,AT1G54100,AT5G14760,AT3G15090,AT3G02620,AT5G15940,AT1G02190,AT3G02610…
GO:0003700	sequence-specific DNA binding transcription factor activity (MF)	199	1794	1674	33602	2.22659	6.42229e-27	1.15216e-23	3.15335e-24	AT5G41410,AT5G52660,AT1G72360,AT1G26680,AT2G47520,AT5G65070,AT5G65510,AT5G35770,AT1G03790,AT3G01600,AT3G01220,AT5G59340,AT3G10040,AT2G36270,AT4G16610,AT3G12730,AT5G06839,AT4G36260,AT1G14600,AT5G47670,AT5G65080,AT5G50470,AT3G51060,AT2G28610,AT5G52600,AT5G13330,AT5G13790,AT1G69180,AT1G46264,AT1G21970,AT5G44160,AT1G52890,AT1G77450,AT3G03450,AT1G55580,AT5G22890,AT2G38250,AT5G16600,AT2G41070,AT4G37940…
GO:0003677	DNA binding (MF)	140	1794	1431	33602	1.83245	2.8352e-12	5.08635e-09	6.96041e-10	AT1G53690,AT5G41410,AT5G52660,AT5G46640,AT1G72360,AT1G13370,AT1G26680,AT2G47520,AT5G65510,AT3G01220,AT2G36270,AT2G21450,AT5G06839,AT4G22770,AT1G14600,AT2G41340,AT2G18050,AT5G50470,AT3G51060,AT5G52600,AT5G13330,AT5G13790,AT2G40030,AT1G46264,AT1G08170,AT4G31900,AT5G16600,AT2G41070,AT2G14210,AT5G23000,AT5G17810,AT1G53160,AT2G44910,AT4G36930,AT5G57390,AT1G61410,AT5G11260,AT1G63020,AT1G76500,AT2G33710…
GO:0003824	catalytic activity (MF)	91	1794	1021	33602	1.66939	1.29743e-06	0.00232759	0.000127407	AT1G78500,AT4G10020,AT5G22940,AT4G33070,AT4G12870,AT1G61810,AT5G41670,AT1G26560,AT5G44360,AT3G24180,AT5G11540,AT1G78050,AT5G22460,AT3G16230,AT1G12550,AT3G21720,AT4G15370,AT5G08380,AT2G47120,AT5G14180,AT3G60140,AT4G21320,AT1G75280,AT5G13420,AT3G59845,AT2G30650,AT1G65520,AT5G50770,AT1G07080,AT5G39320,AT3G26770,AT4G34860,AT2G44450,AT4G16690,AT3G05300,AT2G45290,AT3G48990,AT4G33820,AT1G04710,AT2G17280…
Cellular component
Items	Items_Details	Support	List size	Reference Support	Reference size	Relative enrichment	Hyp	pBonf	Hyp_c	Genes
GO:0012511	monolayer-surrounded lipid storage body (CC)	10	1794	14	33602	13.3787	1.50926e-10	2.70761e-07	1.79603e-08	AT4G25140,AT3G27660,AT5G40420,AT3G18570,AT2G25890,AT5G51210,AT5G61610,AT1G48990,AT5G56100,AT3G01570
GO:0005634	nucleus (CC)	160	1794	2104	33602	1.42435	3.58933e-06	0.00643926	0.000213565	AT2G40200,AT5G20240,AT2G40350,AT3G10500,AT5G19520,AT1G64790,AT2G14210,AT3G50330,AT1G77450,AT3G58780,AT5G42630,AT2G42430,AT1G20693,AT3G58850,AT5G50480,AT1G13290,AT5G22470,AT2G06200,AT2G22490,AT4G18960,AT5G17430,AT3G55120,AT5G09750,AT5G65640,AT2G38280,AT4G36930,AT1G24260,AT2G40220,AT1G66660,AT5G65080,AT2G38250,AT1G72570,AT4G37940,AT1G26260,AT1G46264,AT1G02065,AT4G00850,AT2G46840,AT5G13790,AT5G51790…

## Sheet: genesDOWN-2208
S6 Table: Gene expression changes in control (non-treated) clf swn compared to wild-type shoot explants (cs-ctrl/wt-ctrl).
ATG	RPKM_cs_C0_1	RPKM_cs_C0_2	RPKM_cs_C0_3	RPKM_wt_C0_1	RPKM_wt_C0_2	RPKM_wt_C0_3	min control	max sample	log2FC (max/min)	log2FC (DeSeq)	padj	gene annotation	PcG_target (Oh2008)
AT1G01070	4.89	2.18	2.73	8.96	15.68	12.45	8.96	4.89	-0.873664	-2.34731	1.63807e-17	nodulin MtN21-like transporter family protein	yes
AT1G01190	0.07	0.07	0.16	0.86	0.82	0.68	0.68	0.16	-2.08746	-3.0106	0.000318833	CYTOCHROME P450. FAMILY 78. SUBFAMILY A. POLYPEPTIDE 8 CYP78A8	yes
AT1G01340	0.13	0.14	0.17	0.5	0.53	0.48	0.48	0.17	-1.4975	-1.80039	0.0107631	CYCLIC NUCLEOTIDE GATED CHANNEL 10 CNGC10	yes
AT1G01380	0.17	0.38	0.26	3.21	5.67	2.47	2.47	0.38	-2.70044	-4.06279	4.79032e-12	ENHANCER OF TRY AND CPC 1 ETC1	NA
AT1G01420	0.67	0.72	0.37	5.68	7.43	5.95	5.68	0.72	-2.97982	-3.43232	2.51744e-25	UDPGLUCOSYL TRANSFERASE 72B3 UGT72B3	yes
AT1G01580	0.03	0.01	0.04	0.79	1.43	1.56	0.79	0.04	-4.30378	-5.48949	1.82438e-18	FERRIC REDUCTION OXIDASE 2 FRO2	yes
AT1G02030	0.04	0.07	0.03	0.32	0.38	0.36	0.32	0.07	-2.19265	-3.07368	0.0147381	C2H2-like zinc finger protein	NA
AT1G02220	0.04	0.09	0.04	0.7	0.74	0.91	0.7	0.09	-2.95936	-3.97728	2.45859e-05	NAC DOMAIN CONTAINING PROTEIN 3 NAC003	NA
AT1G02400	0.03	0.07	0.04	2.37	4.81	3.01	2.37	0.07	-5.08139	-6.07873	1.55334e-20	GIBBERELLIN 2OXIDASE 6 GA2OX6	yes
AT1G02450	0.24	0.26	0.67	1.64	4.55	1.58	1.58	0.67	-1.23769	-2.86082	0.00104032	NIM1INTERACTING 1 NIMIN1	NA
AT1G02520	0.07	0.12	0.11	0.2	0.69	0.67	0.2	0.12	-0.736966	-2.47765	0.000410481	ATPBINDING CASSETTE B11 ABCB11	NA
AT1G02630	0.22	0.04	0.22	1.44	2.74	2.57	1.44	0.22	-2.71049	-3.94909	9.00293e-11	Nucleoside transporter family protein	NA
AT1G02900	0.73	0.77	1.14	4.09	6.43	8.06	4.09	1.14	-1.84307	-2.96253	1.206e-08	RAPID ALKALINIZATION FACTOR 1 RALF1	NA
AT1G03020	0.81	0.67	0.82	4.94	4.42	2.19	2.19	0.82	-1.41724	-2.31506	0.013065	Thioredoxin superfamily protein	yes
AT1G03055	0.12	0.18	0.13	0.58	0.79	0.59	0.58	0.18	-1.68806	-2.39363	0.0047873	unknown protein	NA
AT1G03130	75.2	52.14	55.19	219.82	286.6	365.91	219.82	75.2	-1.54752	-2.20244	1.78763e-12	PHOTOSYSTEM I SUBUNIT D2 PSAD2	NA
AT1G03290	4.09	4.35	2.81	6.89	9.94	8.34	6.89	4.35	-0.663489	-1.45988	1.06427e-15	unknown protein	NA
AT1G03400	0.75	1.01	0.47	1.86	3.3	3.26	1.86	1.01	-0.880947	-1.93737	4.56305e-06	single copy gene with similarity to tomato E8 (ACC oxidase. the last step in ethylene biosynthesis)	yes
AT1G03495	3.2	2.24	3.8	6.3	11.53	12.88	6.3	3.8	-0.729352	-1.61525	2.0149e-13	HXXXD-type acyl-transferase family protein	NA
AT1G03620	1.78	1.16	1.26	3.13	4.16	4.82	3.13	1.78	-0.814285	-1.65742	2.96552e-08	ELMO_CED-12 family protein	NA
AT1G03820	7.67	6.91	6.91	27.3	27.79	23.26	23.26	7.67	-1.60055	-1.71917	2.62768e-05	unknown protein	yes
AT1G03840	0.1	0.01	0.05	0.28	0.29	0.43	0.28	0.1	-1.48543	-2.8018	0.0077239	MAGPIE MGP	yes
AT1G03850	0.56	0.37	0.26	1.41	1.83	1.38	1.38	0.56	-1.30117	-2.00555	0.0005206	GLUTAREDOXIN 13 GRXS13	yes
AT1G03920	0.15	0.15	0.06	0.55	0.7	0.44	0.44	0.15	-1.55254	-2.39926	0.000393064	Protein kinase family protein	NA
AT1G03940	3.25	3.58	2.34	8.65	16.03	11.5	8.65	3.58	-1.27274	-2.14814	9.31057e-22	HXXXD-type acyl-transferase family protein	NA
AT1G04240	1.19	1.22	1.01	19.98	28.11	46.77	19.98	1.22	-4.0336	-4.66966	2.10971e-22	SHORT HYPOCOTYL 2 SHY2	NA
AT1G04350	4.35	3.39	2.35	9.45	9.14	10.38	9.14	4.35	-1.07118	-1.80035	8.95561e-16	similar to 2-oxoglutarate-dependent dioxygenase	NA
AT1G04360	0.35	0.28	0.42	0.75	0.87	1.12	0.75	0.42	-0.836501	-1.62222	0.0420152	RING_U-box superfamily protein	NA
AT1G04600	0.12	0.14	0.09	0.34	0.29	0.31	0.29	0.14	-1.05063	-1.47531	0.00341697	MYOSIN XI A XIA	yes
AT1G04610	0.01	0.01	0.01	0.19	0.38	0.35	0.19	0.01	-4.24793	-4.9386	0.000718626	YUCCA 3 YUC3	NA
AT1G04800	0.91	2.81	2.58	5.51	6.8	7.95	5.51	2.81	-0.971482	-1.84348	3.78904e-07	glycine-rich protein	NA
AT1G04980	4.01	3.88	4.7	9	10.24	8.34	8.34	4.7	-0.827387	-1.30315	3.82563e-10	PDILIKE 22 PDIL22	NA
AT1G05010	11.27	14.68	26.88	50.72	72.74	60.1	50.72	26.88	-0.916022	-1.96972	7.10942e-21	ETHYLENEFORMING ENZYME EFE	NA
AT1G05100	0.07	0.12	0.06	0.69	1.32	1.24	0.69	0.12	-2.52356	-3.85415	7.16116e-05	MITOGENACTIVATED PROTEIN KINASE KINASE KINASE 18 MAPKKK18	NA
AT1G05200	3.15	3.03	2.59	7.83	11.04	8.25	7.83	3.15	-1.31366	-1.61268	3.23791e-20	GLUTAMATE RECEPTOR 3.4 GLR3.4	NA
AT1G05230	1.16	1.66	1.91	3.42	6.24	5.5	3.42	1.91	-0.840424	-1.67964	7.72993e-16	HOMEODOMAIN GLABROUS 2 HDG2	yes
AT1G05260	0.73	0.79	0.61	3.4	5.78	6.67	3.4	0.79	-2.10561	-2.91406	1.46269e-16	RARE COLD INDUCIBLE GENE 3 RCI3	NA
AT1G05320	4.64	5.12	3.44	9.98	12.23	11.03	9.98	5.12	-0.962896	-1.40834	2.35301e-17	unknown	NA
AT1G05490	0.64	0.65	0.7	1.86	1.7	1.5	1.5	0.7	-1.09954	-1.50442	6.76009e-07	CHROMATIN REMODELING 31 chr31	NA
AT1G05690	0.11	0.17	0.06	0.93	1.18	0.91	0.91	0.17	-2.42033	-3.13824	3.51321e-06	BTB AND TAZ DOMAIN PROTEIN 3 bt3	NA
AT1G05805	6.88	4.25	4.74	11.45	15.94	17.65	11.45	6.88	-0.734867	-1.75526	2.60573e-26	basic helix-loop-helix (bHLH) DNA-binding superfamily protein	NA
AT1G06090	0.01	0.04	0.01	2.82	5.09	6.54	2.82	0.04	-6.13955	-8.65189	4.07322e-16	Fatty acid desaturase family protein	yes
AT1G06100	0.13	0.09	0.14	4.6	14.32	7.12	4.6	0.14	-5.03814	-6.2885	2.55649e-14	Fatty acid desaturase family protein	NA
AT1G06120	0.01	0.01	0.01	0.47	0.65	1	0.47	0.01	-5.55459	-6.14296	1.377e-07	Fatty acid desaturase family protein	yes
AT1G06148	0.09	0.01	0.01	0.4	0.21	0.26	0.21	0.09	-1.22239	-3.80177	0.00166311	Unknown gene	NA
AT1G06160	1.24	0.62	1.07	3.29	4.27	6.23	3.29	1.24	-1.40775	-2.36566	5.43972e-07	OCTADECANOIDRESPONSIVE ARABIDOPSIS AP2_ERF 59 ORA59	yes
AT1G06170	0.01	0.08	0.01	0.21	0.42	0.37	0.21	0.08	-1.39232	-3.78463	0.0165333	basic helix-loop-helix (bHLH) DNA-binding superfamily protein	NA
AT1G06620	2.68	2.41	2.93	11.67	11.23	10.96	10.96	2.93	-1.90328	-2.37061	4.9565e-24	similar to a 2-oxoglutarate-dependent dioxygenase	yes
AT1G06640	31.38	36.33	33.23	103.26	159.38	94.32	94.32	36.33	-1.3764	-1.94218	1.60172e-07	similar to a 2-oxoglutarate-dependent dioxygenase	NA
AT1G06830	0.01	0.43	0.39	2.44	1.81	1.54	1.54	0.43	-1.84052	-3.0141	0.00260684	Glutaredoxin family protein	NA
AT1G06980	0.15	0.27	0.22	2.63	2.67	4.39	2.63	0.27	-3.28403	-4.18759	1.83222e-10	unknown protein	yes
AT1G07050	3.36	2.14	1.33	16.5	49.43	10.18	10.18	3.36	-1.5992	-3.37327	0.0103058	CCT motif family protein	NA
AT1G07180	0.85	0.2	0.33	3.33	1.97	2.1	1.97	0.85	-1.21266	-2.52686	2.11231e-05	ALTERNATIVE NADPH DEHYDROGENASE 1 NDA1	NA
AT1G07750	11.93	11.25	13.61	20.77	26.38	29.41	20.77	13.61	-0.609834	-1.08364	2.2332e-11	RmlC-like cupins superfamily protein	NA
AT1G08090	0.01	0.01	0.01	0.13	0.35	0.77	0.13	0.01	-3.70044	-5.38082	0.0135112	NITRATE TRANSPORTER 2:1 NRT2:1	yes
AT1G08165	0.25	0.13	0.36	4.17	2.08	1.23	1.23	0.36	-1.77259	-3.44009	0.0429376	unknown protein	NA
AT1G08380	267.07	256.39	247.46	663.17	954.35	1030.41	663.17	267.07	-1.31216	-2.07433	6.09871e-56	PHOTOSYSTEM I SUBUNIT O PSAO	NA
AT1G08440	0.03	0.08	0.23	0.64	1.28	0.83	0.64	0.23	-1.47644	-3.27458	5.5519e-07	Aluminium activated malate transporter family protein	yes
AT1G08650	10.55	20.37	17.35	40.49	46.4	35.77	35.77	20.37	-0.812304	-1.59068	1.82944e-11	PHOSPHOENOLPYRUVATE CARBOXYLASE KINASE 1 PPCK1	NA
AT1G08730	0.07	0.05	0.05	0.14	0.21	0.16	0.14	0.07	-1	-1.76437	0.0225194	XIC	NA
AT1G08800	0.83	1.08	0.94	2.82	2.97	3.3	2.82	1.08	-1.38466	-1.73613	8.9852e-13	Protein of unknown function. DUF593	NA
AT1G08890	1.77	1.85	1.57	7.28	11.36	9.36	7.28	1.85	-1.97641	-2.44158	2.92714e-24	Major facilitator superfamily protein	NA
AT1G08900	1.55	1.76	1.11	2.82	4.6	4.82	2.82	1.76	-0.68012	-1.496	3.77085e-10	Major facilitator superfamily protein	NA
AT1G08920	1.08	0.89	1	14.07	26.36	14.23	14.07	1.08	-3.70352	-4.08092	1.52389e-100	ERD EARLY RESPONSE TO DEHYDRATION SIXLIKE 1 ESL1	NA
AT1G09080	0.05	0.01	0.01	0.37	0.76	0.55	0.37	0.05	-2.88753	-5.07209	7.20309e-07	BINDING PROTEIN 3 BIP3	yes
AT1G09155	0.26	0.32	0.05	0.94	1.59	2.12	0.94	0.32	-1.55459	-2.822	2.72295e-05	PHLOEM PROTEIN 2B15 PP2B15	NA
AT1G09170	0.01	0.09	0.01	0.17	0.16	0.15	0.15	0.09	-0.736966	-2.38421	0.016172	P-loop nucleoside triphosphate hydrolases superfamily protein with CH (Calponin Homology) domain	NA
AT1G09250	4.86	5.86	5.36	14.48	17.2	14.88	14.48	5.86	-1.30509	-1.59667	4.92444e-12	basic helix-loop-helix (bHLH) DNA-binding superfamily protein	NA
AT1G09310	126.85	103.66	171.45	396.37	458.79	414.65	396.37	171.45	-1.20906	-1.6908	1.07547e-15	Protein of unknown function. DUF538	NA
AT1G09350	0.01	0.01	0.01	1.26	0.53	1.43	0.53	0.01	-5.72792	-6.74595	8.12707e-07	GALACTINOL SYNTHASE 3 GolS3	yes
AT1G09750	49.8	33.87	30.2	145.59	242.21	282.1	145.59	49.8	-1.54769	-2.68518	2.00603e-10	Eukaryotic aspartyl protease family protein	NA
AT1G10070	1.14	0.23	0.45	6.5	8.36	11.36	6.5	1.14	-2.51141	-3.97315	1.62043e-27	BRANCHEDCHAIN AMINO ACID TRANSAMINASE 2 BCAT2	NA
AT1G10090	3.33	2.57	1.92	6.81	8.19	7.02	6.81	3.33	-1.03213	-1.46787	5.58211e-18	Early-responsive to dehydration stress protein (ERD4)	NA
AT1G10140	1.82	0.7	1.33	8.03	18.02	14.85	8.03	1.82	-2.14146	-3.46833	1.54947e-17	Uncharacterised conserved protein UCP031279	NA
AT1G10340	0.03	0.01	0.03	0.5	0.4	0.51	0.4	0.03	-3.73697	-4.72953	2.71972e-05	Ankyrin repeat family protein	yes
AT1G10360	6.77	9.74	3.92	14.79	21.2	14.96	14.79	9.74	-0.602628	-1.36073	6.64964e-12	GLUTATHIONE STRANSFERASE TAU 18 GSTU18	NA
AT1G10460	0.01	0.19	0.25	1.32	0.99	0.94	0.94	0.25	-1.91073	-2.74173	0.00545759	GERMINLIKE PROTEIN 7 GLP7	NA
AT1G10480	0.05	0.01	0.01	0.2	0.34	0.34	0.2	0.05	-2	-4.33394	0.0325609	ZINC FINGER PROTEIN 5 ZFP5	yes
AT1G10610	2.05	2.36	1.92	3.69	4.89	4.9	3.69	2.36	-0.644834	-1.35839	6.34473e-09	basic helix-loop-helix (bHLH) DNA-binding superfamily protein	NA
AT1G10640	7.89	8.52	6	26.02	30.38	19.49	19.49	8.52	-1.19381	-1.94073	1.0856e-08	Pectin lyase-like superfamily protein	NA
AT1G10657	6.23	3.19	3.35	18.32	19.02	11.85	11.85	6.23	-0.927583	-2.02131	1.62756e-11	Plant protein 1589 of unknown function	yes
AT1G10682	59.79	54.13	58.38	122.74	153.07	132.96	122.74	59.79	-1.03763	-1.25255	3.04444e-16	other RNA	yes
AT1G10750	1.58	1.62	1.38	2.64	3.31	3.53	2.64	1.62	-0.704544	-0.986	0.00012899	Protein of Unknown Function (DUF239)	NA
AT1G10790	0.09	0.04	0.12	0.88	0.75	0.75	0.75	0.12	-2.64386	-3.13624	0.000904206	BEST Arabidopsis thaliana protein match is: hydroxyproline-rich glycoprotein family protein (TAIR:AT3G56590.2)	NA
AT1G11185	0.71	0.74	0.91	11.47	16.3	3.41	3.41	0.91	-1.90583	-3.90701	0.00207555	Unknown gene	NA
AT1G11300	1.2	1.55	1.67	2.9	3.93	3.44	2.9	1.67	-0.796205	-1.48716	6.23346e-14	protein serine_threonine kinases	NA
AT1G11450	0.28	0.51	0.29	3.16	4.79	2.5	2.5	0.51	-2.29336	-3.38806	2.82713e-19	nodulin MtN21-like transporter family protein	yes
AT1G11460	0.05	0.09	0.03	0.41	0.58	0.27	0.27	0.09	-1.58496	-2.80053	0.00954731	nodulin MtN21-like transporter family protein	yes
AT1G11545	2.99	3.12	4.62	10.82	9.77	18.8	9.77	4.62	-1.08047	-1.8425	0.000599931	XYLOGLUCAN ENDOTRANSGLUCOSYLASE_HYDROLASE 8 XTH8	NA
AT1G11590	0.01	0.01	0.06	0.17	0.25	0.36	0.17	0.06	-1.5025	-3.43853	0.0403235	Plant invertase_pectin methylesterase inhibitor superfamily	NA
AT1G11850	4.25	3.04	2.56	17.53	15.01	8.3	8.3	4.25	-0.965648	-2.05045	5.79537e-06	unknown protein	yes
AT1G12080	1.37	1.27	0.83	17.1	11.45	20.19	11.45	1.37	-3.0631	-3.88453	2.82119e-07	Vacuolar calcium-binding protein-related	yes
AT1G12090	122.18	88.25	133.81	347.26	421.07	492.22	347.26	133.81	-1.37583	-1.92744	4.26079e-19	EXTENSINLIKE PROTEIN ELP	yes
AT1G12240	4.58	2.23	1.31	23.18	21.7	26.68	21.7	4.58	-2.24428	-3.31118	3.48316e-48	ATBETAFRUCT4	NA
AT1G12320	1.98	1.52	3.37	7.59	12.14	9.1	7.59	3.37	-1.17135	-2.34469	1.99268e-16	Protein of unknown function (DUF1442)	NA
AT1G12570	0.81	1.16	0.76	1.96	2.62	2.04	1.96	1.16	-0.756729	-1.23484	0.000150782	Glucose-methanol-choline (GMC) oxidoreductase family protein	yes
AT1G12860	13.9	14.14	13.12	28.21	36.37	35.26	28.21	14.14	-0.996425	-1.09691	2.4594e-12	SCREAM 2 SCRM2	yes
AT1G13080	0.81	0.31	0.56	4	3.53	3.83	3.53	0.81	-2.12367	-2.80318	1.17932e-14	CYTOCHROME P450. FAMILY 71. SUBFAMILY B. POLYPEPTIDE 2 CYP71B2	NA
AT1G13245	12.48	12.19	6.69	71.12	80.57	75.07	71.12	12.48	-2.51064	-2.83666	3.80582e-54	ROTUNDIFOLIA LIKE 17 RTFL17	NA
AT1G13250	7.94	7.03	7.38	17.14	30.42	28.23	17.14	7.94	-1.11016	-1.54582	1.47214e-17	GALACTURONOSYLTRANSFERASELIKE 3 GATL3	NA
AT1G13260	5.9	2.85	5.1	12.51	19.61	21.8	12.51	5.9	-1.08429	-1.97529	4.40683e-09	RELATED TO ABI3_VP1 1 RAV1	yes
AT1G13430	0.01	0.06	0.01	0.18	0.34	0.44	0.18	0.06	-1.58496	-4.40472	0.0318331	SULFOTRANSFERASE 4C ST4C	yes
AT1G13448	0.61	0.76	0.24	1.38	3.4	2.05	1.38	0.76	-0.860597	-2.23284	0.00331443	Potential natural antisense gene. locus overlaps with AT1G13450	NA
AT1G13510	0.01	0.01	0.01	0.08	0.44	0.33	0.08	0.01	-3	-4.82443	0.00483066	Protein of unknown function (DUF1262)	NA
AT1G13520	0.01	0.01	0.04	0.19	0.3	0.35	0.19	0.04	-2.24793	-4.20307	0.0405973	Protein of unknown function (DUF1262)	NA
AT1G13600	4.65	4.59	5.41	18.2	26.38	24.18	18.2	5.41	-1.75024	-2.38867	4.70819e-19	BASIC LEUCINEZIPPER 58 bZIP58	yes
AT1G13635	0.07	0.01	0.03	0.33	0.53	0.61	0.33	0.07	-2.23704	-3.82387	0.000918848	DNA glycosylase superfamily protein	NA
AT1G13650	0.05	0.04	0.25	1.69	1.46	0.71	0.71	0.25	-1.50589	-3.37584	2.21533e-06	BEST Arabidopsis thaliana protein match is: 18S pre-ribosomal assembly protein gar2-related (TAIR:AT2G03810.4)	NA
AT1G13670	3.13	1.3	1.08	10.48	23.89	31.25	10.48	3.13	-1.7434	-3.63435	3.91471e-07	unknown protein	yes
AT1G13950	2.05	1.47	1.32	5.89	9.08	6.79	5.89	2.05	-1.52264	-2.21353	3.39264e-14	EUKARYOTIC ELONGATION FACTOR 5A1 ELF5A1	NA
AT1G13970	0.16	0.2	0.21	1.32	2.35	1.95	1.32	0.21	-2.65208	-3.25677	5.93891e-15	Protein of unknown function (DUF1336)	NA
AT1G14185	0.04	0.01	0.01	1.16	1.87	1.61	1.16	0.04	-4.85798	-7.09413	9.4433e-16	Glucose-methanol-choline (GMC) oxidoreductase family protein	NA
AT1G14190	0.39	0.15	0.05	2.2	4.31	3.97	2.2	0.39	-2.49596	-4.32495	5.74594e-18	Glucose-methanol-choline (GMC) oxidoreductase family protein	NA
AT1G14205	2.25	2.01	2.17	3.68	4.44	3.59	3.59	2.25	-0.674059	-0.881204	0.0120493	Ribosomal L18p_L5e family protein	NA
AT1G14250	0.92	0.38	0.45	12.48	35.82	12.49	12.48	0.92	-3.76184	-5.28609	5.1754e-05	GDA1_CD39 nucleoside phosphatase family protein	yes
AT1G14280	0.22	0.09	0.14	15.63	11.67	13.79	11.67	0.22	-5.72916	-6.59922	6.61936e-60	PHYTOCHROME KINASE SUBSTRATE 2 PKS2	NA
AT1G14370	0.54	0.38	0.98	2.49	3.93	3.24	2.49	0.98	-1.34529	-2.35124	3.50079e-14	PROTEIN KINASE 2A APK2A	NA
AT1G14390	0.3	0.19	0.26	1.5	1.68	1.63	1.5	0.3	-2.32193	-2.70819	2.21056e-08	Leucine-rich repeat protein kinase family protein	NA
AT1G14640	1.43	1.57	1.03	3.84	3.7	2.69	2.69	1.57	-0.776842	-1.44306	1.28965e-06	SWAP (Suppressor-of-White-APricot)_surp domain-containing protein	NA
AT1G14700	7.15	5.48	3.67	11.48	18.2	13.97	11.48	7.15	-0.683107	-1.40732	1.6338e-15	PURPLE ACID PHOSPHATASE 3 PAP3	NA
AT1G14730	0.32	0.14	0.39	1.64	2.73	3.29	1.64	0.39	-2.07215	-3.05086	8.71366e-11	Cytochrome b561_ferric reductase transmembrane protein family	yes
AT1G15140	15.78	15.09	12.86	25.4	30.64	31.15	25.4	15.78	-0.686731	-0.948763	1.29009e-09	FAD_NAD(P)-binding oxidoreductase	NA
AT1G15550	0.31	0.44	0.15	3.19	6.09	3.82	3.19	0.44	-2.85798	-3.89461	5.52018e-21	GIBBERELLIN 3OXIDASE 1 GA3OX1	yes
AT1G15580	0.07	0.34	0.32	0.94	1.21	1.5	0.94	0.34	-1.46713	-2.40446	0.0110892	INDOLE3ACETIC ACID INDUCIBLE 5 IAA5	yes
AT1G15630	0.01	0.01	0.01	0.16	0.35	0.43	0.16	0.01	-4	-4.96963	0.0330349	unknown protein	yes
AT1G15820	318.67	318.11	323.43	609.77	1114.2	1075.99	609.77	323.43	-0.914812	-1.32507	3.60658e-18	LIGHT HARVESTING COMPLEX PHOTOSYSTEM II SUBUNIT 6 LHCB6	NA
AT1G15890	0.09	0.2	0.21	0.32	0.63	0.77	0.32	0.21	-0.607683	-1.93666	0.00256194	Disease resistance protein (CC-NBS-LRR class) family	NA
AT1G16060	0.92	1.19	1.15	10.54	11.71	8.04	8.04	1.19	-2.75623	-3.34216	5.97141e-31	ARIAINTERACTING DOUBLE AP2 DOMAIN PROTEIN ADAP	NA
AT1G16225	0.01	0.01	0.01	0.31	0.49	0.32	0.31	0.01	-4.9542	-5.22239	0.0179173	Target SNARE coiled-coil domain protein	NA
AT1G16390	0.01	0.04	0.04	3.79	4.96	7.86	3.79	0.04	-6.56605	-8.00744	2.85241e-13	ORGANIC CATION_CARNITINE TRANSPORTER 3 OCT3	yes
AT1G16400	1.26	0.17	0.21	24.13	27.89	20.51	20.51	1.26	-4.02483	-5.61864	4.91885e-55	CYTOCHROME P450. FAMILY 79. SUBFAMILY F. POLYPEPTIDE 2 CYP79F2	yes
AT1G16410	11.91	1.45	0.66	403.56	620.44	523.11	403.56	11.91	-5.08254	-7.02448	3.28828e-178	CYTOCHROME P450 79F1 CYP79F1	yes
AT1G16960	0.19	0.55	0.44	2.46	5.39	2.53	2.46	0.55	-2.16115	-3.03431	2.10003e-08	Ubiquitin domain-containing protein	NA
AT1G17020	2.73	2.18	2.86	5.19	5.76	5.78	5.19	2.86	-0.859719	-1.15974	7.88031e-06	SENESCENCERELATED GENE 1 SRG1	NA
AT1G17260	0.15	0.35	0.21	1.12	1.16	0.88	0.88	0.35	-1.33015	-2.2766	4.2751e-09	AUTOINHIBITED H+ATPASE ISOFORM 10 AHA10	NA
AT1G17380	1.28	0.47	0.59	30.05	26.13	11.82	11.82	1.28	-3.20701	-4.95616	1.39883e-06	JASMONATEZIMDOMAIN PROTEIN 5 JAZ5	NA
AT1G17400	0.01	0.01	0.01	0.64	0.71	0.7	0.64	0.01	-6	-6.09452	8.37777e-08	unknown protein	NA
AT1G17700	0.07	0.16	0.01	9.83	18.33	11.95	9.83	0.16	-5.94105	-7.31736	1.32346e-48	PRENYLATED RAB ACCEPTOR 1.F1 PRA1.F1	yes
AT1G17710	0.2	0.04	0.26	1.33	1.01	1.36	1.01	0.26	-1.95777	-3.18332	5.41809e-06	PHOSPHOETHANOLAMINE_PHOSPHOCHOLINE PHOSPHATASE 1 PEPC1	yes
AT1G17990	1.23	1.98	3.09	5.17	8.47	17.54	5.17	3.09	-0.742557	-2.35484	0.0442976	FMN-linked oxidoreductases superfamily protein	NA
AT1G18020	1.4	1.72	3.58	5.88	11.33	20.4	5.88	3.58	-0.715857	-2.44684	0.0353655	FMN-linked oxidoreductases superfamily protein	NA
AT1G18075	15.54	18.5	14.16	42.01	45.54	31.16	31.16	18.5	-0.75217	-1.32003	1.13696e-05	MICRORNA159B MIR159B	NA
AT1G18140	0.27	0.38	0.19	0.79	1.57	1.18	0.79	0.38	-1.05585	-2.02526	1.89498e-05	LACCASE 1 LAC1	yes
AT1G18400	0.4	0.42	0.54	2.2	2.48	5.39	2.2	0.54	-2.02647	-3.135	0.000117065	BR ENHANCED EXPRESSION 1 BEE1	yes
AT1G18470	5.13	5.4	4.98	8.5	12.12	12.2	8.5	5.4	-0.654503	-1.09194	3.16402e-11	Transmembrane Fragile-X-F-associated protein	NA
AT1G18590	5.61	1.94	1.68	196.14	175.47	93.5	93.5	5.61	-4.05889	-5.71879	1.48102e-22	SULFOTRANSFERASE 17 SOT17	NA
AT1G18710	0.5	0.41	0.11	1.03	1.33	0.87	0.87	0.5	-0.799087	-1.94357	9.61616e-05	MYB DOMAIN PROTEIN 47 MYB47	yes
AT1G18740	6.06	5.49	7.93	13.94	13.73	23	13.73	7.93	-0.791939	-1.37755	8.91335e-05	unknown	NA
AT1G18810	0.64	0.59	0.25	4.45	4.81	5.27	4.45	0.64	-2.79766	-3.41017	9.39884e-20	phytochrome kinase substrate-related	yes
AT1G18830	0.03	0.01	0.01	0.11	0.09	0.11	0.09	0.03	-1.58496	-3.73739	0.0191155	Transducin_WD40 repeat-like superfamily protein	yes
AT1G18835	0.01	0.01	0.01	17.47	25.97	13.36	13.36	0.01	-10.3837	-10.8867	5.86985e-28	MINI ZINC FINGER 3 MIF3	yes
AT1G18870	0.29	0.55	0.17	4.13	6.6	5.35	4.13	0.55	-2.90864	-3.94755	3.35445e-38	ISOCHORISMATE SYNTHASE 2 ICS2	NA
AT1G18880	1.78	0.91	1.29	3.84	8.96	8.15	3.84	1.78	-1.10923	-2.15026	3.71363e-09	NITRATE TRANSPORTER 1.9 NRT1.9	NA
AT1G18990	0.03	0.01	0.04	0.18	0.34	0.25	0.18	0.04	-2.16993	-3.52714	0.0327237	Protein of unknown function. DUF593	NA
AT1G19180	5.54	8.41	6.51	60.14	41.11	14.22	14.22	8.41	-0.757744	-2.78253	0.0103581	JASMONATEZIMDOMAIN PROTEIN 1 JAZ1	yes
AT1G19230	0.11	0.12	0.09	0.23	0.57	0.31	0.23	0.12	-0.938599	-1.74516	0.003263	Riboflavin synthase-like superfamily protein	yes
AT1G19300	4.1	5.07	5.6	9.25	13.47	9.09	9.09	5.6	-0.698853	-0.928897	9.4023e-05	PARVUS PARVUS	NA
AT1G19350	39.55	42.58	30.1	74.28	113.27	113.65	74.28	42.58	-0.802798	-1.5989	1.6906e-20	BRI1EMSSUPPRESSOR 1 BES1	NA
AT1G19630	2.43	3.14	3.79	6.85	12.29	5.8	5.8	3.79	-0.613855	-1.30967	2.08701e-10	CYTOCHROME P450. FAMILY 722. SUBFAMILY A. POLYPEPTIDE 1 CYP722A1	yes
AT1G19670	14.11	10.56	9.41	36.49	53.51	27	27	14.11	-0.936241	-1.77298	1.83645e-06	CHLOROPHYLLASE 1 CLH1	yes
AT1G19780	0.01	0.01	0.01	0.3	1.06	0.7	0.3	0.01	-4.90689	-6.10154	3.99747e-09	CYCLIC NUCLEOTIDE GATED CHANNEL 8 CNGC8	yes
AT1G19940	0.09	0.08	0.03	0.97	1.02	1.07	0.97	0.09	-3.42999	-4.0249	5.34462e-08	GLYCOSYL HYDROLASE 9B5 GH9B5	NA
AT1G19960	1.34	1.45	0.86	51.29	104.06	57.07	51.29	1.45	-5.14455	-5.82686	2.95838e-31	BEST Arabidopsis thaliana protein match is: transmembrane receptors (TAIR:AT2G32140.1)	NA
AT1G20020	103.11	104.05	111.52	201.27	301.95	179.96	179.96	111.52	-0.690374	-1.22566	2.11922e-20	FERREDOXINNADP+OXIDOREDUCTASE 2 FNR2	NA
AT1G20070	1.87	3.85	2.44	12.45	17.38	11.88	11.88	3.85	-1.6256	-2.43246	4.45467e-17	unknown protein	yes
AT1G20190	0.01	0.14	0.05	14.71	18.89	19.89	14.71	0.14	-6.71523	-8.30528	4.35015e-110	EXPANSIN 11 EXPA11	NA
AT1G20440	46.61	36.44	39.3	130.97	138.2	201.32	130.97	46.61	-1.49052	-1.99749	1.04982e-10	COLDREGULATED 47 COR47	NA
AT1G20450	133.36	109.48	86.67	231.75	232.71	277.83	231.75	133.36	-0.797243	-1.20534	1.68595e-14	EARLY RESPONSIVE TO DEHYDRATION 10 ERD10	NA
AT1G20490	0.58	0.36	0.55	2.47	6.02	4.77	2.47	0.58	-2.09039	-3.12501	1.08016e-10	AMP-dependent synthetase and ligase family protein	NA
AT1G20510	3.06	2.76	3.72	30.03	42.44	28.62	28.62	3.72	-2.94365	-3.57805	8.8239e-30	OPC8:0 COA LIGASE1 OPCL1	NA
AT1G20640	3.34	3.14	3.76	5.89	8	7.48	5.89	3.76	-0.647535	-1.36787	1.10813e-13	Plant regulator RWP-RK family protein	NA
AT1G20823	6.94	6.72	5.89	12.05	16.97	20.37	12.05	6.94	-0.796026	-1.33294	1.87539e-08	RING_U-box superfamily protein	NA
AT1G20990	0.19	0.18	0.16	0.96	1.14	1.08	0.96	0.19	-2.33703	-2.70618	0.000700698	Cysteine_Histidine-rich C1 domain family protein	yes
AT1G21060	1.37	2.14	1.71	5.12	5.64	5.01	5.01	2.14	-1.2272	-1.7151	2.42273e-12	Protein of unknown function. DUF547	NA
AT1G21100	0.21	0.2	0.47	3.82	6.04	7.48	3.82	0.47	-3.02284	-4.31173	2.69421e-21	INDOLE GLUCOSINOLATE OMETHYLTRANSFERASE 1 IGMT1	yes
AT1G21110	0.6	0.46	1.68	3.07	4.55	5.24	3.07	1.68	-0.869777	-2.45521	1.48162e-05	INDOLE GLUCOSINOLATE OMETHYLTRANSFERASE 3 IGMT3	yes
AT1G21120	0.31	0.17	0.5	1.11	1.53	1.21	1.11	0.5	-1.15056	-1.91438	0.00239652	INDOLE GLUCOSINOLATE OMETHYLTRANSFERASE 2 IGMT2	yes
AT1G21130	2.82	1.65	5.25	26.11	47.63	64.99	26.11	5.25	-2.31421	-4.05372	9.92818e-09	INDOLE GLUCOSINOLATE OMETHYLTRANSFERASE 4 IGMT4	yes
AT1G21140	0.43	0.28	0.68	8.87	7.72	9.04	7.72	0.68	-3.50499	-4.12131	6.52042e-27	Nodulin-like1	yes
AT1G21440	55.55	62.75	44.06	183.95	274.8	169.43	169.43	62.75	-1.433	-2.25113	2.19432e-14	Phosphoenolpyruvate carboxylase family protein	NA
AT1G21500	19.5	13.91	17.06	60.05	88.42	87.92	60.05	19.5	-1.62269	-2.26869	5.30257e-49	unknown protein	NA
AT1G21550	0.01	0.18	0.08	0.7	2.64	1.93	0.7	0.18	-1.95936	-4.39889	9.61616e-05	Calcium-binding EF-hand family protein	yes
AT1G21670	6.78	6.74	3.59	10.52	18.86	19.09	10.52	6.78	-0.633778	-1.68567	2.72885e-11	unknown	NA
AT1G21890	0.04	0.04	0.04	2.13	4.29	7.02	2.13	0.04	-5.73471	-6.49749	3.65728e-09	nodulin MtN21-like transporter family protein	yes
AT1G22150	0.01	0.01	0.01	1.35	1.38	0.79	0.79	0.01	-6.30378	-6.87447	3.04938e-21	SULFATE TRANSPORTER 1	yes
AT1G22180	1.53	1.49	1.5	2.62	4.27	3.68	2.62	1.53	-0.776035	-1.22907	2.40065e-05	Sec14p-like phosphatidylinositol transfer family protein	NA
AT1G22230	0.01	0.05	0.01	0.24	0.64	0.15	0.15	0.05	-1.58496	-4.41109	0.0269618	unknown protein	NA
AT1G22340	0.86	0.46	0.33	1.72	2.47	2.76	1.72	0.86	-1	-2.21101	4.1752e-07	UDPGLUCOSYL TRANSFERASE 85A7 UGT85A7	yes
AT1G22400	0.28	0.7	1.08	2.66	2.97	3.98	2.66	1.08	-1.30039	-2.29006	5.29977e-06	UGT85A1	yes
AT1G22550	3.19	3.05	2.7	4.98	6.37	6.61	4.98	3.19	-0.642589	-1.12801	0.000103103	Major facilitator superfamily protein	yes
AT1G22690	0.1	0.08	0.33	2.11	1.11	1.22	1.11	0.33	-1.75002	-3.13611	0.0022767	Gibberellin-regulated family protein	NA
AT1G22740	2.28	1.69	1.75	3.46	6.43	9.62	3.46	2.28	-0.601738	-1.6997	0.0110763	RAB GTPASE HOMOLOG G3B RABG3B	NA
AT1G22900	0.91	1.04	1.58	3.15	7.47	9.32	3.15	1.58	-0.995427	-2.4971	0.00156146	Disease resistance-responsive (dirigent-like protein) family protein	yes
AT1G23040	0.59	0.7	0.85	2.84	5.16	4.7	2.84	0.85	-1.74036	-2.55065	2.31738e-08	hydroxyproline-rich glycoprotein family protein	yes
AT1G23060	0.01	0.03	0.01	1.82	2.52	2.85	1.82	0.03	-5.92283	-7.94763	4.23047e-27	BEST Arabidopsis thaliana protein match is: TPX2 (targeting protein for Xklp2) protein family (TAIR:AT1G70950.1)	NA
AT1G23080	19.02	17.77	14.15	29.95	43.24	45.49	29.95	19.02	-0.655039	-1.23025	1.86544e-17	PINFORMED 7 PIN7	NA
AT1G23090	0.74	0.69	0.6	3.4	5.4	9.16	3.4	0.74	-2.19994	-3.07964	0.000181366	SULFATE TRANSPORTER 91 AST91	yes
AT1G23110	0.04	0.01	0.04	1.76	1.51	0.36	0.36	0.04	-3.16993	-5.64638	0.00506359	unknown protein	NA
AT1G23200	0.01	0.01	0.01	0.09	0.3	0.13	0.09	0.01	-3.16993	-4.11548	0.0149904	Plant invertase_pectin methylesterase inhibitor superfamily	yes
AT1G23560	0.09	0.19	0.21	0.53	1.17	1.37	0.53	0.21	-1.3356	-2.86369	0.000143065	Domain of unknown function (DUF220)	yes
AT1G23700	0.01	0.01	0.01	0.11	0.38	0.08	0.08	0.01	-3	-4.24793	0.00841022	Protein kinase superfamily protein	yes
AT1G23730	2.7	1.28	1.65	14.48	19.38	19.36	14.48	2.7	-2.42303	-3.26815	3.53594e-69	BETA CARBONIC ANHYDRASE 3 BCA3	yes
AT1G23800	3.69	2.6	3.71	11.88	16.53	14.98	11.88	3.71	-1.67904	-2.04829	1.80947e-24	ALDEHYDE DEHYDROGENASE 2B7 ALDH2B7	NA
AT1G23830	0.46	0.3	0.73	2.65	2.77	3.53	2.65	0.73	-1.86002	-2.61672	5.98529e-08	unknown protein	NA
AT1G23840	0.08	0.13	0.2	1.55	2.34	2.89	1.55	0.2	-2.9542	-4.01575	3.51453e-08	unknown protein	NA
AT1G23850	0.27	0.2	0.09	3.62	5.39	4.68	3.62	0.27	-3.74496	-4.56395	6.24953e-25	unknown protein	NA
AT1G24020	59.92	54.43	69.82	171.68	264.95	185.42	171.68	69.82	-1.29801	-1.94777	1.18596e-10	MLPLIKE PROTEIN 423 MLP423	yes
AT1G24070	5.76	7.05	5.63	18.7	21.93	18.92	18.7	7.05	-1.40734	-1.82455	8.92108e-31	CELLULOSE SYNTHASELIKE A10 CSLA10	yes
AT1G24100	29.97	18.97	17.33	151.75	126.35	79.35	79.35	29.97	-1.40471	-2.50506	7.33152e-11	UDPGLUCOSYL TRANSFERASE 74B1 UGT74B1	NA
AT1G24145	0.01	0.09	0.1	1.17	1.8	0.81	0.81	0.1	-3.01792	-4.38331	0.000465647	unknown protein	yes
AT1G24400	0.06	0.31	0.12	1.79	2.76	2.71	1.79	0.31	-2.52962	-4.09822	1.55553e-19	LYSINE HISTIDINE TRANSPORTER 2 LHT2	yes
AT1G24430	0.01	0.01	0.01	0.87	0.56	0.21	0.21	0.01	-4.39232	-5.77259	0.000601144	HXXXD-type acyl-transferase family protein	yes
AT1G24575	8.12	4.66	5.78	26.07	29.31	33.73	26.07	8.12	-1.68284	-2.30026	9.03112e-19	unknown protein	NA
AT1G24625	8.62	6.78	5.13	27.47	51.42	30.48	27.47	8.62	-1.6721	-2.52793	6.95603e-33	ZINC FINGER PROTEIN 7 ZFP7	NA
AT1G25425	4.21	3.19	3.24	14.01	16.54	12.72	12.72	4.21	-1.59521	-2.04377	3.33785e-12	CLAVATA3_ESRRELATED 43 CLE43	NA
AT1G25440	15.63	9.65	11.13	29.32	53.59	24.91	24.91	15.63	-0.672407	-1.94571	1.44177e-06	B-box type zinc finger protein with CCT domain	NA
AT1G25460	0.01	0.01	0.05	1.3	2.45	2	1.3	0.05	-4.70044	-7.02771	6.31156e-16	NAD(P)-binding Rossmann-fold superfamily protein	NA
AT1G26200	0.01	0.01	0.12	0.48	0.46	0.25	0.25	0.12	-1.05889	-3.17338	0.0238	TRAM. LAG1 and CLN8 (TLC) lipid-sensing domain containing protein	yes
AT1G26208	0.29	0.52	0.31	0.99	1.36	1.26	0.99	0.52	-0.928917	-1.92692	2.93284e-05	Potential natural antisense gene. locus overlaps with AT1G26210	NA
AT1G26450	0.33	0.44	0.39	6.6	11.23	8.52	6.6	0.44	-3.90689	-4.42602	1.05489e-25	Carbohydrate-binding X8 domain superfamily protein	NA
AT1G26761	5.72	6.9	5.9	12.13	14.43	11.41	11.41	6.9	-0.725631	-1.02839	3.99585e-06	Arabinanase_levansucrase_invertase	NA
AT1G26945	0.26	0.28	0.22	12.25	11.93	12.88	11.93	0.28	-5.41302	-5.6271	4.08603e-61	KIDARI KDR	yes
AT1G27100	3.44	3.15	3.52	6.95	7.39	7.88	6.95	3.52	-0.981438	-1.0819	1.67249e-09	Actin cross-linking protein	NA
AT1G27210	10.19	8.22	9.73	18.74	22.74	20.37	18.74	10.19	-0.878967	-1.2267	6.49898e-15	ARM repeat superfamily protein	NA
AT1G27380	0.01	0.05	0.01	0.66	0.67	0.8	0.66	0.05	-3.72247	-5.63331	3.20681e-05	ROPINTERACTIVE CRIB MOTIFCONTAINING PROTEIN 2 RIC2	NA
AT1G27670	0.18	0.08	0.09	0.73	1.1	1.52	0.73	0.18	-2.0199	-3.42558	0.00198756	unknown protein	yes
AT1G27730	0.67	2.52	1.83	10.58	6.23	7.9	6.23	2.52	-1.30581	-2.4868	2.63808e-06	SALT TOLERANCE ZINC FINGER STZ	NA
AT1G27920	2.63	3.11	3.13	7.08	9.75	8.46	7.08	3.13	-1.17759	-1.5107	1.41268e-14	MICROTUBULEASSOCIATED PROTEIN 658 MAP658	NA
AT1G27930	23.95	15.27	16.48	41.83	46.62	59.63	41.83	23.95	-0.804512	-1.44443	8.89819e-12	unknown	NA
AT1G27940	0.01	0.04	0.03	0.59	1.05	0.48	0.48	0.04	-3.58496	-4.60435	1.83413e-07	ATPBINDING CASSETTE B13 ABCB13	NA
AT1G28010	0.14	0.14	0.2	0.45	0.38	0.45	0.38	0.2	-0.925999	-1.67259	0.00409078	ATPBINDING CASSETTE B14 ABCB14	NA
AT1G28230	1.18	1.08	0.87	3.27	4.26	2.53	2.53	1.18	-1.10035	-1.68327	3.9231e-09	PURINE PERMEASE 1 PUP1	yes
AT1G28600	2.07	2.48	3.11	10.39	9.59	6.88	6.88	3.11	-1.14549	-1.73543	1.60359e-07	GDSL-like Lipase_Acylhydrolase superfamily protein	yes
AT1G28610	2.76	2.75	2.94	11.95	15.38	11.26	11.26	2.94	-1.93732	-2.02169	1.68865e-12	GDSL-like Lipase_Acylhydrolase superfamily protein	yes
AT1G28700	0.16	0.28	0.04	0.45	0.88	1.07	0.45	0.28	-0.684498	-2.53677	0.00553787	Nucleotide-diphospho-sugar transferase family protein	yes
AT1G28710	4.27	4	2.77	14.14	24.74	30.43	14.14	4.27	-1.72747	-2.74561	2.70653e-09	Nucleotide-diphospho-sugar transferase family protein	NA
AT1G29020	0.01	0.01	0.01	0.23	0.45	0.74	0.23	0.01	-4.52356	-5.56478	6.88389e-06	Calcium-binding EF-hand family protein	NA
AT1G29230	0.07	0.22	0.12	0.42	1.13	0.89	0.42	0.22	-0.932886	-2.60931	0.00136958	CBLINTERACTING PROTEIN KINASE 18 CIPK18	yes
AT1G29240	2.45	2.9	2.08	5.96	6.05	5.08	5.08	2.9	-0.808776	-1.33847	1.50357e-09	Protein of unknown function (DUF688)	NA
AT1G29270	1.93	1.94	1.09	30.75	23.5	20.36	20.36	1.94	-3.39161	-4.00647	3.42081e-47	unknown protein	NA
AT1G29280	0.18	0.35	0.42	2.5	5.78	4.44	2.5	0.42	-2.57347	-3.93072	2.68365e-10	WRKY DNABINDING PROTEIN 65 WRKY65	yes
AT1G29430	0.01	0.19	0.01	4.28	3.87	1.77	1.77	0.19	-3.21968	-6.01216	9.494e-05	SAUR-like auxin-responsive protein family	NA
AT1G29440	0.01	0.28	0.34	8.61	11.44	5.44	5.44	0.34	-4	-5.435	8.6252e-12	SMALL AUXIN UP RNA 63 SAUR63	NA
AT1G29450	0.01	0.01	0.01	4.59	5.45	2.21	2.21	0.01	-7.7879	-8.6736	1.67356e-08	SAUR-like auxin-responsive protein family	NA
AT1G29460	0.01	0.01	0.01	4.56	4.29	2.59	2.59	0.01	-8.01681	-8.57491	3.36808e-11	SAUR-like auxin-responsive protein family	NA
AT1G29500	1.43	0.98	1.17	9.26	13.72	9.49	9.26	1.43	-2.695	-3.43064	2.18121e-15	SAUR-like auxin-responsive protein family	NA
AT1G29510	0.43	0.6	0.11	12.53	16.58	10.9	10.9	0.6	-4.18322	-5.43217	2.45962e-33	SMALL AUXIN UPREGULATED 68 SAUR68	NA
AT1G29600	0.03	0.01	0.01	0.81	1.2	1.89	0.81	0.03	-4.75489	-6.96507	4.32318e-08	Zinc finger C-x8-C-x5-C-x3-H type family protein	NA
AT1G29660	0.34	0.62	0.63	33.58	20.92	36.26	20.92	0.63	-5.05339	-5.96177	7.91839e-17	GDSL-like Lipase_Acylhydrolase superfamily protein	NA
AT1G29720	0.02	0.02	0.09	2.07	2.93	2.48	2.07	0.09	-4.52356	-6.03549	8.36865e-60	Leucine-rich repeat transmembrane protein kinase	NA
AT1G29860	0.06	0.05	0.05	0.38	0.28	0.66	0.28	0.06	-2.22239	-3.18875	0.0297669	WRKY DNABINDING PROTEIN 71 WRKY71	yes
AT1G29910	445.85	320.78	415.88	1468.24	1896.17	2433.56	1468.24	445.85	-1.71946	-2.52556	2.44139e-34	CHLOROPHYLL A_B BINDING PROTEIN 3 CAB3	NA
AT1G29920	513.3	546	716.54	1088.23	1900.18	2674.08	1088.23	716.54	-0.602864	-1.86952	2.59392e-08	CHLOROPHYLL A_BBINDING PROTEIN 2 CAB2	NA
AT1G30110	0.77	0.9	0.47	2.07	3.06	1.75	1.75	0.9	-0.959358	-1.65352	2.86664e-06	NUDIX HYDROLASE HOMOLOG 25 NUDX25	NA
AT1G30135	0.01	0.01	0.01	2.09	1.71	0.67	0.67	0.01	-6.06609	-7.21917	0.000163068	JASMONATEZIMDOMAIN PROTEIN 8 JAZ8	NA
AT1G30250	0.01	0.01	0.28	2.29	2.08	2.91	2.08	0.28	-2.89308	-4.97662	1.31891e-06	unknown protein	yes
AT1G30280	0.4	0.42	0.2	1.5	4.47	1.9	1.5	0.42	-1.8365	-2.8971	9.02739e-06	Chaperone DnaJ-domain superfamily protein	NA
AT1G30360	43.79	37.06	35.23	92.67	123.8	164.58	92.67	43.79	-1.0815	-1.70287	7.17709e-11	EARLYRESPONSIVE TO DEHYDRATION 4 ERD4	NA
AT1G30380	172.6	178.15	174.6	351.51	441.2	478.09	351.51	178.15	-0.980473	-1.58179	1.55293e-32	PHOTOSYSTEM I SUBUNIT K PSAK	NA
AT1G30420	0.44	0.75	0.65	1.35	1.62	1.79	1.35	0.75	-0.847997	-1.51191	3.00093e-09	ATPBINDING CASSETTE C11 ABCC11	NA
AT1G30820	14.78	12.13	8.44	32.88	36.37	44.93	32.88	14.78	-1.15356	-1.71546	1.05674e-11	CTP synthase family protein	NA
AT1G30900	0.16	0.33	0.19	0.69	1.54	1.33	0.69	0.33	-1.06413	-2.42263	1.97396e-07	VACUOLAR SORTING RECEPTOR 6 VSR6	NA
AT1G30950	0.2	0.33	0.19	1.17	0.92	0.72	0.72	0.33	-1.12553	-2.02757	0.0176879	UNUSUAL FLORAL ORGANS UFO	yes
AT1G31040	3.34	2.9	1.98	5.17	5.42	8.51	5.17	3.34	-0.630316	-1.4664	3.10453e-07	PLATZ transcription factor family protein	yes
AT1G31050	0.04	0.09	0.09	0.35	0.38	0.49	0.35	0.09	-1.95936	-2.73283	0.000652024	basic helix-loop-helix (bHLH) DNA-binding superfamily protein	yes
AT1G31230	16.97	20.28	17.96	45.61	59.92	38.4	38.4	20.28	-0.921049	-1.38785	1.69852e-24	ASPARTATE KINASEHOMOSERINE DEHYDROGENASE I AKHSDH I	NA
AT1G31330	284.73	208.26	198.12	929.94	1175.4	910.84	910.84	284.73	-1.6776	-2.13641	1.39094e-59	PHOTOSYSTEM I SUBUNIT F PSAF	NA
AT1G31550	3.94	2.82	2.6	42.78	40.01	29.71	29.71	3.94	-2.91468	-3.67433	1.33049e-85	GDSL-like Lipase_Acylhydrolase superfamily protein	NA
AT1G31580	10.18	8.19	16.06	127.51	265.03	193.23	127.51	16.06	-2.98907	-4.23357	1.89269e-19	ECS1	NA
AT1G31690	0.01	0.02	0.01	2.22	4.76	1.18	1.18	0.02	-5.88264	-8.97916	9.02518e-07	Copper amine oxidase family protein	yes
AT1G31710	1.73	1.54	1.32	25.77	41.3	44.76	25.77	1.73	-3.89685	-4.39541	3.24804e-87	Copper amine oxidase family protein	yes
AT1G31885	0.05	0.01	0.11	0.24	0.25	0.81	0.24	0.11	-1.12553	-3.39829	0.0343166	NOD26LIKE INTRINSIC PROTEIN 3	yes
AT1G32080	7.38	8.08	7.58	22.1	38.71	26.15	22.1	8.08	-1.45162	-1.7124	1.05262e-15	LrgB	NA
AT1G32440	3.47	3.26	3.7	10.51	11.29	12.63	10.51	3.7	-1.50617	-1.55768	2.50744e-11	PLASTIDIAL PYRUVATE KINASE 3 PKp3	NA
AT1G32450	0.19	0.11	0.17	2.39	4.27	5.78	2.39	0.19	-3.65294	-4.71918	2.93256e-09	NITRATE TRANSPORTER 1.5 NRT1.5	yes
AT1G32640	13.84	11.61	15.98	79.4	74.87	59.05	59.05	15.98	-1.88567	-2.39936	7.51913e-09	MYC2	NA
AT1G32690	0.83	2.29	1.43	4.37	6.18	3.78	3.78	2.29	-0.723039	-1.7306	2.97299e-05	unknown protein	NA
AT1G32700	6.82	6.16	5.24	18.35	21.24	15.29	15.29	6.82	-1.16474	-1.70754	1.09607e-17	PLATZ transcription factor family protein	NA
AT1G32928	3.98	2.59	2.69	8.38	9.13	6.16	6.16	3.98	-0.630162	-1.35872	0.000495584	unknown protein	NA
AT1G33170	10.56	8.09	7.62	27.94	22.8	17.26	17.26	10.56	-0.708823	-1.45834	6.0531e-10	S-adenosyl-L-methionine-dependent methyltransferases superfamily protein	yes
AT1G33440	0.11	0.09	0.07	1.65	4.02	2.38	1.65	0.11	-3.90689	-5.03947	4.56325e-19	Major facilitator superfamily protein	yes
AT1G33770	0.03	0.01	0.01	0.15	0.45	0.35	0.15	0.03	-2.32193	-4.98543	0.00184482	Protein kinase superfamily protein	yes
AT1G33800	0.57	0.48	0.53	2.05	3.27	3.8	2.05	0.57	-1.84659	-2.31003	9.86577e-07	Protein of unknown function (DUF579)	NA
AT1G33930	0.06	0.04	0.04	0.41	0.77	0.52	0.41	0.06	-2.77259	-3.55228	3.27479e-06	P-loop containing nucleoside triphosphate hydrolases superfamily protein	yes
AT1G34000	25.12	24.47	24.69	41.51	47.81	62.14	41.51	25.12	-0.724622	-1.02435	2.5557e-10	ONEHELIX PROTEIN 2 OHP2	NA
AT1G34180	0.05	0.1	0.01	0.55	0.7	0.44	0.44	0.1	-2.1375	-3.66869	9.52823e-06	NAC DOMAIN CONTAINING PROTEIN 16 NAC016	NA
AT1G34245	0.3	0.49	0.92	8.3	11.45	9.49	8.3	0.92	-3.17341	-4.01291	9.57527e-27	EPIDERMAL PATTERNING FACTOR 2 EPF2	NA
AT1G34420	0.47	0.47	0.36	1.22	1.51	1.39	1.22	0.47	-1.37615	-1.84417	3.53884e-06	leucine-rich repeat transmembrane protein kinase family protein	NA
AT1G34580	0.22	0.14	0.11	0.76	1.12	1.37	0.76	0.22	-1.7885	-2.82637	3.79013e-09	Major facilitator superfamily protein	yes
AT1G34670	0.01	0.05	0.05	0.81	1.05	0.53	0.53	0.05	-3.40599	-4.44923	0.000277162	MYB DOMAIN PROTEIN 93 MYB93	yes
AT1G34760	0.19	0.36	0.31	1.01	0.83	1.22	0.83	0.36	-1.20511	-1.74827	0.00716199	GENERAL REGULATORY FACTOR 11 GRF11	NA
AT1G35210	0.16	0.18	0.19	1.43	0.7	1.33	0.7	0.19	-1.88136	-2.79976	0.0106491	unknown protein	yes
AT1G35260	0.14	0.38	0.49	30.98	46.17	31.7	30.98	0.49	-5.98241	-6.67135	2.41181e-29	MLPLIKE PROTEIN 165 MLP165	yes
AT1G35310	0.01	0.07	0.01	6.14	6.6	3.02	3.02	0.07	-5.43105	-7.74718	1.15611e-19	MLPLIKE PROTEIN 168 MLP168	yes
AT1G35350	0.02	0.04	0.04	0.71	0.62	1.05	0.62	0.04	-3.9542	-4.66994	1.41963e-11	EXS (ERD1_XPR1_SYG1) family protein	NA
AT1G36940	2.64	1.81	2.01	4.45	6.56	4.64	4.45	2.64	-0.753267	-1.25716	2.72109e-05	unknown protein	yes
AT1G37150	0.21	0.14	0.01	0.67	0.51	0.42	0.42	0.21	-1	-2.39936	0.000615288	HOLOCARBOXYLASE SYNTHETASE 2 HCS2	yes
AT1G41830	10.9	9.39	10.08	17.59	24.37	25.36	17.59	10.9	-0.690427	-0.95469	2.08328e-10	SKU5SIMILAR 6 SKS6	NA
AT1G44160	0.01	0.09	0.04	0.47	0.55	0.49	0.47	0.09	-2.38466	-3.79951	0.00145298	HSP40_DnaJ peptide-binding protein	NA
AT1G44350	3	1.89	1.29	7.15	9.17	8.19	7.15	3	-1.25298	-2.23952	1.45953e-20	IAALEUCINE RESISTANT ILRLIKE GENE 6 ILL6	yes
AT1G44790	11.56	12.09	10.91	23.8	25.01	18.9	18.9	12.09	-0.644572	-1.07273	8.84895e-10	ChaC-like family protein	NA
AT1G44800	15.59	6.67	10.64	34.57	47.89	48.29	34.57	15.59	-1.1489	-2.16659	3.8721e-10	SILIQUES ARE RED 1 SIAR1	yes
AT1G45010	3.34	1.98	3.13	7.35	9.47	5.58	5.58	3.34	-0.740417	-1.44475	0.000532089	TRAM. LAG1 and CLN8 (TLC) lipid-sensing domain containing protein	yes
AT1G45145	21.02	21.99	15.84	48.95	92.09	78.79	48.95	21.99	-1.15446	-2.05689	5.75553e-26	THIOREDOXIN HTYPE 5 TRX5	yes
AT1G45191	0.59	0.35	0.36	16.13	19.88	18.3	16.13	0.59	-4.77289	-5.40028	4.51372e-134	BETA GLUCOSIDASE 1 BGLU1	NA
AT1G45201	0.49	0.57	0.22	64.98	80.98	42.14	42.14	0.57	-6.20808	-7.66169	4.32458e-48	TRIACYLGLYCEROL LIPASELIKE 1 TLL1	yes
AT1G45249	2.57	2.63	1.61	11.52	18.96	16.33	11.52	2.63	-2.13101	-2.57145	6.48721e-43	ABSCISIC ACID RESPONSIVE ELEMENTSBINDING FACTOR 2 ABF2	NA
AT1G47410	1.19	1.31	0.99	2.03	3.18	3.19	2.03	1.31	-0.631913	-1.17719	0.00299258	unknown protein	NA
AT1G47480	0.19	0.11	0.16	0.71	1.39	1.96	0.71	0.19	-1.90182	-3.07954	0.000127476	alpha_beta-Hydrolases superfamily protein	yes
AT1G47485	0.01	0.11	0.22	3.67	4.28	5.99	3.67	0.22	-4.0602	-5.62535	2.19672e-15	CEP1. candidate for a novel peptide plant hormone.	yes
AT1G47510	0.05	0.01	0.11	0.47	0.57	0.51	0.47	0.11	-2.09516	-3.24194	7.49733e-05	INOSITOL POLYPHOSPHATE 5PHOSPHATASE 11 5PTASE11	yes
AT1G47655	2.13	2.23	1.97	6.51	9.04	8.36	6.51	2.23	-1.54561	-2.04007	2.60733e-10	Dof-type zinc finger DNA-binding family protein	yes
AT1G47990	0.58	0.34	0.41	1.08	1.4	2.82	1.08	0.58	-0.896907	-2.13971	0.000498949	GIBBERELLIN 2OXIDASE 4 GA2OX4	yes
AT1G48260	0.01	0.02	0.04	0.33	0.35	0.37	0.33	0.04	-3.04439	-4.33545	1.33086e-05	CBLINTERACTING PROTEIN KINASE 17 CIPK17	NA
AT1G48330	23.39	27.64	15.72	86.74	157.26	63.25	63.25	27.64	-1.19431	-2.42377	1.16517e-06	unknown protein	NA
AT1G48820	0.02	0.01	0.01	0.29	0.54	0.11	0.11	0.02	-2.45943	-5.86579	0.000261212	Terpenoid cyclases_Protein prenyltransferases superfamily protein	yes
AT1G49160	0.01	0.12	0.01	1.41	1.69	1.88	1.41	0.12	-3.55459	-5.32705	5.46224e-22	WNK7	NA
AT1G49200	0.88	1.73	1.97	3.45	7.44	6.24	3.45	1.97	-0.808401	-1.92548	2.1595e-07	RING_U-box superfamily protein	NA
AT1G49210	0.39	0.19	0.17	2.43	3.55	1.75	1.75	0.39	-2.16581	-3.43504	4.90599e-07	RING_U-box superfamily protein	NA
AT1G49230	4.73	4.4	5.2	10.74	19.89	10.68	10.68	5.2	-1.03833	-1.46537	3.7771e-07	RING_U-box superfamily protein	NA
AT1G49310	0.83	0.52	1.54	10.76	24.29	13.19	10.76	1.54	-2.80468	-3.93814	1.62091e-24	unknown protein	yes
AT1G49320	4.21	2.59	5.54	21.32	39.84	32.49	21.32	5.54	-1.94425	-3.13127	2.78353e-69	UNKNOWN SEED PROTEIN LIKE 1 USPL1	yes
AT1G49450	0.37	0.6	0.29	2.32	3.99	3.26	2.32	0.6	-1.95109	-3.02586	1.54353e-16	Transducin_WD40 repeat-like superfamily protein	yes
AT1G49470	2.41	1.66	0.79	13.29	24.44	14.37	13.29	2.41	-2.46324	-3.42827	8.60718e-40	Family of unknown function (DUF716)	yes
AT1G49860	0.01	0.07	0.01	1.12	5.74	5.63	1.12	0.07	-4	-7.69196	5.16935e-06	GLUTATHIONE STRANSFERASE CLASS PHI 14 GSTF14	yes
AT1G50055	4.22	5.87	5.29	10.67	11.62	9.94	9.94	5.87	-0.759885	-1.13974	0.000151871	TRANSACTING SIRNA1B TAS1B	NA
AT1G50590	0.15	0.16	0.17	1.3	1.73	1.23	1.23	0.17	-2.85505	-3.12754	2.84643e-06	RmlC-like cupins superfamily protein	NA
AT1G50732	1.62	2.01	1.3	7.75	10.34	8.49	7.75	2.01	-1.947	-2.6741	1.97468e-13	unknown protein.	NA
AT1G51090	0.66	0.42	0.92	1.48	2.29	1.82	1.48	0.92	-0.685891	-1.47655	0.0160307	Heavy metal transport_detoxification superfamily protein	NA
AT1G51440	0.21	0.04	0.01	3.33	3.15	2.48	2.48	0.21	-3.56188	-5.45453	2.68778e-20	lipase	yes
AT1G51670	0.3	0.65	0.49	2.99	3.64	2.65	2.65	0.65	-2.02748	-2.75179	7.92586e-14	unknown protein	NA
AT1G51700	3.82	5.01	3.38	8.82	15.61	13.68	8.82	5.01	-0.815968	-1.83106	8.45312e-15	DOF ZINC FINGER PROTEIN 1 DOF1	NA
AT1G51805	1.28	1.49	1.46	5.44	7.97	6.71	5.44	1.49	-1.86829	-2.41931	1.64143e-37	Leucine-rich repeat protein kinase family protein	yes
AT1G52000	10.89	7.05	3.1	41.16	62.69	51.58	41.16	10.89	-1.91824	-2.88472	1.49084e-82	Mannose-binding lectin superfamily protein	yes
AT1G52040	16.65	18.37	4.58	56.12	95.47	43.99	43.99	18.37	-1.25982	-2.31368	2.35945e-07	MYROSINASEBINDING PROTEIN 1 MBP1	yes
AT1G52190	8.08	7.51	6.76	17.66	29.07	21.11	17.66	8.08	-1.12806	-1.71702	1.62597e-30	Major facilitator superfamily protein	yes
AT1G52230	221.16	237.1	146.05	399.88	500.87	473.36	399.88	237.1	-0.754071	-1.39166	4.75781e-25	PHOTOSYSTEM I SUBUNIT H2 PSAH2	NA
AT1G52240	0.51	0.33	0.42	2.42	4.63	2.53	2.42	0.51	-2.24644	-2.89394	7.63615e-25	RHO GUANYLNUCLEOTIDE EXCHANGE FACTOR 11 ROPGEF11	NA
AT1G52290	0.62	0.66	1	2.64	3.19	5.19	2.64	1	-1.40054	-2.40264	1.05761e-05	PROLINERICH EXTENSINLIKE RECEPTOR KINASE 15 PERK15	NA
AT1G52330	0.08	0.07	0.08	0.34	0.47	0.72	0.34	0.08	-2.08746	-3.03218	0.0476633	Late embryogenesis abundant (LEA) hydroxyproline-rich glycoprotein family	NA
AT1G52400	76.52	76.52	48.09	443.87	677.94	380.96	380.96	76.52	-2.31573	-2.89897	4.20417e-27	BETA GLUCOSIDASE 18 BGLU18	yes
AT1G52410	22.81	17.55	11.81	52.4	80.13	62.39	52.4	22.81	-1.1999	-1.9476	1.47369e-40	TSKASSOCIATING PROTEIN 1 TSA1	NA
AT1G52750	0.72	0.8	0.42	1.41	1.94	2.55	1.41	0.8	-0.817623	-1.85681	0.00156675	alpha_beta-Hydrolases superfamily protein	NA
AT1G52770	0.26	0.8	0.53	1.61	3.19	1.42	1.42	0.8	-0.827819	-1.91868	2.40359e-05	Phototropic-responsive NPH3 family protein	NA
AT1G52910	0.32	0.67	0.69	3.65	5.76	4.29	3.65	0.69	-2.40323	-3.11764	5.47384e-14	Protein of unknown function (DUF1218)	NA
AT1G53163	0.13	0.28	0.09	0.87	1.44	0.69	0.69	0.28	-1.30117	-2.6721	0.00873156	unknown protein	yes
AT1G53180	0.31	0.34	0.61	7.09	8.93	8	7.09	0.61	-3.5389	-4.15446	2.0869e-38	unknown protein	yes
AT1G53480	0.04	0.01	0.01	1.5	3.63	2.57	1.5	0.04	-5.22882	-7.59402	1.96187e-22	MTO 1 RESPONDING DOWN 1 MRD1	NA
AT1G53870	0.21	0.14	0.05	1.31	3.17	4.79	1.31	0.21	-2.64111	-4.34483	8.56035e-08	Protein of unknown function (DUF567)	yes
AT1G53885	5.59	2.54	1.85	77.86	58.51	14.52	14.52	5.59	-1.37712	-3.93418	0.00273793	Protein of unknown function (DUF581)	NA
AT1G53890	0.44	0.01	0.13	2.65	3.03	3.69	2.65	0.44	-2.59042	-4.01675	4.94368e-14	Protein of unknown function (DUF567)	yes
AT1G53903	6.92	1.63	1.39	58.02	66.48	16.01	16.01	6.92	-1.21013	-4.01569	0.00209208	Protein of unknown function (DUF581)	NA
AT1G53920	1.43	0.96	1.92	4.62	6.27	3.77	3.77	1.92	-0.973458	-1.96199	3.84661e-12	GDSLMOTIF LIPASE 5 GLIP5	NA
AT1G54040	0.01	0.01	0.01	1.67	3.75	2.43	1.67	0.01	-7.3837	-8.03159	2.45537e-24	EPITHIOSPECIFIER PROTEIN ESP	yes
AT1G54540	0.01	0.01	0.01	0.43	0.38	0.37	0.37	0.01	-5.20945	-5.29768	0.0407436	Late embryogenesis abundant (LEA) hydroxyproline-rich glycoprotein family	yes
AT1G54820	1.22	1.29	1.21	2.95	3.97	3.33	2.95	1.29	-1.19334	-1.71577	3.97754e-12	Protein kinase superfamily protein	NA
AT1G55010	0.01	0.01	0.01	20.86	37.13	49.7	20.86	0.01	-11.0265	-11.8096	3.88636e-10	PLANT DEFENSIN 1.5 PDF1.5	NA
AT1G55260	11.95	14.84	12.27	37	52.98	39.84	37	14.84	-1.31803	-1.7652	3.79992e-31	Bifunctional inhibitor_lipid-transfer protein_seed storage 2S albumin superfamily protein	yes
AT1G55370	6.8	6.05	3.68	11.29	12.97	11.31	11.29	6.8	-0.731439	-1.08364	9.96592e-08	NDHDEPENDENT CYCLIC ELECTRON FLOW 5 NDF5	NA
AT1G55390	0.01	0.01	0.03	0.15	0.07	0.31	0.07	0.03	-1.22239	-4.17889	0.0488281	Cysteine_Histidine-rich C1 domain family protein	yes
AT1G55450	1.3	2.6	3.37	5.45	6.6	13.45	5.45	3.37	-0.693508	-1.93405	0.00909301	S-adenosyl-L-methionine-dependent methyltransferases superfamily protein	NA
AT1G55670	253.43	191.26	232.81	520.1	702.85	801.93	520.1	253.43	-1.0372	-1.6013	1.54488e-20	PHOTOSYSTEM I SUBUNIT G PSAG	NA
AT1G55760	1.82	1.93	1.68	4.49	6.49	5.5	4.49	1.93	-1.21811	-1.65917	2.85579e-11	BTB_POZ domain-containing protein	NA
AT1G55920	12.35	9.55	12.23	20.67	23.13	24.13	20.67	12.35	-0.743027	-1.13538	2.88186e-10	SERINE ACETYLTRANSFERASE 2	NA
AT1G55940	0.01	0.01	0.01	0.73	1.59	0.81	0.73	0.01	-6.18982	-6.70506	1.62056e-10	CYTOCHROME P450. FAMILY 708. SUBFAMILY A. POLYPEPTIDE 1 CYP708A1	NA
AT1G55990	0.01	0.01	0.01	2.57	3.35	1.41	1.41	0.01	-7.13955	-7.93271	3.03735e-06	glycine-rich protein	yes
AT1G56010	0.56	0.7	0.52	3.2	3.48	2.6	2.6	0.7	-1.89308	-2.38927	2.44988e-14	NAC DOMAIN CONTAINING PROTEIN 1 NAC1	NA
AT1G56510	0.84	0.71	0.61	1.61	1.45	1.7	1.45	0.84	-0.787592	-1.16565	5.83185e-05	WHITE RUST RESISTANCE 4 WRR4	yes
AT1G56540	0.07	0.05	0.07	0.36	0.5	0.33	0.33	0.07	-2.23704	-2.62121	0.00128003	Disease resistance protein (TIR-NBS-LRR class) family	yes
AT1G56550	0.06	0.07	0.01	0.42	0.69	0.59	0.42	0.07	-2.58496	-3.76121	2.35367e-05	RHAMNOGALACTURONAN SPECI&	yes
AT1G56600	3.22	3.23	1.27	13.85	11.65	9.82	9.82	3.23	-1.60419	-2.47824	5.5678e-05	GALACTINOL SYNTHASE 2 GolS2	yes
AT1G56650	0.7	0.5	0.6	11.68	12.6	5.62	5.62	0.7	-3.00514	-4.21049	3.37227e-07	PRODUCTION OF ANTHOCYANIN PIGMENT 1 PAP1	yes
AT1G56710	0.01	0.03	0.08	0.34	0.36	0.83	0.34	0.08	-2.08746	-3.99257	0.00025456	Pectin lyase-like superfamily protein	NA
AT1G57590	0.03	0.06	0.05	1.52	1.52	0.98	0.98	0.06	-4.02975	-5.00937	3.75353e-15	Pectinacetylesterase family protein	NA
AT1G57980	1.01	0.63	0.95	2.37	2.16	2.21	2.16	1.01	-1.09668	-1.79463	1.46717e-05	Nucleotide-sugar transporter family protein	NA
AT1G58007	0.05	0.09	0.15	0.46	0.64	0.78	0.46	0.15	-1.61667	-2.88771	0.00436016	unknown protein	yes
AT1G58225	0.01	0.01	0.17	4.73	5.29	3.06	3.06	0.17	-4.16993	-5.97346	1.18257e-20	unknown protein	NA
AT1G58340	1.43	0.6	0.7	7.21	8.85	11.24	7.21	1.43	-2.33398	-3.33107	2.78873e-42	ZF14	yes
AT1G58390	0.57	0.46	0.51	1.07	1.18	0.96	0.96	0.57	-0.752072	-1.16711	0.00688168	Disease resistance protein (CC-NBS-LRR class) family	yes
AT1G58602	0.7	0.89	0.97	1.85	2.82	1.71	1.71	0.97	-0.81794	-1.24064	5.93423e-13	LRR and NB-ARC domains-containing disease resistance protein	NA
AT1G59590	0.05	0.26	0.43	2.19	2.48	2.12	2.12	0.43	-2.30166	-3.27175	9.30513e-08	ZCF37	NA
AT1G59740	4.66	3.3	2.97	10.43	14.39	12.27	10.43	4.66	-1.16234	-1.79118	1.53357e-26	Major facilitator superfamily protein	yes
AT1G60130	0.03	0.01	0.01	0.06	0.2	0.39	0.06	0.03	-1	-4.46491	0.0270272	Mannose-binding lectin superfamily protein	yes
AT1G60590	0.49	0.01	0.05	10.03	11.68	5.75	5.75	0.49	-3.55271	-5.85994	2.75849e-14	Pectin lyase-like superfamily protein	NA
AT1G60950	327.36	285.56	297.36	534.47	662.08	805.33	534.47	327.36	-0.707231	-1.18713	4.47266e-12	FEDA	NA
AT1G61190	3.47	3.91	3.32	12.07	16.27	11.72	11.72	3.91	-1.58373	-1.84748	2.84875e-25	RESISTANCE TO PERONOSPORA PARASITICA 39 RPP39	NA
AT1G61520	199.87	173.25	172.88	583.24	913.5	916.19	583.24	199.87	-1.54503	-2.17747	1.01808e-61	PHOTOSYSTEM I LIGHT HARVESTING COMPLEX GENE 3 LHCA3	NA
AT1G61590	0.03	0.02	0.01	0.21	0.36	0.51	0.21	0.03	-2.80735	-4.34239	0.000798323	Protein kinase superfamily protein	yes
AT1G61600	4.53	2.07	1.86	16.02	19.63	16.97	16.02	4.53	-1.82229	-2.8291	1.06569e-39	Protein of unknown function (DUF1262)	NA
AT1G61610	0.01	0.01	0.01	4.89	4.89	3	3	0.01	-8.22882	-8.73471	2.6586e-59	S-locus lectin protein kinase family protein	NA
AT1G61795	0.94	1.02	1.44	3.9	3.48	3.08	3.08	1.44	-1.09686	-1.73792	8.75797e-06	PAK-box_P21-Rho-binding family protein	NA
AT1G62225	0.01	0.01	0.01	9.97	21.5	13.13	9.97	0.01	-9.96145	-10.5379	5.17002e-19	unknown protein	yes
AT1G62280	0.05	0.01	0.01	1.07	4	3.63	1.07	0.05	-4.41954	-7.5267	4.40608e-09	SLAC1 HOMOLOGUE 1 SLAH1	yes
AT1G62300	0.37	0.3	0.44	1.02	3.94	3.04	1.02	0.44	-1.21299	-2.72765	0.00109648	WRKY6	yes
AT1G62540	2.24	1.26	0.66	9.56	15	9.95	9.56	2.24	-2.09351	-3.35575	5.87068e-15	FLAVINMONOOXYGENASE GLUCOSINOLATE SOXYGENASE 2 FMO GSOX2	yes
AT1G62560	3.79	2.04	0.56	78.89	125.23	70.08	70.08	3.79	-4.20873	-5.38697	4.24589e-48	FLAVINMONOOXYGENASE GLUCOSINOLATE SOXYGENASE 3 FMO GSOX3	yes
AT1G62630	0.18	0.16	0.18	1.35	2.13	1.22	1.22	0.18	-2.76081	-3.17384	1.96292e-12	Disease resistance protein (CC-NBS-LRR class) family	yes
AT1G62660	0.48	0.54	0.17	10.75	12.81	10.19	10.19	0.54	-4.23805	-4.8783	9.23391e-112	Glycosyl hydrolases family 32 protein	yes
AT1G62770	0.14	0.14	0.32	3.6	4.25	6.11	3.6	0.32	-3.49185	-4.62788	1.4111e-19	Plant invertase_pectin methylesterase inhibitor superfamily protein	yes
AT1G62800	0.34	0.16	0.12	14.48	16.16	14.05	14.05	0.34	-5.36889	-6.17465	4.78105e-148	ASPARTATE AMINOTRANSFERASE 4 ASP4	yes
AT1G63220	2.26	1.75	2.09	6.6	8.56	8.67	6.6	2.26	-1.54614	-2.10077	1.50327e-16	Calcium-dependent lipid-binding (CaLB domain) family protein	NA
AT1G63245	0.01	0.01	0.01	1.5	1.08	2.55	1.08	0.01	-6.75489	-7.41785	0.017086	CLAVATA3_ESRRELATED 14 CLE14	NA
AT1G63295	0.81	1	0.83	1.75	2.92	3.15	1.75	1	-0.807355	-1.72285	2.09363e-05	Remorin family protein	NA
AT1G63360	1.15	1.55	1.29	4.8	4.06	3.34	3.34	1.55	-1.10758	-1.65075	4.84049e-08	Disease resistance protein (CC-NBS-LRR class) family	yes
AT1G63500	7.02	6.52	6.57	11.51	14.18	15.39	11.51	7.02	-0.713345	-0.970614	4.76861e-09	Protein kinase protein with tetratricopeptide repeat domain	NA
AT1G63530	0.11	0.19	0.16	0.56	0.61	0.33	0.33	0.19	-0.796467	-1.92635	0.0206457	BEST Arabidopsis thaliana protein match is: hydroxyproline-rich glycoprotein family protein (TAIR:AT1G63540.1)	NA
AT1G63710	0.01	0.01	0.04	2.05	3.14	1.72	1.72	0.04	-5.42626	-7.495	9.61143e-22	CYTOCHROME P450. FAMILY 86. SUBFAMILY A. POLYPEPTIDE 7 CYP86A7	yes
AT1G64000	0.01	0.01	0.01	0.32	0.35	0.27	0.27	0.01	-4.75489	-4.96963	0.000913145	WRKY DNABINDING PROTEIN 56 WRKY56	yes
AT1G64170	1.68	2.1	2.59	5.82	7.72	7.85	5.82	2.59	-1.16807	-1.93246	8.11516e-10	CATION_H+ EXCHANGER 16 CHX16	NA
AT1G64200	4.49	3.94	3.79	14.41	21.61	14.07	14.07	4.49	-1.64783	-2.02805	1.32233e-23	VACUOLAR H+ATPASE SUBUNIT E ISOFORM 3 VHAE3	NA
AT1G64370	13.84	11.89	8.92	53.64	83.62	69.84	53.64	13.84	-1.95447	-2.70255	8.2396e-51	unknown protein	yes
AT1G64390	9.11	9.65	8.86	54.91	60.85	44.44	44.44	9.65	-2.20326	-2.55601	1.89601e-13	GLYCOSYL HYDROLASE 9C2 GH9C2	NA
AT1G64400	0.17	0.02	0.21	2.59	2.89	2.28	2.28	0.21	-3.44057	-4.62578	1.04942e-43	LONGCHAIN ACYLCOA SYNTHETASE 3 LACS3	NA
AT1G64405	0.7	1.07	1.06	4.73	4.14	6.17	4.14	1.07	-1.95202	-2.74117	7.16917e-08	unknown protein	yes
AT1G64620	8.62	8.32	7.03	15.72	22.3	22.13	15.72	8.62	-0.866841	-1.49597	1.60839e-17	Dof-type zinc finger DNA-binding family protein	yes
AT1G64640	16.73	16.95	17.11	33.83	32.71	48.95	32.71	17.11	-0.934892	-1.21896	0.0106551	EARLY NODULINLIKE PROTEIN 8 ENODL8	NA
AT1G64690	1.09	2.14	1.36	4.63	9.11	5.28	4.63	2.14	-1.1134	-2.27803	5.93019e-13	BRANCHLESS TRICHOMES BLT	NA
AT1G64860	13.56	14.24	14.32	21.8	31.37	22.12	21.8	14.32	-0.606297	-0.812828	1.66597e-07	SIGMA FACTOR A SIGA	NA
AT1G65190	1.72	2.39	2.34	5.86	6.05	4.15	4.15	2.39	-0.796101	-1.44836	4.43486e-07	Protein kinase superfamily protein	NA
AT1G65300	0.01	0.01	0.01	0.15	0.34	0.79	0.15	0.01	-3.90689	-5.41504	0.0290005	AGAMOUSLIKE 38 AGL38	yes
AT1G65330	0.01	0.01	0.08	0.63	0.35	2.09	0.35	0.08	-2.12928	-5.32074	0.0449474	PHERES1 PHE1	yes
AT1G65450	0.02	0.04	0.01	2.05	3.85	1.9	1.9	0.04	-5.56986	-7.03185	5.16598e-34	HXXXD-type acyl-transferase family protein	yes
AT1G65790	0.19	0.1	0.14	0.93	1.04	0.85	0.85	0.19	-2.16146	-2.86591	1.13399e-07	RECEPTOR KINASE 1 RK1	yes
AT1G65800	0.16	0.08	0.07	1.81	1.88	1.73	1.73	0.16	-3.43463	-4.30047	2.38091e-24	RECEPTOR KINASE 2 RK2	yes
AT1G65860	0.63	0.38	0.37	33.11	51	33.71	33.11	0.63	-5.71577	-6.6401	1.629e-171	FLAVINMONOOXYGENASE GLUCOSINOLATE SOXYGENASE 1 FMO GSOX1	yes
AT1G65870	0.12	0.34	0.37	2.39	2.22	1.32	1.32	0.37	-1.83494	-2.99273	0.00105618	Disease resistance-responsive (dirigent-like protein) family protein	yes
AT1G65890	1.11	1.1	0.71	5.29	8.34	2.41	2.41	1.11	-1.11847	-2.69106	0.00391219	ACYL ACTIVATING ENZYME 12 AAE12	yes
AT1G65960	17.58	17.67	22.77	61.96	63.83	74.27	61.96	22.77	-1.4442	-1.96989	1.90251e-40	GLUTAMATE DECARBOXYLASE 2 GAD2	NA
AT1G66100	0.01	0.01	0.01	0.47	1.84	0.33	0.33	0.01	-5.04439	-6.45943	0.0170379	Predicted to encode a PR (pathogenesis-related) protein.	yes
AT1G66190	1.11	1.01	0.62	2.74	5.23	2.19	2.19	1.11	-0.980371	-1.8739	4.7458e-05	unknown protein	yes
AT1G66230	0.57	0.7	0.88	1.39	2.68	3.52	1.39	0.88	-0.659509	-2.01831	3.72875e-05	MYB DOMAIN PROTEIN 20 MYB20	NA
AT1G66450	0.01	0.01	0.01	0.47	0.88	1.03	0.47	0.01	-5.55459	-6.30986	1.06908e-09	Cysteine_Histidine-rich C1 domain family protein	yes
AT1G66780	0.01	0.03	0.09	0.22	0.31	0.32	0.22	0.09	-1.28951	-2.88221	0.0275209	MATE efflux family protein	yes
AT1G66783	0.01	0.01	0.01	2.48	3.65	7.16	2.48	0.01	-7.9542	-8.79116	0.0178375	MICRORNA157A MIR157A	yes
AT1G66830	0.06	0.03	0.01	1.08	1.76	1.92	1.08	0.06	-4.16993	-5.84074	1.07589e-17	Leucine-rich repeat protein kinase family protein	NA
AT1G66840	2.14	2.03	1.39	5.34	5.49	4.06	4.06	2.14	-0.923869	-1.45854	9.68004e-07	PLASTID MOVEMENT IMPAIRED 2 PMI2	NA
AT1G66860	0.04	0.01	0.01	3.62	5.27	4.65	3.62	0.04	-6.49985	-8.82557	7.85215e-50	Class I glutamine amidotransferase-like superfamily protein	yes
AT1G66930	0.03	0.17	0.27	0.65	0.94	0.82	0.65	0.27	-1.26748	-2.45052	9.20259e-05	Protein kinase superfamily protein	NA
AT1G66940	3.28	4.48	6.8	19.98	27.98	23.16	19.98	6.8	-1.55495	-2.31454	2.34431e-38	protein kinase-related	NA
AT1G66960	0.01	0.01	0.01	0.13	0.27	0.12	0.12	0.01	-3.58496	-5.25304	0.000348662	LUP5	yes
AT1G66970	5.25	5.4	3.33	18.9	33.79	26.22	18.9	5.4	-1.80735	-2.72678	9.32181e-69	SHV3LIKE 2 SVL2	NA
AT1G66980	11.39	10.94	9.44	19.35	21.13	18.38	18.38	11.39	-0.690369	-1.03372	4.11084e-12	SUPPRESSOR OF NPR11 CONSTITUTIVE 4 SNC4	NA
AT1G67030	0.01	0.01	0.01	1.13	1.21	0.91	0.91	0.01	-6.50779	-6.75933	4.15071e-07	ZINC FINGER PROTEIN 6 ZFP6	yes
AT1G67050	2.52	2.63	1.37	10.18	15.62	9.67	9.67	2.63	-1.87845	-2.45874	1.39097e-22	unknown protein	NA
AT1G67195	6.92	5.76	5.88	13.56	17.24	12.3	12.3	6.92	-0.829814	-1.27875	1.43812e-07	MICRORNA414 MIR414	NA
AT1G67470	0.13	0.56	0.44	0.9	1.4	1.61	0.9	0.56	-0.684498	-1.78094	0.00415554	Protein kinase superfamily protein	NA
AT1G67840	8.63	9.33	7.61	16.49	23.25	16.1	16.1	9.33	-0.787112	-1.09188	2.57827e-11	CHLOROPLAST SENSOR KINASE CSK	NA
AT1G67850	1.74	2.06	1.65	5.48	8.14	7.56	5.48	2.06	-1.41153	-1.98573	5.7088e-13	Protein of unknown function (DUF707)	NA
AT1G67860	11.42	14.23	7.88	24.61	59.38	34.72	24.61	14.23	-0.790309	-1.69821	6.39955e-09	unknown protein	yes
AT1G67865	4.04	3.79	3.96	45.71	92.63	67.31	45.71	4.04	-3.50008	-4.30887	4.47104e-64	unknown protein	yes
AT1G67870	18.91	16.46	10.99	40.07	64.14	59.9	40.07	18.91	-1.08337	-1.79344	1.1454e-09	glycine-rich protein	yes
AT1G67900	4.05	3.36	2.99	11.9	15.16	17	11.9	4.05	-1.55497	-2.10232	5.37669e-37	Phototropic-responsive NPH3 family protein	NA
AT1G67920	1.67	2.43	1.97	4.81	6.14	4.26	4.26	2.43	-0.809897	-1.50926	0.00104362	unknown protein	NA
AT1G68150	0.01	0.03	0.01	0.19	0.31	0.68	0.19	0.03	-2.66297	-5.14929	0.00358432	WRKY DNABINDING PROTEIN 9 WRKY9	yes
AT1G68190	3.52	1.6	1.35	6.7	13.98	12.99	6.7	3.52	-0.928586	-2.3654	3.00013e-10	B-box zinc finger family protein	NA
AT1G68320	0.39	0.26	0.1	3.72	3.51	2.29	2.29	0.39	-2.5538	-3.73049	2.93802e-12	MYB DOMAIN PROTEIN 62 MYB62	yes
AT1G68330	1.37	1.55	1.42	7.19	9.39	11.02	7.19	1.55	-2.21372	-2.65449	1.54488e-20	unknown protein	yes
AT1G68520	7.03	3.26	5.48	16.19	32.89	20.3	16.19	7.03	-1.20351	-2.08555	1.82017e-10	B-box type zinc finger protein with CCT domain	yes
AT1G68600	0.08	0.09	0.05	5.7	9.59	3.64	3.64	0.09	-5.33787	-6.37718	1.19266e-25	Aluminium activated malate transporter family protein	NA
AT1G68650	3.23	2.58	3.17	6.33	7.69	7.9	6.33	3.23	-0.970671	-1.33915	1.36322e-09	Uncharacterized protein family (UPF0016)	NA
AT1G68710	1.27	1.5	1.06	3.56	3.33	2.64	2.64	1.5	-0.815575	-1.2895	7.68057e-06	ATPase E1-E2 type family protein _ haloacid dehalogenase-like hydrolase family protein	NA
AT1G68740	1.02	0.66	1	6.03	5.93	5.56	5.56	1.02	-2.44652	-2.93903	1.68467e-17	PHO1	NA
AT1G68795	0.34	0.72	0.62	1.53	3.4	4.36	1.53	0.72	-1.08746	-2.56184	0.000436294	CLAVATA3_ESRRELATED 12 CLE12	yes
AT1G68840	1.38	0.55	1.13	2.86	5.54	14.27	2.86	1.38	-1.05135	-3.1208	0.029342	RELATED TO ABI3_VP1 2 RAV2	yes
AT1G68850	0.04	0.01	0.01	1.2	1.2	0.49	0.49	0.04	-3.61471	-6.09588	7.31127e-07	Peroxidase superfamily protein	yes
AT1G69080	0.81	1.14	0.88	2.98	5.52	2.62	2.62	1.14	-1.20053	-1.97295	2.26829e-07	Adenine nucleotide alpha hydrolases-like superfamily protein	yes
AT1G69160	2	2.91	4.52	14.1	20.7	19.72	14.1	4.52	-1.6413	-2.82896	6.01897e-41	unknown protein	yes
AT1G69230	1	0.65	0.82	2.51	4.55	4.1	2.51	1	-1.32769	-2.34495	1.67459e-10	SPIRAL1LIKE2 SP1L2	NA
AT1G69370	8.56	5.34	5.58	14.76	21.39	22.47	14.76	8.56	-0.78601	-1.51852	5.33932e-17	CHORISMATE MUTASE 3 CM3	NA
AT1G69530	10.88	13.36	7.58	73.27	84.43	60.71	60.71	13.36	-2.18401	-3.21659	8.76201e-75	EXPANSIN A1 EXPA1	NA
AT1G69580	5.37	5.56	3.8	11.5	15.45	10.71	10.71	5.56	-0.945802	-1.34789	4.07863e-11	Homeodomain-like superfamily protein	NA
AT1G69610	0.61	0.92	0.83	1.92	2.25	1.93	1.92	0.92	-1.0614	-1.40391	6.39687e-05	structural constituent of ribosome	NA
AT1G70020	0.06	0.07	0.14	1.3	1.41	0.57	0.57	0.14	-2.02554	-3.55025	0.000897521	Protein of unknown function (DUF1163)	yes
AT1G70110	0.04	0.01	0.03	0.51	0.69	0.33	0.33	0.04	-3.04439	-4.45516	0.00021521	Concanavalin A-like lectin protein kinase family protein	NA
AT1G70230	0.94	0.66	0.68	1.83	2.1	4.24	1.83	0.94	-0.961111	-2.00259	0.000267855	TRICHOME BIREFRINGENCELIKE 27 TBL27	NA
AT1G70260	3.27	2.06	1.81	20.16	15.82	19.58	15.82	3.27	-2.27439	-2.99178	1.74886e-14	nodulin MtN21-like transporter family protein	yes
AT1G70370	31.36	27.95	23.54	62.88	79.6	80.76	62.88	31.36	-1.00368	-1.45034	2.14627e-25	POLYGALACTURONASE 2 PG2	NA
AT1G70410	5.53	4.89	7.14	16.24	24.64	20.11	16.24	7.14	-1.18556	-1.95013	7.25982e-32	BETA CARBONIC ANHYDRASE 4 BCA4	NA
AT1G70420	2.5	3.49	2.38	8.05	11.19	8.47	8.05	3.49	-1.20576	-1.67542	5.20696e-10	Protein of unknown function (DUF1645)	NA
AT1G70500	0.17	0.27	0.12	0.41	0.71	0.46	0.41	0.27	-0.602665	-1.70377	0.0366859	Pectin lyase-like superfamily protein	yes
AT1G70690	0.56	0.64	0.44	2.07	3.39	2.75	2.07	0.64	-1.69349	-2.49086	6.29962e-10	HOPW11INDUCED GENE1 HWI1	yes
AT1G70700	13.52	7.37	3.66	99.39	104.73	69.49	69.49	13.52	-2.36171	-3.48979	2.65586e-17	JAZ9	NA
AT1G70810	2.13	1.98	2.99	6.05	12.89	8.3	6.05	2.99	-1.01679	-1.71792	4.86508e-08	Calcium-dependent lipid-binding (CaLB domain) family protein	NA
AT1G70820	3.91	2.97	2.77	22.25	37.09	22.71	22.25	3.91	-2.50856	-3.06939	2.23706e-45	phosphoglucomutase. putative _ glucose phosphomutase. putative	NA
AT1G70890	3.53	2.89	2	152.64	217.42	187.61	152.64	3.53	-5.43432	-6.01922	1.07529e-148	MLPLIKE PROTEIN 43 MLP43	yes
AT1G70920	0.21	0.47	0.16	0.95	2.22	1.33	0.95	0.47	-1.01527	-2.60281	1.72402e-09	HOMEOBOXLEUCINE ZIPPER PROTEIN 18 HB18	yes
AT1G70940	5.5	6.47	4.47	26.76	44.76	39.93	26.76	6.47	-2.04824	-2.76395	8.06686e-55	PINFORMED 3 PIN3	NA
AT1G71030	8.51	3.72	2.76	21.17	22.73	17.5	17.5	8.51	-1.04012	-2.12217	5.41846e-13	MYBLIKE 2 MYBL2	NA
AT1G71050	1.22	0.96	0.86	12.85	19.85	13.11	12.85	1.22	-3.39682	-3.88643	1.38594e-46	HEAVY METAL ASSOCIATED ISOPRENYLATED PLANT PROTEIN 20 HIPP20	yes
AT1G71200	0.25	0.1	0.01	1.51	1.61	1.97	1.51	0.25	-2.59455	-3.96092	1.80818e-07	basic helix-loop-helix (bHLH) DNA-binding superfamily protein	NA
AT1G71692	0.25	0.18	0.11	0.43	0.84	0.62	0.43	0.25	-0.782409	-1.58641	0.0347765	AGAMOUSLIKE 12 AGL12	yes
AT1G71697	1.67	1.05	1.01	6.55	6.47	7.08	6.47	1.67	-1.95392	-2.47658	4.22369e-21	CHOLINE KINASE 1 CK1	NA
AT1G71870	1.19	1.39	1.22	2.37	4.17	3.56	2.37	1.39	-0.769802	-1.70186	2.21338e-09	MATE efflux family protein	NA
AT1G72230	1.74	2.07	1.73	5.41	8.31	7.8	5.41	2.07	-1.386	-1.9443	8.76656e-11	Cupredoxin superfamily protein	yes
AT1G72260	0.15	0.01	0.01	3.41	5.35	1.52	1.52	0.15	-3.34104	-6.47766	9.19342e-06	THIONIN 2.1 THI2.1	NA
AT1G72300	1.14	1.53	0.82	2.55	3.76	3.52	2.55	1.53	-0.736966	-1.50191	1.92336e-09	leucine-rich repeat receptor kinase (LRR-RK) involved in the perception of PSY1	NA
AT1G72450	4.73	3.5	3.75	69.95	69.32	40.58	40.58	4.73	-3.10086	-3.99313	4.33226e-09	JASMONATEZIMDOMAIN PROTEIN 6 JAZ6	NA
AT1G72500	11.6	7.85	6.21	25.04	30.03	27.09	25.04	11.6	-1.11011	-1.75002	1.75006e-28	unknown	NA
AT1G72510	14.81	11.97	13.6	26.58	24.76	30.37	24.76	14.81	-0.74144	-0.96327	2.1395e-07	Protein of unknown function (DUF1677)	NA
AT1G72520	0.21	0.38	0.34	2.19	2.34	1.05	1.05	0.38	-1.46632	-2.82458	0.00182973	LIPOXYGENASE 4 LOX4	yes
AT1G72890	0.31	0.62	0.28	2.27	2.22	1.63	1.63	0.62	-1.39453	-2.3257	1.15811e-07	Disease resistance protein (TIR-NBS class)	NA
AT1G72910	0.31	0.39	0.62	2.07	3.84	3.6	2.07	0.62	-1.73929	-2.89376	4.67438e-11	Toll-Interleukin-Resistance (TIR) domain-containing protein	NA
AT1G73260	0.27	0.42	0.13	2.59	9.11	9.54	2.59	0.42	-2.62449	-4.72876	0.000495949	KUNITZ TRYPSIN INHIBITOR 1 KTI1	yes
AT1G73325	0.01	0.12	0.1	2.84	13.69	1.02	1.02	0.12	-3.08746	-6.12191	0.0226327	Kunitz family trypsin and protease inhibitor protein	yes
AT1G73330	0.36	0.79	0.37	149.22	264.05	191.28	149.22	0.79	-7.56137	-8.8539	4.38817e-172	DROUGHTREPRESSED 4 DR4	yes
AT1G73600	0.11	0.21	0.35	0.94	0.91	1.11	0.91	0.35	-1.37851	-2.4049	2.25448e-08	S-adenosyl-L-methionine-dependent methyltransferases superfamily protein	NA
AT1G73700	0.07	0.07	0.11	0.58	0.81	0.74	0.58	0.11	-2.39855	-3.02861	0.000224652	MATE efflux family protein	NA
AT1G73750	1.61	2.12	1.18	4.27	7.7	4.73	4.27	2.12	-1.01017	-1.99854	6.20388e-17	Uncharacterised conserved protein UCP031088. alpha_beta hydrolase	NA
AT1G73830	0.27	0.13	0.2	6.48	10.22	14.18	6.48	0.27	-4.58496	-5.67495	6.27717e-12	BR ENHANCED EXPRESSION 3 BEE3	NA
AT1G73870	0.05	0.01	0.01	1.09	1.41	1.23	1.09	0.05	-4.44626	-6.47348	4.28704e-10	B-box type zinc finger protein with CCT domain	yes
AT1G74055	0.33	0.49	0.5	2.28	2.58	1.57	1.57	0.5	-1.65076	-2.52257	0.00186123	unknown protein	NA
AT1G74090	13.67	9.04	7.55	161.09	208.62	186.88	161.09	13.67	-3.55878	-4.44222	3.91164e-51	DESULFOGLUCOSINOLATE SULFOTRANSFERASE 18 SOT18	NA
AT1G74360	0.1	0.11	0.15	0.36	0.51	0.63	0.36	0.15	-1.26303	-1.94934	0.00247781	Leucine-rich repeat protein kinase family protein	NA
AT1G74458	2.51	1.78	2.61	7.48	15.09	13.31	7.48	2.61	-1.51899	-2.57955	4.53162e-16	unknown protein	NA
AT1G74460	0.01	0.01	0.01	1.47	3	1.16	1.16	0.01	-6.85798	-7.55203	5.38361e-15	GDSL-like Lipase_Acylhydrolase superfamily protein	NA
AT1G74650	0.63	0.4	0.12	1.19	2.52	1.58	1.19	0.63	-0.917538	-2.06055	3.7893e-05	MYB DOMAIN PROTEIN 31 MYB31	yes
AT1G74670	18.36	21.42	20.94	98.96	76.24	100.26	76.24	21.42	-1.83159	-2.13626	5.01728e-12	GASTIMULATED ARABIDOPSIS 6 GASA6	NA
AT1G74810	0.01	0.02	0.01	0.25	0.2	0.12	0.12	0.02	-2.58496	-4.96771	0.0035028	BOR5	NA
AT1G74930	0.84	2.15	1.74	14.1	16.45	6.19	6.19	2.15	-1.5256	-3.03323	0.000136505	ORA47	NA
AT1G74950	13.57	12.42	12.83	60.7	54.46	32.8	32.8	13.57	-1.27328	-2.13344	0.000218806	TIFY10B	NA
AT1G75030	0.23	0.49	0.36	0.96	2.15	2.6	0.96	0.49	-0.970253	-2.46342	0.00583727	THAUMATINLIKE PROTEIN 3 TLP3	NA
AT1G75040	0.16	0.2	0.44	28.7	36.6	59.68	28.7	0.44	-6.0274	-7.29987	1.97676e-20	PATHOGENESISRELATED GENE 5 (PR5)	yes
AT1G75100	2.98	2.51	2.36	5.12	5.53	4.79	4.79	2.98	-0.684713	-1.00464	5.4671e-05	JDOMAIN PROTEIN REQUIRED FOR CHLOROPLAST ACCUMULATION RESPONSE 1 JAC1	NA
AT1G75120	7.39	7.08	5.69	21.25	35.54	45.62	21.25	7.39	-1.52382	-2.34301	1.2377e-06	REDUCED RESIDUAL ARABINOSE 1 RRA1	NA
AT1G75250	0.28	0.01	0.23	0.63	1.12	1.23	0.63	0.28	-1.16993	-2.71192	0.00115017	RADLIKE 6 RL6	yes
AT1G75460	3.08	3.33	1.4	14.79	23.41	16.39	14.79	3.33	-2.15103	-2.60678	8.32083e-25	ATP-dependent protease La (LON) domain protein	NA
AT1G75500	62.88	45.7	42.73	134.99	165.21	172.3	134.99	62.88	-1.10218	-1.67142	1.52893e-35	WALLS ARE THIN 1 WAT1	yes
AT1G75590	1.03	1.22	1	2.03	3.83	3.22	2.03	1.22	-0.734599	-1.67621	0.000672267	SAUR-like auxin-responsive protein family	yes
AT1G75900	1.92	1.17	1.61	8.15	8.19	8.18	8.15	1.92	-2.08569	-2.41879	2.18519e-22	GDSL-like Lipase_Acylhydrolase superfamily protein	yes
AT1G76040	2.09	2.81	4.42	7.73	12.78	12.64	7.73	4.42	-0.806422	-2.07291	2.03554e-28	CALCIUMDEPENDENT PROTEIN KINASE 29 CPK29	NA
AT1G76070	0.39	0.15	0.34	1.24	1.86	1.38	1.24	0.39	-1.66879	-2.36296	0.000398181	unknown protein	yes
AT1G76080	16.42	11.29	9.79	40	46.33	32.45	32.45	16.42	-0.982764	-2.10368	4.8698e-36	CHLOROPLASTIC DROUGHTINDUCED STRESS PROTEIN OF 32 KD CDSP32	NA
AT1G76180	47.17	42.72	51.17	260.38	357.28	284.77	260.38	51.17	-2.34725	-2.66382	1.3582e-81	EARLY RESPONSE TO DEHYDRATION 14 ERD14	NA
AT1G76240	0.11	0.11	0.06	1.74	1.22	2.28	1.22	0.11	-3.47131	-4.05379	1.19281e-06	Arabidopsis protein of unknown function (DUF241)	yes
AT1G76360	0.56	0.81	0.87	2.71	2.67	2.46	2.46	0.87	-1.49957	-2.06233	7.92438e-11	Protein kinase superfamily protein	NA
AT1G76410	1.4	1.67	1.35	2.74	7.97	6.11	2.74	1.67	-0.714328	-2.10484	4.87397e-06	ATL8	yes
AT1G76590	3.72	3.25	3.37	9.01	16.5	12.38	9.01	3.72	-1.27622	-1.8961	1.48136e-18	PLATZ transcription factor family protein	NA
AT1G76610	0.01	0.01	0.08	8.1	14.59	7.2	7.2	0.08	-6.49185	-8.451	3.34014e-41	Protein of unknown function. DUF617	yes
AT1G76680	13.35	13.97	17.95	31.31	37.77	44.88	31.31	17.95	-0.80264	-1.26109	1.38213e-09	12OXOPHYTODIENOATE REDUCTASE 1 OPR1	NA
AT1G76780	0.23	0.17	0.17	1.05	1.05	1.26	1.05	0.23	-2.19068	-2.82031	8.81055e-16	HSP20-like chaperones superfamily protein	NA
AT1G76800	1.22	1.07	0.9	8.96	17.95	17.23	8.96	1.22	-2.87662	-3.99814	2.08153e-21	Nodulin-like2	yes
AT1G76930	29.66	13.48	48.84	213.33	310.99	696.62	213.33	48.84	-2.12695	-3.7588	0.00115714	EXTENSIN 4 EXT4	yes
AT1G76952	1.02	0.66	0.71	3.15	2.98	3.9	2.98	1.02	-1.54674	-2.15201	0.000248845	INFLORESCENCE DEFICIENT IN ABSCISSION IDALIKE 5 IDL5	NA
AT1G76955	0.01	0.01	0.1	0.97	2.26	0.93	0.93	0.1	-3.21723	-5.33526	0.000111748	Expressed protein	NA
AT1G77000	9.28	8.26	7.15	15.3	25.88	24.69	15.3	9.28	-0.721335	-1.32209	3.28768e-16	SKP2B	NA
AT1G77200	0.15	1.11	0.35	2.65	3.15	5.76	2.65	1.11	-1.25543	-3.0017	0.000912089	member of the DREB subfamily A-4 of ERF_AP2 transcription factor family	yes
AT1G77210	0.07	0.05	0.01	1.75	2.27	2.56	1.75	0.07	-4.64386	-5.93754	3.94674e-30	SUGAR TRANSPORT PROTEIN 14 STP14	NA
AT1G77280	1.46	1.74	1.15	3.92	4.89	3.08	3.08	1.74	-0.823843	-1.4692	7.5885e-12	Protein kinase protein with adenine nucleotide alpha hydrolases-like domain	NA
AT1G77520	0.04	0.17	0.08	1.07	2.32	0.82	0.82	0.17	-2.27009	-4.14638	1.09599e-07	O-methyltransferase family protein	yes
AT1G77690	0.64	0.93	1	7.32	9.73	6.29	6.29	1	-2.65306	-3.12727	7.05686e-36	LIKE AUX1 3 LAX3	yes
AT1G77740	8.84	9.04	8.28	14.46	16.13	16.02	14.46	9.04	-0.677673	-0.901344	1.54937e-08	PHOSPHATIDYLINOSITOL4PHOSPHATE 5KINASE 2 PIP5K2	NA
AT1G77855	0.5	0.37	0.43	1.28	1.64	1.71	1.28	0.5	-1.35614	-2.06972	0.000233148	unknown protein	NA
AT1G77885	2.57	1.28	2.76	15.03	26.85	25.06	15.03	2.76	-2.4451	-3.50256	1.38003e-47	unknown protein	NA
AT1G78020	20.93	33.46	28.26	83.64	109.78	65.59	65.59	33.46	-0.971038	-1.63308	9.53966e-20	Protein of unknown function (DUF581)	NA
AT1G78110	3.97	3.52	4.27	6.85	8.05	8.02	6.85	4.27	-0.681868	-1.01683	3.28568e-05	unknown protein	NA
AT1G78120	0.87	1.04	0.98	2.23	3.25	4.44	2.23	1.04	-1.10046	-1.76221	4.02968e-05	TETRATRICOPEPTIDE REPEAT 12 TPR12	NA
AT1G78230	0.01	0.05	0.01	0.83	0.61	0.64	0.61	0.05	-3.60881	-5.62826	7.9888e-10	Outer arm dynein light chain 1 protein	yes
AT1G78260	2.35	2.57	2.78	4.77	6.08	8.36	4.77	2.78	-0.778904	-1.44795	9.07612e-06	RNA-binding (RRM_RBD_RNP motifs) family protein	yes
AT1G78370	674.41	666.18	435.31	1688.67	2895.2	1961.61	1688.67	674.41	-1.32419	-1.85941	1.86046e-28	GLUTATHIONE STRANSFERASE TAU 20 GSTU20	yes
AT1G78440	0.09	0.09	0.01	2.2	6.85	4.94	2.2	0.09	-4.61143	-6.26387	2.80454e-13	ARABIDOPSIS THALIANA GIBBERELLIN 2OXIDASE 1 ATGA2OX1	NA
AT1G78450	0.01	0.08	0.01	2.76	9.14	4.09	2.76	0.08	-5.10852	-7.75097	5.57351e-11	SOUL heme-binding family protein	yes
AT1G78460	5.43	4.58	4.5	24.66	60.7	69.59	24.66	5.43	-2.18315	-3.35287	0.000673922	SOUL heme-binding family protein	yes
AT1G78476	1.54	1.26	1.2	2.67	3.23	3.05	2.67	1.54	-0.793909	-1.11606	0.000227242	unknown protein.	NA
AT1G78490	45.03	36.59	33.22	96.45	111.34	107.87	96.45	45.03	-1.09889	-1.52521	5.26671e-29	CYTOCHROME P450. FAMILY 708. SUBFAMILY A. POLYPEPTIDE 3 CYP708A3	yes
AT1G78940	1.07	0.98	1.06	1.98	3	2.34	1.98	1.07	-0.88789	-1.43211	3.31543e-07	Protein kinase protein with adenine nucleotide alpha hydrolases-like domain	NA
AT1G78970	4.92	3.12	1.81	10.72	13.31	17.39	10.72	4.92	-1.12357	-2.34612	3.80499e-25	LUPEOL SYNTHASE 1 LUP1	yes
AT1G79270	2.17	0.98	0.77	4.59	4.62	3.44	3.44	2.17	-0.664714	-1.75346	3.12592e-13	EVOLUTIONARILY CONSERVED CTERMINAL REGION 8 ECT8	NA
AT1G79310	0.01	0.16	0.01	1.23	1.39	0.46	0.46	0.16	-1.52356	-4.65711	0.000492566	METACASPASE 7 MC7	NA
AT1G79620	0.96	0.96	0.94	2.21	3.82	3.28	2.21	0.96	-1.20294	-1.68189	5.38831e-13	Leucine-rich repeat protein kinase family protein	NA
AT1G79640	0.96	0.72	0.52	1.92	2.36	2.27	1.92	0.96	-1	-1.61164	7.53631e-09	Protein kinase superfamily protein	NA
AT1G79840	1.8	1.69	1.25	3.61	6.31	4.54	3.61	1.8	-1.004	-2.01824	9.20325e-21	GLABRA 2 GL2	yes
AT1G80080	5.59	7.8	5.18	17.74	30.99	17.04	17.04	7.8	-1.12738	-1.77594	1.77625e-08	TOO MANY MOUTHS TMM	NA
AT1G80730	0.54	0.67	0.36	1.39	3.22	1.31	1.31	0.67	-0.967334	-1.79838	0.00893397	ZINCFINGER PROTEIN 1 ZFP1	yes
AT1G80760	2.92	2.05	1.53	48.14	71.36	43.22	43.22	2.92	-3.88766	-4.54383	2.33451e-134	NOD26LIKE INTRINSIC PROTEIN 6	yes
AT1G80820	0.19	0.19	0.66	2.88	3.23	3.12	2.88	0.66	-2.12553	-3.16015	1.81951e-17	CINNAMOYL COA REDUCTASE CCR2	yes
AT1G80830	12.41	10.47	10.6	45.48	77.43	84.69	45.48	12.41	-1.87373	-2.63235	1.7619e-12	NATURAL RESISTANCEASSOCIATED MACROPHAGE PROTEIN 1 NRAMP1	NA
AT1G80960	0.29	0.39	0.33	0.88	1.97	1.2	0.88	0.39	-1.17403	-2.20736	1.04417e-06	F-box and Leucine Rich Repeat domains containing protein	NA
AT2G01300	0.29	0.01	0.22	1.5	1.52	1.18	1.18	0.29	-2.02466	-3.2485	0.00145134	unknown protein	yes
AT2G01420	9.49	9.81	6.14	16.07	21.33	21.26	16.07	9.81	-0.712045	-1.65236	3.39204e-14	PINFORMED 4 PIN4	yes
AT2G01505	0.88	0.9	1.52	8.5	10.03	6.49	6.49	1.52	-2.09415	-2.98003	1.03109e-10	CLAVATA3_ESRRELATED 16 CLE16	NA
AT2G01570	34.04	25.87	29.78	52.74	55.78	56.94	52.74	34.04	-0.631667	-0.833314	5.43568e-09	REPRESSOR OF GA13 1 RGA1	NA
AT2G01580	0.01	0.01	0.01	0.33	0.56	0.79	0.33	0.01	-5.04439	-5.80735	0.0134605	unknown protein	yes
AT2G01590	9.7	11.08	8.25	17.36	26.99	17.6	17.36	11.08	-0.647809	-1.07246	3.3322e-08	CHLORORESPIRATORY REDUCTION 3 CRR3	NA
AT2G01610	18.65	12.33	14.52	38.81	45.11	44.13	38.81	18.65	-1.05725	-1.52288	2.01722e-17	Plant invertase_pectin methylesterase inhibitor superfamily protein	yes
AT2G01670	6.8	6.89	6.83	26.85	28.72	20.04	20.04	6.89	-1.54031	-2.03972	1.37662e-05	NUDIX HYDROLASE HOMOLOG 17 NUDT17	NA
AT2G01830	3.74	3.26	3.12	6.89	7.07	7.25	6.89	3.74	-0.881466	-1.25421	1.6277e-14	WOODEN LEG WOL	NA
AT2G01890	0.03	0.02	0.03	0.49	0.64	0.56	0.49	0.03	-4.02975	-4.50135	2.3326e-06	PURPLE ACID PHOSPHATASE 8 PAP8	yes
AT2G01900	0.01	0.01	0.03	0.34	0.63	0.74	0.34	0.03	-3.5025	-6.15387	4.62094e-07	DNAse I-like superfamily protein	yes
AT2G01950	5.9	4.25	4.84	9.88	15.41	12.72	9.88	5.9	-0.743796	-1.34037	5.56067e-16	BRI1LIKE 2 BRL2	NA
AT2G01990	4.41	4.71	3.48	17.29	18.71	22.86	17.29	4.71	-1.87614	-2.40952	2.15272e-37	unknown protein	yes
AT2G02010	0.18	0.15	0.31	2.39	5.06	7.98	2.39	0.31	-2.94667	-4.49085	1.78519e-06	GLUTAMATE DECARBOXYLASE 4 GAD4	yes
AT2G02061	0.32	0.46	0.43	0.98	1.61	1.03	0.98	0.46	-1.09115	-1.59764	0.011236	Nucleotide-diphospho-sugar transferase family protein	NA
AT2G02950	1.03	0.8	0.58	12.59	22.37	19.29	12.59	1.03	-3.61156	-4.48904	9.76156e-64	PHYTOCHROME KINASE SUBSTRATE 1 PKS1	NA
AT2G03200	0.05	0.01	0.01	1.41	2.21	1.08	1.08	0.05	-4.43296	-6.81263	8.36578e-13	Eukaryotic aspartyl protease family protein	yes
AT2G03530	0.17	0.23	0.1	2.61	3.19	2.22	2.22	0.23	-3.27085	-4.24382	1.48639e-20	UREIDE PERMEASE 2 UPS2	NA
AT2G03980	2.06	1.63	2.89	7.55	11.71	8.36	7.55	2.89	-1.38541	-1.99999	1.58519e-25	GDSL-like Lipase_Acylhydrolase superfamily protein	NA
AT2G04032	0.01	0.01	0.01	0.44	0.54	0.23	0.23	0.01	-4.52356	-5.3339	0.000680981	ZINC TRANSPORTER 7 PRECURSOR ZIP7	yes
AT2G04066	1.7	1.67	1.48	4.49	7.07	6.17	4.49	1.7	-1.40118	-2.02366	4.40051e-06	MATE efflux family protein	NA
AT2G04080	1.98	1.27	1.04	7.16	9.96	9.87	7.16	1.98	-1.85446	-2.91918	3.83254e-37	MATE efflux family protein	yes
AT2G04515	0.01	0.01	0.07	0.55	0.47	0.88	0.47	0.07	-2.74723	-4.51692	0.0140135	unknown protein	NA
AT2G04800	0.01	0.01	0.01	0.46	1.05	0.53	0.46	0.01	-5.52356	-6.08746	0.0141454	unknown protein	yes
AT2G05070	99.41	63.72	76.74	472.08	722.46	828.36	472.08	99.41	-2.24757	-3.22626	7.79222e-25	PHOTOSYSTEM II LIGHT HARVESTING COMPLEX GENE 2.2 LHCB2.2	NA
AT2G05100	109.77	82.52	70.91	489.6	753.58	788.61	489.6	109.77	-2.15712	-3.08397	3.19252e-28	PHOTOSYSTEM II LIGHT HARVESTING COMPLEX GENE 2.1 LHCB2.1	NA
AT2G05440	0.19	0.01	0.08	1.23	0.99	0.36	0.36	0.19	-0.921997	-3.36022	0.0154545	GLYCINE RICH PROTEIN 9 GRP9	yes
AT2G05518	0.83	0.62	0.47	2.17	2.68	2.04	2.04	0.83	-1.29739	-1.81039	0.00719022	Unknown gene	NA
AT2G06050	15.63	12.04	10.43	53.29	58.44	49.51	49.51	15.63	-1.6634	-2.15695	2.3127e-22	OXOPHYTODIENOATEREDUCTASE 3 OPR3	NA
AT2G10940	46.71	43.86	50.4	363.96	319.78	367.96	319.78	50.4	-2.66558	-2.84117	2.66173e-36	Bifunctional inhibitor_lipid-transfer protein_seed storage 2S albumin superfamily protein	yes
AT2G11620	0.23	0.2	0.16	0.37	0.52	0.57	0.37	0.23	-0.685891	-1.57856	0.0493349	unknown protein	NA
AT2G11810	0.01	0.1	0.04	0.63	0.31	0.2	0.2	0.1	-1	-3.1061	0.00705738	MONOGALACTOSYLDIACYLGLYCEROL SYNTHASE TYPE C MGDC	NA
AT2G12462	1.43	2.02	2.01	5.89	9.14	6.6	5.89	2.02	-1.54391	-1.91648	8.29416e-09	BEST Arabidopsis thaliana protein match is: Sterile alpha motif (SAM) domain-containing protein (TAIR:AT1G15760.1)	NA
AT2G14560	0.35	0.23	0.34	1.08	2.91	1.14	1.08	0.35	-1.6256	-2.64377	0.00372757	LATE UPREGULATED IN RESPONSE TO HYALOPERONOSPORA PARASITICA LURP1	yes
AT2G14580	0.01	0.1	0.13	26.56	51.7	93.74	26.56	0.13	-7.6746	-9.86921	5.0158e-12	BASIC PATHOGENESISRELATED PROTEIN 1 PRB1	yes
AT2G14610	0.54	0.32	0.19	5.73	12.46	18.21	5.73	0.54	-3.4075	-5.08431	8.55004e-08	PATHOGENESISRELATED GENE 1 (PR1)	yes
AT2G14750	19.45	15.64	15.13	215.38	287.32	151.5	151.5	19.45	-2.96148	-3.64715	4.54084e-32	APS KINASE APK	NA
AT2G14900	6.97	5.81	8.16	23.09	29.03	31.69	23.09	8.16	-1.50063	-1.99084	9.48121e-26	Gibberellin-regulated family protein	NA
AT2G15042	0.03	0.01	0.03	0.35	0.81	1.19	0.35	0.03	-3.54432	-5.33596	1.95158e-08	Leucine-rich repeat (LRR) family protein	NA
AT2G15050	7.38	8.02	5.97	21.79	41.17	33.37	21.79	8.02	-1.44199	-2.3926	2.36653e-42	LIPID TRANSFER PROTEIN LTP	NA
AT2G15080	0.01	0.01	0.02	4.68	6.54	8.27	4.68	0.02	-7.87036	-9.95744	2.84819e-43	RECEPTOR LIKE PROTEIN 19 RLP19	yes
AT2G15220	0.08	0.01	0.44	2.61	2.39	1.03	1.03	0.44	-1.22707	-3.5683	0.000108781	Plant basic secretory protein (BSP) family protein	yes
AT2G15390	0.01	0.01	0.01	0.11	0.19	0.19	0.11	0.01	-3.45943	-4.02975	0.0438714	FUCOSYLTRANSFERASE 4 FUT4	yes
AT2G15580	1.41	2.07	3.3	10.39	16	13.34	10.39	3.3	-1.65466	-2.84816	4.38086e-34	RING_U-box superfamily protein	NA
AT2G15830	0.45	0.29	0.13	2.98	5.91	2.55	2.55	0.45	-2.5025	-3.714	2.17685e-05	unknown protein	NA
AT2G16380	0.02	0.02	0.02	0.49	0.33	0.3	0.3	0.02	-3.90689	-4.36382	0.000123479	Sec14p-like phosphatidylinositol transfer family protein	NA
AT2G16385	0.01	0.01	0.07	0.92	0.86	0.3	0.3	0.07	-2.09954	-4.97522	0.00182232	unknown protein	NA
AT2G16720	1.53	1.73	1.51	5.77	5.64	3.45	3.45	1.73	-0.995824	-1.65269	4.55143e-06	MYB DOMAIN PROTEIN 7 MYB7	NA
AT2G16740	2.32	2.09	2.23	9.99	16.43	9.08	9.08	2.32	-1.96857	-2.52467	2.58845e-22	UBIQUITINCONJUGATING ENZYME 29 UBC29	yes
AT2G16750	0.1	0.05	0.12	3.2	7.41	3.68	3.2	0.12	-4.73697	-5.60197	1.89756e-43	Protein kinase protein with adenine nucleotide alpha hydrolases-like domain	NA
AT2G17040	0.12	0.16	0.56	5.58	6.37	8.67	5.58	0.56	-3.31677	-4.79824	1.95622e-27	NAC DOMAIN CONTAINING PROTEIN 36 NAC036	NA
AT2G17220	5.7	5.54	4.46	9.69	12.39	8.74	8.74	5.7	-0.616671	-0.96239	5.15055e-07	KINASE 3 KIN3	NA
AT2G17260	1.12	1.36	0.72	2.26	4.31	2.94	2.26	1.36	-0.732716	-1.70533	1.71874e-10	GLUTAMATE RECEPTOR 2 GLR2	NA
AT2G17550	1.54	1.41	1.26	3.33	2.98	2.9	2.9	1.54	-0.913123	-1.09347	1.64408e-05	TON1 RECRUITING MOTIF 26 TRM26	NA
AT2G17820	1.12	1.02	0.95	5.47	4.9	5.05	4.9	1.12	-2.12928	-2.42908	4.35385e-33	HISTIDINE KINASE 1 HK1	NA
AT2G18210	0.01	0.01	0.01	0.7	1.11	0.29	0.29	0.01	-4.85798	-6.12928	0.00232688	unknown protein	yes
AT2G18300	0.44	0.21	0.41	33.8	41.1	48.18	33.8	0.44	-6.26338	-6.88265	4.04192e-118	basic helix-loop-helix (bHLH) DNA-binding superfamily protein	NA
AT2G18328	0.48	0.5	1.2	3.24	3.38	4.23	3.24	1.2	-1.43296	-2.26621	0.000660501	RADLIKE 4 RL4	NA
AT2G18370	0.01	0.01	0.01	2.96	4.73	2.2	2.2	0.01	-7.78136	-8.36486	2.09585e-12	Predicted to encode a PR (pathogenesis-related) protein.	yes
AT2G18380	1.46	0.75	0.65	2.57	3.61	3.82	2.57	1.46	-0.8158	-1.99587	7.55844e-07	GATA TRANSCRIPTION FACTOR 20 GATA20	yes
AT2G18470	0.13	0.21	0.09	1.25	1.38	1.38	1.25	0.21	-2.57347	-3.46703	3.73453e-12	PROLINERICH EXTENSINLIKE RECEPTOR KINASE 4 PERK4	NA
AT2G18480	0.04	0.06	0.26	2.59	3.82	3.68	2.59	0.26	-3.31637	-4.83295	1.07921e-25	Major facilitator superfamily protein	yes
AT2G18560	3.26	3.78	3.69	7.53	10.46	8.71	7.53	3.78	-0.994264	-1.61689	3.59138e-13	UDP-Glycosyltransferase superfamily protein	yes
AT2G18570	4.91	4.27	4.65	15.23	18.59	19.13	15.23	4.91	-1.63312	-2.05286	2.63724e-12	UDP-Glycosyltransferase superfamily protein	yes
AT2G18690	0.05	0.04	0.3	0.56	0.58	0.62	0.56	0.3	-0.900464	-2.2605	0.0315598	unknown protein	yes
AT2G18730	9	7.47	8.85	16.87	22.01	14.85	14.85	9	-0.722466	-1.05631	3.09846e-11	DIACYLGLYCEROL KINASE 3 DGK3	NA
AT2G18980	0.07	0.13	0.01	0.52	0.83	1.24	0.52	0.13	-2	-3.74693	3.66762e-06	Peroxidase superfamily protein	yes
AT2G19110	4.28	3.27	2.4	9.19	11.84	11.82	9.19	4.28	-1.10245	-1.69501	7.65462e-29	HEAVY METAL ATPASE 4 HMA4	yes
AT2G19400	1	1.24	0.69	2.69	3.46	2.4	2.4	1.24	-0.952694	-1.57226	4.22017e-09	AGC (cAMP-dependent. cGMP-dependent and protein kinase C) kinase family protein	NA
AT2G19460	3.09	2.31	3.81	11.42	16.99	12.55	11.42	3.81	-1.5837	-2.15937	8.49769e-13	Protein of unknown function (DUF3511)	yes
AT2G19970	0.41	0.66	0.36	12.42	23.7	18.8	12.42	0.66	-4.23406	-5.29304	9.10564e-52	CAP (Cysteine-rich secretory proteins. Antigen 5. and Pathogenesis-related 1 protein) superfamily protein	yes
AT2G19990	0.01	0.11	0.12	0.53	1.27	0.71	0.53	0.12	-2.14296	-3.70623	0.0167995	PATHOGENESISRELATED PROTEIN1LIKE PR1LIKE	yes
AT2G20250	1.14	0.82	0.54	3.69	4.42	4.69	3.69	1.14	-1.69459	-2.17214	6.2044e-15	unknown protein	NA
AT2G20500	1.3	1.03	1.19	2.08	4	2.75	2.08	1.3	-0.678072	-1.27383	0.009373	unknown protein	NA
AT2G20550	8.23	8.52	6.1	16.82	18.85	14.73	14.73	8.52	-0.789832	-1.16295	9.04447e-10	HSP40_DnaJ peptide-binding protein	NA
AT2G20610	26.43	13.12	13.21	115.32	174.08	167.65	115.32	26.43	-2.12539	-3.05272	3.10798e-96	SUPERROOT 1 SUR1	NA
AT2G20875	0.63	0.75	0.14	1.71	3.04	2.29	1.71	0.75	-1.18903	-2.2298	0.0122638	EPIDERMAL PATTERNING FACTOR 1 EPF1	yes
AT2G20880	0.05	0.05	0.01	0.52	0.72	1.15	0.52	0.05	-3.37851	-4.50339	0.000265932	ERF DOMAIN 53 ERF53	NA
AT2G20950	3.56	4.11	3.88	8.22	11.11	13.06	8.22	4.11	-1	-1.56189	9.54007e-15	Arabidopsis phospholipase-like protein (PEARLI 4) family	NA
AT2G21045	0.06	0.05	0.01	0.41	0.43	1.4	0.41	0.06	-2.77259	-4.42952	0.0187615	Rhodanese_Cell cycle control phosphatase superfamily protein	yes
AT2G21100	0.01	0.01	0.01	0.47	0.95	0.93	0.47	0.01	-5.55459	-6.29155	2.42989e-06	Disease resistance-responsive (dirigent-like protein) family protein	yes
AT2G21140	0.09	0.79	0.67	23.66	38.7	22.74	22.74	0.79	-4.84724	-5.75918	2.43952e-68	PROLINERICH PROTEIN 2 PRP2	yes
AT2G21188	0.27	0.38	0.27	2.06	4.73	3.8	2.06	0.38	-2.43857	-3.50462	5.63688e-06	Unknown gene	NA
AT2G21540	0.59	0.8	1.17	5.86	8.6	6.63	5.86	1.17	-2.32439	-3.06057	3.95525e-44	SEC14LIKE 3 SFH3	NA
AT2G21880	0.01	0.1	0.09	0.49	0.27	0.51	0.27	0.1	-1.43296	-3.0933	0.0138901	RAB GTPASE HOMOLOG 7A RAB7A	yes
AT2G21890	0.38	0.55	0.32	1.29	1.92	1.97	1.29	0.55	-1.22987	-2.18737	2.66229e-05	CINNAMYL ALCOHOL DEHYDROGENASE HOMOLOG 3 CAD3	yes
AT2G22200	0.12	0.25	0.06	4.04	4.31	3.72	3.72	0.25	-3.8953	-5.0784	5.3134e-24	member of the DREB subfamily A-6 of ERF_AP2 transcription factor family	NA
AT2G22330	11.72	3.89	2.76	30.42	37.44	38.34	30.42	11.72	-1.37605	-2.77562	8.26831e-23	CYTOCHROME P450. FAMILY 79. SUBFAMILY B. POLYPEPTIDE 3 CYP79B3	yes
AT2G22500	2.93	3.18	5.17	13.35	14.54	19.38	13.35	5.17	-1.3686	-2.20562	3.38437e-14	UNCOUPLING PROTEIN 5 UCP5	yes
AT2G22510	0.11	0.01	0.01	8.67	13.93	10.93	8.67	0.11	-6.30046	-8.44894	2.7763e-39	hydroxyproline-rich glycoprotein family protein	yes
AT2G22560	1.2	1.05	1.11	1.98	2.22	2.5	1.98	1.2	-0.722466	-1.31027	2.38142e-05	NETWORKED 2D NET2D	NA
AT2G22850	0.64	0.47	0.46	1.37	1.22	1.02	1.02	0.64	-0.672425	-1.49296	0.00229583	BASIC LEUCINEZIPPER 6 bZIP6	NA
AT2G22860	0.52	0.23	0.25	4.07	3.4	3.4	3.4	0.52	-2.70895	-3.72509	3.66405e-06	PHYTOSULFOKINE 2 PRECURSOR PSK2	NA
AT2G22930	0.1	0.04	0.15	4.98	7.14	4.22	4.22	0.15	-4.81421	-6.07826	6.15186e-19	UDP-Glycosyltransferase superfamily protein	yes
AT2G22990	4.93	4.59	4.04	28.2	36.39	28.79	28.2	4.93	-2.51604	-2.75779	1.53151e-70	SINAPOYLGLUCOSE 1 SNG1	NA
AT2G23010	0.55	0.54	0.39	5.27	11.8	5.16	5.16	0.55	-3.22987	-3.91192	7.36446e-09	SERINE CARBOXYPEPTIDASELIKE 9 SCPL9	yes
AT2G23050	0.39	0.34	0.33	0.61	0.87	1.1	0.61	0.39	-0.645335	-1.24275	0.0466396	NAKED PINS IN YUC MUTANTS 4 NPY4	NA
AT2G23380	0.21	0.18	0.23	7.04	10.4	10.97	7.04	0.23	-4.93587	-5.32226	2.18202e-110	CURLY LEAF CLF	NA
AT2G23540	0.04	0.09	0.01	3.01	4.57	1.93	1.93	0.09	-4.42253	-6.37455	2.71019e-14	GDSL-like Lipase_Acylhydrolase superfamily protein	yes
AT2G23620	0.22	0.11	0.27	0.81	1.83	2.11	0.81	0.27	-1.58496	-3.15594	2.01977e-08	METHYL ESTERASE 1 MES1	yes
AT2G23770	0.01	0.08	0.09	0.35	1.3	1.1	0.35	0.09	-1.95936	-4.09388	0.000281533	LYSMCONTAINING RECEPTORLIKE KINASE 4 LYK4	NA
AT2G24140	0.34	0.09	0.08	1.25	1.52	1.32	1.25	0.34	-1.87832	-2.97504	9.29482e-06	Protein of unknown function. DUF593	NA
AT2G24190	1.34	1.36	1.23	4.53	4	4.38	4	1.36	-1.55639	-1.7669	1.15899e-06	SHORTCHAIN DEHYDROGENASE_REDUCTASE 2 SDR2	NA
AT2G24550	3.66	3.49	4.42	16.42	33.49	18.68	16.42	4.42	-1.89334	-2.51406	4.56628e-19	unknown protein	NA
AT2G24680	0.35	0.28	0.22	1.89	2.74	1.83	1.83	0.35	-2.38642	-3.05005	2.04004e-17	transcriptional factor B3 family protein	NA
AT2G25000	3.4	3.62	3.04	6.75	6.34	6.37	6.34	3.62	-0.808493	-0.973076	0.000402518	WRKY DNABINDING PROTEIN 60 WRKY60	NA
AT2G25200	0.38	0.06	0.16	1.89	5.34	3.61	1.89	0.38	-2.31431	-4.05926	2.02896e-09	Plant protein of unknown function (DUF868)	NA
AT2G25450	206.46	140.19	102.78	364.58	579.99	453.86	364.58	206.46	-0.820373	-1.80261	6.17151e-28	similar to ACC oxidase	yes
AT2G25470	0.04	0.04	0.04	0.18	0.16	0.31	0.16	0.04	-2	-2.70723	0.014122	RECEPTOR LIKE PROTEIN 21 RLP21	yes
AT2G25510	11.42	4.64	20.52	57.15	138.49	180.28	57.15	20.52	-1.47772	-3.58188	5.26933e-07	unknown protein	yes
AT2G25625	4.65	5.38	3.31	13.32	23.93	11.93	11.93	5.38	-1.14892	-1.80224	4.36985e-11	unknown protein	NA
AT2G25810	0.04	0.08	0.08	0.43	1.21	0.47	0.43	0.08	-2.42626	-3.35144	0.000554589	TONOPLAST INTRINSIC PROTEIN 4	yes
AT2G26370	0.01	0.01	0.01	0.17	0.36	0.45	0.17	0.01	-4.08746	-5.02975	0.001339	MD-2-related lipid recognition domain-containing protein	NA
AT2G26530	0.05	0.18	0.2	6.42	4.85	4.53	4.53	0.2	-4.50144	-5.11485	4.21244e-16	AR781	NA
AT2G26580	0.97	1.39	1.03	3.03	5.25	3.47	3.03	1.39	-1.12423	-1.77521	6.09208e-12	YABBY5 YAB5	yes
AT2G26690	9.71	6.61	3.21	26.13	33.57	26.99	26.13	9.71	-1.42816	-2.64326	1.05123e-68	Major facilitator superfamily protein	NA
AT2G26695	2.23	1.59	1.54	3.9	4.58	5.96	3.9	2.23	-0.80643	-1.70737	1.32485e-05	Ran BP2_NZF zinc finger-like superfamily protein	yes
AT2G26975	6.78	8.04	8.14	13.67	28	20.17	13.67	8.14	-0.747913	-1.42001	7.36729e-10	Ctr copper transporter family	NA
AT2G27050	11.67	10.31	11.67	17.93	28.84	30.7	17.93	11.67	-0.619571	-1.48932	7.79136e-17	ETHYLENEINSENSITIVE3LIKE 1 EIL1	NA
AT2G27310	0.81	0.89	0.93	4.35	7.32	3.71	3.71	0.93	-1.99612	-2.50095	4.56033e-10	F-box family protein	NA
AT2G27360	2.65	2.87	3.27	9.9	9.6	7.45	7.45	3.27	-1.18795	-1.76888	1.70098e-07	GDSL-like Lipase_Acylhydrolase superfamily protein	NA
AT2G27400	10.64	11.84	10.76	18.12	20.49	19.02	18.12	11.84	-0.613914	-1.07356	2.14723e-07	TRANSACTING SIRNA1A TAS1A	NA
AT2G27505	0.01	0.05	0.01	0.25	0.28	0.57	0.25	0.05	-2.32193	-4.50122	0.0238478	FBD-like domain family protein	yes
AT2G27550	0.05	0.04	0.05	0.83	1.45	0.61	0.61	0.05	-3.60881	-4.3899	7.26667e-06	CENTRORADIALIS ATC	yes
AT2G27830	10.22	8.72	8.12	21.5	42.22	22.26	21.5	10.22	-1.07294	-1.83118	0.000320108	unknown protein	yes
AT2G27920	2.37	2.66	3.44	5.53	6.96	5.65	5.53	3.44	-0.684871	-1.10839	8.02045e-08	SERINE CARBOXYPEPTIDASELIKE 51 SCPL51	NA
AT2G28110	0.16	0.19	0.14	1.52	1.47	1.74	1.47	0.19	-2.95174	-3.35749	2.59608e-09	FRAGILE FIBER 8 FRA8	NA
AT2G28160	0.12	0.11	0.12	0.81	1.19	0.87	0.81	0.12	-2.75489	-3.27388	0.000311173	FERLIKE REGULATOR OF IRON UPTAKE FRU	yes
AT2G28260	0.06	0.14	0.06	1.17	1.57	1.1	1.1	0.14	-2.974	-4.21999	2.38841e-12	CYCLIC NUCLEOTIDEGATED CHANNEL 15 CNGC15	NA
AT2G28305	2.66	2.12	2.31	7.24	9.6	8.3	7.24	2.66	-1.44456	-1.85267	2.43781e-23	LONELY GUY 1 LOG1	NA
AT2G28315	0.5	0.8	0.43	1.22	2.37	1.63	1.22	0.8	-0.608809	-1.60855	0.000347189	Nucleotide_sugar transporter family protein	yes
AT2G28550	14.57	13.74	14.27	43.19	40.84	50.88	40.84	14.57	-1.48698	-1.676	3.17445e-21	RELATED TO AP2.7 RAP2.7	NA
AT2G28580	0.02	0.04	0.01	0.15	0.19	0.19	0.15	0.04	-1.90689	-3.46017	0.0101272	Plant protein of unknown function (DUF247)	yes
AT2G28710	0.01	0.05	0.01	0.24	0.74	0.64	0.24	0.05	-2.26303	-4.70288	0.00923565	C2H2-type zinc finger family protein	yes
AT2G28760	1.5	1.29	1.48	3.16	4.65	2.66	2.66	1.5	-0.826464	-1.24769	3.62258e-06	UDPXYL SYNTHASE 6 UXS6	NA
AT2G28780	0.23	0.06	0.42	8.34	9.29	12.61	8.34	0.42	-4.31159	-5.25834	5.14422e-39	unknown protein	yes
AT2G29060	0.05	0.03	0.07	0.24	0.33	0.46	0.24	0.07	-1.77761	-2.77311	0.0199972	GRAS family transcription factor	yes
AT2G29120	0.09	0.04	0.09	0.38	0.78	0.59	0.38	0.09	-2.078	-2.72813	5.28518e-06	GLUTAMATE RECEPTOR 2.7 GLR2.7	yes
AT2G29170	0.01	0.01	0.16	4.4	3.06	3.71	3.06	0.16	-4.25739	-6.21021	1.36167e-08	NAD(P)-binding Rossmann-fold superfamily protein	NA
AT2G29290	0.87	0.83	0.43	3.32	4.69	3.7	3.32	0.87	-1.9321	-2.66635	4.42448e-15	NAD(P)-binding Rossmann-fold superfamily protein	NA
AT2G29310	29.12	21.91	17.62	48.69	67.54	81.22	48.69	29.12	-0.741615	-1.77209	5.78253e-22	NAD(P)-binding Rossmann-fold superfamily protein	NA
AT2G29360	6.39	8.02	7.98	18.42	25.3	19.23	18.42	8.02	-1.1996	-1.76141	2.81091e-17	NAD(P)-binding Rossmann-fold superfamily protein	NA
AT2G29650	10.32	10.05	8.89	24.33	31.13	23.14	23.14	10.32	-1.16495	-1.63814	3.12368e-26	PHOSPHATE TRANSPORTER 4	NA
AT2G29750	0.29	0.18	0.12	0.66	0.73	0.46	0.46	0.29	-0.665581	-1.96457	0.0127945	UDPGLUCOSYL TRANSFERASE 71C1 UGT71C1	yes
AT2G29890	8.01	9.09	6.99	15.3	25.21	14.61	14.61	9.09	-0.684604	-1.10093	1.12629e-13	VILLIN 1 VLN1	NA
AT2G29970	9.9	10.5	8.85	16.26	21.62	20.13	16.26	10.5	-0.630938	-1.16353	1.70185e-14	Double Clp-N motif-containing P-loop nucleoside triphosphate hydrolases superfamily protein	NA
AT2G30040	0.66	0.45	0.22	4.14	6.45	5.51	4.14	0.66	-2.64909	-3.62548	1.12653e-20	MITOGENACTIVATED PROTEIN KINASE KINASE KINASE 14 MAPKKK14	NA
AT2G30210	0.01	0.01	0.01	0.26	0.55	0.4	0.26	0.01	-4.70044	-5.3339	3.24555e-06	LACCASE 3 LAC3	yes
AT2G30250	0.55	0.64	0.59	1.3	2.14	2.4	1.3	0.64	-1.02237	-1.73093	4.92698e-05	WRKY DNABINDING PROTEIN 25 WRKY25	NA
AT2G30395	0.49	0.29	0.13	0.76	1.4	0.94	0.76	0.49	-0.633218	-1.92432	0.0380534	OVATE FAMILY PROTEIN 17 OFP17	NA
AT2G30400	0.77	0.79	0.58	1.21	2.33	1.66	1.21	0.79	-0.615082	-1.45848	0.0187169	OVATE FAMILY PROTEIN 2 OFP2	NA
AT2G30420	0.05	0.46	0.28	1.38	2.54	2.21	1.38	0.46	-1.58496	-3.1516	6.01459e-08	ENHANCER OF TRY AND CPC 2 ETC2	NA
AT2G30424	0.32	0.22	0.48	3.39	6.98	5.34	3.39	0.48	-2.82018	-3.91161	4.09949e-17	TRICHOMELESS 2 TCL2	NA
AT2G30480	0.39	0.44	0.28	1.96	2.1	1.92	1.92	0.44	-2.12553	-2.43734	1.08818e-19	unknown protein	NA
AT2G30520	2.82	3.23	3.11	26.16	26.01	22.85	22.85	3.23	-2.82259	-3.09197	4.92674e-21	ROOT PHOTOTROPISM 2 RPT2	NA
AT2G30540	0.21	0.45	0.53	3.97	7	4.75	3.97	0.53	-2.90507	-3.88847	1.09469e-13	Thioredoxin superfamily protein	NA
AT2G30550	0.99	1.12	1.35	3.36	6.79	4.64	3.36	1.35	-1.3155	-2.03801	1.64785e-12	lipase	NA
AT2G30570	317.35	322.57	295.38	665.87	676.92	642.07	642.07	322.57	-0.993118	-1.19663	5.05641e-20	PHOTOSYSTEM II REACTION CENTER W PSBW	NA
AT2G30660	0.02	0.02	0.01	0.97	2.44	2.28	0.97	0.02	-5.59991	-7.30815	2.17616e-11	ATP-dependent caseinolytic (Clp) protease_crotonase family protein	yes
AT2G30670	0.04	0.04	0.09	1.67	5.39	5.72	1.67	0.09	-4.21378	-6.0153	2.02346e-09	NAD(P)-binding Rossmann-fold superfamily protein	yes
AT2G30840	0.19	0.01	0.2	3.4	5.34	3.6	3.4	0.2	-4.08746	-5.11348	4.27406e-26	similar to 2-oxoglutarate-dependent dioxygenase	yes
AT2G30870	98.48	84	101.87	192.43	250.42	263.32	192.43	101.87	-0.917604	-1.3129	1.31018e-22	GLUTATHIONE STRANSFERASE PHI 10 GSTF10	NA
AT2G30930	4.11	3.31	4.5	13.68	16.41	39.05	13.68	4.5	-1.60407	-2.54143	0.0392062	unknown protein	NA
AT2G31070	6.3	6.83	7.62	13.2	17.75	13.63	13.2	7.62	-0.792675	-1.28434	1.18428e-10	TCP DOMAIN PROTEIN 10 tcp10	yes
AT2G31220	0.03	0.28	0.19	0.65	0.66	0.75	0.65	0.28	-1.21501	-2.06311	0.00487132	basic helix-loop-helix (bHLH) DNA-binding superfamily protein	NA
AT2G31380	3.76	1.75	0.92	7.39	6.92	5.9	5.9	3.76	-0.649982	-1.82202	0.000156031	SALT TOLERANCE HOMOLOGUE STH	NA
AT2G31790	21.95	13.52	13.35	83.55	119.24	86.72	83.55	21.95	-1.92842	-2.73135	3.00855e-31	UDP-Glycosyltransferase superfamily protein	NA
AT2G31880	4.63	4.78	6.86	11.12	14.93	18.76	11.12	6.86	-0.696876	-1.58891	4.03683e-08	SUPPRESSOR OF BIR1 1 SOBIR1	NA
AT2G31900	0.12	0.23	0.21	0.42	0.7	0.38	0.38	0.23	-0.724366	-1.69942	2.8801e-05	MYOSINLIKE PROTEIN XIF XIF	NA
AT2G31940	0.11	0.13	0.01	1.14	2.52	0.99	0.99	0.13	-2.92892	-4.27085	0.00111952	unknown protein	yes
AT2G32140	0.05	0.01	0.04	0.76	0.76	0.38	0.38	0.05	-2.926	-4.40393	0.000409734	transmembrane receptors	yes
AT2G32300	0.11	0.18	0.01	1.13	1.07	1.83	1.07	0.18	-2.57154	-3.92957	2.34103e-05	UCLACYANIN 1 UCC1	NA
AT2G32390	0.39	0.48	0.46	0.76	1.39	1.13	0.76	0.48	-0.662965	-1.2439	0.00161094	GLUTAMATE RECEPTOR 3.5 GLR3.5	NA
AT2G32430	0.32	0.25	0.27	1.31	1	0.79	0.79	0.32	-1.30378	-1.92544	0.000616672	Galactosyltransferase family protein	NA
AT2G32487	0.58	0.5	0.42	8.53	18.53	5.64	5.64	0.58	-3.28157	-4.55551	7.33804e-07	unknown protein	NA
AT2G32510	0.07	0.24	0.01	2.75	1.58	0.64	0.64	0.24	-1.41504	-4.27391	0.0159244	MITOGENACTIVATED PROTEIN KINASE KINASE KINASE 17 MAPKKK17	NA
AT2G32680	0.12	0.09	0.1	0.19	0.58	0.58	0.19	0.12	-0.662965	-2.28035	0.00354513	RECEPTOR LIKE PROTEIN 23 (RLP23)	NA
AT2G32770	0.65	0.64	0.69	1.09	1.7	1.27	1.09	0.69	-0.65966	-1.24763	0.00429373	PURPLE ACID PHOSPHATASE 13 PAP13	NA
AT2G32800	0.52	0.37	0.68	2.97	5.1	6.96	2.97	0.68	-2.12686	-3.13386	3.23989e-23	AP4.3A	NA
AT2G32860	0.59	0.45	0.35	3.05	5.79	5.09	3.05	0.59	-2.37002	-3.43465	1.33544e-16	BETA GLUCOSIDASE 33 BGLU33	yes
AT2G32990	0.48	0.52	0.18	7.39	12.84	6.09	6.09	0.52	-3.54986	-4.4859	3.33102e-18	GLYCOSYL HYDROLASE 9B8 GH9B8	yes
AT2G33020	0.06	0.03	0.01	0.31	0.2	0.14	0.14	0.06	-1.22239	-3.17191	0.0364453	RECEPTOR LIKE PROTEIN 24 RLP24	NA
AT2G33050	0.24	0.09	0.05	0.47	0.51	0.38	0.38	0.24	-0.662965	-1.86349	0.0234871	RECEPTOR LIKE PROTEIN 26 RLP26	NA
AT2G33205	0.04	0.01	0.01	0.65	0.79	0.37	0.37	0.04	-3.20945	-5.8664	2.22268e-06	Serinc-domain containing serine and sphingolipid biosynthesis protein	NA
AT2G33240	0.14	0.29	0.09	0.55	0.74	0.5	0.5	0.29	-0.785875	-1.86678	1.17753e-07	MYOSIN XI D XID	NA
AT2G33380	3.2	3.43	2.68	8.67	10.33	6.33	6.33	3.43	-0.883997	-1.7357	3.15428e-13	RESPONSIVE TO DESSICATION 20 RD20	NA
AT2G33385	0.01	0.03	0.09	0.69	0.97	0.54	0.54	0.09	-2.58496	-4.24866	4.62085e-07	ACTINRELATED PROTEIN C2B arpc2b	yes
AT2G33750	0.04	0.01	0.04	0.41	0.47	0.41	0.41	0.04	-3.35755	-4.13621	0.0021205	PURINE PERMEASE 2 PUP2	yes
AT2G33850	3.04	4.08	3.03	57.5	103.74	56.22	56.22	4.08	-3.78444	-4.57055	3.02504e-30	unknown protein	yes
AT2G34010	0.1	0.09	0.12	1.81	2.15	1.72	1.72	0.12	-3.8413	-4.20787	2.97567e-12	unknown protein	NA
AT2G34150	0.95	0.9	0.62	2.92	3.58	2.59	2.59	0.95	-1.44695	-1.84235	7.60438e-14	WAVE1	NA
AT2G34170	2.13	3	2.35	5.43	8.14	4.59	4.59	3	-0.613532	-1.25698	1.02383e-05	Protein of unknown function (DUF688)	NA
AT2G34210	0.02	0.01	0.01	0.21	0.16	0.23	0.16	0.02	-3	-5.37158	0.00020958	Transcription elongation factor Spt5	yes
AT2G34390	0.09	0.15	0.14	0.7	0.96	1.47	0.7	0.15	-2.22239	-3.02864	9.28169e-05	NOD26LIKE INTRINSIC PROTEIN 2	NA
AT2G34420	321.8	242.66	231.8	1398.31	2399.87	2486.1	1398.31	321.8	-2.11945	-3.00696	9.24675e-37	PHOTOSYSTEM II LIGHT HARVESTING COMPLEX GENE B1B2 LHB1B2	NA
AT2G34430	52.35	51.37	48.8	379	808.18	775.36	379	52.35	-2.85594	-3.81602	1.97994e-09	LIGHTHARVESTING CHLOROPHYLLPROTEIN COMPLEX II SUBUNIT B1 LHB1B1	NA
AT2G34500	0.09	0.07	0.08	0.48	0.35	0.55	0.35	0.09	-1.95936	-2.59668	0.0250328	CYTOCHROME P450. FAMILY 710. SUBFAMILY A. POLYPEPTIDE 1 CYP710A1	NA
AT2G34600	0.64	0.68	0.96	7.04	4.83	2.6	2.6	0.96	-1.43741	-2.86929	0.0236488	JASMONATEZIMDOMAIN PROTEIN 7 JAZ7	NA
AT2G34655	0.01	0.16	0.01	3.42	3.37	5.13	3.37	0.16	-4.3966	-6.32927	1.34313e-16	unknown protein	yes
AT2G34810	3.5	3.06	1.15	25.33	29.78	12.63	12.63	3.5	-1.85143	-3.13539	3.14196e-08	FAD-binding Berberine family protein	yes
AT2G34840	0.16	0.31	0.01	5.98	8.95	6.93	5.98	0.31	-4.26981	-5.71428	6.79698e-57	Coatomer epsilon subunit	NA
AT2G34920	0.63	0.33	0.34	2.47	2.98	1.52	1.52	0.63	-1.27065	-2.43335	2.13662e-12	EMBRYO SAC DEVELOPMENT ARREST 18 EDA18	NA
AT2G34940	0.01	0.07	0.01	0.15	0.37	0.17	0.15	0.07	-1.09954	-3.5469	0.00667433	VACUOLAR SORTING RECEPTOR 5 VSR5	NA
AT2G35380	0.09	0.01	0.15	0.83	1.35	0.48	0.48	0.15	-1.67807	-3.60444	5.7794e-05	Peroxidase superfamily protein	NA
AT2G35585	0.14	0.36	0.38	0.6	1.82	0.67	0.6	0.38	-0.658963	-1.67012	0.0371347	unknown protein	yes
AT2G35760	2	2.7	2.77	4.93	4.86	5.06	4.86	2.77	-0.81107	-1.06021	0.000554157	Uncharacterised protein family (UPF0497)	NA
AT2G35770	0.01	0.01	0.01	0.52	0.41	0.37	0.37	0.01	-5.20945	-5.43741	7.089e-07	SERINE CARBOXYPEPTIDASELIKE 28 scpl28	yes
AT2G35930	0.04	0.15	0.12	1.28	1.72	2.81	1.28	0.15	-3.09311	-4.08536	6.07829e-11	PLANT UBOX 23 PUB23	yes
AT2G36220	3.74	3.68	3.69	16.99	23.34	34.02	16.99	3.74	-2.18358	-2.77828	3.12199e-09	unknown protein	yes
AT2G36420	5.97	5.85	5.63	10.58	14.89	16.3	10.58	5.97	-0.825537	-1.25086	1.22636e-12	TON1 RECRUITING MOTIF 27 TRM27	yes
AT2G36430	1.13	1.12	0.76	4.42	6.26	5	4.42	1.13	-1.96772	-2.81269	9.58963e-20	Plant protein of unknown function (DUF247)	yes
AT2G36470	1.95	1.91	2.15	3.97	4.19	3.62	3.62	2.15	-0.751653	-1.08961	0.000950001	Plant protein of unknown function (DUF868)	NA
AT2G36570	7.99	9.64	10.16	34.98	55.07	36.54	34.98	10.16	-1.78363	-2.11654	3.32215e-44	Leucine-rich repeat protein kinase family protein	yes
AT2G36650	0.06	0.04	0.01	0.85	1.99	0.96	0.85	0.06	-3.82443	-5.28497	1.19506e-07	unknown protein	NA
AT2G36830	226.02	169.77	194.18	353.69	382.6	405.66	353.69	226.02	-0.646035	-1.14108	1.14418e-17	GAMMA TONOPLAST INTRINSIC PROTEIN GAMMATIP	NA
AT2G36870	10.12	10.64	11.04	21.2	27.73	17.54	17.54	11.04	-0.667909	-1.03985	1.19718e-09	XYLOGLUCAN ENDOTRANSGLUCOSYLASE_HYDROLASE 32 XTH32	NA
AT2G36985	1.97	0.79	0.82	4.15	6.91	4.17	4.15	1.97	-1.07492	-2.22698	0.000116042	ROTUNDIFOLIA4 ROT4	NA
AT2G37090	0.29	0.39	0.19	0.97	1.47	1.53	0.97	0.39	-1.31451	-2.16272	0.00012592	IRREGULAR XYLEM 9 IRX9	NA
AT2G37130	1.31	0.66	0.15	29.01	28.08	48.79	28.08	1.31	-4.4219	-5.65775	3.56658e-12	Peroxidase superfamily protein	NA
AT2G37170	3.51	2.66	3.39	37.94	39.75	40.83	37.94	3.51	-3.43418	-3.91984	1.53638e-67	PLASMA MEMBRANE INTRINSIC PROTEIN 2 PIP2B	NA
AT2G37180	6.87	4.79	4.62	34.45	34.3	41.91	34.3	6.87	-2.31983	-2.87824	1.73894e-15	RESPONSIVE TO DESICCATION 28 RD28	NA
AT2G37210	0.37	0.26	0.27	3.19	3.75	3.26	3.19	0.37	-3.10796	-3.5027	2.66542e-28	LONELY GUY 3 LOG3	yes
AT2G37260	1.85	1.94	1.69	5.08	5.86	4.41	4.41	1.94	-1.18472	-1.43488	8.42502e-09	TRANSPARENT TESTA GLABRA 2 TTG2	NA
AT2G37280	0.03	0.03	0.02	1.23	1.81	1.4	1.23	0.03	-5.35755	-5.69936	1.16594e-38	ATPBINDING CASSETTE G33 ABCG33	NA
AT2G37290	0.01	0.01	0.08	0.71	0.77	0.92	0.71	0.08	-3.14975	-4.60502	1.33608e-17	Ypt_Rab-GAP domain of gyp1p superfamily protein	NA
AT2G37300	6.65	5.28	5.49	13.24	17.96	11.68	11.68	6.65	-0.812614	-1.32001	1.23225e-07	ATPBINDING CASSETTE I16 ABCI16	NA
AT2G37460	2.28	0.98	2.36	6.98	10.75	17.68	6.98	2.36	-1.56444	-2.79824	2.53988e-08	nodulin MtN21-like transporter family protein	yes
AT2G37710	7.73	6.03	6.45	20.64	27.57	30.9	20.64	7.73	-1.4169	-1.98173	1.61017e-33	RECEPTOR LECTIN KINASE RLK	NA
AT2G37750	0.39	0.95	0.52	1.72	1.93	2.51	1.72	0.95	-0.856409	-1.81755	0.0277947	unknown protein	NA
AT2G37900	0.63	0.54	1	4.2	5.71	6.07	4.2	1	-2.07039	-3.1921	2.64112e-27	Major facilitator superfamily protein	yes
AT2G38090	1.47	2.59	1.48	4.6	6.65	4.6	4.6	2.59	-0.828682	-1.70948	2.78566e-09	Duplicated homeodomain-like superfamily protein	NA
AT2G38110	0.79	0.82	0.52	4.85	7.03	5.6	4.85	0.82	-2.56429	-3.06359	1.81977e-32	GLYCEROL3PHOSPHATE ACYLTRANSFERASE 6 GPAT6	yes
AT2G38380	0.38	0.6	0.55	5	10.34	3.76	3.76	0.6	-2.6477	-3.51184	1.65602e-13	Peroxidase superfamily protein	yes
AT2G38390	0.01	0.04	0.04	1.83	3.12	1.56	1.56	0.04	-5.2854	-6.5767	2.34638e-20	Peroxidase superfamily protein	yes
AT2G38470	2.73	2.43	4.36	7.85	7.03	13.49	7.03	4.36	-0.689197	-1.54345	0.00458753	WRKY DNABINDING PROTEIN 33 WRKY33	NA
AT2G38600	0.26	0.01	0.01	1.56	3.3	2.31	1.56	0.26	-2.58496	-4.99088	1.90812e-09	HAD superfamily. subfamily IIIB acid phosphatase	yes
AT2G38620	3.88	3.12	4.06	13.38	16.13	14.75	13.38	4.06	-1.72053	-2.01302	1.76996e-22	CYCLINDEPENDENT KINASE B1	NA
AT2G38640	1.92	1.8	2.18	3.57	6.79	9.59	3.57	2.18	-0.711596	-2.02482	0.000333423	Protein of unknown function (DUF567)	NA
AT2G38750	0.3	0.1	0.12	14.59	23.1	14.32	14.32	0.3	-5.57693	-6.70873	5.16414e-123	ANNEXIN 4 ANNAT4	NA
AT2G38790	2.25	1.92	1.8	5.09	4.84	3.72	3.72	2.25	-0.725378	-1.05614	0.0420206	unknown protein	NA
AT2G38800	31.82	25.75	27.88	51.73	67.6	63.19	51.73	31.82	-0.701067	-1.10786	1.28628e-14	Plant calmodulin-binding protein-related	NA
AT2G38995	0.15	0.14	0.08	6.72	8.13	5.93	5.93	0.15	-5.305	-5.96991	9.77804e-58	O-acyltransferase (WSD1-like) family protein	yes
AT2G39010	22.94	26.56	26.16	73.23	103.67	113.07	73.23	26.56	-1.46318	-2.18391	9.73405e-56	PLASMA MEMBRANE INTRINSIC PROTEIN 2E PIP2E	yes
AT2G39030	0.01	0.08	0.01	4.69	22.95	5.61	4.69	0.08	-5.87344	-9.12017	9.31977e-05	NACETYLTRANSFERASE ACTIVITY 1 NATA1	yes
AT2G39210	0.49	0.29	0.83	2.61	2.77	2.85	2.61	0.83	-1.65287	-2.24778	1.95133e-10	Major facilitator superfamily protein	NA
AT2G39250	3.69	2.41	1.2	8.36	9.76	6.24	6.24	3.69	-0.757925	-1.80299	1.76977e-06	SCHNARCHZAPFEN SNZ	yes
AT2G39310	16.28	13.34	12.86	29.75	66.84	47.16	29.75	16.28	-0.869789	-1.87125	8.49789e-18	JACALINRELATED LECTIN 22 JAL22	yes
AT2G39330	0.85	0.36	0.16	40.93	71.5	26.85	26.85	0.85	-4.98132	-6.85654	1.40985e-10	JACALINRELATED LECTIN 23 JAL23	yes
AT2G39400	0.12	0.01	0.52	1.68	4.05	3.95	1.68	0.52	-1.69188	-4.01679	9.36733e-11	alpha_beta-Hydrolases superfamily protein	NA
AT2G39410	0.08	0.02	0.01	0.56	0.76	1.26	0.56	0.08	-2.80735	-4.80687	8.06018e-08	alpha_beta-Hydrolases superfamily protein	yes
AT2G39420	2.08	2.94	1.49	5.44	9.64	5.72	5.44	2.94	-0.88779	-1.89535	1.29321e-07	alpha_beta-Hydrolases superfamily protein	yes
AT2G39435	0.45	0.54	0.15	1.45	1.86	1.27	1.27	0.54	-1.2338	-2.49341	4.70245e-09	TON1 RECRUITING MOTIF 18 TRM18	NA
AT2G39675	4.54	4.73	4.74	15.81	21.42	16.27	15.81	4.74	-1.73788	-2.11214	8.16012e-21	TRANSACTING SIRNA1C TAS1C	NA
AT2G39690	0.35	0.32	0.25	1.51	1.63	1.64	1.51	0.35	-2.10912	-2.50504	2.97098e-08	Protein of unknown function. DUF547	yes
AT2G39800	5.7	8.53	3.44	41.36	83.79	51.06	41.36	8.53	-2.27762	-3.33831	1.54865e-22	DELTA1PYRROLINE5CARBOXYLATE SYNTHASE 1 P5CS1	NA
AT2G39850	1.64	2.02	0.92	7.59	11.75	7.56	7.56	2.02	-1.90403	-2.7735	2.74444e-47	Subtilisin-like serine endopeptidase family protein	yes
AT2G39855	0.23	0.34	0.36	1.03	2.35	1.53	1.03	0.36	-1.51658	-2.36955	3.56879e-05	unknown protein	yes
AT2G39920	2.9	2.77	2.2	6.96	9.77	6.77	6.77	2.9	-1.2231	-1.64464	3.36896e-11	HAD superfamily. subfamily IIIB acid phosphatase	NA
AT2G40120	0.26	0.54	0.25	3.7	4.51	3.39	3.39	0.54	-2.65025	-3.48507	2.22132e-27	Protein kinase superfamily protein	NA
AT2G40130	0.44	0.71	0.36	11.19	11.47	9.47	9.47	0.71	-3.73747	-4.75174	1.07137e-93	Double Clp-N motif-containing P-loop nucleoside triphosphate hydrolases superfamily protein	NA
AT2G40270	3.7	4.82	4.46	9.94	11.3	10.71	9.94	4.82	-1.04421	-1.47693	2.34127e-15	Protein kinase family protein	NA
AT2G40300	23.47	14.71	19.13	37.57	43.58	36.84	36.84	23.47	-0.650455	-0.987235	2.38701e-08	FERRITIN 4 FER4	NA
AT2G40320	0.62	0.6	0.47	1.9	2.63	2.47	1.9	0.62	-1.61566	-2.14716	1.32227e-08	TRICHOME BIREFRINGENCELIKE 33 TBL33	NA
AT2G40370	0.01	0.01	0.01	0.68	0.66	0.47	0.47	0.01	-5.55459	-5.91488	6.35929e-10	LACCASE 5 LAC5	yes
AT2G40460	0.76	1.04	0.96	11.84	14.43	12	11.84	1.04	-3.50901	-3.84331	3.7727e-94	Major facilitator superfamily protein	NA
AT2G40475	0.86	0.85	1.7	14.57	15.92	10.28	10.28	1.7	-2.59623	-3.77278	1.50327e-16	ALTERED SEED GERMINATION 8 ASG8	yes
AT2G40520	0.35	0.27	0.51	1.67	3.49	3.12	1.67	0.51	-1.71128	-2.87858	9.79442e-16	Nucleotidyltransferase family protein	yes
AT2G40530	0.8	0.68	0.95	2.61	4.58	2.77	2.61	0.95	-1.45805	-1.99416	0.000859715	unknown protein	yes
AT2G40540	8.82	10.97	8.67	20.91	30.17	20.04	20.04	10.97	-0.869319	-1.33167	1.2322e-19	POTASSIUM TRANSPORTER 2 KT2	NA
AT2G40610	0.04	0.03	0.12	14.42	14.64	9.55	9.55	0.12	-6.31439	-7.67468	1.19063e-20	EXPANSIN A8 EXPA8	NA
AT2G40670	0.09	0.19	0.12	1.48	2.08	2.23	1.48	0.19	-2.96153	-3.81116	1.06117e-06	RESPONSE REGULATOR 16 RR16	NA
AT2G40750	0.9	0.37	0.68	2.67	3.59	1.85	1.85	0.9	-1.03953	-2.34595	5.17849e-05	WRKY DNABINDING PROTEIN 54 WRKY54	yes
AT2G40880	11.32	12.55	12.53	59.69	63.61	49.92	49.92	12.55	-1.99193	-2.4591	3.36718e-43	CYSTATIN A CYSA	NA
AT2G40900	0.71	0.73	0.75	4.63	6.44	6.53	4.63	0.75	-2.62605	-3.01016	1.37155e-14	nodulin MtN21-like transporter family protein	yes
AT2G40920	1.24	1.19	1.16	9.13	11.58	10.61	9.13	1.24	-2.88027	-3.18195	4.02903e-37	F-box and associated interaction domains-containing protein	NA
AT2G41090	12.14	8.06	10.11	21.31	33.62	32.54	21.31	12.14	-0.811762	-1.76901	7.40875e-21	Calcium-binding EF-hand family protein	NA
AT2G41180	1.46	1.3	2.91	4.83	7.9	7.41	4.83	2.91	-0.731004	-1.83352	7.42098e-08	SIGMA FACTOR BINDING PROTEIN 2 SIB2	NA
AT2G41310	4.38	4.28	3.98	9.23	15.58	14.32	9.23	4.38	-1.0754	-1.4185	2.31781e-14	RESPONSE REGULATOR 3 RR3	NA
AT2G41312	0.34	0.54	0.36	1.74	2.34	0.92	0.92	0.54	-0.768674	-1.99648	0.00244336	Unknown gene	NA
AT2G41810	0.09	0.07	0.07	0.3	0.78	0.57	0.3	0.09	-1.73697	-2.78862	0.0033722	unknown	yes
AT2G41870	1.12	2.03	1.19	7.46	9.42	12.68	7.46	2.03	-1.8777	-2.74184	1.5755e-19	Remorin family protein	yes
AT2G41940	2.76	2.54	2.6	8.98	8.96	6.87	6.87	2.76	-1.31564	-1.935	1.41963e-11	ZINC FINGER PROTEIN 8 ZFP8	yes
AT2G42220	41.29	32.62	38.16	124.77	148.2	162.68	124.77	41.29	-1.59541	-2.09571	5.29415e-51	Rhodanese_Cell cycle control phosphatase superfamily protein	NA
AT2G42690	12.44	12.45	6.94	40.58	40.89	34.09	34.09	12.45	-1.4532	-2.17342	4.75739e-39	alpha_beta-Hydrolases superfamily protein	NA
AT2G42760	2.06	1.99	1.41	16.04	15.09	7.33	7.33	2.06	-1.83117	-2.95221	7.24845e-05	unknown protein	NA
AT2G42900	0.35	0.77	0.55	5.12	7.01	4.62	4.62	0.77	-2.58496	-3.56363	5.57833e-17	Plant basic secretory protein (BSP) family protein	NA
AT2G43010	10.8	7.18	6.94	31.64	42.05	48.65	31.64	10.8	-1.55072	-2.57368	7.82059e-50	PHYTOCHROME INTERACTING FACTOR 4 PIF4	NA
AT2G43050	0.07	0.04	0.04	0.59	1.15	1.99	0.59	0.07	-3.07529	-4.88565	0.00171536	ATPMEPCRD	yes
AT2G43060	0.73	0.47	0.48	7.21	6.79	4.66	4.66	0.73	-2.67436	-3.54854	7.14101e-17	ILI1 BINDING BHLH 1 IBH1	yes
AT2G43100	19.73	6.18	3.08	341.51	474	398.35	341.51	19.73	-4.11346	-5.35575	8.25785e-136	ISOPROPYLMALATE ISOMERASE 2 IPMI2	yes
AT2G43150	5.8	4.07	9.29	275.59	293.93	579.38	275.59	9.29	-4.8907	-5.89647	4.0823e-11	Proline-rich extensin-like family protein	yes
AT2G43390	0.01	0.01	0.01	1.03	0.73	0.49	0.49	0.01	-5.61471	-6.22882	0.0231101	unknown protein	NA
AT2G43550	44.38	32.43	27.34	121.89	284.05	176.52	121.89	44.38	-1.4576	-2.58891	9.8527e-18	defensin-like (DEFL) family protein.	NA
AT2G43610	0.04	0.25	0.05	0.85	3.51	3.52	0.85	0.25	-1.76553	-4.55783	0.000134405	Chitinase family protein	yes
AT2G43850	1.46	1.75	2.14	4.43	6.04	5.47	4.43	2.14	-1.0497	-1.49583	1.45491e-11	Integrin-linked protein kinase family	NA
AT2G44210	5.4	6.26	5.7	25.32	37.72	29.25	25.32	6.26	-2.01604	-2.22109	1.3724e-41	Protein of Unknown Function (DUF239)	NA
AT2G44230	0.97	0.72	0.4	8.26	10.22	11.71	8.26	0.97	-3.09009	-3.91789	8.73024e-51	Plant protein of unknown function (DUF946)	NA
AT2G44480	0.01	0.02	0.01	0.25	0.24	0.14	0.14	0.02	-2.80735	-5.10248	0.00159806	BETA GLUCOSIDASE 17 BGLU17	yes
AT2G44490	8.1	9.62	8.51	20.92	23.54	24.94	20.92	9.62	-1.12077	-1.72048	2.69599e-14	PENETRATION 2 PEN2	NA
AT2G44580	3.84	2.88	3.63	11.04	11.72	11.22	11.04	3.84	-1.52356	-1.55539	1.40416e-07	zinc ion binding	NA
AT2G44740	0.71	0.85	1.69	4.16	5.97	5.41	4.16	1.69	-1.29956	-2.52123	8.10451e-14	CYCLIN P4	NA
AT2G44745	1.78	2.69	2.06	5.83	10.7	7.19	5.83	2.69	-1.11589	-2.08785	2.82171e-18	WRKY DNABINDING PROTEIN 12 WRKY12	yes
AT2G44790	0.19	0.09	0.5	1.19	2.19	3.69	1.19	0.5	-1.25096	-3.14806	0.000303672	UCLACYANIN 2 UCC2	yes
AT2G44930	0.08	0.09	0.16	0.29	0.82	0.45	0.29	0.16	-0.857981	-2.11924	0.0172082	Plant protein of unknown function (DUF247)	yes
AT2G45050	2.05	2.25	1.9	7.69	20.77	11.91	7.69	2.25	-1.77306	-2.76366	4.57844e-11	GATA TRANSCRIPTION FACTOR 2 GATA2	yes
AT2G45220	0.03	0.01	0.08	0.78	0.86	1.3	0.78	0.08	-3.2854	-4.72878	8.63531e-09	Plant invertase_pectin methylesterase inhibitor superfamily	yes
AT2G45450	11.45	12.9	8.48	20.29	32.62	19.63	19.63	12.9	-0.605689	-1.1594	1.38022e-08	LITTLE ZIPPER 1 ZPR1	NA
AT2G45560	3.96	4.72	3.45	16.23	23.25	16.15	16.15	4.72	-1.77468	-2.22654	3.61569e-38	CYTOCHROME P450. FAMILY 76. SUBFAMILY C. POLYPEPTIDE 1 CYP76C1	NA
AT2G45570	0.01	0.08	0.31	0.79	0.65	0.87	0.65	0.31	-1.06817	-2.68476	0.000317217	CYTOCHROME P450. FAMILY 76. SUBFAMILY C. POLYPEPTIDE 2 CYP76C2	NA
AT2G45660	3.08	2.54	2	11.45	19.24	12.64	11.45	3.08	-1.89435	-2.54468	1.88809e-26	AGAMOUSLIKE 20 AGL20	yes
AT2G45890	0.08	0.11	0.16	0.87	1.36	0.88	0.87	0.16	-2.44294	-3.36339	1.40357e-06	RHO GUANYLNUCLEOTIDE EXCHANGE FACTOR 4 ROPGEF4	NA
AT2G45930	0.01	0.01	0.01	2.52	2.67	1.37	1.37	0.01	-7.09803	-7.77259	1.86153e-10	unknown protein	NA
AT2G45940	0.01	0.1	0.01	0.51	0.35	0.27	0.27	0.1	-1.43296	-3.73133	0.0243303	Protein of unknown function (DUF295)	yes
AT2G46070	0.59	0.95	0.38	1.49	1.78	1.54	1.49	0.95	-0.649313	-1.4742	0.0034846	MITOGENACTIVATED PROTEIN KINASE 12 MPK12	NA
AT2G46100	5.05	5.54	4.09	10.99	12.45	8.93	8.93	5.54	-0.688774	-1.0998	1.07434e-06	Nuclear transport factor 2 (NTF2) family protein	NA
AT2G46220	16.12	17.18	14.72	26.47	38.53	34.25	26.47	17.18	-0.623628	-1.25685	2.85229e-14	Uncharacterized conserved protein (DUF2358)	NA
AT2G46300	0.16	0.1	0.06	0.51	0.93	0.73	0.51	0.16	-1.67243	-2.78816	0.00832013	Late embryogenesis abundant (LEA) hydroxyproline-rich glycoprotein family	yes
AT2G46430	0.51	0.4	0.62	1.12	1.83	1.53	1.12	0.62	-0.853159	-1.5775	1.77377e-05	CYCLIC NUCLEOTIDE GATED CHANNEL 3 CNGC3	NA
AT2G46510	4.3	4.41	3.34	25.59	21.61	13.19	13.19	4.41	-1.58059	-2.30952	0.000186248	ABAINDUCIBLE BHLHTYPE TRANSCRIPTION FACTOR AIB	NA
AT2G46600	18.9	12.92	26.87	41.47	55.43	95.93	41.47	26.87	-0.626072	-1.85968	2.95163e-05	Calcium-binding EF-hand family protein	NA
AT2G46640	0.59	0.83	0.2	8.79	10.07	9.62	8.79	0.83	-3.40468	-4.44977	1.10833e-68	unknown protein	yes
AT2G46650	17.4	3.66	2.25	216.13	240.12	206.11	206.11	17.4	-3.56626	-5.17828	1.28561e-78	CYTOCHROME B5 ISOFORM C CB5C	NA
AT2G46690	17.51	15.07	9.18	55.76	56.48	42.88	42.88	17.51	-1.29213	-1.99063	1.255e-28	SAUR-like auxin-responsive protein family	yes
AT2G46740	0.01	0.05	0.06	0.14	0.31	0.38	0.14	0.06	-1.22239	-2.8317	0.0351428	L GULONO1.4LACTONE L GULL OXIDASE 5 GULLO5	yes
AT2G46750	0.05	0.01	0.03	0.17	0.16	0.32	0.16	0.05	-1.67807	-3.11172	0.0370579	L GULONO1.4LACTONE L GULL OXIDASE 2 GULLO2	yes
AT2G46780	5.45	5.42	4.17	12.07	10.44	12.72	10.44	5.45	-0.937794	-1.19998	1.34042e-09	RNA-binding (RRM_RBD_RNP motifs) family protein	NA
AT2G47000	0.42	0.71	0.55	1.58	2.07	2.45	1.58	0.71	-1.15403	-2.16612	3.82731e-16	ATPBINDING CASSETTE B4 ABCB4	NA
AT2G47130	0.47	0.66	0.92	3.77	6.1	3.78	3.77	0.92	-2.03486	-2.66813	1.08662e-09	SHORTCHAIN DEHYDROGENASE_REDUCTASE 2 SDR3	yes
AT2G47160	4.32	3.59	3.76	53.1	81.95	75.07	53.1	4.32	-3.61961	-3.9683	4.90523e-147	REQUIRES HIGH BORON 1 BOR1	NA
AT2G47180	10.12	8.1	10.33	19.05	29.57	21.37	19.05	10.33	-0.882951	-1.33368	1.07586e-09	GALACTINOL SYNTHASE 1 GolS1	NA
AT2G47190	0.06	0.01	0.01	0.38	0.62	0.43	0.38	0.06	-2.66297	-4.67415	0.00886943	MYB DOMAIN PROTEIN 2 MYB2	yes
AT2G47200	0.11	0.2	0.01	0.91	2.01	1.31	0.91	0.2	-2.18587	-3.66371	0.00328718	unknown protein	yes
AT2G47450	41.69	38.33	40.35	81.17	115	114.48	81.17	41.69	-0.961245	-1.34944	5.81754e-11	CHAOS CAO	NA
AT2G47860	2.35	3.34	2.93	5.59	8.59	5.87	5.59	3.34	-0.743	-1.41716	1.16161e-10	SETH6	NA
AT2G47890	5.68	6.35	5.62	9.83	17.9	11.89	9.83	6.35	-0.630435	-1.16217	1.2049e-06	B-box type zinc finger protein with CCT domain	NA
AT2G48130	0.29	0.83	0.01	2.05	2.18	2.21	2.05	0.83	-1.30444	-2.65415	4.05553e-05	Bifunctional inhibitor_lipid-transfer protein_seed storage 2S albumin superfamily protein	yes
AT2G48140	0.07	0.12	0.01	0.86	2.21	1.47	0.86	0.12	-2.8413	-4.74766	1.195e-07	EMBRYO SAC DEVELOPMENT ARREST 4 EDA4	yes
AT3G01060	3.68	3.57	3.27	8.44	9.79	8.43	8.43	3.68	-1.19583	-1.33804	1.51179e-10	unknown protein	NA
AT3G01140	0.32	0.35	0.28	0.94	1.86	0.78	0.78	0.35	-1.15612	-1.99676	0.000878514	MYB DOMAIN PROTEIN 106 MYB106	NA
AT3G01345	0.08	0.04	0.01	28.39	11.67	35.07	11.67	0.08	-7.18859	-9.27627	1.58604e-08	Expressed protein	yes
AT3G01420	0.1	0.03	0.04	0.45	1.25	2.76	0.45	0.1	-2.16993	-4.68193	0.0158013	DOX1	yes
AT3G01500	9.7	11.17	3.07	39.83	58.18	32.13	32.13	11.17	-1.52429	-2.61072	1.75107e-07	CARBONIC ANHYDRASE 1 CA1	NA
AT3G01550	0.85	1.35	0.87	6.99	9.95	6.53	6.53	1.35	-2.27412	-3.19667	5.50051e-35	PHOSPHOENOLPYRUVATE PEP_PHOSPHATE TRANSLOCATOR 2 PPT2	NA
AT3G01670	2.38	2.89	2.76	5.81	8.85	7.08	5.81	2.89	-1.00747	-1.55719	4.71977e-07	SIEVE ELEMENT OCCLUSION A SEOA	NA
AT3G01680	2.57	2.4	2.07	4.45	7.66	6.29	4.45	2.57	-0.792037	-1.58262	3.36181e-09	SIEVEELEMENTOCCLUSIONRELATED 1 SEOR1	yes
AT3G01750	0.8	0.9	0.62	3.09	4.41	3.29	3.09	0.9	-1.77961	-2.17431	6.13855e-15	Ankyrin repeat family protein	NA
AT3G01860	1.25	2.04	1.55	6.23	11.37	7.91	6.23	2.04	-1.61066	-2.50443	1.27333e-23	unknown protein	yes
AT3G02000	4.03	3.44	3.77	6.65	8.16	8.79	6.65	4.03	-0.722575	-1.34663	3.01663e-05	ROXY1	yes
AT3G02020	1.78	0.71	0.34	274.24	347.31	219.41	219.41	1.78	-6.94561	-8.29337	6.64339e-73	ASPARTATE KINASE 3 AK3	NA
AT3G02170	7.16	6.77	6.52	17.03	24.77	23.49	17.03	7.16	-1.25005	-1.67791	1.22373e-27	LONGIFOLIA2 LNG2	NA
AT3G02500	0.1	0.08	0.09	4.32	8.03	7.21	4.32	0.1	-5.43296	-5.95774	2.99417e-56	unknown protein	yes
AT3G02885	0.16	0.07	0.07	3.65	3.59	2.22	2.22	0.16	-3.79442	-5.06522	1.4568e-11	GAST1 PROTEIN HOMOLOG 5 GASA5	NA
AT3G02930	2.97	2.44	2.57	5.33	4.93	4.88	4.88	2.97	-0.716418	-0.878217	4.91233e-05	Plant protein of unknown function (DUF827)	NA
AT3G02940	0.01	0.01	0.01	0.13	0.19	0.09	0.09	0.01	-3.16993	-3.77259	0.0420196	MYB DOMAIN PROTEIN 107 MYB107	yes
AT3G03000	0.22	0.5	0.08	1.93	2.47	3.98	1.93	0.5	-1.9486	-3.51166	5.12458e-05	Calmodulin like protein	NA
AT3G03150	42	40.71	34.77	72.76	82.97	72.21	72.21	42	-0.781809	-1.25733	2.55845e-19	unknown protein	NA
AT3G03190	3.06	0.58	0.52	148.58	204.92	105.57	105.57	3.06	-5.10852	-6.63251	4.55197e-65	GLUTATHIONE STRANSFERASE F11 GSTF11	yes
AT3G03530	0.08	0.25	0.11	0.52	1	0.39	0.39	0.25	-0.641546	-2.23596	0.00815474	NONSPECIFIC PHOSPHOLIPASE C4 NPC4	yes
AT3G03780	38.87	20.65	26.01	211.55	215.71	260	211.55	38.87	-2.44427	-3.22645	1.17143e-23	METHIONINE SYNTHASE 2 MS2	NA
AT3G03820	0.01	0.5	0.28	17.35	25.63	19.51	17.35	0.5	-5.11686	-6.66878	4.76763e-32	SMALL AUXIN UP RNA 29 SAUR29	NA
AT3G03830	0.01	0.01	0.01	3.04	2.14	1.45	1.45	0.01	-7.17991	-7.7879	4.52881e-06	SMALL AUXIN UP RNA 28 SAUR28	NA
AT3G03840	0.01	0.01	0.01	4.55	2.86	3.17	2.86	0.01	-8.15987	-8.46216	1.21866e-11	SMALL AUXIN UP RNA 27 SAUR27	NA
AT3G03850	0.21	0.11	0.23	6.8	3.45	4.46	3.45	0.23	-3.90689	-4.82696	5.06788e-11	SMALL AUXIN UP RNA 26 SAUR26	NA
AT3G03870	3.76	5	4.09	15.01	18.53	12.25	12.25	5	-1.29278	-1.81662	1.14017e-21	unknown protein	NA
AT3G03910	0.38	0.21	0.49	0.95	1.93	1.46	0.95	0.49	-0.955146	-1.90787	8.9608e-05	GLUTAMATE DEHYDROGENASE 3 GDH3	NA
AT3G04010	0.03	0.09	0.01	0.83	1.53	1.49	0.83	0.09	-3.20511	-4.89829	1.3551e-13	O-Glycosyl hydrolases family 17 protein	yes
AT3G04070	0.85	0.47	0.53	1.34	3.07	2.6	1.34	0.85	-0.656698	-1.86387	6.56681e-05	NAC DOMAIN CONTAINING PROTEIN 47 NAC047	yes
AT3G04110	0.91	1.07	0.99	1.66	1.79	2.53	1.66	1.07	-0.633572	-1.26577	0.000191463	GLUTAMATE RECEPTOR 1.1 GLR1.1	NA
AT3G04140	0.93	1.36	1.22	2.32	3.25	2.47	2.32	1.36	-0.770518	-1.38798	4.25229e-05	Ankyrin repeat family protein	NA
AT3G04210	0.03	0.01	0.09	0.91	1.17	1.39	0.91	0.09	-3.33787	-4.78963	7.91784e-11	Disease resistance protein (TIR-NBS class)	NA
AT3G04370	0.01	0.03	0.01	0.21	0.34	0.31	0.21	0.03	-2.80735	-4.48587	0.0243634	PLASMODESMATALOCATED PROTEIN 4 PDLP4	yes
AT3G04420	0.01	0.01	0.01	0.22	0.12	0.19	0.12	0.01	-3.58496	-4.14296	0.0289151	NAC DOMAIN CONTAINING PROTEIN 48 NAC048	yes
AT3G04720	9.51	4.54	2.96	27.53	58.75	54.74	27.53	9.51	-1.53349	-3.02702	1.88266e-12	PATHOGENESISRELATED 4 PR4	NA
AT3G04730	62.6	57.12	49.79	114.39	122	121.13	114.39	62.6	-0.869726	-1.1003	2.39716e-15	INDOLEACETIC ACIDINDUCED PROTEIN 16 IAA16	NA
AT3G04910	17.08	18.46	15.47	30.68	39.68	36.71	30.68	18.46	-0.732896	-1.19627	3.34915e-17	WITH NO LYSINE K KINASE 1 WNK1	NA
AT3G05140	0.07	0.11	0.03	2.01	2.76	2.68	2.01	0.11	-4.19162	-5.39394	1.23913e-30	ROP BINDING PROTEIN KINASES 2 RBK2	NA
AT3G05150	0.04	0.1	0.07	0.59	0.38	1.08	0.38	0.1	-1.926	-3.35013	0.0049042	Major facilitator superfamily protein	yes
AT3G05310	0.01	0.01	0.01	0.16	0.25	0.26	0.16	0.01	-4	-4.48113	0.000207279	MIRORELATED GTPASE 3 MIRO3	NA
AT3G05640	3.69	3.24	2.6	12.56	17.77	14.86	12.56	3.69	-1.76714	-2.45021	3.95525e-44	Protein phosphatase 2C family protein	NA
AT3G05727	1.02	1.5	1.86	1276.65	1908.69	3820.38	1276.65	1.86	-9.42284	-10.6026	1.05073e-13	defensin-like (DEFL) family protein.	NA
AT3G05730	4.97	2.92	5.22	20.39	29.63	100.34	20.39	5.22	-1.96574	-3.32901	0.0195002	defensin-like (DEFL) family protein.	yes
AT3G05800	6.34	6.71	3.26	17.69	26.15	21	17.69	6.71	-1.39855	-2.20262	1.12784e-24	ATBS1ACTIVATIONTAGGED BRI1 SUPPRESSOR 1INTERACTING FACTOR 1 AIF1	yes
AT3G05890	0.16	0.25	0.09	1.95	3.41	2.89	1.95	0.25	-2.96347	-4.30288	3.89534e-10	RARECOLDINDUCIBLE 2B RCI2B	NA
AT3G05936	0.26	0.1	0.09	2.33	2.89	1.6	1.6	0.26	-2.62149	-4.09106	3.14312e-07	unknown protein	NA
AT3G06020	0.01	0.01	0.01	4.55	5.6	4.65	4.55	0.01	-8.82972	-8.94642	3.8866e-22	FANTASTIC FOUR 4 FAF4	yes
AT3G06070	0.01	0.15	0.24	10.02	14.43	11.65	10.02	0.24	-5.3837	-6.73927	3.92055e-53	unknown protein	NA
AT3G06125	5.08	3.75	2.9	9.26	9.26	11.46	9.26	5.08	-0.866184	-1.6263	1.90759e-14	Unknown gene	NA
AT3G06370	0.25	0.09	0.22	3.51	4.06	5.47	3.51	0.25	-3.81147	-4.56731	3.02711e-29	SODIUM HYDROGEN EXCHANGER 4 NHX4	yes
AT3G06390	0.01	0.01	0.01	0.78	0.93	1.08	0.78	0.01	-6.2854	-6.53916	5.20131e-06	Uncharacterised protein family (UPF0497)	yes
AT3G06470	4.8	5.55	6.56	11.72	24.41	24.69	11.72	6.56	-0.837205	-1.84512	1.65151e-05	GNS1_SUR4 membrane protein family	NA
AT3G06490	0.16	0.25	0.08	1	1.75	2	1	0.25	-2	-3.52008	2.54589e-11	MYB DOMAIN PROTEIN 108 MYB108	yes
AT3G06640	0.21	0.15	0.18	3.28	4.2	4.02	3.28	0.21	-3.96523	-4.38644	1.66162e-35	PAS domain-containing protein tyrosine kinase family protein	NA
AT3G06750	3.8	3.14	2.54	17.84	24.13	22.7	17.84	3.8	-2.23104	-2.949	7.29521e-31	hydroxyproline-rich glycoprotein family protein	NA
AT3G07000	0.03	0.01	0.04	0.16	0.24	0.75	0.16	0.04	-2	-4.1181	0.0417225	Cysteine_Histidine-rich C1 domain family protein	yes
AT3G07010	3.78	6.57	4.75	15.04	18.08	14.35	14.35	6.57	-1.12709	-1.69302	2.18682e-26	Pectin lyase-like superfamily protein	NA
AT3G07215	3.63	4.28	3.61	6.7	9.31	10.23	6.7	4.28	-0.64655	-1.35784	6.93749e-09	Unknown gene	NA
AT3G07340	0.33	0.27	0.33	1.34	2.24	1.83	1.34	0.33	-2.0217	-2.71805	1.78206e-11	basic helix-loop-helix (bHLH) DNA-binding superfamily protein	NA
AT3G07350	1.92	1.04	0.92	9.58	27.45	13.76	9.58	1.92	-2.31892	-3.67382	1.79559e-06	Protein of unknown function (DUF506)	yes
AT3G07360	14.3	20.2	18.34	33.91	52.85	41.07	33.91	20.2	-0.747355	-1.26299	3.80634e-17	PLANT UBOX 9 PUB9	NA
AT3G07970	0.03	0.01	0.01	0.38	0.46	0.45	0.38	0.03	-3.66297	-5.77719	5.44494e-06	QUARTET 2 QRT2	yes
AT3G07990	3.46	2.16	2.69	10.99	15.47	17.48	10.99	3.46	-1.66735	-2.58215	4.52427e-40	SERINE CARBOXYPEPTIDASELIKE 27 SCPL27	NA
AT3G08040	1.39	0.57	0.82	2.4	3.83	5.2	2.4	1.39	-0.78795	-2.31218	1.94329e-07	FERRIC REDUCTASE DEFECTIVE 3 FRD3	yes
AT3G08490	0.01	0.01	0.01	0.46	0.96	0.45	0.45	0.01	-5.49185	-5.96193	6.63734e-05	BEST Arabidopsis thaliana protein match is: Late embryogenesis abundant protein. group 2 (TAIR:AT3G24600.1)	yes
AT3G08510	37.98	41.02	35.39	85.47	98.05	88.97	85.47	41.02	-1.05909	-1.25344	2.58182e-20	PHOSPHOLIPASE C 2 PLC2	NA
AT3G08640	37.92	30.57	39.38	73.92	95.11	73.73	73.73	39.38	-0.904789	-1.1858	3.14635e-16	Protein of unknown function (DUF3411)	NA
AT3G08660	0.38	0.13	0.18	1.36	1.53	1.13	1.13	0.38	-1.57225	-2.624	8.60415e-06	Phototropic-responsive NPH3 family protein	yes
AT3G08870	0.1	0.13	0.11	0.42	0.5	0.53	0.42	0.13	-1.69188	-2.44027	0.00555531	Concanavalin A-like lectin protein kinase family protein	NA
AT3G08920	9.96	10.5	10.09	20.02	28.9	27.4	20.02	10.5	-0.931053	-1.30483	4.47266e-12	Rhodanese_Cell cycle control phosphatase superfamily protein	NA
AT3G08940	58.54	46.32	43.36	486.51	575.37	587.59	486.51	58.54	-3.05497	-3.58968	3.56192e-30	LIGHT HARVESTING COMPLEX PHOTOSYSTEM II LHCB4.2	NA
AT3G09020	0.01	0.01	0.01	2.41	2.44	2.78	2.41	0.01	-7.91289	-7.99058	4.52816e-17	alpha 1.4-glycosyltransferase family protein	NA
AT3G09330	0.01	0.01	0.01	0.12	0.25	0.17	0.12	0.01	-3.58496	-4.16993	0.00786435	Transmembrane amino acid transporter family protein	yes
AT3G09405	0.52	0.59	0.66	1.42	1.74	1.64	1.42	0.66	-1.10535	-1.48945	7.25852e-05	Pectinacetylesterase family protein	NA
AT3G09540	1.46	1.72	1.59	5.91	7.67	7	5.91	1.72	-1.78075	-2.15164	2.93292e-20	Pectin lyase-like superfamily protein	NA
AT3G09550	0.46	0.38	0.29	0.84	1.47	1.61	0.84	0.46	-0.868755	-2.04158	4.04347e-06	Ankyrin repeat family protein	NA
AT3G09580	6.21	4.87	7	11.35	14.31	13.13	11.35	7	-0.697265	-1.23801	5.66624e-10	FAD_NAD(P)-binding oxidoreductase family protein	NA
AT3G09920	1.03	1.56	1.1	2.59	4.44	3.72	2.59	1.56	-0.731406	-1.56985	1.02025e-14	PHOSPHATIDYL INOSITOL MONOPHOSPHATE 5 KINASE PIP5K9	NA
AT3G09922	0.28	0.12	0.12	1.71	2.15	1.13	1.13	0.28	-2.01282	-3.59493	0.000614437	INDUCED BY PHOSPHATE STARVATION1 IPS1	yes
AT3G09925	0.01	0.01	0.01	0.34	0.23	0.73	0.23	0.01	-4.52356	-5.43741	0.0225194	Pollen Ole e 1 allergen and extensin family protein	yes
AT3G09940	0.01	0.01	0.01	1.05	1.68	0.52	0.52	0.01	-5.70044	-6.75933	7.91562e-08	MONODEHYDROASCORBATE REDUCTASE MDHAR	yes
AT3G10185	0.13	0.01	0.2	1.28	1.22	0.4	0.4	0.2	-1	-3.01983	0.0461072	Gibberellin-regulated GASA_GAST_Snakin family protein	NA
AT3G10260	17.58	19.27	14.37	33.44	58.52	41.42	33.44	19.27	-0.795218	-1.38907	5.19806e-20	Reticulon family protein	NA
AT3G10525	2.62	2.13	2.46	11.73	15.33	15.79	11.73	2.62	-2.16256	-2.51111	1.56426e-16	LOSS OF GIANT CELLS FROM ORGANS LGO	NA
AT3G10660	0.38	0.45	0.47	1.54	1.8	1.94	1.54	0.47	-1.7122	-2.02923	1.36251e-07	CALMODULINDOMAIN PROTEIN KINASE CDPK ISOFORM 2 CPK2	NA
AT3G10870	2.11	1.57	1.36	17.92	32.14	34.67	17.92	2.11	-3.08626	-3.96358	3.43294e-83	METHYL ESTERASE 17 MES17	NA
AT3G10986	0.06	0.01	0.01	0.28	0.55	0.78	0.28	0.06	-2.22239	-5.00057	0.00178361	Protein of unknown function (DUF567)	yes
AT3G11010	0.86	0.57	0.39	1.76	3.34	1.82	1.76	0.86	-1.03317	-2.35863	4.52233e-11	RECEPTOR LIKE PROTEIN 34 RLP34	NA
AT3G11040	2.18	2.38	1.83	3.98	5.38	4.66	3.98	2.38	-0.741807	-1.16559	1.64759e-07	ENDOBETANACETYGLUCOSAMINIDASE 85B ENGase85B	NA
AT3G11280	2.79	2.71	3.03	11.83	15.76	19.2	11.83	3.03	-1.96506	-2.38021	6.57365e-16	Putative transcription factors interacting with the gene product of VHA-B1 (vacuolar ATPase subunit B1	NA
AT3G11420	4.02	4.05	3.01	6.15	9.9	7.44	6.15	4.05	-0.602665	-1.06412	2.63052e-08	Protein of unknown function (DUF604)	NA
AT3G11430	0.01	0.01	0.01	0.53	0.59	0.28	0.28	0.01	-4.80735	-5.54432	5.31458e-06	GLYCEROL3PHOSPHATE ACYLTRANSFERASE 5 GPAT5	yes
AT3G11570	0.08	0.12	0.1	0.32	0.51	0.42	0.32	0.12	-1.41504	-2.20975	0.0119999	TRICHOME BIREFRINGENCELIKE 8 TBL8	NA
AT3G11600	3.41	6.41	5.25	16.36	33.86	26.48	16.36	6.41	-1.35178	-2.48328	1.69212e-29	unknown protein	yes
AT3G11660	1.03	0.95	0.9	8.62	11.56	9.68	8.62	1.03	-3.06504	-3.53707	9.46743e-30	NDR1_HIN1LIKE 1 NHL1	yes
AT3G11720	1.29	1.2	1.73	6.12	7.3	6.68	6.12	1.73	-1.82276	-2.45845	6.77147e-18	Polyketide cyclase_dehydrase and lipid transport superfamily protein	NA
AT3G11840	0.1	0.26	0.86	1.81	2.84	2.18	1.81	0.86	-1.07358	-2.56931	1.67269e-08	PLANT UBOX 24 PUB24	NA
AT3G12500	0.42	0.4	0.76	3.12	8.14	8.3	3.12	0.76	-2.03747	-3.84927	9.83669e-11	BASIC CHITINASE HCHIB	yes
AT3G12710	7.83	8.31	6	18.61	21.87	20.18	18.61	8.31	-1.16316	-1.46581	1.38359e-11	DNA glycosylase superfamily protein	yes
AT3G12750	2.84	1.59	1.31	8.55	16.17	10.65	8.55	2.84	-1.59003	-2.7396	5.83984e-29	ZINC TRANSPORTER 1 PRECURSOR ZIP1	yes
AT3G12820	0.35	0.28	0.29	1.16	1.37	1.32	1.16	0.35	-1.7287	-2.33917	0.000456283	MYB DOMAIN PROTEIN 10 MYB10	NA
AT3G12890	0.12	0.36	0.64	1.25	1.99	1.64	1.25	0.64	-0.965784	-2.35907	5.58386e-05	ACTIVATOR OF SPOMIN::LUC2 ASML2	yes
AT3G12977	0.06	0.13	0.08	0.73	1.28	0.75	0.73	0.13	-2.48938	-3.48144	1.75138e-06	NAC (No Apical Meristem) domain transcriptional regulator superfamily protein	yes
AT3G13100	0.25	0.3	0.31	0.7	0.87	0.78	0.7	0.31	-1.17509	-1.68572	1.34388e-05	ATPBINDING CASSETTE C7 ABCC7	NA
AT3G13110	30.84	33.84	21.79	73.51	102.88	67.2	67.2	33.84	-0.989732	-1.51582	5.08952e-14	SERINE ACETYLTRANSFERASE 2	NA
AT3G13240	0.01	0.01	0.01	1.33	2.67	4.38	1.33	0.01	-7.05528	-8.12584	3.60649e-06	unknown protein	NA
AT3G13404	0.09	0.2	0.16	1.23	1.8	2.2	1.23	0.2	-2.62059	-3.56828	0.000117065	unknown protein	NA
AT3G13672	0.24	0.18	0.22	0.79	1.68	2.5	0.79	0.24	-1.71882	-3.06764	0.000357402	TRAF-like superfamily protein	NA
AT3G13980	4.85	5.92	3.73	15.41	21.78	13.94	13.94	5.92	-1.23556	-2.0269	2.79984e-22	unknown protein	yes
AT3G14060	7.25	6.56	5.63	15.08	25.86	40.07	15.08	7.25	-1.05658	-2.18752	2.35933e-06	unknown protein	yes
AT3G14160	1.66	2.13	1.85	3.99	4.93	3.23	3.23	2.13	-0.600681	-1.31196	9.7484e-07	2-oxoglutarate-dependent dioxygenase family protein	NA
AT3G14170	0.43	0.33	0.38	0.81	1.09	0.95	0.81	0.43	-0.913585	-1.34242	0.0181157	Plant protein of unknown function (DUF936)	NA
AT3G14210	4.13	3.71	3.77	137.83	143.33	132.41	132.41	4.13	-5.00273	-5.10488	1.11699e-216	EPITHIOSPECIFIER MODIFIER 1 ESM1	yes
AT3G14280	0.27	0.26	0.26	2.94	3.59	1.5	1.5	0.27	-2.47393	-3.38268	0.000105258	unknown protein	NA
AT3G14440	0.7	2.93	1.98	5.22	5.35	5.16	5.16	2.93	-0.81647	-1.64771	2.82421e-07	NINECISEPOXYCAROTENOID DIOXYGENASE 3 NCED3	NA
AT3G14540	0.26	0.16	0.15	1.2	1.52	1.11	1.11	0.26	-2.09398	-2.98243	5.65258e-09	Terpenoid cyclases_Protein prenyltransferases superfamily protein	NA
AT3G14550	0.96	1.22	1.01	2.95	3.39	3.49	2.95	1.22	-1.27383	-1.57412	2.5948e-05	GERANYLGERANYL PYROPHOSPHATE SYNTHASE 3 GGPS3	yes
AT3G14560	2.11	2.76	2.03	7.48	11.64	10.09	7.48	2.76	-1.43837	-1.88323	4.17136e-11	unknown protein	yes
AT3G14570	0.36	0.22	0.33	0.57	1.13	0.59	0.57	0.36	-0.662965	-1.30042	1.17703e-05	GLUCAN SYNTHASELIKE 4 GSL04	yes
AT3G14680	0.17	0.23	0.15	2.14	3.45	3.79	2.14	0.23	-3.21791	-4.09704	6.00745e-18	CYTOCHROME P450. FAMILY 72. SUBFAMILY A. POLYPEPTIDE 14 CYP72A14	NA
AT3G14760	0.15	0.07	0.01	3.76	5.26	4	3.76	0.15	-4.6477	-5.91686	1.13194e-18	unknown protein	NA
AT3G14780	0.04	0.01	0.01	0.39	0.61	0.16	0.16	0.04	-2	-5.09968	0.00102644	contains IP domain Transposase. Ptta_En_Spm. plant (InterPro:IPR004252)	yes
AT3G14810	1.5	1.99	0.94	5.28	7.05	5.73	5.28	1.99	-1.40777	-2.0779	3.44605e-23	MECHANOSENSITIVE CHANNEL OF SMALL CONDUCTANCELIKE 5 MSL5	NA
AT3G14940	0.66	0.65	0.63	1.19	1.03	1.28	1.03	0.66	-0.642106	-0.806848	0.0240809	PHOSPHOENOLPYRUVATE CARBOXYLASE 3 PPC3	NA
AT3G15030	3.98	4.96	5.47	12.08	18.83	13.75	12.08	5.47	-1.14301	-1.79573	8.8029e-25	TCP FAMILY TRANSCRIPTION FACTOR 4 TCP4	NA
AT3G15050	0.07	0.06	0.01	0.58	1.35	1.12	0.58	0.07	-3.05063	-4.73553	2.84922e-05	IQDOMAIN 10 IQD10	yes
AT3G15353	154.04	112.4	140.85	254.28	288.85	326.19	254.28	154.04	-0.723113	-1.11376	2.95089e-16	METALLOTHIONEIN 3 MT3	NA
AT3G15358	3.07	2.33	2.16	5.99	7.02	6.1	5.99	3.07	-0.964317	-1.29832	0.000291736	unknown protein	NA
AT3G15510	0.06	0.11	0.03	0.56	0.47	0.67	0.47	0.11	-2.09516	-3.18741	0.000893251	NAC DOMAIN CONTAINING PROTEIN 2 NAC2	yes
AT3G15536	0.01	0.01	0.01	1.17	0.62	0.63	0.62	0.01	-5.9542	-6.3339	0.00685183	Unknown gene	NA
AT3G15540	0.32	0.93	0.24	4.17	3.89	3.93	3.89	0.93	-2.06447	-3.32939	2.91637e-19	INDOLE3ACETIC ACID INDUCIBLE 19 IAA19	yes
AT3G15570	2.61	2.53	2.23	7.68	8.42	5.65	5.65	2.61	-1.1142	-1.5668	6.33059e-12	Phototropic-responsive NPH3 family protein	NA
AT3G15760	1.32	0.41	0.49	3.29	4.08	3.4	3.29	1.32	-1.31755	-2.59325	2.00776e-08	unknown protein	NA
AT3G16000	14.28	13.63	12.42	50.15	65.02	67.55	50.15	14.28	-1.81225	-1.9935	9.00327e-44	MAR BINDING FILAMENTLIKE PROTEIN 1 MFP1	NA
AT3G16070	0.77	0.14	0.69	2.66	3.18	4.78	2.66	0.77	-1.7885	-2.76704	0.000361539	unknown protein	NA
AT3G16360	0.97	0.73	0.74	3.77	7.35	3.74	3.74	0.97	-1.94698	-2.47158	7.04199e-12	HPT PHOSPHOTRANSMITTER 4 AHP4	NA
AT3G16370	18.89	20.31	26.79	116.68	149.91	134.88	116.68	26.79	-2.12279	-2.84033	2.35183e-66	GDSL-like Lipase_Acylhydrolase superfamily protein	yes
AT3G16380	0.19	0.29	0.12	1.64	1.62	1.29	1.29	0.29	-2.15325	-2.89089	3.57851e-09	POLYA BINDING PROTEIN 6 PAB6	NA
AT3G16390	1.62	1.28	1.14	3.13	5.69	5.99	3.13	1.62	-0.950169	-1.65036	9.90543e-09	NITRILE SPECIFIER PROTEIN 3 NSP3	yes
AT3G16460	4.14	3.26	2.11	23.89	32.87	35.58	23.89	4.14	-2.5287	-3.25567	5.98869e-43	JACALINRELATED LECTIN 34 JAL34	yes
AT3G16470	38.14	29.96	22.72	104.02	208.15	128.63	104.02	38.14	-1.44748	-2.40384	1.33806e-24	JASMONATE RESPONSIVE 1 JR1	NA
AT3G16520	20.97	17.68	14.66	32.99	48.82	47.46	32.99	20.97	-0.653702	-1.43881	5.37234e-23	UDPGLUCOSYL TRANSFERASE 88A1 UGT88A1	NA
AT3G16690	0.06	0.03	0.04	3.31	3.15	2.5	2.5	0.06	-5.38082	-6.07902	1.8186e-25	SWEET16	NA
AT3G16740	6.82	6.38	6	11.33	14.47	12.57	11.33	6.82	-0.732304	-0.949115	2.56194e-06	F-box and associated interaction domains-containing protein	NA
AT3G16750	0.12	0.16	0.01	6.4	11.46	9.17	6.4	0.16	-5.32193	-6.34306	6.84045e-53	unknown protein	NA
AT3G16770	45.15	51.72	35.56	113.55	179.4	179.32	113.55	51.72	-1.13453	-1.88935	2.19059e-24	ETHYLENERESPONSIVE ELEMENT BINDING PROTEIN EBP	yes
AT3G16800	0.16	0.13	0.21	2.02	2.7	2.02	2.02	0.21	-3.26589	-3.8785	1.93489e-17	Protein phosphatase 2C family protein	NA
AT3G16900	0.01	0.01	0.01	0.46	0.47	0.74	0.46	0.01	-5.52356	-5.79874	0.0070516	Protein of unknown function (DUF567)	NA
AT3G16920	1.43	1.43	1.05	2.93	6.44	6.27	2.93	1.43	-1.03489	-2.13058	2.45389e-10	CHITINASELIKE PROTEIN 2 CTL2	yes
AT3G17040	10.13	12.29	7.55	20.55	26.03	22.76	20.55	12.29	-0.741653	-1.44272	8.99526e-22	HIGH CHLOROPHYLL FLUORESCENT 107 HCF107	NA
AT3G17100	7.27	6.13	7.46	43.09	76.39	45.01	43.09	7.46	-2.53011	-3.08812	2.73433e-71	sequence-specific DNA binding transcription factors	NA
AT3G17180	0.01	0.01	0.01	0.02	0.13	0.24	0.02	0.01	-1	-3.70044	0.0263194	SERINE CARBOXYPEPTIDASELIKE 33 scpl33	yes
AT3G17380	0.31	0.24	0.28	0.93	0.88	1.04	0.88	0.31	-1.50524	-1.96871	0.00108786	TRAF-like family protein	NA
AT3G17420	1.17	1.38	1.04	3.59	4.49	2.68	2.68	1.38	-0.957565	-1.78705	6.53323e-12	GLYOXYSOMAL PROTEIN KINASE 1 GPK1	NA
AT3G17580	0.01	0.4	0.26	2.2	2.47	1.44	1.44	0.4	-1.848	-3.13661	0.000301543	unknown protein	yes
AT3G17690	0.08	0.04	0.14	0.42	0.82	0.3	0.3	0.14	-1.09954	-2.80107	6.47219e-05	CYCLIC NUCLEOTIDE GATED CHANNEL 19 CNGC19	NA
AT3G17860	2.45	2.42	1.87	7.03	8.67	7.36	7.03	2.45	-1.52074	-1.78306	3.95876e-19	JASMONATEZIMDOMAIN PROTEIN 3 JAZ3	NA
AT3G18050	26.85	22.92	23.4	42.19	54.56	53.32	42.19	26.85	-0.651979	-1.16915	8.53448e-16	unknown protein	NA
AT3G18200	0.03	0.01	0.01	0.17	0.3	0.47	0.17	0.03	-2.5025	-4.79337	0.00522284	nodulin MtN21-like transporter family protein	NA
AT3G18217	0.36	0.01	0.43	14.36	10.13	9.09	9.09	0.43	-4.40187	-5.38587	2.14339e-06	MICRORNA157C MIR157C	NA
AT3G18270	6.39	5.88	5.53	10.39	19.38	21.24	10.39	6.39	-0.701308	-1.39787	4.4047e-16	CYTOCHROME P450. FAMILY 77. SUBFAMILY A. POLYPEPTIDE 5 PSEUDOGENE CYP77A5P	NA
AT3G18400	0.03	0.04	0.01	0.29	0.53	0.19	0.19	0.04	-2.24793	-3.97677	0.00619853	NAC DOMAIN CONTAINING PROTEIN 58 NAC058	yes
AT3G18710	5.21	3.02	2.27	10.65	14.12	11.1	10.65	5.21	-1.0315	-1.95116	1.91702e-17	PLANT UBOX 29 PUB29	NA
AT3G18773	1.87	1.35	1.72	3.11	4.3	3.49	3.11	1.87	-0.733876	-1.14948	0.00162879	RING_U-box superfamily protein	NA
AT3G18870	1.26	1.6	0.95	3.55	5.77	2.79	2.79	1.6	-0.802193	-1.66661	5.15507e-05	Mitochondrial transcription termination factor family protein	NA
AT3G18900	0.74	0.63	0.44	1.91	3.05	1.59	1.59	0.74	-1.10343	-2.05996	2.93589e-08	unknown	NA
AT3G18950	0.13	0.21	0.1	0.59	1.02	0.62	0.59	0.21	-1.49033	-2.41637	0.00129722	Transducin_WD40 repeat-like superfamily protein	yes
AT3G19010	9.56	8.18	7.44	14.84	15.9	20.32	14.84	9.56	-0.634409	-1.1226	4.22049e-10	2-oxoglutarate (2OG) and Fe(II)-dependent oxygenase superfamily protein	NA
AT3G19200	0.85	1.45	0.39	5.31	9.37	7.05	5.31	1.45	-1.87266	-3.27316	6.33076e-18	unknown protein	yes
AT3G19320	0.01	0.01	0.01	0.16	0.25	0.59	0.16	0.01	-4	-5.05889	0.00174186	Leucine-rich repeat (LRR) family protein	NA
AT3G19350	0.01	0.01	0.09	1.58	1.04	0.7	0.7	0.09	-2.95936	-4.94632	0.00201336	MATERNALLY EXPRESSED PAB CTERMINAL MPC	NA
AT3G19370	3.42	3.34	2.19	15.38	20.77	16.64	15.38	3.42	-2.16899	-2.72548	1.07875e-51	Plant protein of unknown function (DUF869)	NA
AT3G19380	2.08	1.78	1.88	3.89	3.6	4.93	3.6	2.08	-0.791413	-1.21147	7.05593e-05	PLANT UBOX 25 PUB25	NA
AT3G19390	0.01	0.01	0.07	0.37	0.74	0.84	0.37	0.07	-2.4021	-4.97581	9.45552e-07	Granulin repeat cysteine protease family protein	NA
AT3G19400	5.97	6.7	5.13	17.74	27.43	23.07	17.74	6.7	-1.40477	-1.93985	1.01915e-24	Cysteine proteinases superfamily protein	NA
AT3G19480	1.24	2.03	1.86	3.8	6.31	5.84	3.8	2.03	-0.90452	-1.89124	5.12996e-14	D-3-phosphoglycerate dehydrogenase	NA
AT3G19515	3.52	4.78	3.36	10.46	11.8	11.38	10.46	4.78	-1.1298	-1.58936	5.88654e-22	contains IP domain Apoptosis inhibitory 5 (InterPro:IPR008383)	NA
AT3G19550	0.62	0.17	0.14	1.88	2.27	1.41	1.41	0.62	-1.18536	-2.80716	2.59932e-05	unknown protein	NA
AT3G19553	3.9	5.26	4.06	12.01	12.81	13.02	12.01	5.26	-1.1911	-1.64012	5.2335e-18	POLYAMINE UPTAKE TRANSPORTER 5 PUT5	NA
AT3G19620	0.62	0.34	0.18	1.41	2.73	2.07	1.41	0.62	-1.18536	-2.42037	1.60333e-07	Glycosyl hydrolase family protein	NA
AT3G19710	8.37	1.28	0.46	325.55	564.45	355.22	325.55	8.37	-5.28151	-7.05534	1.33342e-122	BRANCHEDCHAIN AMINOTRANSFERASE4 BCAT4	yes
AT3G19930	3.57	3.45	4.36	8.26	10.26	14.91	8.26	4.36	-0.921814	-1.86902	0.00266833	SUGAR TRANSPORTER 4 STP4	NA
AT3G20300	0.12	0.21	0.28	1.29	1.55	1.57	1.29	0.28	-2.20387	-3.0192	6.59804e-10	Protein of unknown function (DUF3537)	NA
AT3G20420	0.52	0.83	0.73	2.9	3.35	3.17	2.9	0.83	-1.80487	-2.25002	2.81299e-09	RNASE THREELIKE PROTEIN 2 RTL2	NA
AT3G20460	0.15	0.16	0.08	0.74	0.55	0.3	0.3	0.16	-0.906891	-2.00178	0.00202514	Major facilitator superfamily protein	yes
AT3G20640	1.69	1.8	1.54	4.29	5.93	4.03	4.03	1.8	-1.16278	-1.62258	2.19579e-11	basic helix-loop-helix (bHLH) DNA-binding superfamily protein	yes
AT3G20830	2.09	1.94	1.62	6.24	9.53	6.16	6.16	2.09	-1.55943	-1.94062	2.18698e-11	AGC (cAMP-dependent. cGMP-dependent and protein kinase C) kinase family protein	NA
AT3G20898	2.82	2.52	3.28	9.4	11.28	7.82	7.82	3.28	-1.25347	-1.758	5.06993e-09	unknown protein	NA
AT3G21055	365.18	376.55	344.59	704.3	724.41	654.65	654.65	376.55	-0.797882	-1.04891	3.24967e-15	PHOTOSYSTEM II SUBUNIT T PSBTN	NA
AT3G21260	1.22	0.51	0.44	8.96	15.64	11.9	8.96	1.22	-2.87662	-4.05843	1.11032e-51	GLYCOLIPID TRANSFER PROTEIN 3 GLTP3	NA
AT3G21270	11.19	12.17	9.05	22.78	35.83	41.11	22.78	12.17	-0.904439	-1.78728	7.2701e-12	DOF ZINC FINGER PROTEIN 2 DOF2	NA
AT3G21510	0.54	0.24	0.2	1.53	3.13	2.31	1.53	0.54	-1.5025	-2.8789	1.14456e-07	HISTIDINECONTAINING PHOSPHOTRANSMITTER 1 AHP1	NA
AT3G21530	0.66	0.86	0.46	1.37	1.79	1.76	1.37	0.86	-0.671767	-1.50668	0.00118381	DNAse I-like superfamily protein	NA
AT3G21670	1.42	0.8	0.53	6.92	4.93	4.16	4.16	1.42	-1.55069	-2.71773	0.00011594	Major facilitator superfamily protein	NA
AT3G21700	1.98	2.1	1.63	11.4	12.54	9.3	9.3	2.1	-2.14684	-2.56181	1.79271e-13	SGP2	NA
AT3G21710	0.01	0.05	0.13	0.35	0.38	0.34	0.34	0.13	-1.38702	-2.78298	0.0411551	unknown protein	yes
AT3G21770	5.36	4.61	3.25	22.92	22.05	22.26	22.05	5.36	-2.04047	-2.6541	1.60228e-43	Peroxidase superfamily protein	yes
AT3G21950	0.44	0.1	0.12	6.47	6.31	5.25	5.25	0.44	-3.57674	-4.94572	6.87926e-30	S-adenosyl-L-methionine-dependent methyltransferases superfamily protein	yes
AT3G22210	18.93	17.91	14.5	35.69	47.49	31.11	31.11	18.93	-0.716704	-1.22471	3.66127e-06	unknown protein	NA
AT3G22231	0.09	0.28	0.42	12.21	32.11	9.46	9.46	0.42	-4.49338	-6.21179	3.61565e-05	PATHOGEN AND CIRCADIAN CONTROLLED 1 PCC1	NA
AT3G22235	0.71	1.15	0.84	7.37	19.52	4.43	4.43	1.15	-1.94567	-3.40152	0.00523522	BEST Arabidopsis thaliana protein match is: pathogen and circadian controlled 1 (TAIR:AT3G22231.1)	yes
AT3G22275	0.27	0.01	0.01	9.3	4.35	1.04	1.04	0.27	-1.94555	-6.11835	0.0168776	unknown protein	NA
AT3G22400	0.14	0.12	0.11	0.76	1.06	0.81	0.76	0.14	-2.44057	-2.83834	1.39986e-09	LOX5	yes
AT3G22415	0.51	0.39	0.58	2.6	2.5	1.63	1.63	0.58	-1.49075	-2.5268	0.00182507	unknown protein	NA
AT3G22600	0.22	0.3	0.41	4.11	7.09	6.37	4.11	0.41	-3.32544	-4.37339	3.424e-22	Bifunctional inhibitor_lipid-transfer protein_seed storage 2S albumin superfamily protein	NA
AT3G22620	0.01	0.01	0.01	3.75	6.03	4.55	3.75	0.01	-8.55075	-8.89986	1.02e-26	Bifunctional inhibitor_lipid-transfer protein_seed storage 2S albumin superfamily protein	NA
AT3G22740	3.34	1.73	2.17	62.5	107.13	72.59	62.5	3.34	-4.22594	-5.18942	1.93848e-41	HOMOCYSTEINE SMETHYLTRANSFERASE 3 HMT3	yes
AT3G22760	1.98	2.2	3.33	8.43	13.68	11.87	8.43	3.33	-1.34001	-2.44384	1.6254e-39	SOL1	NA
AT3G22890	55.75	41.38	52.2	295.9	514.65	453.96	295.9	55.75	-2.40807	-3.10753	3.48663e-115	ATP SULFURYLASE 1 APS1	NA
AT3G22961	0.01	0.18	0.1	0.36	1.49	1.69	0.36	0.18	-1	-3.43615	0.00865107	Paired amphipathic helix (PAH2) superfamily protein	NA
AT3G23000	15.26	16.73	16.7	66.43	101.9	88.2	66.43	16.73	-1.9894	-2.56005	4.07373e-67	CBLINTERACTING PROTEIN KINASE 7 CIPK7	NA
AT3G23010	0.04	0.14	0.11	0.5	1.74	0.75	0.5	0.14	-1.8365	-3.32655	7.13366e-05	RECEPTOR LIKE PROTEIN 36 RLP36	NA
AT3G23030	14.79	17.56	11.58	45.18	80.15	42.46	42.46	17.56	-1.27381	-2.11659	3.10442e-13	INDOLE3ACETIC ACID INDUCIBLE 2 IAA2	yes
AT3G23080	3.28	2.98	3.21	14.13	28.01	27.43	14.13	3.28	-2.10699	-3.0777	2.86871e-38	Polyketide cyclase_dehydrase and lipid transport superfamily protein	NA
AT3G23175	0.01	0.01	0.01	0.25	0.35	0.51	0.25	0.01	-4.64386	-5.20945	0.00169341	HR-like lesion-inducing protein-related	NA
AT3G23190	0.07	0.22	0.04	0.64	1.58	0.73	0.64	0.22	-1.54057	-3.25298	2.49467e-05	HR-like lesion-inducing protein-related	NA
AT3G23240	0.01	0.13	0.06	1.19	2.28	0.74	0.74	0.13	-2.50901	-4.41996	0.000199802	ETHYLENE RESPONSE FACTOR 1 ERF1	NA
AT3G23370	1.09	0.97	0.73	2.58	2.06	2.4	2.06	1.09	-0.918316	-1.61613	2.30232e-06	RNA-binding (RRM_RBD_RNP motifs) family protein	yes
AT3G23430	2.13	1.63	2.3	20.69	22.84	29.62	20.69	2.3	-3.16923	-3.59728	3.63522e-67	PHOSPHATE 1 PHO1	yes
AT3G23470	0.03	0.01	0.02	0.19	0.43	0.24	0.19	0.03	-2.66297	-3.95826	0.000287862	Cyclopropane-fatty-acyl-phospholipid synthase	NA
AT3G23480	0.25	0.2	0.27	2.93	3.48	3.2	2.93	0.27	-3.43987	-3.83109	8.66869e-36	Cyclopropane-fatty-acyl-phospholipid synthase	NA
AT3G23530	4.34	4.64	3.55	7.38	7.81	7.22	7.22	4.64	-0.637874	-1.14954	2.80277e-12	Cyclopropane-fatty-acyl-phospholipid synthase	NA
AT3G23570	28.63	25.54	28.14	56.35	94.59	62.38	56.35	28.63	-0.976888	-1.33034	9.78274e-21	alpha_beta-Hydrolases superfamily protein	NA
AT3G23635	1.49	2.59	5.78	22.81	29.73	30.38	22.81	5.78	-1.98053	-3.08745	2.35364e-10	ROTUNDIFOLIA LIKE 13 RTFL13	yes
AT3G23810	47.92	35.36	55.82	148.11	137.67	162.08	137.67	55.82	-1.30236	-2.01974	4.71074e-12	SADENOSYLLHOMOCYSTEINE SAH HYDROLASE 2 SAHH2	NA
AT3G23930	3.21	3.17	2.95	5.4	5.88	5.56	5.4	3.21	-0.750386	-0.925817	0.0076647	unknown protein	NA
AT3G24140	0.7	0.55	0.69	2	3.4	3.07	2	0.7	-1.51457	-2.2908	7.47241e-13	FAMA FMA	yes
AT3G24300	0.01	0.01	0.04	0.62	2.25	3.24	0.62	0.04	-3.9542	-7.3232	4.46988e-05	AMMONIUM TRANSPORTER 1	yes
AT3G24515	3.28	1.72	2.61	7.54	10.11	10.6	7.54	3.28	-1.20087	-1.89771	5.36878e-17	UBIQUITINCONJUGATING ENZYME 37 UBC37	NA
AT3G24518	0.01	0.01	0.01	0.06	0.1	0.13	0.06	0.01	-2.58496	-3.27302	0.0101994	Potential natural antisense gene. locus overlaps with AT3G24520	NA
AT3G24780	0.2	0.1	0.09	1.22	1.73	1.47	1.22	0.2	-2.60881	-3.50192	3.82437e-10	Uncharacterised conserved protein UCP015417. vWA	yes
AT3G24982	0.21	0.33	0.27	2.66	3.6	3.29	2.66	0.33	-3.01089	-3.55484	3.02247e-26	RECEPTOR LIKE PROTEIN 40 RLP40	NA
AT3G25010	0.3	0.43	0.2	1.55	1.9	0.93	0.93	0.43	-1.11289	-2.54264	2.13629e-08	RECEPTOR LIKE PROTEIN 41 (RLP41)	NA
AT3G25013	0.14	0.01	0.01	1.86	1.38	1.09	1.09	0.14	-2.96083	-5.08977	6.15191e-11	Synaptobrevin family protein	NA
AT3G25020	0.07	0.15	0.06	9.29	14.35	11.22	9.29	0.15	-5.95264	-6.89617	3.6365e-105	RECEPTOR LIKE PROTEIN 42 RLP42	NA
AT3G25130	6.06	6.27	4.58	13.29	14.21	13.26	13.26	6.27	-1.08054	-1.46623	1.03771e-12	unknown protein	NA
AT3G25190	12.68	5.17	10.38	41.14	87.57	68.07	41.14	12.68	-1.69799	-2.95007	1.68531e-17	nodulin-like21	yes
AT3G25290	0.19	0.08	0.13	7.18	8.03	5.04	5.04	0.19	-4.72935	-5.98795	4.24023e-19	Auxin-responsive family protein	NA
AT3G25560	3.96	4.06	4.22	14.48	24.52	16.15	14.48	4.22	-1.77875	-2.15157	8.10447e-40	NSPINTERACTING KINASE 2 NIK2	NA
AT3G25590	2.77	2.4	2.33	5.15	5.37	4.8	4.8	2.77	-0.793148	-0.987964	0.000703397	unknown protein	NA
AT3G25597	0.07	0.31	0.08	1.57	4.67	3.03	1.57	0.31	-2.34042	-4.43859	2.18698e-11	unknown protein	NA
AT3G25600	1.24	1.55	1.89	4.65	9.64	8.45	4.65	1.89	-1.29884	-2.33929	2.9255e-09	Calcium-binding EF-hand family protein	NA
AT3G25610	0.05	0.05	0.04	1.46	2.13	1.6	1.46	0.05	-4.8679	-5.34814	1.03038e-33	ATPase E1-E2 type family protein _ haloacid dehalogenase-like hydrolase family protein	NA
AT3G25690	6.54	7.04	5.68	12.92	16.13	17.33	12.92	7.04	-0.875959	-1.39984	2.64386e-20	CHLOROPLAST UNUSUAL POSITIONING 1 CHUP1	NA
AT3G25717	10.82	8.85	17.03	88.87	139.83	87.31	87.31	17.03	-2.35807	-3.41709	4.7514e-20	ROTUNDIFOLIA LIKE 16 RTFL16	NA
AT3G25730	0.63	0.55	0.65	4.27	4.97	5.11	4.27	0.65	-2.71572	-3.15481	9.00197e-18	ETHYLENE RESPONSE DNA BINDING FACTOR 3 EDF3	yes
AT3G25760	0.53	0.62	0.32	13.24	7.45	6.3	6.3	0.62	-3.34501	-4.2935	8.52752e-10	ALLENE OXIDE CYCLASE 1 AOC1	yes
AT3G25770	0.72	0.78	0.37	46.3	56.97	35.99	35.99	0.78	-5.52798	-6.43891	8.37663e-123	ALLENE OXIDE CYCLASE 2 AOC2	yes
AT3G25795	0.01	0.01	0.01	1.28	1.4	0.1	0.1	0.01	-3.32193	-6.53398	0.00385068	TRANS ACTING SIRNA 4 TAS4	yes
AT3G26280	0.31	0.09	0.15	2.9	2.64	2.22	2.22	0.31	-2.84022	-3.98914	2.07638e-08	CYTOCHROME P450. FAMILY 71. SUBFAMILY B. POLYPEPTIDE 4 CYP71B4	yes
AT3G26440	0.02	0.01	0.02	0.45	0.55	0.81	0.45	0.02	-4.49185	-5.62274	4.0215e-10	Protein of unknown function (DUF707)	NA
AT3G26450	4.84	4.76	6.98	27.36	31.85	24.17	24.17	6.98	-1.79192	-2.51599	9.25464e-29	Polyketide cyclase_dehydrase and lipid transport superfamily protein	NA
AT3G26460	1.21	0.87	0.93	3.17	4.9	2.66	2.66	1.21	-1.13642	-1.78998	0.00037087	Polyketide cyclase_dehydrase and lipid transport superfamily protein	yes
AT3G26490	0.55	0.31	0.23	3.28	4	2.42	2.42	0.55	-2.1375	-3.34518	3.58913e-19	Phototropic-responsive NPH3 family protein	NA
AT3G26500	0.03	0.03	0.07	0.71	0.88	0.92	0.71	0.07	-3.34239	-4.24632	8.37727e-07	PLANT INTRACELLULAR RAS GROUPRELATED LRR 2 PIRL2	NA
AT3G26520	137.32	96.81	76.98	614.87	883.08	1064.9	614.87	137.32	-2.16274	-3.08546	6.26465e-26	TONOPLAST INTRINSIC PROTEIN 2 TIP2	NA
AT3G26590	0.73	0.39	0.26	3.71	4.05	3.91	3.71	0.73	-2.34545	-3.14502	7.79733e-28	MATE efflux family protein	yes
AT3G26840	0.4	0.56	0.39	2.38	4.36	3.02	2.38	0.56	-2.08746	-2.63772	3.82115e-19	PHYTYL ESTER SYNTHASE 2 PES2	NA
AT3G26960	0.32	0.62	0.65	6.65	7.57	7.55	6.65	0.65	-3.35484	-4.07783	2.49947e-22	Pollen Ole e 1 allergen and extensin family protein	NA
AT3G27500	0.06	0.03	0.04	0.2	0.44	0.37	0.2	0.06	-1.73697	-3.03612	0.0152586	Cysteine_Histidine-rich C1 domain family protein	yes
AT3G27690	32.93	14.15	19.26	118.09	119.52	227.49	118.09	32.93	-1.84241	-3.00694	1.9667e-09	PHOTOSYSTEM II LIGHT HARVESTING COMPLEX GENE 2.3 LHCB2.3	NA
AT3G27900	0.01	0.01	0.01	1.11	2.17	1.74	1.11	0.01	-6.79442	-7.38658	2.07824e-07	Protein of unknown function (DUF1184)	NA
AT3G27906	18.04	18.04	16.32	30.03	34.59	32.9	30.03	18.04	-0.735205	-0.909387	1.57949e-06	unknown protein	NA
AT3G27920	0.27	0.09	0.01	5.24	6.21	4.56	4.56	0.27	-4.078	-5.69619	2.23524e-36	MYB DOMAIN PROTEIN 0 MYB0	yes
AT3G27940	0.01	0.02	0.02	0.55	0.74	0.76	0.55	0.02	-4.78136	-5.61325	2.03265e-10	LOB DOMAINCONTAINING PROTEIN 26 LBD26	yes
AT3G27990	0.65	0.86	0.4	3.16	4.22	3.89	3.16	0.86	-1.87752	-2.796	3.29265e-34	Unknown gene	NA
AT3G28007	0.18	0.23	0.2	0.93	1.57	0.74	0.74	0.23	-1.68589	-2.66425	0.000144762	SWEET4	NA
AT3G28070	1.71	1.96	0.97	3.66	5.22	3.37	3.37	1.96	-0.781895	-1.40163	0.000116059	nodulin MtN21-like transporter family protein	NA
AT3G28080	0.46	0.48	0.31	4.28	6.24	4.52	4.28	0.48	-3.1565	-4.00236	1.47175e-56	nodulin MtN21-like transporter family protein	NA
AT3G28100	1.5	1.43	1.04	2.67	3.95	2.95	2.67	1.5	-0.831877	-1.56897	1.38515e-12	nodulin MtN21-like transporter family protein	NA
AT3G28130	4.46	5.32	3.14	13.66	15.99	11.97	11.97	5.32	-1.16993	-1.73712	3.08276e-15	nodulin MtN21-like transporter family protein	NA
AT3G28180	2.01	1.24	3	18.28	14.45	20.46	14.45	3	-2.26804	-3.19939	1.90385e-13	CELLULOSESYNTHASELIKE C4 CSLC04	NA
AT3G28290	0.04	0.06	0.04	26.68	54.8	41.73	26.68	0.06	-8.79658	-9.71324	1.64225e-72	AT14A	yes
AT3G28300	0.01	0.1	0.01	38.69	57.28	29.42	29.42	0.1	-8.20065	-10.16	8.56223e-78	AT14A	yes
AT3G28420	2.07	3.48	1.39	6.07	5.77	6.46	5.77	3.48	-0.729484	-1.5422	9.16101e-06	Putative membrane lipoprotein	yes
AT3G28600	0.01	0.01	0.01	0.32	0.39	0.08	0.08	0.01	-3	-4.71882	0.0229868	P-loop containing nucleoside triphosphate hydrolases superfamily protein	yes
AT3G28840	0.01	0.01	0.01	0.2	1.02	0.9	0.2	0.01	-4.32193	-6.14296	5.33848e-05	Protein of unknown function (DUF1216)	yes
AT3G28880	0.07	0.09	0.07	0.94	1.43	1.02	0.94	0.09	-3.38466	-3.86793	3.51175e-14	Ankyrin repeat family protein	NA
AT3G28930	4.45	5.87	6.56	24.23	49.1	22.26	22.26	6.56	-1.76269	-2.38173	9.94418e-22	AVRRPT2INDUCED GENE 2 AIG2	NA
AT3G28950	3.26	2.77	2.84	12.28	14.84	15.3	12.28	3.26	-1.91337	-2.21004	2.43096e-24	AIG2-like (avirulence induced gene) family protein	NA
AT3G29035	0.01	0.04	0.13	1.73	2.32	1.15	1.15	0.13	-3.14505	-5.12079	6.90013e-14	NAC DOMAIN CONTAINING PROTEIN 3 NAC3	NA
AT3G29250	0.01	0.01	0.01	0.1	0.37	0.27	0.1	0.01	-3.32193	-4.62449	0.0455904	SHORTCHAIN DEHYDROGENASE REDUCTASE 4 SDR4	yes
AT3G29590	2.67	1.52	0.97	11.41	20.39	12.86	11.41	2.67	-2.09539	-3.57351	9.20494e-32	AT5MAT	yes
AT3G29670	0.01	0.05	0.05	2.54	3.32	6.51	2.54	0.05	-5.66676	-7.19376	1.04143e-05	PHENOLIC GLUCOSIDE MALONYLTRANSFERASE 2 PMAT2	yes
AT3G29680	0.19	0.06	0.05	0.87	1.49	1.33	0.87	0.19	-2.19502	-3.82581	7.03889e-07	HXXXD-type acyl-transferase family protein	yes
AT3G29760	4.87	4.41	4.76	9.16	11.33	7.69	7.69	4.87	-0.659062	-1.14731	2.25748e-08	Haloacid dehalogenase-like hydrolase (HAD) superfamily protein	NA
AT3G29810	1.03	0.41	0.68	2.53	2.91	2.41	2.41	1.03	-1.22639	-1.97587	1.01315e-07	COBRALIKE PROTEIN 2 PRECURSOR COBL2	NA
AT3G30340	2.32	2.28	2.31	4.48	7.9	6.47	4.48	2.32	-0.949374	-1.73461	4.96153e-15	nodulin MtN21-like transporter family protein	yes
AT3G30350	0.01	0.05	0.01	0.36	0.57	0.26	0.26	0.05	-2.37851	-4.85472	0.00513655	ROOT MERISTEM GROWTH FACTOR 4 RGF4	yes
AT3G30530	0.34	0.38	0.41	3.29	6.38	5.25	3.29	0.41	-3.00439	-3.65189	1.75052e-08	BASIC LEUCINEZIPPER 42 bZIP42	yes
AT3G30720	0.01	0.07	0.01	0.75	1.04	0.77	0.75	0.07	-3.42146	-5.02847	0.00221936	QUAQUINE STARCH QQS	NA
AT3G32980	0.01	0.07	0.04	6.65	10.68	7.83	6.65	0.07	-6.56986	-8.10138	1.09437e-131	Peroxidase superfamily protein	yes
AT3G42800	0.01	0.01	0.14	0.89	0.64	1.05	0.64	0.14	-2.19265	-4.30364	2.54643e-07	unknown protein	NA
AT3G43190	0.11	0.19	0.15	0.36	0.62	0.48	0.36	0.19	-0.921997	-1.7136	0.00162678	SUCROSE SYNTHASE 4 SUS4	NA
AT3G43430	1.58	1.94	1.79	4.43	7.98	7.05	4.43	1.94	-1.19125	-2.0735	1.74796e-08	RING_U-box superfamily protein	yes
AT3G43670	5.89	7	7.59	11.99	14.67	11.75	11.75	7.59	-0.630489	-0.918773	7.93942e-08	Copper amine oxidase family protein	yes
AT3G43740	0.85	0.85	0.77	24.12	36.26	29.56	24.12	0.85	-4.82662	-4.98858	1.27724e-107	Leucine-rich repeat (LRR) family protein	NA
AT3G44430	0.1	0.09	0.05	23.62	26.7	29.33	23.62	0.1	-7.88387	-8.65281	1.91418e-152	unknown protein	NA
AT3G44450	1.08	0.84	0.25	9.03	3.78	5.32	3.78	1.08	-1.80735	-3.29531	0.00342006	unknown protein	NA
AT3G44510	0.01	0.01	0.01	0.32	0.13	0.07	0.07	0.01	-2.80735	-4.11548	0.0195299	alpha_beta-Hydrolases superfamily protein	NA
AT3G44540	0.01	0.01	0.01	0.41	0.67	0.41	0.41	0.01	-5.35755	-5.63421	4.20101e-10	FATTY ACID REDUCTASE 4 FAR4	yes
AT3G44550	0.03	0.04	0.03	0.67	0.53	0.39	0.39	0.04	-3.2854	-3.92854	2.56291e-07	FATTY ACID REDUCTASE 5 FAR5	NA
AT3G44570	0.01	0.01	0.01	0.42	0.29	0.09	0.09	0.01	-3.16993	-4.73697	0.0291845	Arabidopsis retrotransposon ORF-1 protein	NA
AT3G44610	1.15	1.14	0.9	3.27	6.99	6.66	3.27	1.15	-1.50766	-2.16736	6.44665e-13	Protein kinase superfamily protein	NA
AT3G44713	0.32	0.3	0.09	1.03	2.17	1.3	1.03	0.32	-1.6865	-2.83561	7.74958e-08	unknown protein	NA
AT3G44740	0.45	0.27	0.32	6.74	7.35	9.29	6.74	0.45	-3.90475	-4.74314	3.31985e-54	Class II aaRS and biotin synthetases superfamily protein	NA
AT3G44798	0.01	0.01	0.1	15.26	20.56	17.43	15.26	0.1	-7.25361	-9.04551	6.61936e-60	other RNA	NA
AT3G44860	0.04	0.01	0.01	2.68	4.27	1.53	1.53	0.04	-5.25739	-7.58215	2.87454e-12	FARNESOIC ACID CARBOXYLOMETHYLTRANSFERASE FAMT	NA
AT3G44970	0.55	0.21	0.03	18.59	27.73	31.64	18.59	0.55	-5.07895	-6.82811	6.17237e-104	Cytochrome P450 superfamily protein	yes
AT3G44990	0.87	0.36	1.6	11.18	14.2	10.28	10.28	1.6	-2.6837	-3.83286	6.48511e-22	XYLOGLUCAN ENDOTRANSGLYCOSYLASERELATED 8 XTR8	yes
AT3G45010	2.82	3.07	2.11	4.84	6.27	6.93	4.84	3.07	-0.656768	-1.27726	3.90962e-09	SERINE CARBOXYPEPTIDASELIKE 48 scpl48	NA
AT3G45070	0.01	0.01	0.01	0.82	1.17	1.65	0.82	0.01	-6.35755	-6.92283	3.23017e-07	P-loop containing nucleoside triphosphate hydrolases superfamily protein	yes
AT3G45160	6.31	7.96	7.79	251.18	336.68	250.79	250.79	7.96	-4.97757	-5.28538	7.49316e-207	Putative membrane lipoprotein	yes
AT3G45280	0.03	0.01	0.01	0.31	0.42	0.28	0.28	0.03	-3.22239	-4.92744	0.00289552	SYNTAXIN OF PLANTS 72 SYP72	yes
AT3G45290	0.09	0.05	0.04	1.56	1.36	1.33	1.33	0.09	-3.88536	-4.63172	6.00829e-19	MILDEW RESISTANCE LOCUS O 3 MLO3	NA
AT3G45430	0.06	0.11	0.11	1.37	1.89	1.48	1.37	0.11	-3.6386	-4.32653	1.60148e-13	Concanavalin A-like lectin protein kinase family protein	NA
AT3G45443	2.75	3.7	2.39	10.1	16.08	14.58	10.1	3.7	-1.44876	-2.3888	3.9717e-28	unknown protein	NA
AT3G45600	4.65	5.54	2.95	25.29	23.71	23.86	23.71	5.54	-2.09754	-2.5893	2.01084e-50	TETRASPANIN3 TET3	yes
AT3G45610	2.54	1.74	1.71	4.08	5.56	4.03	4.03	2.54	-0.665951	-1.37633	5.34055e-05	DOF TRANSCRIPTION FACTOR 6 DOF6	yes
AT3G45680	0.21	0.03	0.26	3.74	4.43	3.93	3.74	0.26	-3.84645	-4.42771	1.77277e-27	Major facilitator superfamily protein	yes
AT3G45710	0.04	0.06	0.03	0.24	0.39	0.51	0.24	0.06	-2	-3.00686	0.0187395	Major facilitator superfamily protein	yes
AT3G45780	4.7	5.01	4.04	24.63	38.02	38.32	24.63	5.01	-2.29753	-3.00821	1.74174e-36	PHOTOTROPIN 1 PHOT1	NA
AT3G45860	0.03	0.02	0.03	0.21	0.33	0.41	0.21	0.03	-2.80735	-3.75084	0.00155943	CYSTEINERICH RLK RECEPTORLIKE PROTEIN KINASE 4 CRK4	yes
AT3G45870	0.15	0.3	0.14	0.47	1.1	1.27	0.47	0.3	-0.647698	-2.36885	0.00187964	nodulin MtN21-like transporter family protein	NA
AT3G45960	0.12	0.25	0.57	2.9	2.88	4.26	2.88	0.57	-2.33703	-3.57311	8.6667e-08	EXPANSINLIKE A3 EXLA3	yes
AT3G46130	2.56	1.18	2.29	9.57	13.18	9.89	9.57	2.56	-1.90238	-2.59945	4.80219e-23	MYB DOMAIN PROTEIN 48 MYB48	NA
AT3G46490	0.01	0.02	0.01	6.25	9.52	9.11	6.25	0.02	-8.28771	-10.5101	6.25328e-125	2-oxoglutarate (2OG) and Fe(II)-dependent oxygenase superfamily protein	NA
AT3G46530	1.45	1.25	0.97	11.69	11.04	10.76	10.76	1.45	-2.89155	-3.16842	9.79897e-50	RECOGNITION OF PERONOSPORA PARASITICA 13 RPP13	NA
AT3G46650	0.24	0.21	0.07	1.55	3.31	1.37	1.37	0.24	-2.51307	-3.85073	4.07959e-06	UDP-Glycosyltransferase superfamily protein	NA
AT3G46780	31.85	25.97	22.3	79.18	104.8	92.73	79.18	31.85	-1.31384	-1.74778	9.98768e-38	PLASTID TRANSCRIPTIONALLY ACTIVE 16 PTAC16	NA
AT3G46880	0.01	0.01	0.01	0.35	0.43	0.46	0.35	0.01	-5.12928	-5.36923	0.0232312	unknown protein	yes
AT3G47090	0.04	0.02	0.01	0.16	0.31	0.2	0.16	0.04	-2	-3.51892	0.00656852	Leucine-rich repeat protein kinase family protein	yes
AT3G47100	0.12	0.13	0.16	0.6	1.9	1.26	0.6	0.16	-1.90689	-3.17046	0.0262535	unknown protein	NA
AT3G47250	6.47	4.86	4.4	16.74	15.55	13.81	13.81	6.47	-1.09388	-1.5726	4.03645e-16	Plant protein of unknown function (DUF247)	NA
AT3G47295	3.89	5.08	2.46	18.03	22.07	18.6	18.03	5.08	-1.8275	-2.34207	7.66505e-17	unknown protein	NA
AT3G47340	3.17	1.75	0.46	10.97	21.52	65.91	10.97	3.17	-1.79101	-4.39438	0.0395259	GLUTAMINEDEPENDENT ASPARAGINE SYNTHASE 1 ASN1	NA
AT3G47350	0.19	0.2	0.09	19.9	27.62	21.66	19.9	0.2	-6.63662	-7.21735	1.6961e-181	HYDROXYSTEROID DEHYDROGENASE 2 HSD2	NA
AT3G47360	2.32	2.34	2.33	7.03	7.82	7.53	7.03	2.34	-1.58702	-1.92738	6.77994e-16	HYDROXYSTEROID DEHYDROGENASE 3 HSD3	NA
AT3G47470	433.75	447.93	357.24	1247.16	1489.66	1552.58	1247.16	447.93	-1.4773	-1.91972	5.78923e-36	LIGHTHARVESTING CHLOROPHYLLPROTEIN COMPLEX I SUBUNIT A4 LHCA4	NA
AT3G47500	2.9	3.59	2.51	26.79	22.82	23.64	22.82	3.59	-2.66824	-3.34811	1.56194e-54	CYCLING DOF FACTOR 3 CDF3	NA
AT3G47570	1.2	1.6	1.92	3.23	5.32	3.99	3.23	1.92	-0.750428	-1.35197	9.06291e-09	Leucine-rich repeat protein kinase family protein	yes
AT3G47620	11.48	12.36	10.23	38.27	53.86	58.95	38.27	12.36	-1.63054	-2.20182	1.98911e-40	TEOSINTE BRANCHED. CYCLOIDEA AND PCF TCP 14 TCP14	NA
AT3G47675	0.01	0.01	0.01	16.37	17.17	18.19	16.37	0.01	-10.6768	-10.7518	1.57157e-47	unknown protein	NA
AT3G47680	0.03	0.09	0.01	12.48	24.49	18.49	12.48	0.09	-7.11548	-9.03655	1.22428e-156	DNA binding	NA
AT3G47790	0.01	0.01	0.01	0.15	0.17	0.16	0.15	0.01	-3.90689	-4	0.000647688	ATPBINDING CASSETTE A8 ABCA8	NA
AT3G47965	4.62	7.51	6.57	11.74	24.44	13.42	11.74	7.51	-0.644548	-1.30489	5.54042e-09	unknown protein	NA
AT3G48020	0.01	0.01	0.01	0.56	1.05	0.47	0.47	0.01	-5.55459	-6.11548	0.0104657	unknown protein	NA
AT3G48080	0.03	0.01	0.03	0.25	1.18	0.91	0.25	0.03	-3.05889	-5.35422	8.81588e-06	alpha_beta-Hydrolases superfamily protein	NA
AT3G48090	0.7	0.71	0.5	10.64	17.6	13.63	10.64	0.71	-3.90554	-4.58622	1.58884e-81	ENHANCED DISEASE SUSCEPTIBILITY 1 (EDS1)	NA
AT3G48100	1.85	1.27	0.83	3.54	4.8	9.94	3.54	1.85	-0.936224	-2.32533	0.00599361	RESPONSE REGULATOR 5 RR5	NA
AT3G48180	2.22	0.65	2.53	6.1	8.02	10.84	6.1	2.53	-1.26967	-2.38402	4.98843e-07	unknown protein	NA
AT3G48350	2.72	2.6	2.04	12.66	22.38	15.28	12.66	2.72	-2.2186	-2.72253	3.73573e-12	CYSTEINE ENDOPEPTIDASE 3 CEP3	NA
AT3G48450	0.01	0.01	0.01	0.87	1.06	0.43	0.43	0.01	-5.42626	-6.29768	0.000187561	RPM1-interacting protein 4 (RIN4) family protein	NA
AT3G48460	0.97	0.47	1.62	5.9	5.95	4.99	4.99	1.62	-1.62305	-2.61201	1.17722e-15	GDSL-like Lipase_Acylhydrolase superfamily protein	NA
AT3G48550	1.03	1.76	1.08	10.64	15.18	10.38	10.38	1.76	-2.56016	-3.22326	3.02597e-22	BEST Arabidopsis thaliana protein match is: C2H2-like zinc finger protein (TAIR:AT2G01940.3)	yes
AT3G48720	0.07	0.05	0.02	0.48	0.39	0.7	0.39	0.07	-2.47805	-3.74622	3.22087e-06	DEFICIENT IN CUTIN FERULATE DCF	yes
AT3G48790	0.25	0.65	0.29	1.31	1.19	1.2	1.19	0.65	-0.87245	-1.74359	0.00546186	Pyridoxal phosphate (PLP)-dependent transferases superfamily protein	NA
AT3G48920	0.33	0.01	0.01	2.38	3.05	2.27	2.27	0.33	-2.78215	-4.93305	2.43466e-14	MYB DOMAIN PROTEIN 45 MYB45	NA
AT3G48970	0.6	0.73	0.91	3.85	4.38	3.07	3.07	0.91	-1.7543	-2.61975	2.80372e-09	Heavy metal transport_detoxification superfamily protein	yes
AT3G49120	26.33	13.79	26.03	54.85	97.86	67.74	54.85	26.33	-1.05878	-1.71208	4.5749e-07	PEROXIDASE CB PRXCB	yes
AT3G49130	0.07	0.01	0.01	0.11	0.34	0.64	0.11	0.07	-0.652077	-4.24671	0.0421243	SWAP (Suppressor-of-White-APricot)_surp RNA-binding domain-containing protein	yes
AT3G49160	1.13	0.44	0.7	5.56	6.11	6.76	5.56	1.13	-2.29876	-3.13395	2.06048e-37	downregulated in the presence of paraquat. an inducer of photoxidative stress.	NA
AT3G49330	0.23	0.37	0.11	2.54	2.59	1.86	1.86	0.37	-2.32971	-3.37078	0.000184867	Plant invertase_pectin methylesterase inhibitor superfamily protein	yes
AT3G49340	0.01	0.01	0.01	0.47	0.42	0.1	0.1	0.01	-3.32193	-5.04439	0.0174355	Cysteine proteinases superfamily protein	yes
AT3G49360	5.9	6.65	5.38	12.29	14.17	11.88	11.88	6.65	-0.837109	-1.31523	4.10323e-10	6PHOSPHOGLUCONOLACTONASE 2 PGL2	yes
AT3G49680	32.3	33.13	27.94	126.27	130.8	111.27	111.27	33.13	-1.74785	-2.10623	5.19833e-54	BRANCHEDCHAIN AMINOTRANSFERASE 3 BCAT3	NA
AT3G49780	1.35	1.59	3.32	6.38	10.92	10.27	6.38	3.32	-0.942373	-2.35107	4.98605e-12	PHYTOSULFOKINE 4 PRECURSOR PSK4	NA
AT3G49790	2.11	0.94	0.94	5.36	8.57	8.92	5.36	2.11	-1.34499	-2.49381	1.30312e-09	Carbohydrate-binding protein	NA
AT3G49860	0.4	0.5	0.44	0.95	1.81	1.89	0.95	0.5	-0.925999	-1.72049	0.0113369	ADPRIBOSYLATION FACTORLIKE A1B ARLA1B	NA
AT3G49930	0.11	0.01	0.01	0.17	1	1.14	0.17	0.11	-0.628031	-4.79272	0.00609353	C2H2 and C2HC zinc fingers superfamily protein	NA
AT3G49970	0.36	0.12	0.13	1.68	1.61	2	1.61	0.36	-2.16099	-3.34158	3.28978e-09	Phototropic-responsive NPH3 family protein	NA
AT3G50120	0.09	0.05	0.12	0.3	0.65	0.22	0.22	0.12	-0.874469	-2.17578	0.0284969	Plant protein of unknown function (DUF247)	yes
AT3G50170	0.13	0.17	0.24	0.61	0.62	0.46	0.46	0.24	-0.938599	-1.68814	0.0455727	Plant protein of unknown function (DUF247)	yes
AT3G50200	0.01	0.01	0.08	0.42	0.91	0.81	0.42	0.08	-2.39232	-4.66129	0.00678656	Plant protein of unknown function (DUF247)	NA
AT3G50220	0.13	0.2	0.14	0.88	1.57	1.05	0.88	0.2	-2.1375	-2.86458	0.000359733	IRREGULAR XYLEM 15 IRX15	yes
AT3G50270	1.72	1.42	0.79	11.8	12.48	8.84	8.84	1.72	-2.36164	-3.23016	9.4421e-15	HXXXD-type acyl-transferase family protein	NA
AT3G50280	0.48	0.48	0.76	10.57	14.75	4.76	4.76	0.76	-2.64689	-4.3186	7.69028e-07	HXXXD-type acyl-transferase family protein	yes
AT3G50300	0.01	0.01	0.01	0.68	0.54	0.5	0.5	0.01	-5.64386	-5.8413	5.14951e-05	HXXXD-type acyl-transferase family protein	yes
AT3G50400	0.03	0.01	0.01	0.4	0.79	0.35	0.35	0.03	-3.54432	-5.47662	6.44766e-05	GDSL-like Lipase_Acylhydrolase superfamily protein	NA
AT3G50410	11.11	9.94	9.26	25.38	24.01	25.34	24.01	11.11	-1.11178	-1.42272	6.03537e-13	OBF BINDING PROTEIN 1 OBP1	NA
AT3G50440	5.73	10.85	8.72	57.85	79.66	67.72	57.85	10.85	-2.41462	-3.34645	1.54543e-38	METHYL ESTERASE 10 MES10	NA
AT3G50450	0.18	0.1	0.3	2.19	3.45	1.04	1.04	0.3	-1.79355	-3.58488	0.000743683	HOMOLOG OF RPW8 1 HR1	yes
AT3G50480	0.09	0.01	0.32	0.61	1.87	1.74	0.61	0.32	-0.930737	-3.40144	0.000512483	HOMOLOG OF RPW8 4 HR4	yes
AT3G50700	4.28	4.2	4.45	11.61	13.97	16.06	11.61	4.45	-1.38349	-1.82144	1.93148e-24	INDETERMINATEIDDOMAIN 2 IDD2	NA
AT3G50750	2.94	2.73	2.93	10.24	13.47	7.86	7.86	2.94	-1.41871	-2.19844	1.97368e-07	BES1_BZR1 HOMOLOG 1 BEH1	NA
AT3G50820	110.15	119.75	139.99	214.5	354.4	241.24	214.5	139.99	-0.615654	-1.10622	6.20388e-17	PHOTOSYSTEM II SUBUNIT O2 PSBO2	NA
AT3G50840	0.19	0.22	0.09	3.3	5.22	2.97	2.97	0.22	-3.75489	-4.43149	5.03505e-31	Phototropic-responsive NPH3 family protein	NA
AT3G50900	1.66	2.9	1.74	6.94	8.34	6.94	6.94	2.9	-1.25888	-2.01602	3.24302e-07	unknown protein	yes
AT3G50930	0.16	0.51	0.56	5.97	5.96	6.54	5.96	0.56	-3.41181	-4.14095	9.31097e-17	CYTOCHROME BC1 SYNTHESIS BCS1	NA
AT3G51075	0.09	0.17	0.13	0.28	0.42	0.49	0.28	0.17	-0.719892	-1.89211	0.00790894	Potential natural antisense gene. locus overlaps with AT3G51070	yes
AT3G51220	0.76	0.9	0.53	1.75	2.39	2.54	1.75	0.9	-0.959358	-1.41677	0.0294518	Plant protein of unknown function (DUF827)	yes
AT3G51660	4.56	3.47	2.31	8.5	9.72	7.17	7.17	4.56	-0.652939	-1.44077	1.1437e-07	Tautomerase_MIF superfamily protein	NA
AT3G51710	1.05	0.83	0.69	2.13	3.44	3.55	2.13	1.05	-1.02046	-2.06948	3.11177e-08	D-mannose binding lectin protein with Apple-like carbohydrate-binding domain	NA
AT3G51895	3.14	3.06	1.91	10.19	11.57	11.4	10.19	3.14	-1.69832	-2.06709	1.17601e-22	SULFATE TRANSPORTER 3	yes
AT3G51920	4.06	4.77	6.75	15.2	23.38	20.51	15.2	6.75	-1.17111	-1.8819	1.01757e-10	CALMODULIN 9 CAM9	NA
AT3G51960	0.26	0.07	0.05	1.58	2.97	1.83	1.58	0.26	-2.60334	-4.0684	4.11139e-12	BASIC LEUCINE ZIPPER 24 BZIP24	NA
AT3G52370	0.83	1.16	0.75	5.02	5.2	5.72	5.02	1.16	-2.11356	-2.5032	7.22009e-20	FASCICLINLIKE ARABINOGALACTAN PROTEIN 15 PRECURSOR FLA15	NA
AT3G52400	0.59	0.67	0.83	2.18	2.59	4.97	2.18	0.83	-1.39314	-2.2646	0.000762986	SYNTAXIN OF PLANTS 122 SYP122	NA
AT3G52430	0.83	0.95	0.79	1.99	4.46	1.75	1.75	0.95	-0.881356	-1.61085	0.000479065	PHYTOALEXIN DEFICIENT 4 (PAD4)	NA
AT3G52535	0.16	0.37	0.05	2.42	2.98	4.01	2.42	0.37	-2.70941	-4.25145	8.74157e-18	Potential natural antisense gene. locus overlaps with AT3G52540	NA
AT3G52540	1.53	2.34	1.52	4.83	8.6	4.94	4.83	2.34	-1.04551	-1.79428	9.56024e-10	OVATE FAMILY PROTEIN 18 OFP18	yes
AT3G52550	0.08	0.1	0.09	6.15	5.54	2.9	2.9	0.1	-4.85798	-5.86539	1.42095e-10	BEST Arabidopsis thaliana protein match is: ovate family protein 18 (TAIR:AT3G52540.1)	yes
AT3G52680	0.5	0.5	0.61	1.53	2.65	1.97	1.53	0.61	-1.32665	-1.91931	8.76131e-11	F-box_RNI-like_FBD-like domains-containing protein	yes
AT3G52720	0.99	1.31	0.85	19.85	20.28	18.33	18.33	1.31	-3.80657	-4.41619	1.03551e-56	ALPHA CARBONIC ANHYDRASE 1 ACA1	NA
AT3G52790	0.01	0.01	0.01	1.07	2.54	0.27	0.27	0.01	-4.75489	-7.01495	0.0064165	peptidoglycan-binding LysM domain-containing protein	yes
AT3G52840	1.75	0.9	0.79	10.43	17.91	33.55	10.43	1.75	-2.57531	-4.29792	1.66633e-07	BETAGALACTOSIDASE 2 BGAL2	NA
AT3G53420	81.49	80.65	34.08	150.48	213.03	241.83	150.48	81.49	-0.884877	-1.81608	8.06776e-09	PLASMA MEMBRANE INTRINSIC PROTEIN 2A PIP2A	NA
AT3G53620	5.38	5.09	4.02	15.02	11.12	9.76	9.76	5.38	-0.859275	-1.4034	5.24914e-10	PYROPHOSPHORYLASE 4 PPa4	NA
AT3G53710	11.96	12.27	10.11	25.06	27.11	24.27	24.27	12.27	-0.984039	-1.1129	2.22378e-12	ARFGAP DOMAIN 6 AGD6	NA
AT3G53720	0.35	0.24	0.33	0.68	1.34	0.81	0.68	0.35	-0.95818	-1.40655	0.000845162	CATION_H+ EXCHANGER 20 CHX20	yes
AT3G53980	26.02	18.01	27.2	100.03	188.17	117.75	100.03	27.2	-1.87875	-2.68212	1.26783e-09	Bifunctional inhibitor_lipid-transfer protein_seed storage 2S albumin superfamily protein	yes
AT3G54260	5.02	2.71	2.3	13.65	18.92	16.5	13.65	5.02	-1.44314	-2.57442	4.19706e-40	TRICHOME BIREFRINGENCELIKE 36 TBL36	NA
AT3G54600	8.6	3.36	2.29	116.4	178.94	141.3	116.4	8.6	-3.75861	-5.07898	3.15787e-223	DJ1F	yes
AT3G54880	2.31	1.2	0.79	27.9	42.4	42.11	27.9	2.31	-3.5943	-4.49313	8.87137e-110	unknown protein	NA
AT3G54890	171.23	156.75	154.55	719.64	1351.66	1157.87	719.64	171.23	-2.07134	-2.71797	1.26409e-32	PHOTOSYSTEM I LIGHT HARVESTING COMPLEX GENE 1 LHCA1	NA
AT3G54900	26.31	23.88	20.38	56.18	69.01	79.72	56.18	26.31	-1.09445	-1.59729	3.85555e-23	CAX INTERACTING PROTEIN 1 CXIP1	NA
AT3G54950	2.38	3.09	2.07	8.56	10.45	10.07	8.56	3.09	-1.47	-1.90621	4.05809e-20	PATATINRELATED PHOSPHOLIPASE IIIBETA pPLAIIIbeta	NA
AT3G54990	0.66	0.79	0.65	2.57	3.65	2.46	2.46	0.79	-1.63873	-2.25955	8.10883e-14	SCHLAFMUTZE SMZ	yes
AT3G55130	4.53	5.77	4.94	23.73	26.76	18.3	18.3	5.77	-1.6652	-2.30545	1.22235e-20	ATPBINDING CASSETTE G19 ABCG19	yes
AT3G55230	0.01	0.07	0.16	0.54	1.57	1.58	0.54	0.16	-1.75489	-4.26679	0.000162062	Disease resistance-responsive (dirigent-like protein) family protein	yes
AT3G55515	0.01	0.01	0.01	2.26	1.99	1.65	1.65	0.01	-7.36632	-7.61961	0.00393497	ROTUNDIFOLIA LIKE 7 RTFL7	yes
AT3G55630	2.83	3.66	1.59	9.96	14.07	10.02	9.96	3.66	-1.4443	-2.16175	1.07676e-17	DHFSFPGS HOMOLOG D DFD	NA
AT3G55720	0.26	0.48	0.24	1.24	3.65	1.98	1.24	0.48	-1.36923	-2.78301	1.77416e-07	Protein of unknown function (DUF620)	NA
AT3G55880	0.24	0.27	0.29	3.42	3.56	3.17	3.17	0.29	-3.45036	-3.69553	6.98246e-22	A gain-of-function mutant of SUE4	NA
AT3G55890	0.1	0.01	0.05	0.69	1.42	1.1	0.69	0.1	-2.7866	-4.32699	1.02585e-05	Yippee family putative zinc-binding protein	yes
AT3G55900	0.01	0.01	0.01	1.19	1.98	1.79	1.19	0.01	-6.89482	-7.36923	0.00311603	F-box family protein	yes
AT3G55910	0.12	0.01	0.15	0.51	1.42	1.67	0.51	0.15	-1.76553	-3.90282	0.00629247	unknown protein	yes
AT3G55940	0.21	0.13	0.16	0.44	0.86	0.6	0.44	0.21	-1.06711	-1.84599	0.00684098	Phosphoinositide-specific phospholipase C family protein	yes
AT3G55970	0.1	0.01	0.01	1.36	0.59	2.17	0.59	0.1	-2.56071	-5.4437	6.52345e-05	JASMONATEREGULATED GENE 21 JRG21	yes
AT3G55990	0.3	0.43	0.27	0.92	1.91	2.79	0.92	0.43	-1.0973	-2.32357	1.88705e-06	ESKIMO 1 ESK1	NA
AT3G56000	0.01	0.01	0.01	0.28	0.32	0.37	0.28	0.01	-4.80735	-5.01495	5.9495e-05	CELLULOSE SYNTHASE LIKE A14 CSLA14	NA
AT3G56060	0.28	0.35	0.37	2.86	3.38	2.65	2.65	0.37	-2.8404	-3.22782	1.39332e-22	Glucose-methanol-choline (GMC) oxidoreductase family protein	yes
AT3G56080	1.88	1.96	0.73	5.37	7.67	5.09	5.09	1.96	-1.37681	-2.04253	6.41474e-17	S-adenosyl-L-methionine-dependent methyltransferases superfamily protein	NA
AT3G56170	1.02	1.11	0.8	4.06	5.86	4.79	4.06	1.11	-1.87092	-2.74579	9.34689e-25	CA2+ DEPENDENT NUCLEASE CAN	NA
AT3G56200	0.8	1.05	1.28	12.78	16.05	13.23	12.78	1.28	-3.31967	-3.78918	8.86782e-65	putative amino acid transporter.	NA
AT3G56240	99.35	91.87	87.93	281.13	382.31	325.91	281.13	99.35	-1.50065	-2.12123	1.82262e-23	COPPER CHAPERONE CCH	yes
AT3G56400	2.86	1.76	3.9	14.44	36.48	27.42	14.44	3.9	-1.88852	-3.07043	1.60372e-12	WRKY DNABINDING PROTEIN 70 WRKY70	NA
AT3G56408	0.01	0.01	0.01	0.12	0.07	0.11	0.07	0.01	-2.80735	-3.84708	0.0115797	Potential natural antisense gene. locus overlaps with AT3G56410	NA
AT3G56620	1.37	1.39	0.74	3.23	3.59	2.73	2.73	1.39	-0.973816	-1.57877	1.9379e-06	nodulin MtN21-like transporter family protein	yes
AT3G56710	1.49	1.7	3.24	9.21	13.71	7.27	7.27	3.24	-1.16596	-2.38926	1.44558e-13	SIGMA FACTOR BINDING PROTEIN 1 SIB1	NA
AT3G57040	7.53	8.17	4.16	33.52	37.08	35.52	33.52	8.17	-2.03661	-2.5363	2.60496e-37	RESPONSE REGULATOR 9 ARR9	NA
AT3G57062	6.95	6.33	7.15	12.3	16.51	11.79	11.79	7.15	-0.721549	-0.967849	1.91293e-05	unknown protein	NA
AT3G57200	0.92	0.7	0.87	1.68	2.83	2.51	1.68	0.92	-0.868755	-1.63971	4.00884e-08	unknown protein	NA
AT3G57230	2.62	3.04	2.56	4.71	7.48	5.19	4.71	3.04	-0.631656	-1.2801	1.2981e-10	AGAMOUSLIKE 16 AGL16	NA
AT3G57240	0.28	0.12	0.29	0.44	1.19	1.02	0.44	0.29	-0.601451	-1.81328	0.0424362	BETA1.3GLUCANASE 3 BG3	yes
AT3G57260	0.32	0.32	0.54	40.44	77.03	33.42	33.42	0.54	-5.95161	-6.96919	4.66494e-31	PATHOGENESIS-RELATED PROTEIN 2 (PR-2)	yes
AT3G57470	7.86	7.34	6.27	12.29	17.91	15.89	12.29	7.86	-0.644884	-1.14674	4.70692e-15	Insulinase (Peptidase family M16) family protein	NA
AT3G57540	1.25	0.98	0.76	2.29	3.68	3.42	2.29	1.25	-0.87342	-1.70164	1.87352e-06	Remorin family protein	yes
AT3G57600	0.52	1.1	0.43	9.22	9.27	7.54	7.54	1.1	-2.77706	-3.65546	3.12368e-26	member of the DREB subfamily A-2 of ERF_AP2 transcription factor family.	yes
AT3G57640	0.2	0.28	0.06	0.55	1.41	0.97	0.55	0.28	-0.974005	-2.60315	0.00165453	Protein kinase superfamily protein	NA
AT3G57780	0.4	0.47	0.55	14.44	14.57	15.4	14.44	0.55	-4.7145	-5.15571	3.92793e-122	BEST Arabidopsis thaliana protein match is: nucleolar protein gar2-related (TAIR:AT2G42320.2)	NA
AT3G57950	0.25	0.22	0.12	5.14	6.02	6.42	5.14	0.25	-4.36177	-4.86276	2.55908e-13	unknown protein	yes
AT3G58000	0.42	1.02	0.79	3.45	3.12	3.38	3.12	1.02	-1.61298	-2.24051	0.000789028	VQ motif-containing protein	yes
AT3G58550	0.01	0.07	0.01	4.47	4.47	3.75	3.75	0.07	-5.74339	-7.57916	5.98464e-21	Bifunctional inhibitor_lipid-transfer protein_seed storage 2S albumin superfamily protein	NA
AT3G58990	5.52	1.55	1.28	260.61	380.57	243.58	243.58	5.52	-5.46358	-6.60118	4.2468e-298	ISOPROPYLMALATE ISOMERASE 1 IPMI1	NA
AT3G59010	0.37	0.42	0.34	2.44	4.01	2.71	2.44	0.42	-2.53842	-3.05822	5.03564e-18	PECTIN METHYLESTERASE 61 PME61	yes
AT3G59060	4.98	3.12	3.07	20.05	35.29	27.69	20.05	4.98	-2.00938	-2.88158	1.0587e-66	PHYTOCHROME INTERACTING FACTOR 3LIKE 6 PIL6	NA
AT3G59400	27.03	16.84	24.38	59.22	86.31	81.13	59.22	27.03	-1.13152	-1.77551	1.21032e-30	GENOMES UNCOUPLED 4 GUN4	NA
AT3G59480	0.18	0.01	0.04	0.82	1.08	2.32	0.82	0.18	-2.18763	-4.40014	0.000123737	pfkB-like carbohydrate kinase family protein	NA
AT3G59510	0.06	0.01	0.01	0.31	0.42	0.47	0.31	0.06	-2.36923	-4.49318	0.0190694	Leucine-rich repeat (LRR) family protein	NA
AT3G59700	0.19	0.43	0.35	0.75	0.79	0.85	0.75	0.43	-0.802554	-1.46037	0.0324149	LECTINRECEPTOR KINASE HLECRK	NA
AT3G59710	0.01	0.11	0.1	1	1.53	1.04	1	0.11	-3.18442	-4.24825	2.65296e-11	NAD(P)-binding Rossmann-fold superfamily protein	yes
AT3G59940	21.49	15.64	16.36	32.76	105.21	45.93	32.76	21.49	-0.60827	-1.66714	0.00302694	Galactose oxidase_kelch repeat superfamily protein	NA
AT3G60070	1.22	1.58	1.34	2.48	3.21	2.7	2.48	1.58	-0.650416	-1.06238	0.000106587	Major facilitator superfamily protein	NA
AT3G60150	0.2	0.79	0.35	4.1	4.17	3.55	3.55	0.79	-2.16789	-3.23511	1.2085e-15	Protein of unknown function (DUF498_DUF598)	NA
AT3G60160	0.05	0.01	0.01	0.35	0.67	0.43	0.35	0.05	-2.80735	-4.57799	5.4623e-11	ATPBINDING CASSETTE C9 ABCC9	NA
AT3G60490	2.11	1.42	2.56	9.64	11.11	5.11	5.11	2.56	-0.997179	-2.15879	1.24107e-05	member of the DREB subfamily A-4 of ERF_AP2 transcription factor family	yes
AT3G60550	0.16	0.17	0.32	1.07	1.08	1.93	1.07	0.32	-1.74147	-2.89249	0.00335655	CYCLIN P3	NA
AT3G60580	0.35	0.28	0.3	1.24	2.2	2.53	1.24	0.35	-1.82491	-2.62877	1.07286e-05	C2H2-like zinc finger protein	NA
AT3G60647	0.36	0.01	0.01	1.73	2.17	2.5	1.73	0.36	-2.2647	-4.35765	0.0315803	unknown protein	yes
AT3G60650	0.51	0.2	0.19	5.17	4.46	4.06	4.06	0.51	-2.99291	-4.00996	1.76776e-05	unknown protein	yes
AT3G60700	0.01	0.01	0.01	0.17	1.14	0.8	0.17	0.01	-4.08746	-6.13614	0.00330719	Protein of unknown function (DUF1163)	yes
AT3G60960	0.14	0.09	0.05	3.02	4.57	2.59	2.59	0.14	-4.20945	-5.0628	1.12784e-36	Tetratricopeptide repeat (TPR)-like superfamily protein	NA
AT3G60961	0.27	0.3	0.28	0.8	1.4	1.15	0.8	0.3	-1.41504	-2.18795	8.05168e-18	P-loop containing nucleoside triphosphate hydrolases superfamily protein	yes
AT3G60970	0.01	0.01	0.01	0.31	0.4	0.28	0.28	0.01	-4.80735	-5.85203	2.36539e-06	ATPBINDING CASSETTE C15 ABCC15	NA
AT3G61010	0.12	0.17	0.2	10.08	17.29	17.79	10.08	0.2	-5.65535	-6.41739	3.00771e-154	Ferritin_ribonucleotide reductase-like family protein	NA
AT3G61060	2.78	2.9	2.02	5.57	6.77	8.8	5.57	2.9	-0.941624	-1.62988	1.13696e-05	PHLOEM PROTEIN 2A13 PP2A13	NA
AT3G61120	0.03	0.01	0.08	0.24	0.53	0.63	0.24	0.08	-1.58496	-4.00912	0.000166602	AGAMOUSLIKE 13 AGL13	yes
AT3G61160	1.26	0.87	0.76	4.83	7.13	6.59	4.83	1.26	-1.9386	-2.96242	2.06152e-36	Protein kinase superfamily protein	NA
AT3G61198	0.69	0.62	1.33	4.63	8.54	8.65	4.63	1.33	-1.79959	-3.06078	2.63995e-14	Unknown gene	yes
AT3G61280	0.12	0.2	0.2	1.08	2.34	2.18	1.08	0.2	-2.43296	-3.38177	1.28261e-12	contains IP domain Lipopolysaccharide-modifying protein (InterPro:IPR006598). Protein of unknown function DUF821. CAP10-like (InterPro:IPR008539)	yes
AT3G61430	16.34	13.32	12.93	44.45	64.3	100.93	44.45	16.34	-1.44378	-2.4928	2.1513e-11	PLASMA MEMBRANE INTRINSIC PROTEIN 1A PIP1A	NA
AT3G61460	36.99	26.16	33.8	59.46	121.49	105.99	59.46	36.99	-0.684784	-1.71723	4.1417e-13	BRASSINOSTEROIDRESPONSIVE RINGH2 BRH1	NA
AT3G61750	3.56	3.09	2.56	9.88	13.67	10.96	9.88	3.56	-1.47263	-1.91315	5.8607e-15	Cytochrome b561_ferric reductase transmembrane with DOMON related domain	NA
AT3G61840	0.09	0.15	0.27	2.18	2.66	1.39	1.39	0.27	-2.36405	-3.80854	8.22963e-07	Protein of unknown function (DUF688)	yes
AT3G61880	0.06	0.33	0.03	0.81	0.89	0.61	0.61	0.33	-0.886343	-2.77952	0.000134405	CYTOCHROME P450 78A9 CYP78A9	NA
AT3G61890	8.5	9.91	5.68	15.51	19.69	22.34	15.51	9.91	-0.646242	-1.2623	3.12845e-08	HOMEOBOX 12 HB12	NA
AT3G62010	8.78	8.72	5.11	13.81	16.24	15.78	13.81	8.78	-0.65342	-0.998872	1.13925e-11	unknown protein	NA
AT3G62040	1.36	1.08	0.82	2.08	3.82	3.99	2.08	1.36	-0.612977	-1.70116	1.14359e-05	Haloacid dehalogenase-like hydrolase (HAD) superfamily protein	NA
AT3G62270	3.39	2.35	1.99	7.96	12.05	9.62	7.96	3.39	-1.23148	-1.98429	3.29746e-28	HCO3- transporter family	NA
AT3G62410	14.87	15.61	6.59	42.67	73.26	51.5	42.67	15.61	-1.45075	-2.31186	1.92383e-10	CP12 DOMAINCONTAINING PROTEIN 2 CP122	NA
AT3G62500	0.84	0.66	0.55	1.69	3.12	2.74	1.69	0.84	-1.00856	-2.04491	1.06115e-06	BEST Arabidopsis thaliana protein match is: SET domain protein 14 (TAIR:AT3G61740.1)	NA
AT3G62510	0.32	1.14	0.23	2.21	4.73	2.26	2.21	1.14	-0.955013	-2.66621	0.00222511	protein disulfide isomerase-related	NA
AT3G62690	2.68	4.39	3.54	7.03	7.81	8.62	7.03	4.39	-0.679304	-1.38302	1.2687e-06	ATL5 ATL5	yes
AT3G62730	0.01	0.01	0.01	0.29	0.67	0.44	0.29	0.01	-4.85798	-5.54432	0.000125524	unknown protein	yes
AT3G62740	2.4	1.37	2.45	4.98	7.19	10.08	4.98	2.45	-1.02336	-1.73627	6.16173e-14	BETA GLUCOSIDASE 7 BGLU7	NA
AT3G62930	0.58	0.59	0.33	2.05	3.48	4.13	2.05	0.59	-1.79684	-2.9509	7.47468e-05	Thioredoxin superfamily protein	NA
AT3G63088	0.01	0.01	0.01	5.74	8.66	13.51	5.74	0.01	-9.16491	-9.8616	6.42637e-07	ROTUNDIFOLIA LIKE 14 RTFL14	NA
AT3G63200	14.12	17.25	16.71	26.22	47.89	35.62	26.22	17.25	-0.604071	-1.19497	1.6299e-14	PATATINLIKE PROTEIN 9 PLP9	yes
AT3G63440	0.05	0.08	0.14	0.35	0.6	0.74	0.35	0.14	-1.32193	-2.53105	0.00115886	CYTOKININ OXIDASE_DEHYDROGENASE 6 CKX6	NA
AT4G00165	9.3	7	7.41	27.13	34.65	16.68	16.68	9.3	-0.842817	-1.6694	3.69052e-06	Bifunctional inhibitor_lipid-transfer protein_seed storage 2S albumin superfamily protein	NA
AT4G00400	5.6	6.47	6.5	11.75	16.24	14.9	11.75	6.5	-0.854149	-1.24054	1.47904e-13	GLYCEROL3PHOSPHATE ACYLTRANSFERASE 8 GPAT8	yes
AT4G00700	0.04	0.12	0.1	0.22	0.48	0.61	0.22	0.12	-0.874469	-2.55456	0.00116555	C2 calcium_lipid-binding plant phosphoribosyltransferase family protein	NA
AT4G00780	6.46	6.61	3.55	21.68	32.03	24.99	21.68	6.61	-1.71364	-2.37472	1.51948e-19	TRAF-like family protein	NA
AT4G00950	4.7	3.59	4.34	7.27	9.5	11.89	7.27	4.7	-0.629295	-1.18463	5.57191e-07	MATERNAL EFFECT EMBRYO ARREST 47 MEE47	NA
AT4G00970	0.02	0.01	0.01	0.68	0.8	1.19	0.68	0.02	-5.08746	-6.97762	3.51596e-12	CYSTEINERICH RLK RECEPTORLIKE PROTEIN KINASE 41 CRK41	NA
AT4G01010	0.34	0.42	0.15	0.65	0.99	1.17	0.65	0.42	-0.63005	-1.86961	0.000221494	CYCLIC NUCLEOTIDEGATED CHANNEL 13 CNGC13	NA
AT4G01026	2.89	1.93	2.73	9.45	13.62	14.35	9.45	2.89	-1.70924	-2.43899	3.90383e-27	PYR1LIKE 7 PYL7	NA
AT4G01060	0.58	0.59	0.01	1.32	2.14	2.36	1.32	0.59	-1.16175	-2.58481	0.00229919	CAPRICELIKE MYB3 CPL3	NA
AT4G01250	0.69	0.54	0.54	1.4	2.17	1.33	1.33	0.69	-0.946758	-1.48163	0.00646966	WRKY22	NA
AT4G01380	0.01	0.01	0.01	0.5	1.13	0.85	0.5	0.01	-5.64386	-6.36923	6.45483e-05	plastocyanin-like domain-containing protein	yes
AT4G01390	0.05	0.01	0.01	4.02	5.5	3.78	3.78	0.05	-6.24031	-8.19811	2.41963e-33	TRAF-like family protein	yes
AT4G01450	4.39	2.12	3.13	12.85	17.63	19.51	12.85	4.39	-1.54948	-2.65986	1.95747e-47	nodulin MtN21-like transporter family protein	yes
AT4G01480	2.31	2.11	1.48	16.77	19.82	17.95	16.77	2.31	-2.85992	-3.2143	3.78457e-57	PYROPHOSPHORYLASE 5 PPa5	NA
AT4G01680	1.3	2.17	1.06	3.85	5.07	3.56	3.56	2.17	-0.714182	-1.69287	1.10263e-07	MYB DOMAIN PROTEIN 55 MYB55	NA
AT4G01700	0.48	1.53	2.18	4.35	10.05	7.33	4.35	2.18	-0.996687	-2.43596	1.02823e-08	Chitinase family protein	NA
AT4G01750	0.05	0.06	0.12	0.48	0.8	1.37	0.48	0.12	-2	-3.74074	1.48892e-05	RHAMNOGALACTURONAN XYLOSYLTRANSFERASE 2 RGXT2	NA
AT4G01950	0.44	0.73	1.02	5.41	5.75	6.77	5.41	1.02	-2.40706	-2.97018	1.26465e-27	GLYCEROL3PHOSPHATE ACYLTRANSFERASE 3 GPAT3	yes
AT4G02410	0.66	0.76	0.63	3.63	2.9	4.61	2.9	0.76	-1.93198	-2.5933	4.50054e-09	Concanavalin A-like lectin protein kinase family protein	NA
AT4G02420	0.21	0.15	0.33	1.51	2.65	3.02	1.51	0.33	-2.19401	-3.53601	1.17687e-13	Concanavalin A-like lectin protein kinase family protein	NA
AT4G02850	0.12	0.26	0.1	17.37	15.84	11.16	11.16	0.26	-5.42368	-6.62943	4.69228e-79	phenazine biosynthesis PhzC_PhzF family protein	NA
AT4G03038	0.01	0.01	0.01	0.85	1.62	0.38	0.38	0.01	-5.24793	-6.56986	2.58671e-05	Unknown gene	yes
[truncated: 771 more rows]

## Sheet: TFsDOWN-217
ATG	log2FC(min/max)	log2FC(DeSeq)	padj	gene annotation	family	PcG_target (Oh2008)
[truncated: 217 more rows]

## Sheet: GO-genesDOWN
GO - GeneCodis (http://genecodis.cnb.csic.es/)
[truncated: 40 more rows]
