# Supplementary material for: PRC2 Represses Hormone-Induced Somatic Embryogenesis in Vegetative Tissue of Arabidopsis thaliana
Source: PLoS Genet. 2017 Jan 17;13(1):e1006562. doi: 10.1371/journal.pgen.1006562 (PMC5283764; doi:10.1371/journal.pgen.1006562)
Supplement: S7 Table — (XLSX) [file pgen.1006562.s017.xlsx]

## Sheet: RNAseq-reads statistics
sample	Input	Mapped	counted	%useful	Gen reads >5
wt_C0_1	12494055	12335165	11927256	95	19381
wt_C0_2	17313414	17096793	16415093	95	19862
wt_C0_3	15315438	15127226	14665511	96	19620
wt_C1_1	11942764	11800268	11375703	95	19190
wt_C1_2	14780876	14596752	14136463	96	19746
wt_D_1	13538483	13377897	12952973	96	19420
wt_D_2	18924558	18696797	18094983	96	19906
wt_D_3	15237346	15050328	14492273	95	19746
wt_W_1	15330835	15110341	14316434	93	20068
wt_W_2	17801431	17464356	16018500	90	20105
wt_W_3	15369425	15157591	13725535	89	19935
wt_A_1	14792184	14585994	13899182	94	20073
wt_A_2	17655909	17422082	15186325	86	20176
wt_A_3	16152507	15949602	14727392	91	20116
wt_WA_1	15996277	15730805	15187757	95	20051
wt_WA_2	16832363	16609694	15331022	91	20129
wt_WA_3	17061765	16845294	16178281	95	20238
Sample	Input	Mapped	counted	%useful	Gen reads >5
cs_C0_1	16452375	16129116	15525380	94	19360
cs_C0_2	17750986	17470451	16096749	91	19511
cs_C0_3	16085443	15829090	15087963	94	19372
cs_C1_1	16131384	15879162	15394896	95	19226
cs_C1_2	12412377	12198604	11759902	95	18966
cs_C1_3	15544088	15305799	14835481	95	19274
cs_D_1	14778888	14557843	14070845	95	19359
cs_D_2	12985711	12774396	12171998	94	19205
cs_D_3	12019363	11819268	11436071	95	19159
cs_W_1	14958284	14710153	14193230	95	19534
cs_W_2	17381069	17168377	15848748	91	19905
cs_W_3	14999287	14761652	12485405	83	19705
cs_A_1	15720813	15419892	14815753	94	19502
cs_A_2	18184805	17876248	16828442	93	19542
cs_A_3	15254897	15009100	13802435	90	19318
cs_WA_1	14411471	14162794	13511251	94	20227
cs_WA_2	17281320	16984191	15661317	91	20249
cs_WA_3	15017065	14774045	13452034	90	20160
