# Supplementary material for: PRC2 Represses Hormone-Induced Somatic Embryogenesis in Vegetative Tissue of Arabidopsis thaliana
Source: PLoS Genet. 2017 Jan 17;13(1):e1006562. doi: 10.1371/journal.pgen.1006562 (PMC5283764; doi:10.1371/journal.pgen.1006562)
Supplement: S8 Table — (XLSX) [file pgen.1006562.s018.xlsx]

## Sheet: genesUP-2720
Table S8 - gene expression changes in 2,4-D- and wounding-treated wild type (WT-WA/WT-ctrls)
ATG	RPKM_wt_C0_1	RPKM_wt_C0_2	RPKM_wt_C0_3	RPKM_wt_C1_1	RPKM_wt_C1_2	RPKM_wt_C2_1	RPKM_wt_C2_2	RPKM_wt_C2_3	RPKM_wt_Inj_Aux_1	RPKM_wt_Inj_Aux_2	RPKM_wt_Inj_Aux_3	max control	min sample	log2FCmin-max	log2FoldChange	pvalue	padj	PcG_target	Gene_Symbol
AT5G63225	0.01	0.01	0.01	0.01	0.01	0.01	0.01	0.01	19.22	19.07	31.38	0.01	19.07	10.8971	9.22225	3.20531e-29	3.65947e-28	yes	glycosyl hydrolase family protein 17
AT1G51000	0.01	0.01	0.01	0.01	0.01	0.01	0.01	0.01	33.24	67.69	16.37	0.01	16.37	10.6768	8.22171	2.91737e-20	2.20435e-19	yes	unknown protein
AT1G51010	0.01	0.01	0.01	0.01	0.01	0.01	0.01	0.01	32.39	57.73	12.37	0.01	12.37	10.2726	8.33887	2.63761e-20	1.99992e-19	yes	unknown protein
AT2G20800	0.03	0.03	0.01	0.03	0.01	0.01	0.03	0.01	36.06	33.07	32.5	0.03	32.5	10.0813	10.2925	5.04254e-80	2.85668e-78	no	NADPH DEHYDROGENASE B4 NDB4
AT1G06920	0.01	0.01	0.01	0.01	0.01	0.01	0.01	0.01	15.78	9.93	10.73	0.01	9.93	9.95565	8.98126	4.24769e-27	4.40944e-26	no	OVATE FAMILY PROTEIN 4 OFP4
AT4G09940	0.05	0.01	0.04	0.01	0.03	0.08	0.04	0.01	67.77	102.27	85.56	0.08	67.77	9.72643	10.6589	9.99973e-108	1.1605e-105	no	P-loop containing nucleoside triphosphate hydrolases superfamily protein
AT2G15590	0.01	0.01	0.01	0.01	0.01	0.01	0.01	0.01	8.19	8.2	5.5	0.01	5.5	9.10329	7.75976	1.43545e-18	9.80214e-18	yes	Protein of unknown function (DUF1685)
AT1G67148	0.01	0.01	0.01	0.01	0.01	0.01	0.01	0.01	5.16	6.03	6.91	0.01	5.16	9.01123	7.62293	6.27671e-18	4.14866e-17	no	unknown protein
AT4G37770	0.14	0.01	0.03	0.03	0.13	0.08	0.11	0.12	70.72	66.87	86.94	0.14	66.87	8.89979	9.66147	4.53786e-188	3.28747e-185	yes	1AMINOCYCLOPROPANE1CARBOXYLATE SYNTHASE 8 ACS8
AT3G28510	0.19	0.08	0.04	0.01	0.01	0.04	0.07	0.06	109.78	89.75	85.43	0.19	85.43	8.8126	10.0216	1.23086e-148	4.03097e-146	no	P-loop containing nucleoside triphosphate hydrolases superfamily protein
AT1G74140	0.01	0.01	0.01	0.01	0.01	0.01	0.01	0.01	5.21	4.39	7.68	0.01	4.39	8.77808	9.28103	1.86538e-29	2.15855e-28	yes	Rhomboid-related intramembrane serine protease family protein
AT2G41225	0.01	0.01	0.01	0.01	0.01	0.01	0.01	0.01	6.97	4.66	3.95	0.01	3.95	8.62571	6.89647	1.61074e-13	8.09332e-13	yes	unknown protein
AT5G24200	0.08	0.1	0.04	0.01	0.05	0.01	0.03	0.03	44.09	43.34	38.58	0.1	38.58	8.59171	9.66527	2.22607e-145	6.82292e-143	no	alpha_beta-Hydrolases superfamily protein
AT1G21990	0.01	0.01	0.01	0.01	0.01	0.01	0.01	0.01	3.8	6.25	5.6	0.01	3.8	8.56986	8.64708	7.27927e-25	6.87304e-24	yes	F-box_RNI-like_FBD-like domains-containing protein
AT3G58190	0.01	0.01	0.01	0.01	0.01	0.01	0.01	0.01	5.68	3.67	7.08	0.01	3.67	8.51964	7.96359	2.43968e-19	1.74314e-18	yes	LATERAL ORGAN BOUNDARIESDOMAIN 29 LBD29
AT5G48070	0.01	0.01	0.09	0.01	0.01	0.01	0.06	0.05	43.24	68.48	33.02	0.09	33.02	8.5192	9.8435	7.23831e-68	2.92802e-66	yes	XYLOGLUCAN ENDOTRANSGLUCOSYLASE_HYDROLASE 20 XTH20
AT2G04480	0.01	0.01	0.01	0.01	0.01	0.01	0.01	0.01	3.14	4.7	4.59	0.01	3.14	8.29462	7.80739	4.45689e-19	3.13939e-18	yes	unknown protein
AT2G03830	0.01	0.05	0.01	0.01	0.1	0.01	0.01	0.01	31.92	34.53	31.34	0.1	31.34	8.29186	9.67129	1.71723e-60	5.5032e-59	no	ROOT MERISTEM GROWTH FACTOR 8 RGF8
AT3G55566	0.01	0.01	0.01	0.01	0.01	0.01	0.01	0.01	3.11	5.75	3.38	0.01	3.11	8.28077	4.59642	2.16283e-05	5.48962e-05	NA	unknown protein
AT5G52730	0.01	0.01	0.08	0.01	0.01	0.01	0.01	0.01	24	25.37	24.68	0.08	24	8.22882	9.14121	4.37979e-37	6.85708e-36	yes	Copper transport protein family
AT1G48510	0.01	0.01	0.01	0.01	0.01	0.01	0.01	0.01	3.17	4.34	2.94	0.01	2.94	8.19967	8.19158	2.16868e-21	1.73516e-20	yes	Surfeit locus 1 cytochrome c oxidase biogenesis protein
AT1G11230	0.01	0.01	0.01	0.01	0.01	0.01	0.01	0.01	5.37	4.05	2.92	0.01	2.92	8.18982	7.90035	3.12578e-19	2.2179e-18	yes	Protein of unknown function (DUF761)
AT5G06080	0.01	0.01	0.01	0.01	0.01	0.01	0.01	0.01	3.59	2.88	3.74	0.01	2.88	8.16993	7.0521	1.06563e-14	5.78607e-14	yes	LOB DOMAINCONTAINING PROTEIN 33 LBD33
AT5G28520	0.01	0.01	0.01	0.01	0.01	0.01	0.01	0.01	2.52	2.84	3.63	0.01	2.52	7.97728	7.84673	2.09196e-19	1.50097e-18	yes	Mannose-binding lectin superfamily protein
AT3G14362	0.17	0.15	0.01	0.01	0.29	0.2	0.09	0.1	71.48	69.58	90.46	0.29	69.58	7.90648	8.88711	1.05818e-106	1.21042e-104	yes	ROTUNDIFOLIA LIKE 10 RTFL10
AT1G80590	0.01	0.01	0.01	0.01	0.01	0.01	0.01	0.01	5.25	2.37	3.03	0.01	2.37	7.88874	7.39102	4.58439e-16	2.71017e-15	no	WRKY DNABINDING PROTEIN 66 WRKY66
AT3G13630	0.01	0.01	0.01	0.01	0.01	0.01	0.01	0.01	2.36	2.73	2.51	0.01	2.36	7.88264	7.19338	2.03637e-15	1.16107e-14	no	unknown protein
AT1G06923	0.01	0.01	0.01	0.01	0.01	0.01	0.01	0.01	2.83	2.28	3.22	0.01	2.28	7.83289	7.37459	2.09282e-16	1.26059e-15	no	BEST Arabidopsis thaliana protein match is
AT2G41850	0.01	0.06	0.01	0.01	0.01	0.01	0.01	0.01	18.91	13.59	19.71	0.06	13.59	7.82337	10.0323	2.17816e-56	6.2066e-55	yes	POLYGALACTURONASE ABSCISSION ZONE A. THALIANA PGAZAT
AT2G39370	0.4	0.41	0.7	0.46	0.89	0.1	0.23	0.06	204.33	199.52	280.36	0.89	199.52	7.80851	8.66681	4.60734e-156	1.6689e-153	no	MEMBRANEASSOCIATED KINASE REGULATOR 4 MAKR4
AT5G24316	0.01	0.01	0.01	0.01	0.01	0.01	0.01	0.01	2.16	6.59	2.85	0.01	2.16	7.75489	7.0858	2.69988e-14	1.42612e-13	no	proline-rich family protein
AT3G53150	0.01	0.05	0.01	0.01	0.01	0.01	0.01	0.04	13.13	10.66	10.65	0.05	10.65	7.73471	8.67003	6.24754e-39	1.04667e-37	yes	UDPGLUCOSYL TRANSFERASE 73D1 UGT73D1
AT4G19925	0.01	0.01	0.01	0.01	0.01	0.01	0.01	0.01	2.08	3.06	2.49	0.01	2.08	7.70044	6.88395	8.32881e-14	4.26101e-13	yes	Toll-Interleukin-Resistance (TIR) domain family protein
AT1G17615	0.01	0.01	0.01	0.01	0.01	0.01	0.01	0.01	1.99	2.49	3.82	0.01	1.99	7.63662	7.43185	1.39504e-16	8.49711e-16	no	Disease resistance protein (TIR-NBS class)
AT2G41800	0.01	0.01	0.14	0.11	0.34	0.04	0.05	0.01	98.51	67.4	80.73	0.34	67.4	7.63107	9.72999	1.25036e-131	2.74242e-129	yes	unknown
AT1G05880	0.02	0.01	0.01	0.01	0.01	0.01	0.01	0.01	3.87	4.34	3.93	0.02	3.87	7.59619	8.54612	6.2351e-31	7.73146e-30	no	ARIADNE 12 ARI12
AT5G26930	0.01	0.01	0.09	0.19	0.17	0.01	0.09	0.16	58.85	36.06	66.87	0.19	36.06	7.56826	8.57291	3.94746e-68	1.61596e-66	no	GATA TRANSCRIPTION FACTOR 23 GATA23
AT1G52900	0.01	0.01	0.01	0.01	0.01	0.01	0.01	0.01	2.38	5.86	1.83	0.01	1.83	7.5157	6.58511	7.18459e-12	3.24385e-11	yes	Toll-Interleukin-Resistance (TIR) domain family protein
AT5G60810	0.01	0.01	0.01	0.01	0.01	0.01	0.01	0.01	4.24	5.93	1.78	0.01	1.78	7.47573	6.97019	1.19889e-13	6.06901e-13	no	ROOT MERISTEM GROWTH FACTOR 1 RGF1
AT1G33960	0.13	0.15	0.21	0.13	0.19	0.19	0.14	0.09	37.3	41.03	46.61	0.21	37.3	7.47264	8.00973	1.89968e-203	1.81662e-200	yes	AVRRPT2INDUCED GENE 1 AIG1
AT4G32280	0.79	0.71	0.43	0.21	0.96	0.22	0.36	0.44	197.77	169.12	272.03	0.96	169.12	7.4608	8.17832	9.00178e-166	4.30411e-163	no	INDOLE3ACETIC ACID INDUCIBLE 29 IAA29
AT2G42440	0.01	0.01	0.01	0.01	0.05	0.01	0.01	0.06	10.45	12.4	17.52	0.06	10.45	7.44432	8.35528	9.37417e-35	1.35168e-33	yes	ASYMMETRIC LEAVES 2LIKE 15 ASL15
AT1G66470	0.01	0.01	0.05	0.01	0.14	0.03	0.01	0.01	41.17	24.35	27.03	0.14	24.35	7.44235	9.27783	1.10059e-71	5.01177e-70	yes	ROOT HAIR DEFECTIVE6 RHD6
AT1G18100	0.01	0.44	0.25	0.08	0.07	0.23	0.25	0.11	74.21	74.36	81.52	0.44	74.21	7.39797	8.72034	0	0	no	E12A11
AT5G58750	0.01	0.01	0.01	0.01	0.05	0.01	0.01	0.01	9.51	12.63	8.27	0.05	8.27	7.36982	8.80662	2.48412e-33	3.3743e-32	no	NAD(P)-binding Rossmann-fold superfamily protein
AT2G39060	0.08	0.01	0.01	0.01	0.01	0.01	0.01	0.01	37.46	20.26	13.02	0.08	13.02	7.34651	9.54006	9.57876e-46	2.01762e-44	yes	SWEET9
AT1G01680	0.14	0.3	0.19	0.08	0.16	0.09	0.01	0.01	49.82	67.49	48.38	0.3	48.38	7.3333	8.62703	1.18586e-182	7.66227e-180	yes	PLANT UBOX 54 PUB54
AT2G14960	0.24	0.24	0.06	0.11	0.11	0.27	0.33	0.11	67.54	52.04	112.02	0.33	52.04	7.30101	8.55157	3.4814e-172	1.89159e-169	yes	GH3.1
AT2G18721	0.01	0.01	0.01	0.01	0.01	0.01	0.01	0.01	3.22	1.57	8.34	0.01	1.57	7.29462	4.47375	5.37648e-05	0.000130506	NA	unknown protein
AT4G14390	0.03	0.08	0.03	0.01	0.02	0.01	0.03	0.09	21.44	13.75	16.13	0.09	13.75	7.25529	8.3405	7.26758e-93	5.75318e-91	no	Ankyrin repeat family protein
AT1G12740	0.18	0.13	0.05	0.17	0.19	0.27	0.22	0.22	57.11	54.15	40.76	0.27	40.76	7.23805	7.89885	1.47476e-249	5.03672e-246	no	CYTOCHROME P450, FAMILY 87, SUBFAMILY A, POLYPEPTIDE 2 CYP87A2
AT2G02320	0.01	0.01	0.01	0.01	0.01	0.01	0.01	0.01	1.82	2.57	1.46	0.01	1.46	7.18982	7.12318	9.40406e-15	5.12592e-14	yes	PHLOEM PROTEIN 2B7 PP2B7
AT2G23630	0.01	0.01	0.01	0.01	0.01	0.01	0.01	0.01	3.55	1.45	2.6	0.01	1.45	7.17991	8.12491	1.29943e-20	1.00568e-19	yes	SKU5 SIMILAR 16 sks16
AT5G40010	0.01	0.04	0.05	0.04	0.01	0.01	0.01	0.01	6.84	10.7	11.6	0.05	6.84	7.09592	8.0711	4.09794e-38	6.68278e-37	no	AAAATPASE 1 AATP1
AT2G43860	0.01	0.01	0.01	0.01	0.01	0.01	0.01	0.01	3.31	1.36	3.94	0.01	1.36	7.08746	7.59863	4.49808e-17	2.81286e-16	yes	Pectin lyase-like superfamily protein
AT4G17980	0.11	0.16	0.01	0.15	0.12	0.06	0.1	0.24	44.87	43.63	32.41	0.24	32.41	7.07726	8.10929	6.70547e-99	6.26202e-97	no	NAC DOMAIN CONTAINING PROTEIN 71 NAC071
AT1G51190	0.01	0.01	0.01	0.02	0.01	0.01	0.01	0.01	2.74	3.71	2.63	0.02	2.63	7.03892	8.31272	2.61144e-28	2.86384e-27	yes	PLETHORA 2 PLT2
AT1G19250	0.01	0.16	0.01	0.01	0.01	0.01	0.01	0.01	23.02	30.08	20.71	0.16	20.71	7.01611	7.31673	2.46566e-11	1.06768e-10	yes	FLAVINDEPENDENT MONOOXYGENASE 1 FMO1
AT1G09665	0.01	0.01	0.01	0.13	0.01	0.01	0.01	0.01	16.37	19.51	21.99	0.13	16.37	6.9764	8.38183	8.06799e-30	9.45497e-29	yes	Toll-Interleukin-Resistance (TIR) domain family protein
AT1G53620	0.01	0.01	0.01	0.01	0.01	0.01	0.01	0.01	1.38	1.25	1.52	0.01	1.25	6.96578	5.26664	3.171e-07	9.68435e-07	yes	unknown protein
AT3G52780	0.02	0.1	0.05	0.01	0.06	0.05	0.13	0.06	21.75	16.17	18.38	0.13	16.17	6.95866	8.18348	5.10378e-120	8.59269e-118	no	PAP20
AT5G07310	0.01	0.07	0.01	0.08	0.01	0.13	0.01	0.01	27.16	15.97	18.46	0.13	15.97	6.94071	8.43114	1.48669e-46	3.2194e-45	yes	member of the ERF (ethylene response factor) subfamily B-1 of ERF_AP2 transcription factor family.
AT3G03660	0.09	0.13	0.16	0.09	0.31	0.13	0.32	0.14	38.58	46.91	72.85	0.32	38.58	6.91364	8.2083	2.25574e-177	1.3482e-174	yes	WUSCHEL RELATED HOMEOBOX 11 WOX11
AT5G52390	3.19	2.3	0.79	0.32	0.43	0.4	1.08	1.13	488.85	371.38	386.88	3.19	371.38	6.8632	7.5785	3.46689e-32	4.51679e-31	yes	PAR1 protein
AT3G63360	0.01	0.01	0.01	0.01	0.01	0.01	0.01	0.01	1.15	2.13	1.95	0.01	1.15	6.84549	5.04439	1.4914e-06	4.26597e-06	no	defensin-like (DEFL) family protein.
AT4G05030	0.01	0.01	0.05	0.05	0.01	0.01	0.01	0.01	6.69	8.71	5.62	0.05	5.62	6.8125	7.73694	3.03514e-29	3.47348e-28	no	Copper transport protein family
AT3G22360	0.06	0.01	0.01	0.01	0.01	0.01	0.01	0.01	10.17	7.12	6.69	0.06	6.69	6.8009	8.35015	2.64991e-28	2.9047e-27	no	ALTERNATIVE OXIDASE 1B AOX1B
AT1G51020	0.1	0.01	0.01	0.01	0.01	0.01	0.01	0.01	28.03	48.72	11.12	0.1	11.12	6.79701	9.13036	6.46773e-32	8.32207e-31	NA	unknown protein
AT3G13610	0.32	0.62	0.09	0.04	0.64	0.39	0.8	1.23	174.28	146.63	135.67	1.23	135.67	6.7853	7.89231	3.17934e-116	4.7804e-114	no	2-oxoglutarate (2OG) and Fe(II)-dependent oxygenase superfamily protein
AT4G11340	0.01	0.01	0.01	0.01	0.01	0.01	0.01	0.01	1.1	1.23	1.11	0.01	1.1	6.78136	7.24851	2.90336e-25	2.78087e-24	no	Disease resistance protein (TIR-NBS-LRR class) family
AT4G13700	0.01	0.01	0.01	0.01	0.01	0.01	0.01	0.01	1.8	1.06	1.11	0.01	1.06	6.72792	6.98809	4.1049e-14	2.1399e-13	yes	PURPLE ACID PHOSPHATASE 23 PAP23
AT4G19980	0.01	0.01	0.01	0.01	0.01	0.18	0.01	0.18	17.5	38.38	32.42	0.18	17.5	6.60321	7.97777	1.75019e-30	2.12179e-29	yes	unknown protein
AT5G01130	0.01	0.01	0.01	0.01	0.01	0.01	0.01	0.01	1.07	1.48	0.96	0.01	0.96	6.58496	6.80132	2.19158e-13	1.09268e-12	no	Protein of unknown function (DUF674)
AT2G19990	0.53	1.27	0.71	0.11	0.12	0.46	0.35	0.63	164.66	119.71	145.08	1.27	119.71	6.55857	7.77391	7.92682e-168	4.1197e-165	yes	PATHOGENESISRELATED PROTEIN1LIKE PR1LIKE
AT5G13320	0.4	0.28	0.04	0.06	0.28	0.17	0.21	0.15	37.65	49.09	56.21	0.4	37.65	6.55651	7.81613	1.36572e-197	1.16608e-194	no	AVRPPHB SUSCEPTIBLE 3 PBS3
AT1G51420	0.03	0.04	0.23	0.01	0.01	0.03	0.24	0.1	22.14	24.59	32.07	0.24	22.14	6.52748	7.95251	4.26847e-111	5.51602e-109	no	SUCROSEPHOSPHATASE 1 SPP1
AT2G18660	2.69	3.11	0.33	0.12	0.49	0.01	0.14	0.44	284.54	295.34	326.57	3.11	284.54	6.51557	6.51656	8.62377e-12	3.863e-11	no	PLANT NATRIURETIC PEPTIDE A (PNPA)
AT4G29305	0.2	0.01	0.01	0.01	0.01	0.01	0.01	0.01	25.92	47.59	17.82	0.2	17.82	6.47735	8.18132	2.39002e-26	2.39373e-25	no	LOWMOLECULARWEIGHT CYSTEINERICH 25 LCR25
AT1G67635	0.01	0.01	0.01	0.01	0.01	0.01	0.01	0.01	1	1.19	0.88	0.01	0.88	6.45943	5.89059	2.19817e-09	8.18562e-09	no	BEST Arabidopsis thaliana protein match is
AT3G47480	1.82	1.4	1.11	0.6	0.73	0.41	0.29	0.34	164.23	183.48	158.11	1.82	158.11	6.44085	7.35736	3.44211e-81	1.99251e-79	yes	Calcium-binding EF-hand family protein
AT1G14940	0.01	0.01	0.01	0.01	0.01	0.01	0.01	0.01	0.85	1.75	1.03	0.01	0.85	6.40939	6.02359	1.26109e-09	4.79923e-09	yes	Polyketide cyclase_dehydrase and lipid transport superfamily protein
AT2G05330	0.2	0.16	0.01	0.01	0.09	0.07	0.15	0.16	21.75	29.25	16.88	0.2	16.88	6.39917	7.45242	2.16409e-60	6.88039e-59	yes	BTB_POZ domain-containing protein
AT1G12890	0.13	0.01	0.12	0.01	0.09	0.01	0.01	0.01	13.36	10.89	13.36	0.13	10.89	6.38835	7.35625	2.12838e-31	2.68654e-30	no	member of the ERF (ethylene response factor) subfamily B-1 of ERF_AP2 transcription factor family.
AT3G44350	0.01	0.01	0.16	0.01	0.19	0.08	0.41	0.27	34.28	38.11	53.52	0.41	34.28	6.3856	7.41771	9.16918e-24	8.20081e-23	yes	NAC DOMAIN CONTAINING PROTEIN 61 NAC061
AT1G74500	0.01	0.2	0.12	0.1	0.46	0.01	0.09	0.01	50.28	45.14	38.35	0.46	38.35	6.38145	7.95939	6.83955e-70	2.94618e-68	yes	ACTIVATIONTAGGED BRI1BRASSINOSTEROIDINSENSITIVE 1SUPPRESSOR 1 BS1
AT3G20840	0.02	0.07	0.01	0.01	0.07	0.01	0.01	0.01	5.87	9.13	5.67	0.07	5.67	6.33985	7.95854	4.55044e-56	1.28439e-54	yes	PLETHORA 1 PLT1
AT1G30100	0.24	0.35	0.46	0.09	0.07	0.12	0.07	0.13	40.95	36.89	49.58	0.46	36.89	6.32545	7.27068	6.46546e-111	8.3102e-109	yes	NINECISEPOXYCAROTENOID DIOXYGENASE 5 NCED5
AT3G09280	0.01	0.01	0.01	0.01	0.01	0.01	0.01	0.01	1.18	1.51	0.8	0.01	0.8	6.32193	4.3613	7.18339e-05	0.000171922	no	unknown protein
AT4G22105	0.01	0.01	0.01	0.01	0.01	0.01	0.01	0.01	1.16	0.79	1.28	0.01	0.79	6.30378	4.80274	6.77513e-06	1.81462e-05	no	SCRLIKE 26 SCRL26
AT2G03740	0.01	0.01	0.05	0.01	0.01	0.01	0.01	0.01	5.98	3.88	7.63	0.05	3.88	6.27798	7.818	5.13833e-24	4.66016e-23	yes	late embryogenesis abundant domain-containing protein _ LEA domain-containing protein
AT1G33950	0.01	0.01	0.01	0.01	0.01	0.01	0.01	0.01	0.91	0.77	2.03	0.01	0.77	6.26679	8.23822	4.50843e-21	3.55837e-20	no	Avirulence induced gene (AIG1) family protein
AT2G18130	0.01	0.01	0.01	0.01	0.01	0.01	0.01	0.01	0.86	0.8	0.77	0.01	0.77	6.26679	7.63938	4.6045e-18	3.06373e-17	no	PURPLE ACID PHOSPHATASE 11 PAP11
AT3G09120	0.01	0.01	0.01	0.01	0.01	0.01	0.01	0.01	0.76	1.08	1.01	0.01	0.76	6.24793	6.65323	1.12465e-12	5.33895e-12	no	Protein of unknown function (DUF674)
AT3G28550	0.06	0.24	0.15	0.01	0.32	0.06	0.13	0.02	24.82	25.59	23.6	0.32	23.6	6.20457	6.95374	7.18336e-30	8.44725e-29	no	Proline-rich extensin-like family protein
AT1G30760	0.3	0.85	1.21	0.57	0.38	0.23	0.58	0.36	211.48	88.82	123.05	1.21	88.82	6.19781	7.53046	2.81789e-102	2.80697e-100	yes	FAD-binding Berberine family protein
AT5G24825	0.01	0.01	0.01	0.01	0.01	0.01	0.01	0.01	0.79	1.21	0.72	0.01	0.72	6.16993	3.32892	0.004215	0.00789347	yes	MICRORNA169B MIR169B
AT1G24620	0.01	0.01	0.01	0.01	0.01	0.01	0.01	0.01	0.71	0.76	1.73	0.01	0.71	6.14975	5.38816	1.73521e-07	5.4369e-07	yes	EF-hand calcium-binding protein family member.
AT5G17970	0.01	0.01	0.01	0.01	0.01	0.01	0.01	0.01	1.32	1.59	0.71	0.01	0.71	6.14975	7.05651	3.42168e-14	1.79509e-13	yes	Disease resistance protein (TIR-NBS-LRR class) family
AT5G43175	0.01	0.01	0.01	0.01	0.01	0.01	0.01	0.01	0.7	0.97	1.87	0.01	0.7	6.12928	5.96357	1.73618e-09	6.52932e-09	yes	basic helix-loop-helix (bHLH) DNA-binding superfamily protein
AT3G24240	0.01	0.01	0.01	0.04	0.22	0.07	0.01	0.01	26.65	28.16	15.34	0.22	15.34	6.12365	6.6151	2.43154e-10	9.851e-10	yes	Leucine-rich repeat receptor-like protein kinase family protein
AT2G45760	0.01	0.18	0.1	0.1	0.33	0.01	0.43	0.09	38.21	32	29.95	0.43	29.95	6.12208	7.66761	2.05817e-79	1.14696e-77	yes	BON ASSOCIATION PROTEIN 2 BAP2
AT2G42430	0.1	0.15	0.33	0.13	0.17	0.04	0.14	0.08	22.48	22.38	23.08	0.33	22.38	6.0836	7.30533	4.3701e-132	9.6737e-130	yes	LATERAL ORGAN BOUNDARIESDOMAIN 16 LBD16
AT5G18560	0.42	0.41	0.4	0.17	0.2	0.44	0.35	0.18	55.41	35.1	29.81	0.44	29.81	6.08215	6.68469	3.65565e-143	1.04042e-140	yes	PUCHI
AT2G04070	0.1	0.01	0.01	0.01	0.07	0.01	0.03	0.01	6.73	7.2	8.12	0.1	6.73	6.07253	7.47062	2.15806e-47	4.76388e-46	no	MATE efflux family protein
AT5G17430	0.02	0.01	0.02	0.05	0.05	0.03	0.02	0.01	3.35	6.53	4.59	0.05	3.35	6.06609	7.26639	4.13203e-47	9.06279e-46	yes	BABY BOOM BBM
AT2G31425	0.01	0.01	0.01	0.01	0.01	0.01	0.01	0.01	1	0.9	0.67	0.01	0.67	6.06609	5.54757	4.77543e-08	1.58059e-07	yes	Plant invertase_pectin methylesterase inhibitor superfamily protein
AT3G52620	0.01	0.01	0.01	0.01	0.01	0.01	0.01	0.01	0.82	0.66	1.21	0.01	0.66	6.04439	4.8531	5.15044e-06	1.39811e-05	no	unknown protein
AT5G59060	0.01	0.01	0.01	0.01	0.01	0.01	0.01	0.01	0.72	0.64	1.18	0.01	0.64	6	4.59591	2.15901e-05	5.48109e-05	no	BEST Arabidopsis thaliana protein match is
AT4G18335	0.01	0.01	0.01	0.01	0.01	0.01	0.01	0.01	0.75	0.63	0.98	0.01	0.63	5.97728	4.61325	1.91731e-05	4.89601e-05	yes	unknown protein
AT1G65481	0.08	0.1	0.01	0.01	0.01	0.01	0.01	0.01	6.59	7.8	6.28	0.1	6.28	5.97269	7.18918	8.64962e-25	8.1284e-24	no	unknown protein
AT1G66600	0.06	0.13	0.06	0.07	0.25	0.06	0.01	0.01	24.06	22.02	15.51	0.25	15.51	5.95513	7.82345	1.94563e-65	7.33662e-64	no	ABA OVERLY SENSITIVE MUTANT 3 ABO3
AT5G39720	0.06	0.01	0.01	0.07	0.01	0.01	0.01	0.01	4.29	10.78	7.33	0.07	4.29	5.93748	7.33169	8.93857e-24	8.00054e-23	yes	AVIRULENCE INDUCED GENE 2 LIKE PROTEIN AIG2L
AT2G46850	0.03	0.01	0.03	0.01	0.06	0.01	0.01	0.01	3.65	6.93	4.77	0.06	3.65	5.92679	7.69876	1.14229e-37	1.82912e-36	no	Protein kinase superfamily protein
AT1G09380	0.05	0.01	0.01	0.01	0.01	0.02	0.1	0.02	6.04	6.57	10.77	0.1	6.04	5.91648	7.7093	4.74138e-52	1.18445e-50	no	nodulin MtN21-like transporter family protein
AT1G69930	0.13	0.1	0.01	0.01	0.01	0.05	0.22	0.11	26.17	29.03	13.23	0.22	13.23	5.91017	7.84834	6.93592e-63	2.39274e-61	yes	GLUTATHIONE STRANSFERASE TAU 11 GSTU11
AT2G30130	0.01	0.01	0.01	0.01	0.01	0.01	0.01	0.01	0.71	0.6	0.6	0.01	0.6	5.90689	5.3142	2.23644e-07	6.92571e-07	yes	ASL5
AT1G51300	0.01	0.01	0.01	0.01	0.01	0.01	0.01	0.01	0.86	1.19	0.6	0.01	0.6	5.90689	6.42695	2.16882e-11	9.43583e-11	yes	alpha_beta-Hydrolases superfamily protein
AT3G62097	0.01	0.01	0.01	0.01	0.01	0.01	0.01	0.01	1.32	0.59	0.7	0.01	0.59	5.88264	2.58824	0.0282233	0.0455778	NA	unknown protein
AT5G50710	0.01	0.01	0.01	0.01	0.01	0.01	0.01	0.01	0.7	1.11	0.59	0.01	0.59	5.88264	4.67709	1.37325e-05	3.56346e-05	yes	unknown protein
AT5G50610	0.01	0.01	0.01	0.01	0.01	0.01	0.01	0.01	1.51	0.8	0.59	0.01	0.59	5.88264	4.69673	1.37443e-05	3.56616e-05	yes	unknown protein
AT4G12940	0.01	0.01	0.01	0.01	0.01	0.01	0.01	0.01	0.58	0.83	0.96	0.01	0.58	5.85798	4.31907	9.20419e-05	0.000217156	no	unknown protein
AT1G66700	0.01	0.32	0.01	0.1	0.29	0.05	0.17	0.28	18.17	23.47	25.15	0.32	18.17	5.82734	7.01234	1.24705e-104	1.34293e-102	yes	PXMT1
AT1G30080	0.23	0.11	0.14	0.19	0.17	0.18	0.23	0.19	13.01	15.01	12.87	0.23	12.87	5.80623	6.00695	2.63872e-141	7.25103e-139	yes	Glycosyl hydrolase superfamily protein
AT4G37295	0.62	0.5	0.8	0.48	0.42	0.34	0.36	1.25	67.87	69.68	86.64	1.25	67.87	5.76277	6.90284	6.7446e-112	8.85951e-110	no	unknown protein
AT1G63410	0.01	0.01	0.01	0.01	0.01	0.01	0.01	0.01	0.54	0.67	0.55	0.01	0.54	5.75489	5.89866	2.29267e-09	8.51999e-09	no	Protein of unknown function (DUF567)
AT5G11210	0.01	0.02	0.01	0.01	0.01	0.01	0.01	0.06	3.73	4.34	3.08	0.06	3.08	5.68182	7.52789	4.23843e-37	6.64447e-36	yes	GLUTAMATE RECEPTOR 2.5 GLR2.5
AT5G60530	0.01	0.01	0.01	0.01	0.01	0.01	0.01	0.01	0.96	0.51	2.86	0.01	0.51	5.67243	6.60857	1.53541e-11	6.73524e-11	no	late embryogenesis abundant protein-related _ LEA protein-related
AT3G43190	0.36	0.62	0.48	0.28	0.51	0.12	0.39	0.76	38.01	100.26	55.04	0.76	38.01	5.64424	6.74617	3.99004e-83	2.47124e-81	no	SUCROSE SYNTHASE 4 SUS4
AT1G13620	0.01	0.12	0.14	0.01	0.01	0.01	0.01	0.01	6.95	17.71	10.67	0.14	6.95	5.63351	7.46351	8.83752e-31	1.08794e-29	yes	ROOT MERISTEM GROWTH FACTOR 2 RGF2
AT1G73160	0.01	0.01	0.01	0.01	0.01	0.01	0.01	0.01	0.73	0.64	0.49	0.01	0.49	5.61471	5.69389	1.23183e-08	4.29666e-08	no	UDP-Glycosyltransferase superfamily protein
AT3G51690	0.01	0.01	0.01	0.01	0.01	0.01	0.01	0.01	0.49	0.88	0.57	0.01	0.49	5.61471	6.02021	9.22938e-10	3.55653e-09	yes	DNA helicase homolog PIF1.
AT3G50030	0.01	0.08	0.01	0.01	0.01	0.04	0.01	0.01	6.01	3.92	4.13	0.08	3.92	5.61471	7.37933	2.82956e-30	3.39249e-29	no	ARM-repeat_Tetratricopeptide repeat (TPR)-like protein
AT2G18690	0.56	0.58	0.62	0.34	1.31	0.9	2.61	2.11	188.81	149.97	124.55	2.61	124.55	5.57653	6.78692	2.23477e-83	1.40968e-81	yes	unknown protein
AT3G46080	0.01	0.01	0.17	0.13	0.01	0.11	0.14	0.01	7.97	8.66	8.84	0.17	7.97	5.55097	6.16408	4.6104e-23	3.99206e-22	yes	C2H2-type zinc finger family protein
AT3G45860	0.21	0.33	0.41	0.12	0.37	0.18	0.15	0.21	18.99	25.24	21.88	0.41	18.99	5.53347	6.33517	1.87664e-165	8.79705e-163	yes	CYSTEINERICH RLK RECEPTORLIKE PROTEIN KINASE 4 CRK4
AT2G01430	0.8	0.87	0.71	0.45	0.86	0.54	0.92	0.68	48.25	47.12	42.36	0.92	42.36	5.52492	5.77481	0	0	yes	HOMEOBOXLEUCINE ZIPPER PROTEIN 17 HB17
AT4G03470	0.01	0.01	0.01	0.01	0.01	0.01	0.01	0.01	0.47	0.57	0.46	0.01	0.46	5.52356	5.80107	4.69936e-09	1.69786e-08	yes	Ankyrin repeat family protein
AT5G59100	0.01	0.01	0.01	0.01	0.01	0.01	0.01	0.01	0.46	0.82	0.53	0.01	0.46	5.52356	6.79516	2.8119e-13	1.38979e-12	yes	Subtilisin-like serine endopeptidase family protein
AT4G17660	0.29	0.18	0.43	0.28	0.19	0.12	0.25	0.5	24.75	27.59	22.99	0.5	22.99	5.52293	6.42612	3.30442e-117	5.03177e-115	no	Protein kinase superfamily protein
AT3G12230	0.01	0.01	0.06	0.01	0.03	0.01	0.01	0.06	2.7	2.88	3.2	0.06	2.7	5.49185	6.56958	8.43926e-31	1.04106e-29	no	SERINE CARBOXYPEPTIDASELIKE 14 scpl14
AT2G32550	0.01	0.16	0.06	0.09	0.1	0.07	0.04	0.12	7.06	8.11	10.14	0.16	7.06	5.46352	6.40801	4.8839e-113	6.63406e-111	no	Cell differentiation, Rcd1-like protein
AT4G02160	0.01	0.01	0.21	0.01	0.11	0.01	0.01	0.01	15.52	9.1	12.86	0.21	9.1	5.43741	7.02474	3.07086e-25	2.93777e-24	yes	unknown protein
AT1G23074	0.01	0.01	0.01	0.01	0.01	0.01	0.01	0.01	0.43	1.11	0.87	0.01	0.43	5.42626	3.07893	0.00871824	0.0155241	no	unknown protein
AT4G37990	0.01	0.01	0.01	0.01	0.04	0.01	0.04	0.01	1.69	1.76	1.78	0.04	1.69	5.40088	6.46851	7.01744e-19	4.88686e-18	yes	ELICITORACTIVATED GENE 32 ELI32
AT5G47920	0.74	1.09	1.04	0.14	0.54	0.55	0.78	1.01	50.59	45.55	61.62	1.09	45.55	5.38505	5.99916	1.241e-147	3.95582e-145	yes	unknown protein
AT4G35390	0.15	0.65	0.25	0.04	0.15	0.15	0.17	0.36	26.88	27.25	31.98	0.65	26.88	5.36995	6.72287	2.22697e-140	5.98205e-138	yes	ATHOOK PROTEIN OF GA FEEDBACK 1 AGF1
AT1G25310	0.01	0.01	0.01	0.01	0.01	0.01	0.01	0.01	0.41	1.86	2.35	0.01	0.41	5.35755	5.48938	1.33183e-07	4.22338e-07	yes	MATERNAL EFFECT EMBRYO ARREST 8 MEE8
AT1G70270	0.01	0.13	0.01	0.59	0.56	0.01	0.01	0.01	41.32	23.9	60.12	0.59	23.9	5.34015	6.2909	4.82879e-11	2.04684e-10	yes	unknown protein
AT3G20520	0.19	0.06	0.13	0.01	0.09	0.11	0.12	0.11	7.63	9.98	8.58	0.19	7.63	5.32761	6.38107	1.22241e-122	2.1809e-120	no	SHV3LIKE 3 SVL3
AT4G01260	0.01	0.01	0.01	0.01	0.01	0.01	0.01	0.01	0.4	0.49	0.65	0.01	0.4	5.32193	4.99836	1.96504e-06	5.54643e-06	no	DNA-binding storekeeper protein-related transcriptional regulator
AT5G13910	0.01	0.26	0.01	0.01	0.1	0.01	0.01	0.01	10.37	13.5	10.47	0.26	10.37	5.31776	7.23437	6.33865e-30	7.48337e-29	yes	LEAFY PETIOLE LEP
AT1G59730	0.01	0.01	0.26	0.01	0.01	0.01	0.01	0.01	11.36	10.33	17.64	0.26	10.33	5.31218	7.6263	1.58484e-32	2.0933e-31	no	THIOREDOXIN HTYPE 7 TH7
AT1G14930	0.01	0.01	0.01	0.01	0.01	0.01	0.01	0.01	0.4	0.39	0.45	0.01	0.39	5.2854	4.36004	7.18719e-05	0.000171996	yes	Polyketide cyclase_dehydrase and lipid transport superfamily protein
AT2G03822	0.01	0.01	0.01	0.01	0.01	0.01	0.01	0.01	0.49	0.39	0.84	0.01	0.39	5.2854	2.5789	0.0287926	0.046375	no	unknown protein
AT1G61550	0.08	0.05	0.02	0.01	0.02	0.01	0.04	0.07	3.09	3.17	3.76	0.08	3.09	5.27146	6.45122	8.58707e-57	2.47936e-55	no	S-locus lectin protein kinase family protein
AT1G71160	0.01	0.01	0.01	0.01	0.01	0.01	0.01	0.01	0.89	0.38	0.64	0.01	0.38	5.24793	5.6171	3.68768e-08	1.23234e-07	yes	3KETOACYLCOA SYNTHASE 7 KCS7
AT1G76470	0.11	0.41	0.21	0.5	2.04	3.08	3.84	1.77	145.69	158.97	184.53	3.84	145.69	5.24565	6.01523	2.47838e-15	1.40537e-14	no	NAD(P)-binding Rossmann-fold superfamily protein
AT1G05577	0.12	0.22	0.06	0.03	0.1	0.03	0.18	0.04	11.61	10.7	8.32	0.22	8.32	5.24101	6.49843	1.00119e-86	6.79983e-85	no	contains IP domain Protein of unknown function DUF966 (InterPro
AT5G02780	0.08	0.19	0.01	0.1	0.18	0.04	0.38	0.57	21.52	24.43	21.81	0.57	21.52	5.23857	6.6534	1.79907e-49	4.19204e-48	no	GLUTATHIONE TRANSFERASE LAMBDA 1 GSTL1
AT4G11170	0.01	0.01	0.01	0.04	0.01	0.01	0.03	0.01	1.79	2.29	1.5	0.04	1.5	5.22882	6.97905	2.45153e-40	4.32538e-39	yes	Disease resistance protein (TIR-NBS-LRR class) family
AT5G40990	0.13	0.01	0.05	0.01	0.05	0.01	0.1	0.04	4.87	5.61	6.13	0.13	4.87	5.22734	6.35188	3.88717e-35	5.69776e-34	no	GDSL LIPASE 1 GLIP1
AT5G49620	0.26	0.2	0.03	0.27	0.24	0.2	0.03	0.16	11.92	12.55	10.09	0.27	10.09	5.22382	5.83163	7.93378e-77	4.10547e-75	yes	MYB DOMAIN PROTEIN 78 MYB78
AT1G53830	0.01	0.2	0.07	0.03	0.15	0.07	0.26	0.18	21.43	9.66	22.59	0.26	9.66	5.21544	7.04485	4.95451e-72	2.28223e-70	yes	PECTIN METHYLESTERASE 2 PME2
AT1G19115	0.01	0.01	0.01	0.08	0.01	0.01	0.01	0.01	2.96	4.35	3.55	0.08	2.96	5.20945	7.37878	1.65602e-25	1.59961e-24	no	unknown protein
AT1G52680	0.01	0.01	0.01	0.01	0.01	0.01	0.01	0.01	0.97	1.73	0.37	0.01	0.37	5.20945	5.44947	1.5475e-07	4.87433e-07	yes	late embryogenesis abundant protein-related _ LEA protein-related
AT5G42223	0.01	0.01	0.01	0.01	0.01	0.01	0.01	0.01	0.37	1.15	0.61	0.01	0.37	5.20945	3.95631	0.000482725	0.0010367	no	defensin-like (DEFL) family protein.
AT2G27535	0.01	0.01	0.01	0.01	0.01	0.01	0.01	0.01	0.37	0.52	1.28	0.01	0.37	5.20945	4.87411	4.88013e-06	1.32699e-05	yes	ribosomal protein L10A family protein
AT1G53470	0.32	0.29	0.22	0.33	0.26	0.46	0.72	0.6	43.51	35.77	26.23	0.72	26.23	5.18708	6.40016	2.72358e-176	1.58811e-173	no	MECHANOSENSITIVE CHANNEL OF SMALL CONDUCTANCELIKE 4 MSL4
AT3G22910	0.12	0.23	0.2	0.1	0.54	0.11	0.22	0.22	24.33	19.49	20.83	0.54	19.49	5.17363	6.50701	3.3983e-94	2.81118e-92	yes	ATPase E1-E2 type family protein _ haloacid dehalogenase-like hydrolase family protein
AT5G38700	0.01	0.01	0.01	0.01	0.01	0.01	0.11	0.01	5.82	3.95	13.42	0.11	3.95	5.16628	7.57298	1.79965e-20	1.37765e-19	no	unknown protein
AT1G26796	0.01	0.01	0.01	0.01	0.01	0.01	0.01	0.01	2.66	0.57	0.35	0.01	0.35	5.12928	4.69813	1.89962e-05	4.85403e-05	yes	Plant self-incompatibility protein S1 family
AT1G15590	0.01	0.01	0.01	0.01	0.01	0.01	0.01	0.01	0.35	0.77	0.41	0.01	0.35	5.12928	5.33367	2.39434e-07	7.38982e-07	yes	BEST Arabidopsis thaliana protein match is
AT1G69880	0.31	0.38	0.46	0.16	0.38	1.62	0.78	2.19	75.05	123.38	77.16	2.19	75.05	5.09885	6.3124	1.31073e-24	1.22167e-23	yes	THIOREDOXIN HTYPE 8 TH8
AT3G27070	0.08	0.12	0.11	0.04	0.11	0.04	0.01	0.03	4.1	4.16	4.15	0.12	4.1	5.09452	5.43993	1.32003e-37	2.10949e-36	no	TRANSLOCASE OUTER MEMBRANE 201 TOM201
AT3G54590	0.03	0.03	0.01	0.06	0.13	0.01	0.03	0.01	4.44	9.73	9.02	0.13	4.44	5.09398	6.97859	1.52078e-43	2.99236e-42	no	HYDROXYPROLINERICH GLYCOPROTEIN HRGP1
AT3G26830	0.56	0.6	0.33	0.23	1.01	0.39	0.73	1.64	55.79	79.92	94.26	1.64	55.79	5.08824	6.41445	7.38964e-78	3.97892e-76	yes	PHYTOALEXIN DEFICIENT 3 PAD3
AT1G15620	0.01	0.06	0.06	0.06	0.01	0.01	0.05	0.01	3.42	2.04	4.12	0.06	2.04	5.08746	5.97876	7.83724e-20	5.78375e-19	yes	unknown protein
AT4G21840	0.58	1.48	0.11	0.51	1.02	0.06	0.61	0.73	54.68	63.13	50.22	1.48	50.22	5.08459	5.97072	1.5832e-42	2.98497e-41	yes	METHIONINE SULFOXIDE REDUCTASE B8 MSRB8
AT1G15580	0.94	1.21	1.5	0.53	0.65	0.36	1.5	0.85	50.78	60.68	77.24	1.5	50.78	5.08123	5.73717	5.77808e-179	3.54196e-176	no	INDOLE3ACETIC ACID INDUCIBLE 5 IAA5
AT4G35180	0.74	0.62	0.12	0.12	0.49	0.24	0.45	0.62	35.04	25.05	30.05	0.74	25.05	5.08114	6.07701	2.28202e-77	1.207e-75	yes	LYS_HIS TRANSPORTER 7 LHT7
AT2G02340	0.01	0.06	0.01	0.01	0.01	0.01	0.01	0.01	2.54	2.19	2.01	0.06	2.01	5.06609	6.36473	1.17316e-14	6.34685e-14	yes	PHLOEM PROTEIN 2B8 PP2B8
AT1G57630	0.29	0.32	0.25	0.24	0.43	0.01	0.49	0.96	34.2	50.58	32.01	0.96	32.01	5.05934	6.38482	1.25365e-71	5.67634e-70	no	Toll-Interleukin-Resistance (TIR) domain family protein
AT2G43880	0.01	0.01	0.06	0.01	0.04	0.01	0.01	0.01	2.18	1.97	3.09	0.06	1.97	5.03709	6.65003	1.04647e-19	7.66952e-19	yes	Pectin lyase-like superfamily protein
AT2G43590	1.67	3.12	9.93	12.78	9.95	12.11	9.71	10.4	480.49	419	613.1	12.78	419	5.03499	5.4603	2.07904e-21	1.66567e-20	yes	Chitinase family protein
AT2G47140	0.01	0.47	0.39	0.09	0.62	0.27	1.11	0.71	51.62	42.63	36.32	1.11	36.32	5.03213	6.1945	1.26852e-64	4.63707e-63	yes	SHORTCHAIN DEHYDROGENASE REDUCTASE 5 SDR5
AT1G71690	0.01	0.15	0.09	0.01	0.05	0.17	0.1	0.19	6.21	8.27	6.68	0.19	6.21	5.03052	5.73396	3.10865e-41	5.61742e-40	yes	Protein of unknown function (DUF579)
AT1G26720	0.01	0.14	0.01	0.01	0.01	0.01	0.01	0.01	4.56	9.02	4.64	0.14	4.56	5.02554	6.53757	2.83477e-15	1.59962e-14	yes	unknown protein
AT2G45420	0.12	0.15	0.24	0.04	0.13	0.13	0.14	0.21	10.36	7.8	11.01	0.24	7.8	5.02237	6.029	4.4402e-112	5.89733e-110	yes	LOB DOMAINCONTAINING PROTEIN 18 LBD18
AT1G19640	0.02	0.07	0.04	0.01	0.21	0.02	0.01	0.01	7.84	6.75	7.49	0.21	6.75	5.00643	6.66813	1.07137e-44	2.1873e-43	yes	JASMONIC ACID CARBOXYL METHYLTRANSFERASE JMT
AT5G43066	0.01	0.01	0.01	0.01	0.01	0.01	0.01	0.01	1.43	2.86	0.32	0.01	0.32	5	4.12207	0.000275241	0.000610747	yes	unknown protein
AT5G20045	0.01	0.01	0.01	0.01	0.12	0.01	0.1	0.01	7.72	3.79	5.84	0.12	3.79	4.98109	6.6251	6.89183e-19	4.80359e-18	no	unknown protein
AT5G56510	0.09	0.07	0.04	0.12	0.09	0.03	0.04	0.04	3.78	5.99	4	0.12	3.78	4.97728	5.95598	3.72175e-49	8.5967e-48	no	PUMILIO 12 PUM12
AT2G20825	0.01	0.01	0.01	0.06	0.05	0.06	0.06	0.06	2.02	2.53	1.88	0.06	1.88	4.96963	5.19721	6.66381e-17	4.12618e-16	yes	ULTRAPETALA 2 ULT2
AT2G04170	0.15	0.31	0.21	0.15	0.38	0.18	0.29	0.25	14.55	11.84	16.97	0.38	11.84	4.96153	5.8609	7.99682e-120	1.32764e-117	yes	TRAF-like family protein
AT2G03850	0.01	0.01	0.06	0.05	0.06	0.08	0.17	0.01	6.67	5.29	5.51	0.17	5.29	4.95966	6.27363	5.80546e-34	8.08335e-33	yes	Late embryogenesis abundant protein (LEA) family protein
AT5G48130	0.01	0.01	0.01	0.01	0.01	0.01	0.01	0.01	0.49	1.11	0.31	0.01	0.31	4.9542	6.18139	3.97331e-10	1.58079e-09	yes	Phototropic-responsive NPH3 family protein
AT3G49380	0.46	0.48	0.26	0.18	0.22	0.1	0.24	0.33	14.77	22.15	19.79	0.48	14.77	4.94349	6.03812	1.73048e-124	3.20702e-122	no	IQDOMAIN 15 iqd15
AT2G18980	0.52	0.83	1.24	1.09	1.52	0.63	0.86	0.48	68.79	46.37	86.67	1.52	46.37	4.93105	5.82795	1.21692e-82	7.34671e-81	no	Peroxidase superfamily protein
AT1G44130	0.01	0.01	0.04	0.01	0.07	0.01	0.01	0.09	2.94	3.21	2.74	0.09	2.74	4.92811	6.50208	1.31575e-28	1.45898e-27	no	Eukaryotic aspartyl protease family protein
AT3G24210	0.01	0.01	0.01	0.01	0.03	0.01	0.03	0.01	1.25	1.05	0.91	0.03	0.91	4.92283	6.30901	9.98923e-18	6.50538e-17	no	Ankyrin repeat family protein
AT2G34555	0.01	0.01	0.01	0.01	0.01	0.01	0.01	0.01	0.3	0.51	0.44	0.01	0.3	4.90689	5.15966	6.73913e-07	1.98953e-06	no	GIBBERELLIN 2OXIDASE 3 ATGA2OX3
AT1G65610	0.02	0.01	0.07	0.02	0.02	0.01	0.04	0.04	2.58	2.07	2.85	0.07	2.07	4.88613	6.13103	2.7261e-35	4.00817e-34	no	KORRIGAN 2 KOR2
AT3G15540	4.17	3.89	3.93	2.79	4.24	1.29	4.86	3.19	146.52	143.5	167.34	4.86	143.5	4.88395	5.12804	1.95592e-79	1.09253e-77	yes	INDOLE3ACETIC ACID INDUCIBLE 19 IAA19
AT2G18720	0.06	0.19	0.05	0.07	0.1	0.07	0.04	0.01	6.46	5.53	6.38	0.19	5.53	4.86321	6.2356	3.28477e-53	8.50803e-52	yes	Translation elongation factor EF1A_initiation factor IF2gamma family protein
AT3G47050	0.02	0.03	0.01	0.03	0.02	0.01	0.02	0.01	1.04	0.89	0.87	0.03	0.87	4.85798	5.21033	5.94017e-17	3.69245e-16	no	Glycosyl hydrolase family protein
AT2G43580	0.01	0.05	0.01	0.01	0.1	0.08	0.05	0.01	6.07	2.9	9.97	0.1	2.9	4.85798	6.61814	7.53173e-27	7.72794e-26	yes	Chitinase family protein
AT5G60830	0.01	0.11	0.1	0.01	0.01	0.01	0.01	0.01	7.3	6.13	3.18	0.11	3.18	4.85345	6.39772	2.55828e-17	1.62273e-16	no	BASIC LEUCINEZIPPER 70 bZIP70
AT5G52740	0.01	0.1	0.11	0.01	0.01	0.01	0.01	0.01	3.83	3.12	3.71	0.11	3.12	4.82597	5.95583	3.2189e-15	1.80899e-14	no	Copper transport protein family
AT1G35610	0.01	0.01	0.01	0.01	0.01	0.01	0.01	0.01	0.55	0.28	0.46	0.01	0.28	4.80735	5.48328	7.41806e-08	2.40989e-07	no	Cysteine_Histidine-rich C1 domain family protein
AT2G35270	0.01	0.01	0.01	0.01	0.01	0.01	0.01	0.01	0.73	0.28	1.08	0.01	0.28	4.80735	5.00491	2.42043e-06	6.76549e-06	yes	GIANT KILLER GIK
AT3G27503	0.01	0.01	0.01	0.01	0.01	0.01	0.01	0.01	0.62	0.83	0.28	0.01	0.28	4.80735	4.65657	1.81784e-05	4.65201e-05	no	SCRLIKE 19 SCRL19
AT2G29470	0.01	0.13	0.01	0.01	0.01	0.24	0.28	0.13	8.54	12.04	7.69	0.28	7.69	4.77948	6.06091	2.35486e-43	4.58078e-42	no	GLUTATHIONE STRANSFERASE TAU 3 GSTU3
AT3G44830	0.01	0.01	0.01	0.02	0.01	0.02	0.03	0.02	0.9	1.19	0.82	0.03	0.82	4.77259	5.81305	6.66139e-20	4.94885e-19	yes	Lecithin
AT1G15640	0.05	0.05	0.01	0.01	0.01	0.01	0.11	0.12	6.79	3.25	5.99	0.12	3.25	4.75933	6.48269	1.94858e-27	2.05854e-26	yes	unknown protein
AT2G25240	0.01	0.01	0.05	0.01	0.01	0.01	0.01	0.01	1.41	1.48	1.35	0.05	1.35	4.75489	6.17682	1.09574e-13	5.56228e-13	yes	CONSERVED IN CILIATED SPECIES AND IN THE LAND PLANTS 3 CCP3
AT4G39403	0.01	0.01	0.01	0.01	0.01	0.01	0.01	0.01	0.51	0.27	0.45	0.01	0.27	4.75489	4.05236	0.000300807	0.000664026	no	POLARIS PLS
AT1G71150	0.01	0.01	0.01	0.01	0.01	0.01	0.01	0.01	0.27	0.39	0.81	0.01	0.27	4.75489	5.10768	1.2291e-06	3.53983e-06	yes	unknown protein
AT2G41230	0.19	0.62	0.54	1.21	1.55	1.62	1.29	0.33	43.93	43.6	44.09	1.62	43.6	4.75026	5.20221	1.16186e-40	2.06824e-39	yes	ORGAN SIZE RELATED 1 ORS1
AT4G13480	0.01	0.01	0.01	0.01	0.06	0.01	0.07	0.01	1.87	2.12	1.96	0.07	1.87	4.73954	5.87543	9.52408e-15	5.18897e-14	yes	MYB DOMAIN PROTEIN 79 MYB79
AT4G04500	0.03	0.14	0.07	0.06	0.08	0.05	0.01	0.02	3.69	3.85	3.83	0.14	3.69	4.72012	5.65365	6.28944e-45	1.29399e-43	yes	CYSTEINERICH RLK RECEPTORLIKE PROTEIN KINASE 37 CRK37
AT5G50300	0.01	0.01	0.03	0.01	0.06	0.01	0.01	0.01	1.71	1.73	1.58	0.06	1.58	4.71882	6.0897	4.51561e-19	3.17888e-18	yes	AZAGUANINE RESISTANT2 AZG2
AT1G21320	0.1	0.3	0.04	0.11	0.32	0.12	0.16	0.06	8.41	11.88	13.23	0.32	8.41	4.71596	5.82779	3.87365e-82	2.29795e-80	yes	nucleotide binding
AT2G46990	0.51	0.34	0.61	0.12	0.91	0.59	0.37	0.12	29.74	23.85	24.71	0.91	23.85	4.71198	5.57185	1.91427e-97	1.71402e-95	yes	INDOLE3ACETIC ACID INDUCIBLE 20 IAA20
AT3G28580	0.45	0.29	0.13	0.23	0.41	0.27	1.17	2.25	58.75	72.07	59.51	2.25	58.75	4.70659	5.82885	2.46387e-18	1.66067e-17	yes	P-loop containing nucleoside triphosphate hydrolases superfamily protein
AT1G71380	1.05	1.17	0.5	0.26	0.33	0.5	0.53	0.72	60.99	37.74	30.41	1.17	30.41	4.69997	5.69398	2.62678e-65	9.843e-64	yes	CELLULASE 3 CEL3
AT5G57400	0.01	0.05	0.01	0.01	0.01	0.04	0.01	0.01	1.58	1.29	1.38	0.05	1.29	4.6893	5.91708	4.95827e-15	2.75348e-14	yes	unknown protein
AT3G60120	0.01	0.01	0.01	0.02	0.04	0.01	0.01	0.04	2.65	3.47	1.03	0.04	1.03	4.6865	6.46657	2.81446e-23	2.46376e-22	yes	BETA GLUCOSIDASE 27 BGLU27
AT1G31290	0.05	0.07	0.02	0.06	0.07	0.04	0.04	0.16	6.97	12.5	4.1	0.16	4.1	4.67948	6.53149	7.77253e-53	1.9959e-51	yes	ARGONAUTE 3 AGO3
AT5G64890	0.07	0.01	0.01	0.01	0.08	0.01	0.07	0.06	5.52	5.02	2.05	0.08	2.05	4.67948	6.02889	1.06704e-18	7.33458e-18	no	ELICITOR PEPTIDE 2 PRECURSOR PROPEP2
AT4G01630	0.01	0.26	0.07	0.01	0.01	0.22	0.23	0.07	10.31	8.43	6.61	0.26	6.61	4.66807	5.93598	6.39563e-34	8.89473e-33	no	EXPANSIN A17 EXPA17
AT3G27150	0.1	0.19	0.18	0.11	0.15	0.09	0.23	0.29	7.34	7.94	7.76	0.29	7.34	4.66166	5.29567	6.56839e-94	5.37775e-92	yes	Target gene of MIR2111-5p.
AT3G61390	0.01	0.01	0.01	0.01	0.01	0.01	0.01	0.01	0.46	0.44	0.25	0.01	0.25	4.64386	5.39788	1.65827e-07	5.20882e-07	no	RING_U-box superfamily protein
AT1G65483	0.01	0.01	0.01	0.01	0.01	0.01	0.01	0.01	0.25	0.5	0.28	0.01	0.25	4.64386	4.7069	1.24516e-05	3.24482e-05	yes	unknown protein
AT1G53130	0.01	0.01	0.01	0.01	0.11	0.01	0.01	0.01	4.08	2.75	10.33	0.11	2.75	4.64386	7.14696	2.4053e-17	1.52894e-16	yes	GRIM REAPER GRI
AT4G13235	2.59	2.78	1.36	1.65	1.28	1.69	1.38	0.82	69.66	138	68.64	2.78	68.64	4.62589	5.38928	4.46475e-69	1.8792e-67	yes	EMBRYO SAC DEVELOPMENT ARREST 21 EDA21
AT1G57650	0.01	0.03	0.01	0.01	0.01	0.01	0.01	0.01	1.03	0.74	1.06	0.03	0.74	4.62449	6.67284	1.74544e-16	1.05883e-15	no	ATP binding
AT5G40000	0.26	0.05	0.19	0.01	0.66	0.1	0.24	0.58	22.11	30.92	16.28	0.66	16.28	4.62449	5.92103	3.47129e-17	2.18563e-16	no	P-loop containing nucleoside triphosphate hydrolases superfamily protein
AT1G47890	0.05	0.02	0.01	0.03	0.02	0.02	0.11	0.11	3.84	4.41	2.71	0.11	2.71	4.62272	6.259	5.14125e-42	9.50595e-41	no	RECEPTOR LIKE PROTEIN 7 RLP7
AT2G04450	1.17	2.33	2	0.87	1.14	1.48	2.11	2.81	68.37	84.48	70.56	2.81	68.37	4.60472	5.50397	1.67217e-217	1.99883e-214	no	NUDIX HYDROLASE HOMOLOG 6 (NUDT6)
AT3G09110	0.01	0.01	0.01	0.01	0.01	0.01	0.01	0.01	0.24	0.49	1.1	0.01	0.24	4.58496	5.67523	2.4627e-08	8.35355e-08	no	Protein of unknown function (DUF674)
AT3G46190	0.01	0.01	0.01	0.01	0.01	0.01	0.01	0.01	0.32	0.25	0.24	0.01	0.24	4.58496	4.43761	5.02221e-05	0.000122367	yes	TRAF-like family protein
AT3G46280	0.04	0.08	0.23	0.14	0.08	0.08	0.11	0.04	12.28	5.52	11.18	0.23	5.52	4.58496	6.28603	3.11657e-55	8.61361e-54	yes	protein kinase-related
AT3G60470	0.01	0.09	0.01	0.01	0.09	0.06	0.01	0.01	2.67	2.14	2.46	0.09	2.14	4.57154	5.71066	1.30149e-25	1.26226e-24	yes	Plant protein of unknown function (DUF247)
AT2G04050	0.26	0.26	0.3	0.23	0.36	0.5	0.77	0.62	18.21	26.61	27.32	0.77	18.21	4.56373	5.87308	1.84064e-115	2.69964e-113	yes	MATE efflux family protein
AT5G50140	0.01	0.05	0.01	0.03	0.01	0.01	0.01	0.03	1.58	1.18	1.45	0.05	1.18	4.56071	5.8734	4.5736e-20	3.43516e-19	yes	Ankyrin repeat family protein
AT1G15610	0.01	0.06	0.01	0.01	0.01	0.01	0.01	0.01	2.94	1.41	2.43	0.06	1.41	4.55459	6.67836	7.19621e-16	4.21357e-15	yes	unknown protein
AT1G30730	0.07	0.08	0.21	0.09	0.14	0.01	0.2	0.52	19.91	12.21	16.56	0.52	12.21	4.55341	6.4448	1.54879e-54	4.19807e-53	yes	FAD-binding Berberine family protein
AT3G02885	3.65	3.59	2.22	0.93	0.42	1.18	1.64	1.36	131.71	85.59	93.2	3.65	85.59	4.55147	5.52033	2.99147e-50	7.11613e-49	no	GAST1 PROTEIN HOMOLOG 5 GASA5
AT2G47950	0.22	1.36	0.56	0.2	0.55	1.3	1.2	1.6	52.1	102.94	37.31	1.6	37.31	4.54342	5.86754	5.24833e-51	1.27772e-49	yes	unknown protein
AT5G53990	0.11	0.09	0.01	0.04	0.01	0.04	0.01	0.05	3.39	3.35	2.56	0.11	2.56	4.54057	5.84635	9.30288e-28	9.92431e-27	yes	UDP-Glycosyltransferase superfamily protein
AT1G32960	0.08	0.13	0.09	0.02	0.12	0.22	0.15	0.35	8.08	12.03	10.54	0.35	8.08	4.52893	5.84473	8.69927e-69	3.62323e-67	no	SBT3.3
AT4G24000	0.05	0.06	0.06	0.04	0.01	0.04	0.41	0.15	10.69	9.89	9.46	0.41	9.46	4.52814	6.12827	6.49476e-32	8.35235e-31	yes	CELLULOSE SYNTHASE LIKE G2 CSLG2
AT1G49110	0.01	0.01	0.01	0.01	0.01	0.01	0.01	0.01	0.25	0.23	0.63	0.01	0.23	4.52356	4.10293	0.000252708	0.000563414	yes	unknown protein
AT1G55650	0.01	0.03	0.01	0.01	0.01	0.01	0.01	0.01	0.69	1.63	1.39	0.03	0.69	4.52356	6.46044	1.06036e-14	5.75878e-14	yes	HMG (high mobility group) box protein with ARID_BRIGHT DNA-binding domain
AT3G58400	0.01	0.01	0.01	0.01	0.01	0.01	0.01	0.01	0.54	0.23	0.59	0.01	0.23	4.52356	5.14534	8.99659e-07	2.62615e-06	no	TRAF-like family protein
AT4G15360	0.01	0.01	0.01	0.01	0.01	0.01	0.01	0.01	0.33	0.23	0.48	0.01	0.23	4.52356	5.12905	9.07988e-07	2.64852e-06	yes	CYTOCHROME P450, FAMILY 705, SUBFAMILY A, POLYPEPTIDE 3 CYP705A3
AT5G06490	0.01	0.01	0.01	0.01	0.01	0.01	0.01	0.01	0.23	0.96	0.23	0.01	0.23	4.52356	3.96772	0.000495483	0.00106266	yes	RING_U-box superfamily protein
AT3G53065	0.01	0.01	0.01	0.01	0.01	0.01	0.01	0.01	0.53	0.23	0.82	0.01	0.23	4.52356	4.24754	0.000140532	0.000324483	yes	D-galactoside_L-rhamnose binding SUEL lectin protein
AT3G15536	1.17	0.62	0.63	0.01	0.14	0.01	0.01	0.01	26.86	40.7	30	1.17	26.86	4.52088	5.21124	1.54548e-07	4.86861e-07	NA	Unknown gene
AT1G22440	0.11	0.32	0.28	0.01	0.42	0.13	0.41	0.23	10.77	9.53	12.3	0.42	9.53	4.50401	5.44288	1.10057e-83	6.99772e-82	yes	Zinc-binding alcohol dehydrogenase family protein
AT3G48340	0.14	0.04	0.05	0.01	0.74	0.43	0.33	0.68	24.14	16.49	28.44	0.74	16.49	4.47792	5.22484	5.81279e-11	2.45004e-10	yes	CYSTEINE ENDOPEPTIDASE 2 CEP2
AT5G48940	0.02	0.03	0.04	0.02	0.29	0.02	0.02	0.01	6.45	7.84	7.24	0.29	6.45	4.47517	6.31831	2.5551e-15	1.44682e-14	no	Leucine-rich repeat transmembrane protein kinase family protein
AT2G23050	0.61	0.87	1.1	0.71	0.57	0.85	1	1.23	27.13	38.15	28.68	1.23	27.13	4.46316	4.90339	1.40125e-114	1.98223e-112	no	NAKED PINS IN YUC MUTANTS 4 NPY4
AT5G22555	0.01	0.05	0.01	0.01	0.01	0.01	0.01	0.01	1.26	1.1	2.03	0.05	1.1	4.45943	5.88592	7.0848e-12	3.20546e-11	no	unknown protein
AT1G59780	0.04	0.01	0.02	0.05	0.07	0.01	0.01	0.03	1.82	1.54	1.67	0.07	1.54	4.45943	5.72665	7.33905e-37	1.13636e-35	yes	NB-ARC domain-containing disease resistance protein
AT2G13810	0.01	0.02	0.01	0.01	0.01	0.01	0.01	0.02	0.44	0.49	1.18	0.02	0.44	4.45943	6.11875	5.94593e-15	3.28517e-14	yes	AGD2LIKE DEFENSE RESPONSE PROTEIN 1 ALD1
AT4G11655	0.01	0.13	0.16	0.14	0.01	0.01	0.05	0.09	4.67	3.51	3.56	0.16	3.51	4.45533	5.30634	5.52354e-31	6.87052e-30	no	Uncharacterised protein family (UPF0497)
AT2G30770	0.14	0.12	0.14	0.01	0.01	0.16	0.03	0.14	3.49	8.71	8.32	0.16	3.49	4.44708	5.62418	9.5007e-34	1.30913e-32	yes	CYTOCHROME P450, FAMILY 71, SUBFAMILY A, POLYPEPTIDE 13 CYP71A13
AT5G09290	0.08	0.15	0.2	0.07	0.16	0.16	0.13	0.61	14.69	14.83	13.3	0.61	13.3	4.44647	6.10857	7.40415e-92	5.76583e-90	no	Inositol monophosphatase family protein
AT1G80240	0.22	0.29	0.45	0.64	0.47	0.29	0.39	0.62	25.15	13.95	28.43	0.64	13.95	4.44605	5.50856	4.33803e-73	2.05772e-71	yes	DUF642 LGALL RESPONSIVE GENE 1 DGR1
AT5G04970	0.12	0.04	0.17	0.24	0.02	0.04	0.07	0.12	10.61	5.23	12.36	0.24	5.23	4.4457	6.41767	4.42488e-59	1.35276e-57	yes	Plant invertase_pectin methylesterase inhibitor superfamily
AT1G30850	0.01	0.07	0.01	0.01	0.01	0.01	0.01	0.01	3.68	3.2	1.52	0.07	1.52	4.44057	6.81584	3.52048e-16	2.09572e-15	yes	ROOT HAIR SPECIFIC 4 RSH4
AT2G23170	11.15	14.45	20.75	25.41	31.04	9.5	19.59	10.3	825.25	668.76	866.5	31.04	668.76	4.42929	5.41349	2.04114e-67	8.14652e-66	yes	GH3.3
AT4G31320	0.01	0.01	0.01	0.12	0.1	0.12	0.12	0.13	3.33	6.18	2.8	0.13	2.8	4.42884	4.91654	1.00336e-13	5.10587e-13	no	SAUR-like auxin-responsive protein family
AT1G01480	0.01	0.09	0.07	0.03	0.01	0.06	0.13	0.12	3.63	6.33	2.8	0.13	2.8	4.42884	5.74389	3.92741e-35	5.7497e-34	no	1AMINOCYCLOPROPANE1CARBOXYLATE SYNTHASE 2 ACS2
AT5G65500	0.03	0.03	0.05	0.01	0.01	0.02	0.01	0.05	1.07	1.52	1.09	0.05	1.07	4.41954	5.53163	3.71856e-24	3.3996e-23	no	U-box domain-containing protein kinase family protein
AT3G04570	0.25	0.2	0.16	0.13	0.79	0.23	0.29	0.25	18.22	20.2	16.76	0.79	16.76	4.40703	5.94819	3.54416e-101	3.44431e-99	yes	ATHOOK MOTIF NUCLEARLOCALIZED PROTEIN 19 AHL19
AT1G65484	0.24	0.08	0.2	0.18	0.01	0.01	0.08	0.15	6.56	5.09	5.77	0.24	5.09	4.40656	5.44651	3.50243e-31	4.37703e-30	no	unknown protein
AT4G37390	8.18	12.17	12.68	5.9	8.52	9.05	11.77	6.67	268.29	269.13	390.15	12.68	268.29	4.40317	4.71606	6.50958e-163	2.84975e-160	yes	BRU6
AT3G51750	0.54	0.66	0.27	0.31	0.44	0.2	0.89	0.19	26.67	27.48	18.69	0.89	18.69	4.39232	5.71133	3.94525e-67	1.56157e-65	yes	unknown protein
AT3G23040	0.01	0.01	0.01	0.01	0.01	0.01	0.01	0.01	0.21	0.26	0.23	0.01	0.21	4.39232	3.67854	0.00130237	0.00263907	no	unknown protein
AT3G62990	0.01	0.01	0.01	0.01	0.01	0.01	0.01	0.01	0.21	0.36	0.37	0.01	0.21	4.39232	3.50626	0.00238673	0.00465526	no	unknown protein
AT1G23720	0.09	0.01	0.02	0.05	0.17	0.01	0.17	0.01	3.52	4.06	5.35	0.17	3.52	4.37197	5.98402	7.13329e-45	1.46508e-43	no	Proline-rich extensin-like family protein
AT2G14610	5.73	12.46	18.21	0.69	0.98	3.37	3.44	29.84	836.23	616	1109.46	29.84	616	4.36761	5.50414	1.67367e-11	7.32693e-11	yes	PATHOGENESISRELATED GENE 1 (PR1)
AT2G19970	12.42	23.7	18.8	17.26	13.19	10.36	18.09	13.94	486.77	492.71	587.18	23.7	486.77	4.36028	4.74946	1.05736e-221	1.40434e-218	yes	CAP (Cysteine-rich secretory proteins, Antigen 5, and Pathogenesis-related 1 protein) superfamily protein
AT5G06640	0.01	0.01	0.01	0.01	0.1	0.01	0.1	0.03	2.17	2.05	3.49	0.1	2.05	4.35755	5.75272	1.48704e-20	1.14606e-19	yes	EXTENSIN 10 EXT10
AT1G33730	0.01	0.01	0.05	0.01	0.01	0.01	0.07	0.01	2.44	3.44	1.43	0.07	1.43	4.35252	6.21144	1.56886e-15	9.00736e-15	yes	CYTOCHROME P450, FAMILY 76, SUBFAMILY C, POLYPEPTIDE 5 CYP76C5
AT4G34380	0.04	0.06	0.09	0.01	0.16	0.11	0.04	0.06	3.56	3.26	3.63	0.16	3.26	4.34873	5.44981	3.19151e-41	5.7628e-40	yes	Transducin_WD40 repeat-like superfamily protein
AT3G25240	0.16	0.22	0.08	0.01	0.01	0.08	0.07	0.01	4.41	23.72	13.8	0.22	4.41	4.3252	6.78324	2.27658e-26	2.28298e-25	yes	Protein of unknown function (DUF506)
AT2G41810	0.3	0.78	0.57	0.45	0.2	0.24	0.3	0.29	16.43	18.25	15.61	0.78	15.61	4.32285	5.12402	7.00219e-78	3.77881e-76	yes	unknown
AT1G69240	0.01	0.01	0.01	0.01	0.03	0.01	0.01	0.01	0.6	0.6	0.63	0.03	0.6	4.32193	5.51194	2.85441e-10	1.14921e-09	yes	METHYL ESTERASE 15 MES15
AT2G27000	0.03	0.01	0.07	0.04	0.2	0.07	0.07	0.12	3.99	5.38	4.75	0.2	3.99	4.31832	5.90615	3.77471e-47	8.28667e-46	no	CYTOCHROME P450, FAMILY 705, SUBFAMILY A, POLYPEPTIDE 8 CYP705A8
AT4G14630	0.01	0.01	0.01	0.01	0.01	0.01	0.01	0.07	1.39	1.42	1.45	0.07	1.39	4.31159	5.54122	2.17187e-10	8.83494e-10	yes	GERMINLIKE PROTEIN 9 GLP9
AT1G10585	0.06	0.01	0.01	0.06	0.16	0.32	0.56	0.26	12	11.08	12.94	0.56	11.08	4.30639	5.80064	2.5614e-40	4.51588e-39	yes	basic helix-loop-helix (bHLH) DNA-binding superfamily protein
AT5G41765	0.01	0.12	0.01	0.01	0.01	0.13	0.01	0.01	3.45	3.48	2.56	0.13	2.56	4.29956	5.39124	2.15981e-11	9.39837e-11	no	DNA-binding storekeeper protein-related transcriptional regulator
AT2G29440	2.48	1.6	1.44	0.99	1.69	2.24	2.35	1.42	81.2	63.31	48.39	2.48	48.39	4.2863	4.83513	1.99301e-102	1.99359e-100	no	GLUTATHIONE STRANSFERASE TAU 6 GSTU6
AT3G62610	0.24	0.14	0.17	0.04	0.09	0.04	0.04	0.07	5.1	8.48	4.68	0.24	4.68	4.2854	5.61999	4.10914e-41	7.40295e-40	yes	MYB DOMAIN PROTEIN 11 MYB11
AT1G79580	0.03	0.03	0.11	0.07	0.15	0.01	0.01	0.03	4.22	2.92	6.02	0.15	2.92	4.28293	5.94916	8.00135e-34	1.10635e-32	yes	SOMBRERO SMB
AT4G03540	0.04	0.1	0.01	0.05	0.11	0.01	0.1	0.05	2.75	4.06	2.12	0.11	2.12	4.26849	5.16442	7.18999e-21	5.62655e-20	yes	Uncharacterised protein family (UPF0497)
AT3G27400	2.12	2.56	3.09	1.39	1.9	1.64	2.24	1.34	75.94	65.76	59.45	3.09	59.45	4.266	4.85875	5.6726e-101	5.49048e-99	yes	Pectin lyase-like superfamily protein
AT1G35230	0.99	1.02	1.48	0.66	1.64	1	1.29	1.15	31.45	39.63	65.37	1.64	31.45	4.26129	4.94655	4.09153e-103	4.16239e-101	yes	ARABINOGALACTAN PROTEIN 5 AGP5
AT5G49690	0.11	0.48	0.58	0.39	0.66	0.52	0.5	0.16	15.12	12.59	14.15	0.66	12.59	4.25367	4.86542	1.13491e-96	9.97511e-95	yes	UDP-Glycosyltransferase superfamily protein
AT4G22110	0.01	0.01	0.01	0.01	0.01	0.01	0.01	0.01	0.19	0.19	0.45	0.01	0.19	4.24793	5.51425	6.58631e-08	2.14785e-07	yes	GroES-like zinc-binding dehydrogenase family protein
AT5G06500	0.01	0.01	0.01	0.01	0.01	0.01	0.01	0.01	0.19	0.2	0.24	0.01	0.19	4.24793	3.13713	0.00736144	0.0132833	yes	AGAMOUSLIKE 96 AGL96
AT5G50050	0.01	0.01	0.01	0.01	0.01	0.01	0.01	0.01	0.2	0.19	0.27	0.01	0.19	4.24793	3.81274	0.000790145	0.00165079	no	Plant invertase_pectin methylesterase inhibitor superfamily protein
AT2G15780	0.12	0.21	0.01	0.01	0.01	0.01	0.01	0.01	7.32	3.96	11.1	0.21	3.96	4.23704	6.87956	2.77732e-25	2.66335e-24	yes	Cupredoxin superfamily protein
AT4G04490	0.18	0.32	0.24	0.16	0.42	0.05	0.08	0.25	10.47	7.92	8.74	0.42	7.92	4.23704	5.33288	7.13635e-49	1.63106e-47	no	CYSTEINERICH RLK RECEPTORLIKE PROTEIN KINASE 36 CRK36
AT2G43570	4.62	10.52	8.81	2.54	4.06	3.07	4.68	5.35	197.61	214.23	244.97	10.52	197.61	4.23145	5.28593	2.2007e-56	6.26334e-55	yes	CHITINASE, PUTATIVE CHI
AT2G26400	4.51	9.11	7.63	14.53	10.13	5.05	6.8	21.67	501.25	427.18	405.6	21.67	405.6	4.22629	5.26965	2.33825e-41	4.24453e-40	no	ACIREDUCTONE DIOXYGENASE 3 ARD3
AT5G64100	0.01	0.12	0.15	0.17	0.22	0.18	0.17	0.05	7.88	4.1	5.01	0.22	4.1	4.22005	5.25287	7.64427e-31	9.43964e-30	yes	Peroxidase superfamily protein
AT4G26460	0.01	0.01	0.01	0.01	0.01	0.16	0.01	0.27	9.35	19.77	5	0.27	5	4.2109	6.59031	2.38736e-18	1.61046e-17	no	S-adenosyl-L-methionine-dependent methyltransferases superfamily protein
AT5G24600	0.11	0.31	0.01	0.15	0.63	0.16	0.28	0.2	12.75	15.69	11.66	0.63	11.66	4.21007	5.43418	1.15446e-34	1.65764e-33	yes	Protein of unknown function, DUF599
AT5G37960	0.01	0.01	0.01	0.01	0.01	0.01	0.01	0.01	0.18	0.36	0.82	0.01	0.18	4.16993	3.37847	0.00374675	0.00707699	no	GroES-like family protein
AT5G52680	0.01	0.01	0.01	0.01	0.01	0.01	0.01	0.01	0.55	0.18	0.21	0.01	0.18	4.16993	4.36251	8.11156e-05	0.00019292	no	Copper transport protein family
AT3G28190	0.01	0.01	0.01	0.01	0.01	0.01	0.01	0.01	0.18	0.8	0.55	0.01	0.18	4.16993	4.40168	6.88032e-05	0.000165049	no	unknown protein
AT1G59740	10.43	14.39	12.27	4.08	9.36	6.12	9.42	7.19	358.94	258.9	258.8	14.39	258.8	4.1687	4.81229	5.05952e-129	1.04274e-126	yes	Major facilitator superfamily protein
AT1G62770	3.6	4.25	6.11	3.83	4.3	6.82	5.52	2.2	132.92	136.62	121.35	6.82	121.35	4.15326	4.44772	2.78282e-69	1.17959e-67	yes	Plant invertase_pectin methylesterase inhibitor superfamily protein
AT3G48580	0.48	0.8	0.87	0.9	1.75	0.86	0.66	1.5	35.85	37.88	30.96	1.75	30.96	4.14498	4.76203	2.41881e-47	5.32472e-46	no	XYLOGLUCAN ENDOTRANSGLUCOSYLASE_HYDROLASE 11 XTH11
AT1G13470	0.19	0.27	0.29	0.05	0.28	0.11	0.05	0.24	5.09	5.19	5.16	0.29	5.09	4.13354	4.54672	2.47619e-41	4.48811e-40	no	Protein of unknown function (DUF1262)
AT1G51030	0.01	0.01	0.01	0.01	0.01	0.01	0.15	0.01	4.26	11.42	2.63	0.15	2.63	4.13203	6.20981	2.19879e-12	1.02649e-11	yes	unknown protein
AT1G29290	1.65	2.14	2.35	1.56	3.04	1.41	2.44	1.97	53.1	61.76	73.91	3.04	53.1	4.12657	4.64289	4.45648e-95	3.75145e-93	no	unknown protein
AT2G31083	0.01	0.01	0.01	0.01	0.01	0.53	0.01	0.22	13.5	9.23	25.49	0.53	9.23	4.12227	5.13328	1.08435e-06	3.13812e-06	yes	CLAVATA3_ESRRELATED 5 CLE5
AT3G13100	0.7	0.87	0.78	0.36	0.83	0.59	0.9	0.68	15.63	20.89	23.42	0.9	15.63	4.11825	4.51577	4.99123e-253	2.38651e-249	no	ATPBINDING CASSETTE C7 ABCC7
AT5G49870	0.07	0.14	0.11	0.06	0.07	0.13	0.01	0.03	6.16	2.42	4.7	0.14	2.42	4.11151	5.68897	1.16375e-30	1.42383e-29	no	Mannose-binding lectin superfamily protein
AT3G06778	1.08	1.47	1.14	1.23	1.16	0.83	2.03	1.56	35.05	45.74	35.17	2.03	35.05	4.10986	4.54835	1.66816e-207	1.73395e-204	yes	Chaperone DnaJ-domain superfamily protein
AT5G05770	0.53	0.01	0.18	0.01	0.37	0.01	0.01	0.38	14.67	12.27	9.08	0.53	9.08	4.09863	5.36277	3.97659e-19	2.80769e-18	yes	WUSCHEL RELATED HOMEOBOX 7 WOX7
AT4G26880	0.01	0.01	0.01	0.01	0.01	0.01	0.01	0.01	0.58	0.17	0.41	0.01	0.17	4.08746	3.27457	0.00504409	0.00933641	yes	Stigma-specific Stig1 family protein
AT1G12040	0.01	0.01	0.01	0.01	0.06	0.01	0.03	0.01	1.27	1.02	1.02	0.06	1.02	4.08746	5.90493	1.31803e-17	8.53007e-17	yes	LEUCINERICH REPEAT_EXTENSIN 1 LRX1
AT2G26420	0.01	0.01	0.01	0.01	0.01	0.01	0.01	0.01	0.33	0.32	0.17	0.01	0.17	4.08746	5.39455	1.49371e-07	4.7142e-07	no	1PHOSPHATIDYLINOSITOL4PHOSPHATE 5KINASE 3 PIP5K3
AT4G09930	0.01	0.01	0.01	0.01	0.01	0.01	0.01	0.01	0.19	0.53	0.17	0.01	0.17	4.08746	4.41643	6.36764e-05	0.00015332	no	Avirulence induced gene (AIG1) family protein
AT5G38670	0.01	0.01	0.01	0.01	0.01	0.01	0.01	0.01	0.45	0.24	0.17	0.01	0.17	4.08746	4.14559	0.000204009	0.000459858	yes	Galactose oxidase_kelch repeat superfamily protein
AT5G52770	0.01	0.01	0.01	0.01	0.01	0.01	0.01	0.01	0.17	0.94	0.27	0.01	0.17	4.08746	3.49892	0.00260194	0.00503844	no	Copper transport protein family
AT3G03828	0.01	0.01	0.01	0.01	0.01	0.01	0.01	0.01	0.17	0.24	0.24	0.01	0.17	4.08746	2.86879	0.0148862	0.0253534	no	unknown protein
AT4G02300	0.01	0.01	0.01	0.01	0.01	0.01	0.01	0.01	0.21	0.17	0.18	0.01	0.17	4.08746	5.31411	2.24319e-07	6.94572e-07	yes	Plant invertase_pectin methylesterase inhibitor superfamily
AT5G09720	0.1	0.03	0.02	0.01	0.01	0.01	0.03	0.01	2.05	1.69	2.25	0.1	1.69	4.07895	6.17391	3.95117e-29	4.48105e-28	no	Magnesium transporter CorA-like family protein
AT5G66890	0.01	0.01	0.01	0.01	0.05	0.01	0.01	0.01	0.95	1.69	0.84	0.05	0.84	4.07039	5.92957	7.77907e-12	3.49773e-11	no	Leucine-rich repeat (LRR) family protein
AT2G46740	0.14	0.31	0.38	0.79	0.84	0.4	0.84	0.82	18.63	13.98	23.83	0.84	13.98	4.05683	4.63324	1.71769e-35	2.53643e-34	yes	L GULONO1,4LACTONE L GULL OXIDASE 5 GULLO5
AT5G10720	0.09	0.12	0.08	0.05	0.09	0.04	0.09	0.16	4.24	3.36	2.63	0.16	2.63	4.03892	4.86226	9.56111e-59	2.90073e-57	no	HISTIDINE KINASE 5 HK5
AT4G00080	0.01	0.07	0.01	0.08	0.15	0.01	0.01	0.08	2.45	2.59	4.31	0.15	2.45	4.02975	5.3632	4.94005e-17	3.0844e-16	yes	UNFERTILIZED EMBRYO SAC 11 UNE11
AT5G17340	0.01	0.01	0.09	0.01	0.01	0.01	0.01	0.01	1.45	2.57	4.56	0.09	1.45	4.00998	5.86964	1.42422e-11	6.26473e-11	yes	Putative membrane lipoprotein
AT2G02120	0.44	0.9	0.53	1.43	1.29	0.74	1.09	0.27	25.98	43.13	22.97	1.43	22.97	4.00566	5.07994	3.01601e-50	7.16737e-49	yes	PDF2.1
AT5G61650	0.01	0.25	0.01	0.07	0.16	0.07	0.01	0.1	6.69	4.01	6.07	0.25	4.01	4.0036	5.42427	2.4029e-23	2.10967e-22	no	CYCLIN P4
AT1G32770	0.01	0.01	0.01	0.01	0.01	0.01	0.01	0.01	0.22	0.5	0.16	0.01	0.16	4	4.50832	3.96283e-05	9.76795e-05	yes	NAC DOMAIN CONTAINING PROTEIN 12 NAC012
AT2G26290	0.09	0.2	0.18	0.01	0.15	0.2	0.1	0.34	5.94	7	5.4	0.34	5.4	3.98935	5.05771	1.27845e-50	3.07484e-49	yes	ROOTSPECIFIC KINASE 1 ARSK1
AT2G18010	0.62	0.54	1.48	1.03	0.55	0.74	0.61	0.5	25.79	23.38	50.02	1.48	23.38	3.98161	5.34199	1.38327e-47	3.07055e-46	yes	SAUR-like auxin-responsive protein family
AT3G48640	0.01	0.01	0.01	0.01	0.41	0.01	0.22	0.12	7.86	10.99	6.43	0.41	6.43	3.97112	6.02878	3.41402e-24	3.12716e-23	yes	unknown protein
AT1G80660	0.02	0.01	0.09	0.01	0.04	0.01	0.03	0.01	2.4	2.18	1.41	0.09	1.41	3.96963	6.23639	3.58459e-36	5.40674e-35	no	H+ATPASE 9 HA9
AT2G19190	0.03	0.06	0.14	0.02	0.02	0.02	0.05	0.08	3.34	2.18	2.91	0.14	2.18	3.96083	5.5371	6.08668e-42	1.12453e-40	no	FLG22INDUCED RECEPTORLIKE KINASE 1 FRK1
AT3G15357	2.74	3.51	3.24	1.72	1.25	1.96	3.55	3.58	68.94	60.84	55.61	3.58	55.61	3.95731	4.63523	4.15679e-115	6.02281e-113	no	unknown protein
AT3G22600	4.11	7.09	6.37	2.2	7.47	3.77	7.84	7.93	122.96	176.04	127.29	7.93	122.96	3.95472	4.23731	8.19101e-65	3.02662e-63	no	Bifunctional inhibitor_lipid-transfer protein_seed storage 2S albumin superfamily protein
AT4G18450	0.01	0.01	0.01	0.08	0.01	0.01	0.01	0.01	1.54	1.24	1.67	0.08	1.24	3.9542	5.68319	5.03312e-11	2.13043e-10	yes	member of the ERF (ethylene response factor) subfamily B-1 of ERF_AP2 transcription factor family.
AT1G13480	0.01	0.09	0.01	0.01	0.05	0.06	0.04	0.01	1.39	2.12	1.91	0.09	1.39	3.94902	5.30033	4.49499e-17	2.81166e-16	no	Protein of unknown function (DUF1262)
AT5G59320	17.07	37.7	23.05	4.94	12.83	4.86	10.55	6.19	573.55	755.73	648.24	37.7	573.55	3.92728	5.0805	2.60103e-17	1.64898e-16	yes	LIPID TRANSFER PROTEIN 3 LTP3
AT2G32610	0.01	0.02	0.01	0.02	0.02	0.02	0.06	0.02	2.2	0.91	2.62	0.06	0.91	3.92283	6.0428	1.36954e-26	1.38676e-25	yes	CELLULOSE SYNTHASELIKE B1 CSLB01
AT5G39670	2.93	2.83	1.87	0.48	6.94	1.69	6.52	4.89	140.73	167.29	104.76	6.94	104.76	3.91601	5.01514	1.0176e-29	1.18846e-28	no	Calcium-binding EF-hand family protein
AT2G15760	0.47	0.53	0.47	0.42	0.56	1.19	0.7	0.67	24.36	17.89	18.1	1.19	17.89	3.91012	4.91744	2.10508e-98	1.94309e-96	no	Protein of unknown function (DUF1645)
AT1G15460	0.01	0.01	0.01	0.01	0.01	0.01	0.02	0.01	0.3	0.46	0.31	0.02	0.3	3.90689	5.87268	6.42766e-12	2.91753e-11	no	REQUIRES HIGH BORON 4 BOR4
AT5G24040	0.01	0.01	0.01	0.01	0.01	0.01	0.01	0.01	0.18	0.15	0.59	0.01	0.15	3.90689	4.46716	5.07891e-05	0.000123685	yes	Protein of unknown function (DUF295)
AT3G21830	0.01	0.01	0.01	0.01	0.01	0.01	0.01	0.01	0.15	0.28	0.93	0.01	0.15	3.90689	3.49452	0.00263546	0.00509922	yes	SKP1LIKE 8 SK8
AT1G15600	0.01	0.01	0.01	0.01	0.01	0.01	0.01	0.01	0.15	0.28	0.16	0.01	0.15	3.90689	4.02133	0.000351269	0.000768817	yes	unknown protein
AT1G12180	0.01	0.01	0.01	0.01	0.01	0.01	0.01	0.01	0.15	0.19	0.45	0.01	0.15	3.90689	3.60393	0.00175656	0.00349688	yes	BEST Arabidopsis thaliana protein match is
AT1G44090	0.01	0.01	0.01	0.01	0.01	0.01	0.01	0.01	0.15	0.19	0.25	0.01	0.15	3.90689	4.26106	0.00011667	0.000271855	yes	GIBBERELLIN 20OXIDASE 5 GA20OX5
AT1G51990	0.01	0.01	0.01	0.01	0.01	0.01	0.01	0.01	0.22	0.19	0.15	0.01	0.15	3.90689	4.17401	0.000173185	0.000395146	no	O-methyltransferase family protein
AT5G48510	0.01	0.01	0.01	0.01	0.01	0.01	0.01	0.01	0.17	0.15	0.18	0.01	0.15	3.90689	3.13713	0.00736144	0.0132833	yes	BTB_POZ domain-containing protein
AT5G47550	7.98	9.72	7.01	7.27	9.83	5.96	12.35	13.97	216.35	207.98	259.17	13.97	207.98	3.89604	4.50021	1.83324e-162	7.689e-160	no	Cystatin_monellin superfamily protein
AT4G15160	4.04	7.19	17.93	12.85	13.71	17.97	27.85	15.92	618.74	411.22	725.6	27.85	411.22	3.88416	5.32544	1.15765e-49	2.70802e-48	no	Bifunctional inhibitor_lipid-transfer protein_seed storage 2S albumin superfamily protein
AT1G56680	0.01	0.18	0.21	0.12	0.21	0.01	0.01	0.06	3.07	7.94	5.94	0.21	3.07	3.86978	5.31022	6.46276e-20	4.80725e-19	yes	Chitinase family protein
AT4G37290	0.23	0.24	0.33	0.12	0.96	0.12	0.93	0.6	25.79	13.99	22.56	0.96	13.99	3.86522	5.149	9.88518e-41	1.76494e-39	no	unknown protein
AT4G16820	0.09	0.05	0.05	0.01	0.08	0.01	0.07	0.04	1.3	3.13	4.54	0.09	1.3	3.85244	5.36624	1.63093e-19	1.17975e-18	yes	PHOSPHOLIPASE A I BETA 2 PLAI{beta]2
AT5G64810	2.67	2.72	0.87	0.72	2.15	0.93	1.45	1.52	47.91	49.5	39.14	2.72	39.14	3.84697	4.79166	6.77805e-55	1.85616e-53	no	WRKY DNABINDING PROTEIN 51 WRKY51
AT3G60420	0.73	1.48	1.12	1.22	3.24	1.42	2.9	2.68	80.64	71.63	46.52	3.24	46.52	3.84379	4.9004	6.28961e-48	1.4066e-46	no	Phosphoglycerate mutase family protein
AT2G22426	0.36	0.31	0.01	0.01	0.01	0.01	1.67	0.34	29.9	37.73	23.97	1.67	23.97	3.84331	5.88652	3.39695e-27	3.54788e-26	no	unknown protein
AT3G03670	0.04	0.01	0.01	0.01	0.01	0.01	0.01	0.01	0.57	1.12	1.28	0.04	0.57	3.83289	5.62089	1.49281e-10	6.13839e-10	yes	Peroxidase superfamily protein
AT4G03620	0.01	0.08	0.01	0.01	0.01	0.01	0.04	0.01	1.32	2.22	1.14	0.08	1.14	3.83289	5.5905	1.59291e-14	8.52131e-14	yes	myosin heavy chain-related
AT4G27590	0.57	0.78	0.34	0.47	0.44	0.81	1.24	0.74	26.43	29.6	17.64	1.24	17.64	3.83044	5.15027	4.30717e-69	1.81607e-67	yes	Heavy metal transport_detoxification superfamily protein
AT5G44460	0.25	0.34	0.45	0.42	0.36	0.16	0.09	0.09	7.73	9.82	6.4	0.45	6.4	3.83007	4.46426	5.49331e-34	7.66211e-33	yes	CALMODULIN LIKE 43 CML43
AT1G23760	0.17	0.13	0.29	0.09	0.45	0.38	0.13	0.33	8.58	6.36	7.47	0.45	6.36	3.82103	4.53812	2.11508e-37	3.34648e-36	yes	JP630
AT3G04220	0.01	0.08	0.04	0.02	0.09	0.01	0.16	0.05	3.23	2.26	2.38	0.16	2.26	3.82018	5.32505	3.71322e-40	6.47025e-39	yes	Disease resistance protein (TIR-NBS-LRR class) family
AT5G35890	0.01	0.01	0.01	0.01	0.01	0.01	0.01	0.01	0.26	0.14	0.3	0.01	0.14	3.80735	3.6498	0.00146615	0.00294994	no	Beta-galactosidase related protein
AT3G11370	0.01	0.01	0.01	0.01	0.01	0.01	0.01	0.01	0.14	0.14	0.47	0.01	0.14	3.80735	4.74542	1.28913e-05	3.3543e-05	yes	Cysteine_Histidine-rich C1 domain family protein
AT4G11650	1.85	4.36	5.14	1.11	5.84	5.62	6.51	5.51	102.05	91.07	152.61	6.51	91.07	3.80625	4.50497	4.83994e-39	8.14848e-38	yes	OSMOTIN 34 OSM34
AT2G47260	3.35	6.33	4.1	2.79	2.73	3.39	5.22	3.81	126.36	159.11	88.01	6.33	88.01	3.79739	4.82633	5.61573e-145	1.67819e-142	yes	WRKY DNABINDING PROTEIN 23 WRKY23
AT4G14815	0.01	0.01	0.01	0.07	0.01	0.01	0.01	0.01	0.97	1.25	1.58	0.07	0.97	3.79256	5.26815	5.45669e-09	1.95993e-08	yes	Bifunctional inhibitor_lipid-transfer protein_seed storage 2S albumin superfamily protein
AT5G14000	0.63	0.56	1.16	2.23	1.5	1.96	2.16	2.05	30.83	38.55	35.95	2.23	30.83	3.78922	4.36501	1.29582e-30	1.58056e-29	no	NAC DOMAIN CONTAINING PROTEIN 84 NAC084
AT3G60966	0.01	0.12	0.06	0.06	0.12	0.33	0.17	0.13	4.53	5.92	5.67	0.33	4.53	3.77897	4.98716	1.16661e-31	1.48431e-30	no	RING_U-box superfamily protein
AT1G08430	0.15	0.31	0.23	1	0.74	0.26	0.55	0.69	18.04	13.64	36.33	1	13.64	3.76977	5.02561	1.88377e-24	1.74691e-23	yes	ALUMINUMACTIVATED MALATE TRANSPORTER 1 ALMT1
AT3G48850	0.07	0.03	0.14	0.01	0.07	0.07	0.23	0.18	3.15	3.13	4.58	0.23	3.13	3.76646	4.95177	7.2554e-38	1.17279e-36	yes	PHOSPHATE TRANSPORTER 3
AT1G53625	0.01	0.01	0.44	0.01	0.13	0.01	0.12	0.13	5.94	9.4	7.24	0.44	5.94	3.75489	5.80844	2.16591e-24	2.00079e-23	yes	unknown protein
AT4G28800	0.03	0.1	0.04	0.11	0.04	0.03	0.06	0.11	1.48	1.67	1.83	0.11	1.48	3.75002	4.33019	5.79882e-23	4.99396e-22	yes	basic helix-loop-helix (bHLH) DNA-binding superfamily protein
AT4G28170	0.32	0.31	0.37	0.23	0.16	0.53	0.78	0.43	12.51	13.2	10.46	0.78	10.46	3.74526	4.81626	1.94686e-69	8.28179e-68	no	unknown protein
AT4G10860	0.01	0.01	0.13	0.01	0.01	0.01	0.01	0.01	1.74	2.8	4.89	0.13	1.74	3.7425	5.90574	1.19962e-11	5.30608e-11	no	unknown protein
AT4G03450	0.01	0.01	0.01	0.01	0.01	0.03	0.03	0.01	0.86	0.4	0.62	0.03	0.4	3.73697	5.24913	6.38044e-11	2.68174e-10	yes	Ankyrin repeat family protein
AT1G71390	0.01	0.03	0.01	0.01	0.01	0.01	0.01	0.01	0.4	0.63	0.67	0.03	0.4	3.73697	5.69415	6.43541e-11	2.70389e-10	yes	RECEPTOR LIKE PROTEIN 11 RLP11
AT5G14130	0.14	0.57	0.27	0.19	0.45	0.34	0.38	0.3	8.76	7.58	17.28	0.57	7.58	3.73316	4.68769	4.48066e-44	8.97145e-43	no	Peroxidase superfamily protein
AT5G59240	1.82	1.34	1.02	0.87	0.44	1.15	1.22	1.82	24.25	24.08	30.91	1.82	24.08	3.72583	4.27746	9.57443e-61	3.10578e-59	no	Ribosomal protein S8e family protein
AT5G23220	0.01	0.01	0.17	0.01	0.07	0.01	0.01	0.08	2.28	2.24	3.06	0.17	2.24	3.71989	5.26813	1.15247e-14	6.24058e-14	yes	NICOTINAMIDASE 3 NIC3
AT1G59500	0.15	0.18	0.13	0.06	0.07	0.27	0.34	0.07	4.45	4.81	6.7	0.34	4.45	3.7102	4.86618	3.13876e-54	8.44075e-53	yes	GH3.4
AT5G52900	8.45	7.48	9.57	4.3	4.39	9.83	8.97	5.96	135.42	128.09	172.27	9.83	128.09	3.70382	4.04063	1.56824e-70	6.89189e-69	no	MEMBRANEASSOCIATED KINASE REGULATOR 6 MAKR6
AT1G73340	0.03	0.07	0.03	0.01	0.03	0.01	0.03	0.03	0.91	1.11	3.24	0.07	0.91	3.70044	5.26974	4.0707e-17	2.55361e-16	no	Cytochrome P450 superfamily protein
AT1G56630	0.01	0.01	0.02	0.01	0.05	0.01	0.01	0.01	0.65	0.74	0.69	0.05	0.65	3.70044	5.83677	4.09199e-17	2.56629e-16	yes	alpha_beta-Hydrolases superfamily protein
AT4G39610	0.01	0.01	0.01	0.01	0.01	0.01	0.01	0.01	0.13	0.29	0.25	0.01	0.13	3.70044	4.0013	0.000386378	0.000840658	yes	Protein of unknown function, DUF617
AT3G23180	0.18	0.19	0.1	0.11	0.32	0.22	0.23	0.05	4.17	5.7	4.15	0.32	4.15	3.69697	4.71045	1.0255e-39	1.76506e-38	no	HR-like lesion-inducing protein-related
AT3G15534	0.4	0.63	0.6	0.01	0.01	0.62	0.69	0.01	15.09	14.07	8.94	0.69	8.94	3.69561	4.70059	8.1793e-18	5.36027e-17	yes	unknown protein
AT5G53320	0.7	1.24	0.93	0.61	0.93	0.72	0.85	1.29	20.17	21.73	16.61	1.29	16.61	3.68661	4.2849	7.96802e-145	2.35175e-142	no	Leucine-rich repeat protein kinase family protein
AT1G30870	0.01	0.01	0.01	0.01	0.12	0.04	0.04	0.01	1.54	2.55	2.96	0.12	1.54	3.68182	5.65956	7.15644e-20	5.29884e-19	yes	Peroxidase superfamily protein
AT5G06730	0.07	0.04	0.04	0.01	0.08	0.11	0.08	0.05	1.41	1.63	1.62	0.11	1.41	3.68012	4.15694	9.43383e-17	5.80079e-16	yes	Peroxidase superfamily protein
AT4G22217	0.01	0.01	0.01	0.01	0.19	0.01	0.01	0.01	2.89	2.43	2.86	0.19	2.43	3.67688	5.60705	1.14636e-10	4.74154e-10	no	defensin-like (DEFL) family protein.
AT3G17690	0.42	0.82	0.3	0.27	1.03	0.45	0.67	0.82	14.12	15.02	13.16	1.03	13.16	3.67544	4.42426	1.4247e-56	4.08398e-55	no	CYCLIC NUCLEOTIDE GATED CHANNEL 19 CNGC19
AT5G17980	2.01	2.58	2.47	1.43	1.93	1.23	2.74	3.05	46.49	44.89	38.89	3.05	38.89	3.67252	4.15402	3.01572e-123	5.46187e-121	yes	C2 calcium_lipid-binding plant phosphoribosyltransferase family protein
AT3G13090	0.07	0.21	0.15	0.17	0.19	0.21	0.21	0.28	4.22	3.57	5.24	0.28	3.57	3.67243	4.56698	1.55115e-118	2.47221e-116	no	ATPBINDING CASSETTE C6 ABCC6
AT2G31470	0.01	0.01	0.01	0.01	0.01	0.01	0.05	0.06	1.33	1.12	0.76	0.06	0.76	3.66297	5.26073	5.38806e-11	2.27825e-10	yes	DROUGHT TOLERANCE REPRESSOR DOR
AT5G58595	0.01	0.8	0.01	0.01	0.73	0.86	1.05	1.5	18.81	24.75	24.83	1.5	18.81	3.64847	4.599	2.03654e-13	1.0175e-12	NA	snoRNA
AT3G11340	0.16	0.07	0.01	0.2	0.95	0.09	0.13	0.01	28.46	11.91	33.7	0.95	11.91	3.6481	5.74653	1.53836e-10	6.31809e-10	yes	UDPDEPENDENT GLYCOSYLTRANSFERASE 76B1 UGT76B1
AT1G02850	3.24	4.96	2.41	5.37	11.99	8.35	15.28	16.49	206.48	226.59	307.32	16.49	206.48	3.64634	4.37771	5.12996e-18	3.40388e-17	no	BETA GLUCOSIDASE 11 BGLU11
AT5G22530	1.04	1.02	0.18	0.21	1.89	0.26	1.57	1.28	23.59	27.73	23.51	1.89	23.51	3.63682	4.38932	4.43923e-24	4.03224e-23	no	unknown protein
AT5G17330	1.86	1.59	1.48	1.08	1.65	0.89	1.58	2.54	37.12	31.54	43.5	2.54	31.54	3.63428	4.59996	1.03004e-124	1.93898e-122	yes	GLUTAMATE DECARBOXYLASE GAD
AT2G26130	0.01	0.05	0.01	0.05	0.01	0.01	0.01	0.11	1.34	3.19	2.71	0.11	1.34	3.60666	5.6297	1.16896e-16	7.14923e-16	yes	RING_U-box protein with C6HC-type zinc finger
AT1G75600	0.01	0.01	0.01	0.01	0.08	0.01	0.01	0.08	0.97	2.19	1.91	0.08	0.97	3.59991	5.32839	3.38985e-11	1.45313e-10	yes	rare H3 histone (HTR14)
AT5G25180	0.01	0.01	0.01	0.03	0.01	0.01	0.03	0.03	0.89	0.44	0.36	0.03	0.36	3.58496	4.91762	4.40252e-10	1.74517e-09	no	CYTOCHROME P450, FAMILY 71, SUBFAMILY B, POLYPEPTIDE 14 CYP71B14
AT3G54550	0.01	0.01	0.01	0.01	0.01	0.01	0.01	0.01	0.16	0.26	0.12	0.01	0.12	3.58496	3.65159	0.00145846	0.00293596	no	Protein of unknown function (DUF506)
AT5G52670	0.01	0.01	0.01	0.01	0.01	0.01	0.01	0.01	0.22	0.3	0.12	0.01	0.12	3.58496	3.08471	0.00858904	0.0153157	yes	Copper transport protein family
AT3G12502	0.01	0.01	0.01	0.01	0.01	0.01	0.01	0.01	0.15	0.12	0.4	0.01	0.12	3.58496	3.71111	0.00122352	0.00248985	yes	Potential natural antisense gene, locus overlaps with AT3G12500
AT2G21900	0.01	0.01	0.01	0.01	0.01	0.01	0.01	0.01	0.25	0.16	0.12	0.01	0.12	3.58496	4.34137	8.19768e-05	0.000194813	yes	WRKY DNABINDING PROTEIN 59 WRKY59
AT1G70960	0.01	0.01	0.01	0.01	0.01	0.01	0.01	0.01	0.13	0.12	0.14	0.01	0.12	3.58496	3.13713	0.00736144	0.0132833	yes	F-box and associated interaction domains-containing protein
AT1G79450	0.42	1	1	0.27	0.69	0.56	0.83	0.55	11.96	13.97	12.18	1	11.96	3.58015	4.088	4.21459e-77	2.19996e-75	yes	ALAINTERACTING SUBUNIT 5 ALIS5
AT1G26730	2.63	2.2	1.44	1.75	3.51	1.39	3.78	2.57	50.3	84.26	45.15	3.78	45.15	3.57827	4.49231	2.40289e-72	1.11329e-70	no	EXS (ERD1_XPR1_SYG1) family protein
AT3G23175	0.25	0.35	0.51	0.13	0.37	0.21	0.19	0.23	8.35	6.07	6.51	0.51	6.07	3.57313	4.30828	3.17383e-39	5.37752e-38	no	HR-like lesion-inducing protein-related
AT3G46090	0.01	0.01	0.11	0.01	0.36	0.01	0.19	0.45	5.33	12.7	11.49	0.45	5.33	3.56614	5.40994	7.74319e-22	6.31366e-21	yes	ZAT7
AT2G18140	0.05	0.1	0.05	0.06	0.11	0.19	0.1	0.29	4.23	3.42	4.54	0.29	3.42	3.55987	4.79143	1.91503e-29	2.21279e-28	yes	Peroxidase superfamily protein
AT5G66640	0.1	0.19	0.05	0.03	0.12	0.03	0.08	0.09	4.02	3.56	2.24	0.19	2.24	3.55943	4.89883	8.91966e-39	1.48497e-37	no	DA1RELATED PROTEIN 3 DAR3
AT5G50260	0.71	1.17	1.38	0.11	1.41	0.15	0.56	0.48	26.57	16.6	27.32	1.41	16.6	3.55742	4.71745	6.44632e-20	4.79652e-19	yes	CYSTEINE ENDOPEPTIDASE 1 CEP1
AT5G19700	0.01	0.01	0.04	0.01	0.01	0.01	0.01	0.01	0.97	0.53	0.47	0.04	0.47	3.55459	5.19317	1.01605e-08	3.57427e-08	yes	MATE efflux family protein
AT5G24210	0.19	0.61	0.6	0.22	0.57	0.62	0.98	0.32	16.65	11.49	18.08	0.98	11.49	3.55145	4.86621	7.46197e-72	3.40445e-70	yes	alpha_beta-Hydrolases superfamily protein
AT1G13310	0.01	0.01	0.01	0.01	0.01	0.03	0.03	0.01	0.35	0.43	0.57	0.03	0.35	3.54432	4.65716	3.07835e-08	1.03464e-07	no	Endosomal targeting BRO1-like domain-containing protein
AT1G27890	0.07	0.16	0.07	0.01	0.15	0.01	0.01	0.01	1.85	2.29	2.44	0.16	1.85	3.53138	4.52655	1.2708e-12	6.01128e-12	yes	Polynucleotidyl transferase, ribonuclease H-like superfamily protein
AT5G22570	0.65	1.35	0.2	0.11	0.28	0.2	0.01	0.01	40.09	15.59	40.04	1.35	15.59	3.52959	5.4754	1.69464e-09	6.3791e-09	yes	WRKY DNABINDING PROTEIN 38 WRKY38
AT3G15720	1.88	2.67	1.35	1.05	1.02	1.4	2.11	1.71	30.68	32.64	35.51	2.67	30.68	3.52239	4.04234	2.50763e-91	1.92147e-89	no	Pectin lyase-like superfamily protein
AT4G22070	0.02	0.07	0.05	0.01	0.03	0.02	0.02	0.03	1.17	0.8	0.95	0.07	0.8	3.51457	4.76793	2.20334e-20	1.67862e-19	yes	WRKY DNABINDING PROTEIN 31 WRKY31
AT3G44550	0.67	0.53	0.39	0.39	0.76	0.29	0.5	0.53	16.76	8.67	13.69	0.76	8.67	3.51196	4.56274	1.38885e-71	6.25295e-70	no	FATTY ACID REDUCTASE 5 FAR5
AT1G32880	0.08	0.08	0.09	0.01	0.08	0.1	0.08	0.01	1.14	1.87	1.29	0.1	1.14	3.51096	3.87808	6.55701e-09	2.33933e-08	no	ARM repeat superfamily protein
AT4G33145	0.31	0.18	0.16	0.01	0.01	0.14	0.16	0.01	3.53	5.88	3.97	0.31	3.53	3.50933	4.51246	3.17264e-12	1.46652e-11	no	unknown protein
AT3G60647	1.73	2.17	2.5	2.36	2.92	0.35	1.24	0.36	40.63	33.2	55.85	2.92	33.2	3.50714	4.16332	6.59172e-23	5.65643e-22	yes	unknown protein
AT3G44540	0.41	0.67	0.41	0.06	0.42	0.21	0.3	0.17	9	8.08	7.58	0.67	7.58	3.49996	4.67049	6.89525e-49	1.58049e-47	no	FATTY ACID REDUCTASE 4 FAR4
AT1G58330	0.01	0.14	0.31	0.24	0.44	0.47	0.44	0.16	7.84	5.29	8.38	0.47	5.29	3.49254	4.64701	5.26935e-32	6.81311e-31	yes	ZW2
AT3G54580	0.01	0.05	0.05	0.16	0.52	0.01	0.26	0.01	5.85	8.66	8.86	0.52	5.85	3.49185	4.72676	2.60987e-06	7.26733e-06	no	Proline-rich extensin-like family protein
AT2G30750	0.13	0.82	0.71	0.31	0.56	0.19	0.26	0.48	9.22	9.33	12.75	0.82	9.22	3.49107	4.34653	2.63848e-36	4.00242e-35	yes	CYTOCHROME P450, FAMILY 71, SUBFAMILY A, POLYPEPTIDE 12 CYP71A12
AT1G13590	0.01	0.09	0.01	0.08	0.01	0.08	0.01	0.01	1.09	1.01	2.69	0.09	1.01	3.48829	4.46927	3.0844e-08	1.03653e-07	yes	PHYTOSULFOKINE 1 PRECURSOR PSK1
AT4G08780	0.28	0.22	0.2	0.56	0.8	1.55	1.69	2.27	28.42	33.94	25.44	2.27	25.44	3.48633	4.42937	2.88431e-12	1.33608e-11	no	Peroxidase superfamily protein
AT3G01311	0.01	0.01	0.01	0.01	0.01	0.01	0.01	0.06	0.78	1.04	0.67	0.06	0.67	3.48113	5.42463	7.99104e-10	3.09881e-09	no	contains IP domain Protein of unknown function DUF569 (InterPro
AT3G02670	0.16	0.15	0.73	0.58	0.58	0.24	0.75	0.91	10.13	13.21	14.76	0.91	10.13	3.47662	4.44232	1.79706e-43	3.52729e-42	yes	Glycine-rich protein family
AT4G28410	0.01	0.01	0.01	0.01	0.01	0.01	0.01	0.01	0.11	0.15	0.18	0.01	0.11	3.45943	4.54095	2.8038e-05	7.03215e-05	yes	Tyrosine transaminase family protein
AT1G34510	0.01	0.01	0.01	0.01	0.01	0.01	0.01	0.01	0.11	0.31	0.59	0.01	0.11	3.45943	4.30833	0.000108219	0.000253198	yes	Peroxidase superfamily protein
AT1G66490	0.01	0.01	0.01	0.01	0.01	0.01	0.01	0.01	0.12	0.11	0.19	0.01	0.11	3.45943	3.32762	0.00423034	0.00791786	yes	F-box and associated interaction domains-containing protein
AT1G21970	0.01	0.01	0.01	0.01	0.01	0.01	0.01	0.01	0.16	0.11	0.16	0.01	0.11	3.45943	4.15549	0.00019187	0.00043442	yes	LEAFY COTYLEDON 1 LEC1
AT5G60480	0.01	0.01	0.01	0.01	0.01	0.01	0.01	0.01	0.11	0.25	0.5	0.01	0.11	3.45943	3.24218	0.00556833	0.0102354	yes	HOMEOBOX PROTEIN 26 HB26
AT5G13825	0.01	0.01	0.01	0.01	0.01	0.01	0.01	0.01	0.11	0.46	0.48	0.01	0.11	3.45943	4.25948	0.000130363	0.0003022	yes	unknown protein
AT5G20100	0.01	0.01	0.01	0.01	0.01	0.01	0.01	0.01	0.11	0.26	0.28	0.01	0.11	3.45943	3.07724	0.00875654	0.0155842	yes	unknown protein
AT5G53840	0.01	0.01	0.01	0.01	0.01	0.01	0.01	0.01	0.14	0.35	0.11	0.01	0.11	3.45943	4.17927	0.000186115	0.000422391	yes	F-box_RNI-like_FBD-like domains-containing protein
AT4G15120	0.69	0.67	0.61	0.48	0.87	0.84	1.91	0.67	22.76	34.34	20.99	1.91	20.99	3.45806	4.95921	7.64436e-57	2.2152e-55	yes	VQ motif-containing protein
AT2G30040	4.14	6.45	5.51	3.12	2.63	5.26	4.32	0.98	70.68	86.08	85.68	6.45	70.68	3.45393	4.27648	4.13859e-36	6.22664e-35	no	MITOGENACTIVATED PROTEIN KINASE KINASE KINASE 14 MAPKKK14
AT5G56970	0.13	0.04	0.04	0.03	0.04	0.06	0.06	0.2	3.2	3.97	2.19	0.2	2.19	3.45286	5.35823	7.77174e-35	1.12469e-33	yes	CYTOKININ OXIDASE 3 CKX3
AT4G08040	0.04	0.08	0.04	0.16	0.07	0.07	0.14	0.04	1.92	1.75	4.43	0.16	1.75	3.45121	4.55009	1.09911e-21	8.90126e-21	yes	1AMINOCYCLOPROPANE1CARBOXYLATE SYNTHASE 11 ACS11
AT1G33030	0.04	0.19	0.24	0.14	0.52	0.58	0.58	1.15	13.14	13.85	12.56	1.15	12.56	3.44913	4.80543	7.07058e-24	6.37152e-23	no	O-methyltransferase family protein
AT3G06019	1.23	0.01	1.29	1.98	1.19	1.4	1.8	0.67	25.72	21.58	29.85	1.98	21.58	3.44612	4.04083	4.06745e-18	2.71242e-17	NA	unknown protein
AT4G38410	0.75	0.7	0.01	0.01	0.39	0.27	1.45	1.11	33.9	53.51	15.79	1.45	15.79	3.44489	5.04276	1.84341e-10	7.5321e-10	no	Dehydrin family protein
AT2G44290	1.68	3.1	2.74	2.23	4.69	1.06	3.82	3.7	50.79	60.36	64.2	4.69	50.79	3.43688	4.16381	1.21516e-71	5.51249e-70	no	Bifunctional inhibitor_lipid-transfer protein_seed storage 2S albumin superfamily protein
AT5G53230	0.01	0.01	0.06	0.01	0.06	0.01	0.07	0.15	1.72	1.9	1.62	0.15	1.62	3.43296	4.75791	3.43295e-13	1.68906e-12	no	Protein of unknown function (DUF295)
AT2G18193	0.49	0.46	0.18	0.58	0.62	0.63	0.79	1.02	11.6	10.99	15.01	1.02	10.99	3.42955	4.28094	1.47741e-51	3.64129e-50	no	P-loop containing nucleoside triphosphate hydrolases superfamily protein
AT2G27550	0.83	1.45	0.61	0.33	1.8	0.74	1.36	3.42	39.83	36.76	38.94	3.42	36.76	3.42607	4.60964	6.00789e-33	8.05104e-32	yes	CENTRORADIALIS ATC
AT5G24640	0.54	0.01	0.01	0.13	0.01	0.01	0.14	0.25	8.05	5.77	10.86	0.54	5.77	3.41754	5.53775	4.39554e-22	3.62359e-21	no	unknown protein
AT5G07510	0.01	0.01	0.06	0.01	0.01	0.01	0.01	0.01	0.7	0.64	0.86	0.06	0.64	3.41504	4.82843	1.65057e-07	5.186e-07	yes	GLYCINERICH PROTEIN 14 GRP14
AT1G26870	0.03	0.01	0.01	0.01	0.01	0.01	0.01	0.01	0.32	1.1	1.5	0.03	0.32	3.41504	5.92137	2.41685e-11	1.04787e-10	yes	FEZ FEZ
AT4G09770	0.01	0.11	0.04	0.01	0.01	0.01	0.03	0.08	2.33	1.17	1.34	0.11	1.17	3.41093	5.03695	3.19652e-15	1.79683e-14	no	TRAF-like family protein
AT5G06090	0.08	0.08	0.04	0.01	0.04	0.04	0.04	0.01	1.82	0.85	1.5	0.08	0.85	3.40939	4.52193	2.03793e-13	1.01799e-12	yes	GLYCEROL3PHOSPHATE ACYLTRANSFERASE 7 GPAT7
AT4G17670	3.73	5.87	6.24	5.53	3.91	1.83	2.34	3.69	66.11	113.45	72.51	6.24	66.11	3.40525	4.17526	2.02863e-30	2.44942e-29	no	Protein of unknown function (DUF581)
AT5G57980	0.34	0.4	0.37	0.52	0.61	0.38	1.17	0.41	12.39	15.98	14.58	1.17	12.39	3.4046	4.78734	1.74279e-67	6.96739e-66	no	RNA POLYMERASE II FIFTH LARGEST SUBUNIT, C RPB5C
AT2G44470	0.01	0.03	0.01	0.01	0.01	0.02	0.04	0.02	0.94	0.87	0.42	0.04	0.42	3.39232	5.51576	9.08196e-18	5.93555e-17	no	BETA GLUCOSIDASE 29 BGLU29
AT5G39130	0.61	1.03	0.98	0.53	0.36	0.41	0.38	0.77	10.76	15.38	12.3	1.03	10.76	3.38496	4.13942	6.39359e-42	1.1785e-40	no	RmlC-like cupins superfamily protein
AT5G55250	3.07	4.55	3.81	2.78	4	3.97	5.05	2.62	58.08	73.86	52.5	5.05	52.5	3.37796	3.74546	8.20747e-242	2.4527e-238	yes	IAA CARBOXYLMETHYLTRANSFERASE 1 IAMT1
AT3G26470	0.27	0.5	0.28	0.43	1.01	0.66	1.2	0.84	12.75	17.2	12.35	1.2	12.35	3.3634	4.28408	2.49739e-49	5.80224e-48	no	Powdery mildew resistance protein, RPW8 domain
AT3G62100	4.15	5.98	3.89	2.65	3.52	3.65	5.41	3.34	84.33	84.05	61.53	5.98	61.53	3.36307	4.21864	1.05875e-109	1.31831e-107	no	INDOLE3ACETIC ACID INDUCIBLE 30 IAA30
AT2G42660	0.14	0.01	0.01	0.07	0.01	0.01	0.01	0.01	1.65	3.85	1.44	0.14	1.44	3.36257	5.83977	8.65856e-15	4.73468e-14	yes	Homeodomain-like superfamily protein
AT5G37740	3.71	5.63	4.61	6.13	5.29	6.53	8.46	9.33	95.96	119.45	123.55	9.33	95.96	3.36248	3.95278	8.1364e-102	8.03789e-100	no	Calcium-dependent lipid-binding (CaLB domain) family protein
AT4G23160	0.17	0.25	0.21	0.07	0.19	0.04	0.08	0.13	4.2	3.36	2.57	0.25	2.57	3.36177	4.26201	2.43922e-41	4.42446e-40	no	CYSTEINERICH RLK RECEPTORLIKE PROTEIN KINASE 8 CRK8
AT5G52170	0.16	0.15	0.36	0.22	0.55	0.13	0.2	0.37	6.07	5.64	6.57	0.55	5.64	3.35819	4.20321	6.62267e-37	1.02877e-35	no	HOMEODOMAIN GLABROUS 7 HDG7
AT1G44542	0.01	0.01	0.01	0.01	0.01	0.04	0.11	0.2	4.58	3.01	2.05	0.2	2.05	3.35755	5.37851	5.50742e-17	3.43059e-16	no	Cyclase family protein
AT1G52690	1.26	1.51	0.98	1.43	1.99	1.12	1.74	0.73	60.62	57.14	20.35	1.99	20.35	3.35419	4.78337	2.78076e-48	6.27166e-47	yes	LATE EMBRYOGENESIS ABUNDANT 7 LEA7
AT4G21200	0.01	0.04	0.02	0.09	0.01	0.03	0.02	0.02	0.92	1.16	4.93	0.09	0.92	3.35364	5.34187	2.51234e-14	1.32852e-13	no	GIBBERELLIN 2OXIDASE 8 GA2OX8
AT3G62320	0.56	0.37	0.23	0.2	0.56	0.24	0.36	0.68	8.89	9.72	6.95	0.68	6.95	3.35341	4.09479	6.88999e-30	8.11423e-29	no	Polynucleotidyl transferase, ribonuclease H-like superfamily protein
AT3G11260	3.28	5.83	3.13	2.42	3.4	2.43	3.81	2.91	75.55	73.06	59.46	5.83	59.46	3.35035	4.26638	3.57248e-134	8.54072e-132	yes	WUSCHEL RELATED HOMEOBOX 5 WOX5
AT3G18280	57.28	90.19	82.32	43.29	55.48	74.08	80.61	101.02	1028.65	1137.93	1160.13	101.02	1028.65	3.34804	3.60766	1.28685e-150	4.27289e-148	yes	Bifunctional inhibitor_lipid-transfer protein_seed storage 2S albumin superfamily protein
AT1G73780	0.01	1.11	0.48	0.01	0.54	0.29	0.68	0.25	17.12	18.36	11.3	1.11	11.3	3.34769	5.00947	6.34719e-26	6.24454e-25	no	Bifunctional inhibitor_lipid-transfer protein_seed storage 2S albumin superfamily protein
AT3G28210	0.07	0.07	0.12	0.06	0.07	0.07	0.39	0.17	5.12	3.97	4.83	0.39	3.97	3.34759	5.02305	9.29271e-31	1.14222e-29	no	PMZ
AT5G22540	0.2	0.24	0.1	0.01	0.18	0.09	0.09	0.23	3.16	3.98	2.44	0.24	2.44	3.34577	4.45037	6.39354e-29	7.17945e-28	no	Plant protein of unknown function (DUF247)
AT2G38380	5	10.34	3.76	2.81	4.14	4.73	5.88	6.16	104.74	106.22	118.93	10.34	104.74	3.3405	4.39806	6.93622e-161	2.76374e-158	yes	Peroxidase superfamily protein
AT4G10500	1.5	3.35	0.92	0.54	0.96	0.04	0.26	0.47	48.3	33.89	43.18	3.35	33.89	3.33863	4.86455	6.06054e-11	2.55087e-10	no	2-oxoglutarate (2OG) and Fe(II)-dependent oxygenase superfamily protein
AT1G49390	0.04	0.1	0.19	0.27	0.23	0.1	0.18	0.11	2.73	3.99	3.1	0.27	2.73	3.33787	4.33529	1.11791e-29	1.30179e-28	no	2-oxoglutarate (2OG) and Fe(II)-dependent oxygenase superfamily protein
AT3G01070	1.17	1.49	1.04	0.69	0.9	1.25	1.39	1.16	21.47	18.12	15.03	1.49	15.03	3.33446	3.86773	7.18974e-106	8.06972e-104	no	EARLY NODULINLIKE PROTEIN 16 ENODL16
AT2G47130	3.77	6.1	3.78	2.74	7.09	3.51	6.08	6.88	82.39	71.3	92.04	7.09	71.3	3.33004	4.03456	1.38588e-108	1.65662e-106	yes	SHORTCHAIN DEHYDROGENASE_REDUCTASE 2 SDR3
AT3G13950	0.3	0.59	0.55	0.45	0.57	0.31	0.61	1.08	10.84	13.97	11.33	1.08	10.84	3.32726	4.23011	3.43838e-63	1.20177e-61	yes	unknown protein
AT3G02242	0.01	0.01	0.01	0.01	0.01	0.01	0.01	0.01	0.11	0.1	0.24	0.01	0.1	3.32193	2.5789	0.0287926	0.046375	yes	unknown protein
AT2G28625	0.01	0.01	0.01	0.01	0.01	0.01	0.01	0.01	0.26	0.1	0.19	0.01	0.1	3.32193	3.08709	0.0085362	0.0152352	yes	unknown protein
AT3G21840	0.01	0.01	0.01	0.01	0.01	0.01	0.01	0.01	0.59	0.1	0.46	0.01	0.1	3.32193	3.68656	0.00136452	0.00275754	yes	SKP1LIKE 7 SK7
AT4G10465	0.01	0.01	0.01	0.01	0.01	0.01	0.01	0.01	0.14	0.1	0.18	0.01	0.1	3.32193	4.05062	0.000302083	0.000666779	no	Heavy metal transport_detoxification superfamily protein
AT1G23570	0.01	0.01	0.01	0.01	0.01	0.01	0.01	0.01	0.19	0.22	0.1	0.01	0.1	3.32193	4.24484	0.000129453	0.000300235	yes	Domain of unknown function (DUF220)
AT1G56150	0.86	2.31	3.18	2.75	4.05	1.51	1.76	1.03	40.48	48.43	44.28	4.05	40.48	3.32122	3.86927	1.13102e-24	1.05746e-23	yes	SAUR-like auxin-responsive protein family
AT3G27500	0.2	0.44	0.37	0.69	0.57	0.48	0.45	0.47	6.85	11.79	11.69	0.69	6.85	3.31144	4.15146	2.81055e-40	4.9442e-39	yes	Cysteine_Histidine-rich C1 domain family protein
AT3G21420	3.26	3.71	1.82	0.96	2.63	2.97	3.76	4.65	51.81	51.95	45.88	4.65	45.88	3.30256	4.06988	2.07411e-42	3.89826e-41	no	LATERAL BRANCHING OXIDOREDUCTASE 1 LBO1
AT5G63240	0.01	0.01	0.01	0.01	0.01	0.01	0.01	0.12	1.59	1.18	1.4	0.12	1.18	3.29768	4.76706	3.27338e-07	9.9779e-07	no	Carbohydrate-binding X8 domain superfamily protein
AT5G54560	0.01	0.01	0.01	0.01	0.01	0.01	0.01	0.06	0.94	0.59	0.74	0.06	0.59	3.29768	4.91963	1.0625e-07	3.4018e-07	yes	Protein of unknown function (DUF295)
AT3G59850	0.06	0.05	0.12	0.15	0.01	0.09	0.08	0.03	2.81	1.47	2.36	0.15	1.47	3.29278	4.5436	1.98468e-22	1.65843e-21	yes	Pectin lyase-like superfamily protein
AT1G57750	0.05	0.04	0.01	0.01	0.01	0.01	0.01	0.01	0.49	0.6	0.87	0.05	0.49	3.29278	4.95484	1.64078e-09	6.18125e-09	yes	CYTOCHROME P450, FAMILY 96, SUBFAMILY A, POLYPEPTIDE 15 CYP96A15
AT3G25290	7.18	8.03	5.04	2.86	5.28	4.58	5.98	4.32	110.13	78.83	78.58	8.03	78.58	3.29069	3.81106	4.36145e-59	1.33507e-57	no	Auxin-responsive family protein
AT5G15890	0.01	0.04	0.01	0.01	0.01	0.04	0.01	0.04	0.49	0.5	0.39	0.04	0.39	3.2854	4.26154	7.99962e-08	2.59353e-07	no	TRICHOME BIREFRINGENCELIKE 21 TBL21
AT1G66830	1.08	1.76	1.92	0.61	0.96	0.96	1.02	0.89	31.68	23.44	18.66	1.92	18.66	3.28077	4.16278	5.49977e-45	1.13543e-43	no	Leucine-rich repeat protein kinase family protein
AT3G01600	0.93	1.26	1.43	0.95	0.5	1.1	1.13	0.99	14.18	15.81	13.86	1.43	13.86	3.27684	3.65384	2.86637e-82	1.70888e-80	no	NAC DOMAIN CONTAINING PROTEIN 44 NAC044
AT2G47550	0.01	0.01	0.05	0.01	0.01	0.05	0.07	0.2	3.05	1.93	4.63	0.2	1.93	3.27053	5.48302	2.48495e-18	1.6744e-17	yes	Plant invertase_pectin methylesterase inhibitor superfamily
AT3G61340	0.01	0.01	0.04	0.01	0.01	0.05	0.05	0.04	0.5	0.48	0.71	0.05	0.48	3.26303	3.8869	2.6657e-07	8.19664e-07	yes	F-box and associated interaction domains-containing protein
AT4G23140	0.84	1.6	1.34	0.22	1.06	0.25	0.43	0.65	16.06	15.31	15.45	1.6	15.31	3.25833	4.20151	2.51875e-24	2.31867e-23	no	CYSTEINERICH RLK RECEPTORLIKE PROTEIN KINASE 6 CRK6
AT5G04120	0.01	0.01	0.01	0.01	1.15	0.01	0.01	0.01	29.01	10.97	46.22	1.15	10.97	3.25386	2.58412	0.0221193	0.0365299	yes	cofactor-dependent phosphoglycerate mutase (dPGM)
AT3G12240	0.01	0.01	0.01	0.01	0.02	0.01	0.01	0.01	0.19	0.33	0.27	0.02	0.19	3.24793	4.57929	1.27568e-06	3.66822e-06	no	SERINE CARBOXYPEPTIDASELIKE 15 SCPL15
AT5G44990	0.01	0.01	0.01	0.01	0.01	0.01	0.04	0.01	0.62	0.84	0.38	0.04	0.38	3.24793	5.12572	3.04716e-08	1.02445e-07	no	Glutathione S-transferase family protein
AT3G60650	5.17	4.46	4.06	4.02	4.21	2.15	1.9	2.45	72.66	49.04	104.7	5.17	49.04	3.24572	4.2142	4.06804e-46	8.65256e-45	yes	unknown protein
AT2G02990	0.16	0.28	0.01	0.01	0.14	0.05	0.1	0.01	2.64	3.92	3.1	0.28	2.64	3.23704	4.87407	2.69586e-21	2.1469e-20	no	RIBONUCLEASE 1 RNS1
AT5G61890	0.91	0.98	1.4	0.47	0.93	0.74	1.08	0.47	20.54	13.17	16.97	1.4	13.17	3.23376	3.99287	3.28208e-80	1.86821e-78	yes	member of the ERF (ethylene response factor) subfamily B-1 of ERF_AP2 transcription factor family.
AT5G02760	1.53	2.22	5	3.46	5.15	2.54	1.99	0.99	70.77	48.29	139.94	5.15	48.29	3.22908	4.70041	9.97663e-26	9.74311e-25	no	Protein phosphatase 2C family protein
AT2G38530	179.82	428.53	400.79	316.78	383.05	281.15	446.77	361.14	4167.42	4370.59	6765.8	446.77	4167.42	3.22155	3.57036	1.93394e-102	1.94263e-100	yes	LIPID TRANSFER PROTEIN 2 LTP2
AT2G31865	0.79	1.48	1.11	0.53	1.29	0.39	1.16	1.45	13.78	16.68	14.1	1.48	13.78	3.21891	3.6472	8.62681e-38	1.3907e-36	no	POLYADPRIBOSE GLYCOHYDROLASE 2 PARG2
AT2G41480	0.2	0.16	0.2	0.07	0.23	0.22	0.15	0.41	6.11	3.78	4.94	0.41	3.78	3.20469	4.38334	8.44891e-44	1.67625e-42	yes	Peroxidase superfamily protein
AT1G58007	0.46	0.64	0.78	0.25	0.35	0.49	0.52	0.52	11.25	8.96	7.18	0.78	7.18	3.20244	3.9607	6.12185e-65	2.27613e-63	no	unknown protein
AT5G57260	0.01	0.01	0.05	0.04	0.01	0.01	0.01	0.01	1.15	0.93	0.46	0.05	0.46	3.20163	5.32784	1.48735e-10	6.11803e-10	no	CYTOCHROME P450, FAMILY 71, SUBFAMILY B, POLYPEPTIDE 10 CYP71B10
AT1G12080	17.1	11.45	20.19	28.19	26.36	29.09	44.9	48.05	701	490.16	441.38	48.05	441.38	3.19941	4.1722	4.65206e-42	8.61477e-41	yes	Vacuolar calcium-binding protein-related
AT5G42830	2.2	2.85	3.13	2.04	1.88	2.17	4.71	4.39	49.74	57.24	43.23	4.71	43.23	3.19823	3.88662	1.40654e-72	6.56762e-71	no	HXXXD-type acyl-transferase family protein
AT5G47440	0.19	0.67	0.79	0.33	0.33	0.24	0.34	0.21	7.35	8.43	7.24	0.79	7.24	3.19607	4.37467	8.38829e-52	2.07382e-50	no	contains IP domain Pleckstrin-like, plant (InterPro
AT1G15630	0.16	0.35	0.43	0.01	0.61	0.37	0.44	0.46	10.1	5.59	10.42	0.61	5.59	3.19597	4.48328	4.43075e-38	7.21567e-37	yes	unknown protein
AT4G23690	4.81	7.44	6.08	2.17	3.76	5.17	7.31	6.4	134.07	68.14	93.07	7.44	68.14	3.19513	3.95852	3.24079e-76	1.64147e-74	yes	DIRIGENT PROTEIN 6 DIR6
AT5G51440	0.84	0.87	0.18	0.12	0.19	0.3	0.39	0.81	22.39	7.96	17.63	0.87	7.96	3.19368	4.87217	3.78408e-29	4.30176e-28	no	HSP20-like chaperones superfamily protein
AT5G62480	0.21	0.48	0.29	0.19	0.36	0.23	0.93	0.61	23.73	12.7	8.49	0.93	8.49	3.19046	4.83728	3.07667e-40	5.39647e-39	no	GLUTATHIONE STRANSFERASE TAU 9 GSTU9
AT4G33790	0.38	0.29	0.23	0.25	0.09	0.45	0.33	0.2	4.09	4.57	7.65	0.45	4.09	3.1841	3.98702	2.18994e-36	3.32834e-35	yes	ECERIFERUM 4 CER4
AT3G06020	4.55	5.6	4.65	2.43	4.18	3.61	4.97	1.13	50.84	70.89	66.05	5.6	50.84	3.18247	3.78684	2.2951e-39	3.90526e-38	yes	FANTASTIC FOUR 4 FAF4
AT5G52760	1.03	1.7	1.29	0.16	4.37	0.8	1.96	2.81	71.33	59.51	39.5	4.37	39.5	3.17615	4.52572	1.47868e-18	1.00887e-17	no	Copper transport protein family
AT5G43870	1.8	2.31	1.96	1.19	1.98	1.49	1.88	1.92	20.84	25.25	21.47	2.31	20.84	3.17339	3.28918	1.08666e-150	3.65898e-148	no	phosphoinositide binding
AT2G29460	1.11	2.84	1.46	1.53	3.84	4.19	11.94	3.43	116.52	137.62	107.67	11.94	107.67	3.17274	4.77823	1.55276e-33	2.12604e-32	no	GLUTATHIONE STRANSFERASE TAU 4 GSTU4
AT5G44380	0.73	1.25	1.82	1.84	1.65	3.15	1.85	1.93	47.91	28.37	37.32	3.15	28.37	3.17094	4.18523	4.04727e-56	1.14371e-54	no	FAD-binding Berberine family protein
AT5G60520	0.01	0.01	0.01	0.01	0.01	0.01	0.01	0.01	0.11	0.09	0.14	0.01	0.09	3.16993	3.32762	0.00423034	0.00791786	no	Late embryogenesis abundant (LEA) protein-related
AT3G47200	0.1	0.09	0.01	0.04	0.07	0.01	0.16	0.01	2	1.44	2.52	0.16	1.44	3.16993	4.73137	1.57809e-19	1.14256e-18	yes	Plant protein of unknown function (DUF247)
AT1G07795	0.01	0.01	0.01	0.01	0.01	0.01	0.01	0.01	0.1	0.09	0.31	0.01	0.09	3.16993	2.81663	0.0169195	0.0285096	no	unknown protein
AT4G28420	0.01	0.05	0.01	0.01	0.01	0.01	0.01	0.04	0.45	0.87	0.69	0.05	0.45	3.16993	5.25011	5.58911e-11	2.35909e-10	yes	Tyrosine transaminase family protein
AT2G32620	0.02	0.02	0.01	0.01	0.02	0.01	0.04	0.02	1.07	0.36	2.73	0.04	0.36	3.16993	5.85881	9.90167e-16	5.7512e-15	yes	CELLULOSE SYNTHASELIKE B CSLB02
AT2G41415	0.01	0.01	0.01	0.01	0.01	0.01	0.01	0.01	0.09	0.1	0.25	0.01	0.09	3.16993	2.5789	0.0287926	0.046375	yes	Maternally expressed gene (MEG) family protein
AT5G14490	0.01	0.01	0.01	0.01	0.06	0.01	0.01	0.01	0.54	0.55	0.84	0.06	0.54	3.16993	4.93473	7.52758e-08	2.44447e-07	no	NAC DOMAIN CONTAINING PROTEIN 85 NAC085
AT5G56960	0.01	0.01	0.01	0.01	0.01	0.01	0.01	0.03	0.34	0.59	0.27	0.03	0.27	3.16993	5.1259	1.85464e-08	6.37567e-08	yes	basic helix-loop-helix (bHLH) DNA-binding family protein
AT2G29480	0.07	0.15	0.01	0.13	0.31	0.27	0.44	0.35	5.48	4.39	3.95	0.44	3.95	3.16628	4.30616	3.23769e-23	2.82804e-22	yes	GLUTATHIONE STRANSFERASE TAU 2 GSTU2
AT1G51830	0.07	0.09	0.1	0.13	0.01	0.14	0.08	0.21	2.7	1.87	3.22	0.21	1.87	3.15458	4.55305	1.362e-26	1.37972e-25	yes	Leucine-rich repeat protein kinase family protein
AT2G47000	1.58	2.07	2.45	2.33	3.93	2.09	2.09	2.22	35.9	34.92	41.41	3.93	34.92	3.15145	3.85369	1.55097e-88	1.11015e-86	no	ATPBINDING CASSETTE B4 ABCB4
AT5G26690	0.91	2.2	1.22	0.25	1.69	0.51	1.34	1.13	19.5	25.73	23.15	2.2	19.5	3.1479	3.9939	6.9036e-52	1.71742e-50	no	Heavy metal transport_detoxification superfamily protein
AT2G23960	0.04	0.05	0.14	0.05	0.08	0.04	0.01	0.01	1.26	1.24	1.53	0.14	1.24	3.14684	4.3319	1.68579e-14	9.00407e-14	yes	Class I glutamine amidotransferase-like superfamily protein
AT1G71015	1.22	1	0.53	0.13	0.62	0.85	0.94	1.42	15.56	12.55	13.04	1.42	12.55	3.14372	3.78586	4.47452e-33	6.04022e-32	no	unknown protein
AT5G25260	0.12	0.16	0.29	0.17	0.29	0.08	0.04	0.23	4.67	4.72	2.55	0.29	2.55	3.13637	4.05033	3.1334e-24	2.87342e-23	no	SPFH_Band 7_PHB domain-containing membrane-associated protein family
AT3G28600	0.32	0.39	0.08	0.01	0.66	0.48	0.76	0.58	9.5	6.68	9.17	0.76	6.68	3.13578	4.31206	1.43608e-25	1.38885e-24	yes	P-loop containing nucleoside triphosphate hydrolases superfamily protein
AT2G38250	0.13	0.4	0.74	0.23	0.97	0.29	0.99	0.92	12.05	8.8	8.67	0.99	8.67	3.13053	3.74702	2.24439e-26	2.25165e-25	yes	Homeodomain-like superfamily protein
AT1G32350	0.04	0.13	0.01	0.01	0.08	0.65	0.91	0.21	20.11	13.7	7.96	0.91	7.96	3.12883	4.64233	4.31106e-07	1.29935e-06	yes	ALTERNATIVE OXIDASE 1D AOX1D
AT4G22470	0.73	1.03	1.01	0.62	0.49	1.19	1.54	0.84	27.45	13.41	33.87	1.54	13.41	3.12231	4.56803	3.83947e-58	1.15025e-56	yes	protease inhibitor_seed storage_lipid transfer protein (LTP) family protein
AT1G60030	0.39	0.34	0.4	0.13	0.35	0.19	0.59	0.54	8.38	7.54	5.06	0.59	5.06	3.10035	4.20375	1.67683e-62	5.68625e-61	no	NUCLEOBASEASCORBATE TRANSPORTER 7 NAT7
AT5G13330	0.51	1.2	0.69	0.54	0.77	2.41	2.19	1.53	30.25	25.85	20.64	2.41	20.64	3.09834	4.1071	3.63091e-31	4.53522e-30	yes	RELATED TO AP2 6L Rap2.6L
AT1G55610	0.9	1.51	1.65	1.07	1.98	1.67	2.2	2.17	26.06	22.09	18.83	2.2	18.83	3.09746	3.58028	6.0571e-101	5.83899e-99	no	BRI1 LIKE BRL1
AT2G38390	1.83	3.12	1.56	1.32	2.6	1.3	1.09	1.24	30.78	26.64	37.21	3.12	26.64	3.09398	3.70508	2.36781e-34	3.35152e-33	yes	Peroxidase superfamily protein
AT1G62420	0.24	0.76	0.41	0.03	0.32	0.29	0.2	0.26	6.48	8.55	11.01	0.76	6.48	3.09192	4.83083	2.46213e-55	6.81274e-54	yes	Protein of unknown function (DUF506)
AT1G76500	0.16	0.33	0.21	0.17	0.81	0.18	0.44	0.2	7.22	6.85	7	0.81	6.85	3.08011	4.44638	2.7651e-40	4.86784e-39	yes	SUPPRESSOR OF PHYB4
AT5G22380	0.01	0.26	0.33	0.05	0.42	0.01	0.45	0.93	7.84	13.25	10.51	0.93	7.84	3.07555	4.8768	5.96705e-17	3.70819e-16	yes	NAC DOMAIN CONTAINING PROTEIN 90 NAC090
AT4G23150	0.27	0.76	0.41	0.08	0.71	0.07	0.26	0.67	7.54	7.63	6.4	0.76	6.4	3.074	4.02471	1.4969e-18	1.02072e-17	no	CYSTEINERICH RLK RECEPTORLIKE PROTEIN KINASE 7 (CRK7)
AT1G23070	0.01	0.06	0.01	0.13	0.12	0.07	0.31	0.07	3.04	2.9	2.61	0.31	2.61	3.07371	4.3581	3.22744e-18	2.16251e-17	yes	Protein of unknown function (DUF300)
AT3G19430	0.01	0.08	0.01	0.01	0.03	0.03	0.12	0.07	1.52	1.01	1.52	0.12	1.01	3.07325	4.65526	1.09224e-17	7.09766e-17	yes	late embryogenesis abundant protein-related _ LEA protein-related
AT1G35910	0.39	0.95	0.18	0.35	0.81	0.33	0.76	1.07	13.4	11.24	9	1.07	9	3.07231	4.22776	1.82997e-46	3.95204e-45	yes	TREHALOSE6PHOSPHATE PHOSPHATASE D TPPD
AT2G34910	0.01	0.01	0.01	0.01	0.01	0.01	0.05	0.01	0.42	0.51	0.56	0.05	0.42	3.07039	4.50539	2.1936e-06	6.16607e-06	no	BEST Arabidopsis thaliana protein match is
AT1G51890	0.02	0.02	0.11	0.03	0.01	0.01	0.03	0.07	0.92	1.07	1.25	0.11	0.92	3.06413	4.6795	3.39612e-23	2.96209e-22	no	Leucine-rich repeat protein kinase family protein
AT1G02920	6.96	13.99	8.39	9.99	19.73	9.5	14.83	29.67	310.83	251.2	247.54	29.67	247.54	3.06058	3.91856	9.18283e-31	1.12929e-29	no	GLUTATHIONE STRANSFERASE 7 GSTF7
AT3G13380	1.04	2.16	1.65	0.94	2.07	1.23	2.53	2.55	22.21	21.24	24.7	2.55	21.24	3.05821	3.53109	6.08173e-86	4.08415e-84	no	BRI1LIKE 3 BRL3
AT1G30700	0.11	0.24	0.55	0.07	0.22	0.22	0.44	0.65	7.3	7.93	5.41	0.65	5.41	3.05712	4.36767	3.09304e-30	3.70468e-29	yes	FAD-binding Berberine family protein
AT4G26470	0.18	0.23	0.39	0.05	0.24	0.09	0.35	0.52	4.96	8.66	4.32	0.52	4.32	3.05445	4.16415	2.61049e-33	3.54395e-32	no	Calcium-binding EF-hand family protein
AT2G47520	0.1	0.21	0.42	3.71	0.58	0.18	1.08	3.61	30.74	44.48	62.4	3.71	30.74	3.05063	4.13785	2.98456e-06	8.27076e-06	no	ETHYLENE RESPONSE FACTOR 71 ERF71
AT1G19230	0.23	0.57	0.31	0.18	0.42	0.21	0.4	0.23	6.7	4.72	6.78	0.57	4.72	3.04975	4.16007	1.93348e-62	6.54725e-61	no	Riboflavin synthase-like superfamily protein
AT3G09405	1.42	1.74	1.64	0.63	1.19	1.16	1.5	1.68	14.39	21.67	17.55	1.74	14.39	3.04791	3.47051	3.12833e-68	1.28504e-66	NA	Pectinacetylesterase family protein
AT3G04530	0.52	0.47	0.49	0.24	0.4	0.3	0.16	0.18	4.29	8.82	5.26	0.52	4.29	3.04439	3.82992	3.29922e-21	2.61867e-20	yes	PHOSPHOENOLPYRUVATE CARBOXYLASE KINASE 2 PPCK2
AT5G20830	2.94	4.75	4.29	9.61	8.02	4.02	8.63	15.56	128.19	202.01	153.88	15.56	128.19	3.04237	4.26722	8.76827e-27	8.95442e-26	no	SUCROSE SYNTHASE 1 SUS1
AT3G57260	40.44	77.03	33.42	2.76	16.42	0.71	1.37	6.48	633.51	814.29	922.63	77.03	633.51	3.03988	4.11092	6.0525e-06	1.62947e-05	yes	PATHOGENESIS-RELATED PROTEIN 2 (PR-2)
AT3G28857	1.57	0.68	0.76	0.62	0.8	1.21	1.34	0.87	33.14	12.9	26.25	1.57	12.9	3.03853	4.26634	1.47852e-43	2.91161e-42	no	PACLOBUTRAZOL RESISTANCE 5 PRE5
AT1G76480	0.01	0.04	0.01	0.01	0.11	0.19	0.14	0.05	1.64	1.62	1.55	0.19	1.55	3.0282	4.2856	6.19704e-15	3.42075e-14	no	unknown protein
AT4G08770	1.05	1.57	0.97	5.68	7.76	14.36	14.6	15.57	126.94	169.92	172.37	15.57	126.94	3.02731	3.90358	2.6504e-07	8.15275e-07	no	PEROXIDASE 37 Prx37
AT5G39160	0.7	1.45	1.93	1.53	0.9	0.8	1.43	1.01	15.67	33.37	20.12	1.93	15.67	3.02133	3.87513	1.87275e-46	4.03714e-45	no	RmlC-like cupins superfamily protein
AT3G27620	0.5	0.15	0.22	0.2	0.27	0.19	0.13	0.37	4.13	4.05	4.65	0.5	4.05	3.01792	3.84728	5.05235e-29	5.70016e-28	no	ALTERNATIVE OXIDASE 1C AOX1C
AT5G09800	1.07	1.27	0.71	0.79	1.73	1.36	1.83	3.38	27.32	35.52	40.53	3.38	27.32	3.01486	4.14982	4.00979e-38	6.54348e-37	no	ARM repeat superfamily protein
AT3G22060	0.75	0.52	2	0.92	1.24	1.25	1.69	2.12	35.99	17.08	17.88	2.12	17.08	3.01017	3.8929	4.62547e-33	6.22992e-32	yes	contains Pfam profile
AT4G27290	0.01	0.08	0.06	0.01	0.22	0.18	0.05	0.17	2.52	1.77	2.65	0.22	1.77	3.00817	4.40743	2.78689e-17	1.76446e-16	no	S-locus lectin protein kinase family protein
AT1G53708	0.01	0.01	0.01	0.01	0.01	0.01	0.01	0.01	0.18	0.08	0.14	0.01	0.08	3	2.87383	0.0147072	0.0250914	no	ROTUNDIFOLIA LIKE 9 RTFL9
AT1G48930	0.03	0.01	0.01	0.01	0.02	0.02	0.01	0.01	0.24	0.5	0.81	0.03	0.24	3	4.85978	2.8128e-10	1.13304e-09	no	GLYCOSYL HYDROLASE 9C1 GH9C1
AT3G13435	0.1	0.01	0.01	0.01	0.01	0.01	0.01	0.01	0.93	0.8	0.87	0.1	0.8	3	4.48362	2.26268e-06	6.34682e-06	no	unknown protein
AT5G13150	0.01	0.03	0.03	0.01	0.03	0.08	0.03	0.03	0.8	0.82	0.64	0.08	0.64	3	4.05848	4.80458e-11	2.03803e-10	no	EXOCYST SUBUNIT EXO70 FAMILY PROTEIN C1 EXO70C1
AT1G19968	0.01	0.01	0.01	0.01	0.01	0.01	0.01	0.01	0.2	0.28	0.08	0.01	0.08	3	3.08471	0.00858904	0.0153157	no	other RNA
AT5G55320	0.01	0.01	0.01	0.01	0.01	0.01	0.01	0.01	0.14	0.08	0.08	0.01	0.08	3	2.58824	0.0282233	0.0455778	no	MBOAT (membrane bound O-acyl transferase) family protein
AT4G02870	0.01	0.01	0.01	0.01	0.01	0.01	0.01	0.01	0.26	0.08	0.23	0.01	0.08	3	3.56701	0.00203572	0.00401497	yes	unknown protein
AT1G58300	0.01	0.01	0.01	0.01	0.04	0.03	0.01	0.01	0.32	0.34	0.53	0.04	0.32	3	4.6148	6.0942e-08	1.99417e-07	yes	HEME OXYGENASE 4 ho4
AT3G50010	0.05	0.05	0.09	0.03	0.09	0.2	0.11	0.13	2.06	1.59	1.75	0.2	1.59	2.99095	4.04207	2.60822e-26	2.60898e-25	no	Cysteine_Histidine-rich C1 domain family protein
AT5G64060	0.74	1.24	0.8	0.79	0.52	1.05	0.83	1.09	9.83	11.47	11.25	1.24	9.83	2.98685	3.40529	2.42069e-59	7.49629e-58	no	NAC DOMAIN CONTAINING PROTEIN 103 NAC103
AT3G28540	2.43	2.05	1.51	0.46	0.69	0.72	1.72	1.96	23.11	19.18	19.8	2.43	19.18	2.98057	3.52481	2.32413e-20	1.76727e-19	no	P-loop containing nucleoside triphosphate hydrolases superfamily protein
AT3G48510	0.94	2.64	3.15	0.28	1.32	0.9	2.07	1.04	49.16	91.85	24.85	3.15	24.85	2.97982	4.8209	2.41573e-24	2.22726e-23	yes	unknown protein
AT4G05020	0.91	1.39	1.51	0.8	1.43	0.76	1.44	1.15	12.56	11.9	12.99	1.51	11.9	2.97834	3.11151	1.09842e-60	3.54865e-59	no	NADPH DEHYDROGENASE B2 NDB2
AT1G43910	5.34	4.67	2.78	7.65	16.75	4.99	18.06	30.15	285.39	239.79	236.83	30.15	236.83	2.97362	4.29465	2.31468e-14	1.22617e-13	no	P-loop containing nucleoside triphosphate hydrolases superfamily protein
AT4G12735	0.01	0.01	0.01	0.47	1.77	0.64	1.33	0.94	15.95	13.86	20.78	1.77	13.86	2.96911	4.1943	2.26314e-09	8.41574e-09	no	unknown protein
AT5G58010	0.04	0.01	0.01	0.01	0.05	0.01	0.01	0.01	0.39	0.63	0.7	0.05	0.39	2.96347	4.36343	4.22701e-07	1.27498e-06	no	LJRHL1LIKE 3 LRL3
AT5G09640	0.02	0.1	0.03	0.02	0.01	0.02	0.08	0.02	0.91	0.93	0.78	0.1	0.78	2.96347	4.07295	8.49431e-15	4.64805e-14	no	SERINE CARBOXYPEPTIDASELIKE 19 SCPL19
AT3G02910	3.73	5	3.61	6.92	11.66	7.12	6.47	7.49	96.86	90.8	130.65	11.66	90.8	2.96112	3.79117	2.85173e-29	3.26672e-28	no	AIG2-like (avirulence induced gene) family protein
AT3G21080	0.25	0.42	0.13	0.01	0.22	0.28	0.16	0.32	4.06	5.61	3.26	0.42	3.26	2.95641	4.24704	2.9882e-31	3.74025e-30	no	ABC transporter-related
AT5G12340	0.23	0.1	0.11	0.01	1.17	1.09	1.28	0.43	10.68	11.42	9.85	1.28	9.85	2.94398	3.63037	2.19018e-08	7.47902e-08	yes	unknown protein
AT3G15510	0.56	0.47	0.67	0.58	0.81	0.83	0.64	0.43	6.49	7.04	6.37	0.83	6.37	2.94011	3.15785	6.01546e-40	1.04136e-38	yes	NAC DOMAIN CONTAINING PROTEIN 2 NAC2
AT4G23210	0.07	0.06	0.12	0.15	0.1	0.09	0.09	0.07	1.15	1.9	1.33	0.15	1.15	2.9386	3.80964	9.05555e-24	8.10221e-23	no	CYSTEINERICH RLK RECEPTORLIKE PROTEIN KINASE 13 CRK13
AT3G52430	1.99	4.46	1.75	1.21	3.13	2.35	2.77	4.32	38.01	55.01	34.08	4.46	34.08	2.93381	3.96461	6.21053e-55	1.70465e-53	no	PHYTOALEXIN DEFICIENT 4 (PAD4)
AT4G23310	0.1	0.16	0.04	0.01	0.12	0.04	0.02	0.06	1.61	1.5	1.22	0.16	1.22	2.93074	3.91651	7.5147e-18	4.93691e-17	yes	CYSTEINERICH RLK RECEPTORLIKE PROTEIN KINASE 23 CRK23
AT3G25620	1.08	1.79	1.01	0.75	1.59	0.62	1.14	1.15	13.64	16.12	19.06	1.79	13.64	2.92981	3.54989	1.94747e-77	1.03462e-75	yes	ATPBINDING CASSETTE G21 ABCG21
AT1G73860	0.04	0.05	0.01	0.01	0.01	0.05	0.05	0.03	0.38	0.49	0.4	0.05	0.38	2.926	3.49762	1.9872e-13	9.93477e-13	no	P-loop containing nucleoside triphosphate hydrolases superfamily protein
AT5G58840	0.01	0.07	0.1	0.12	0.29	0.08	0.1	0.18	3.12	2.2	3.15	0.29	2.2	2.92338	4.60937	1.42827e-36	2.19164e-35	no	Subtilase family protein
AT3G25882	6.6	13.8	3.28	6.34	11.98	7.1	8.57	6.29	132.23	104.24	137.61	13.8	104.24	2.91717	3.83582	1.72857e-49	4.03169e-48	no	NIM1INTERACTING 2 NIMIN2
AT1G17180	0.65	1.55	0.84	1.21	1.86	0.21	0.65	0.8	14.02	15.4	23.83	1.86	14.02	2.91411	4.0442	3.68176e-25	3.51657e-24	no	GLUTATHIONE STRANSFERASE TAU 25 GSTU25
AT4G01240	0.02	0.01	0.01	0.01	0.01	0.01	0.01	0.01	0.8	0.15	0.28	0.02	0.15	2.90689	5.53265	2.44009e-09	9.04984e-09	no	S-adenosyl-L-methionine-dependent methyltransferases superfamily protein
AT3G06560	0.01	0.01	0.02	0.01	0.01	0.02	0.01	0.01	0.4	0.15	0.24	0.02	0.15	2.90689	4.26775	1.15338e-06	3.33057e-06	no	POLYA POLYMERASE 3 PAPS3
AT5G66660	0.18	0.18	0.01	0.01	0.06	0.12	0.06	0.05	2.08	1.78	1.35	0.18	1.35	2.90689	3.91487	1.42401e-12	6.71743e-12	no	Protein of unknown function (DUF677)
AT2G04495	0.75	0.16	0.4	0.07	0.36	0.07	0.15	0.84	8.17	7.78	6.3	0.84	6.3	2.90689	4.11406	1.34095e-15	7.73227e-15	yes	unknown protein
AT1G21240	0.52	0.99	1.29	0.72	1.72	0.81	1.12	1.99	14.88	22.16	16.06	1.99	14.88	2.90253	3.55678	5.83498e-32	7.53629e-31	no	WALL ASSOCIATED KINASE 3 WAK3
AT3G59900	2.3	3.8	5.21	7.49	6.49	5.43	3.69	2.47	72.59	55.99	65.99	7.49	55.99	2.90213	3.81711	6.82398e-27	7.01681e-26	no	AUXINREGULATED GENE INVOLVED IN ORGAN SIZE ARGOS
AT2G44070	0.18	0.12	0.63	0.34	0.44	0.54	0.47	0.39	5.68	7.53	4.7	0.63	4.7	2.89924	3.73625	1.9465e-30	2.35501e-29	yes	NagB_RpiA_CoA transferase-like superfamily protein
AT3G10815	0.04	0.46	0.44	0.11	0.87	0.4	1.08	1.09	12.41	13.94	8.11	1.09	8.11	2.89537	4.00252	9.50829e-20	6.98356e-19	yes	RING_U-box superfamily protein
AT2G03230	0.29	0.01	0.01	0.01	0.01	0.01	0.01	0.01	5.18	2.15	3.41	0.29	2.15	2.89021	5.22541	3.47572e-10	1.39139e-09	no	GCK domain-containing protein
AT1G36060	0.95	1.21	1.2	1.85	1.88	4.49	3.55	1.14	47.28	33.26	56.05	4.49	33.26	2.889	4.29095	3.68193e-30	4.3946e-29	no	member of the DREB subfamily A-6 of ERF_AP2 transcription factor family
AT5G22890	0.2	0.54	0.36	0.68	0.71	0.69	0.3	0.33	6.39	7.62	5.23	0.71	5.23	2.88092	3.64908	2.71799e-24	2.49823e-23	yes	C2H2 and C2HC zinc fingers superfamily protein
AT5G17390	0.01	0.07	0.01	0.01	0.31	0.31	0.29	0.16	2.28	2.55	3.46	0.31	2.28	2.87869	3.83368	2.13669e-12	9.98273e-12	no	Adenine nucleotide alpha hydrolases-like superfamily protein
AT4G14560	17.05	20.35	12.24	7.14	14.79	10.13	14.84	6.96	167.47	149.34	206.74	20.35	149.34	2.8755	3.66485	7.25179e-79	4.01316e-77	yes	INDOLE3ACETIC ACID INDUCIBLE IAA1
AT5G06630	0.01	0.04	0.01	0.01	0.05	0.01	0.06	0.01	0.46	0.44	1.33	0.06	0.44	2.87447	4.5538	2.77645e-08	9.37389e-08	no	proline-rich extensin-like family protein
AT1G63950	0.12	0.01	0.01	0.01	0.01	0.01	0.01	0.01	0.88	1.09	1.94	0.12	0.88	2.87447	4.85595	1.66783e-07	5.23679e-07	no	Heavy metal transport_detoxification superfamily protein
AT5G20550	0.33	0.43	0.27	0.27	0.47	0.54	0.53	1.18	10.6	8.65	12.33	1.18	8.65	2.87391	4.0346	4.25242e-55	1.17123e-53	no	2-oxoglutarate (2OG) and Fe(II)-dependent oxygenase superfamily protein
AT5G38910	0.07	0.01	0.01	0.01	0.01	0.01	0.01	0.01	0.51	0.82	1.21	0.07	0.51	2.86507	4.5339	2.0224e-06	5.70361e-06	yes	RmlC-like cupins superfamily protein
AT5G60950	0.64	1.44	0.98	0.48	1.28	0.46	1.16	1.49	13.64	12.08	10.85	1.49	10.85	2.86431	3.3981	3.38948e-61	1.11003e-59	no	COBRALIKE PROTEIN 5 PRECURSOR COBL5
AT2G04040	0.04	0.07	0.04	0.26	0.34	0.44	0.53	0.54	3.93	5.93	6.91	0.54	3.93	2.8635	4.23653	1.98031e-16	1.19524e-15	no	DETOXIFICATION 1 DTX1
AT5G50175	0.11	0.12	0.1	0.01	0.01	0.12	0.01	0.1	1.54	2.45	0.87	0.12	0.87	2.85798	3.73943	3.79573e-07	1.14983e-06	no	unknown protein
AT3G07620	0.01	0.01	0.01	0.01	0.04	0.01	0.01	0.01	0.5	0.29	0.49	0.04	0.29	2.85798	4.74745	4.17284e-07	1.25944e-06	no	Exostosin family protein
AT1G23510	0.01	0.01	0.05	0.01	0.01	0.01	0.01	0.05	1.02	0.36	0.87	0.05	0.36	2.848	4.66266	1.02767e-07	3.29601e-07	no	unknown protein
AT3G15300	1.56	2.19	1.33	0.38	0.93	1.02	1.9	2.62	27.85	18.83	19.53	2.62	18.83	2.84539	3.5462	2.11924e-40	3.74738e-39	yes	VQ motif-containing protein
AT4G01360	0.12	0.11	0.18	0.12	0.6	0.14	0.21	0.75	9.51	25.57	5.39	0.75	5.39	2.84532	5.30041	1.95831e-22	1.63811e-21	yes	BYPASS 3 BPS3
AT1G77330	1.52	1.17	1.55	1.76	2.08	1.54	1.54	1.5	17.37	14.94	15.77	2.08	14.94	2.84452	3.07775	1.77641e-40	3.14816e-39	no	similar to 1-aminocyclopropane-1-carboxylate oxidase GI
AT3G18250	0.19	0.36	0.81	0.01	0.19	0.01	1.69	1.27	12.13	16.86	14.42	1.69	12.13	2.84348	4.26775	1.40244e-15	8.07324e-15	no	Putative membrane lipoprotein
AT3G61118	0.32	0.52	0.31	0.54	0.3	0.69	0.96	0.52	6.89	7.41	7.1	0.96	6.89	2.8434	3.71018	1.72165e-34	2.45289e-33	no	Unknown gene
AT1G63440	0.98	1.39	1.17	1.07	1.53	1.36	1.3	1.46	10.94	14.21	14.21	1.53	10.94	2.83801	3.12305	8.85614e-126	1.73544e-123	no	HEAVY METAL ATPASE 5 HMA5
AT5G06720	0.18	0.83	0.35	0.47	0.22	0.69	0.84	1.4	17.14	9.95	19.1	1.4	9.95	2.82927	4.58241	2.67794e-37	4.22864e-36	yes	PEROXIDASE 2 PA2
AT3G15340	1.35	1.27	1.03	0.58	0.86	0.87	1.14	1.19	9.58	11.33	12.71	1.35	9.58	2.82707	3.17702	6.68721e-109	8.11529e-107	no	PROTON PUMP INTERACTOR 2 PPI2
AT4G18350	0.13	0.15	0.28	0.01	0.49	0.47	0.6	0.41	10.28	7.68	4.25	0.6	4.25	2.82443	4.47276	4.03465e-24	3.67733e-23	yes	NINECISEPOXYCAROTENOID DIOXYGENASE 2 NCED2
AT4G33870	0.11	0.09	0.12	0.01	0.11	0.1	0.06	0.04	0.97	0.85	1.08	0.12	0.85	2.82443	3.31808	1.00253e-11	4.46321e-11	no	Peroxidase superfamily protein
AT4G13130	0.01	0.03	0.09	0.12	0.03	0.01	0.03	0.03	0.85	0.95	1.52	0.12	0.85	2.82443	4.47163	4.98984e-15	2.76972e-14	yes	Cysteine_Histidine-rich C1 domain family protein
AT5G14650	0.8	1.32	1.7	1.1	1.19	0.82	1.65	0.83	12.83	12.04	17.82	1.7	12.04	2.82423	3.40617	1.29875e-63	4.62044e-62	no	Pectin lyase-like superfamily protein
AT1G51800	0.01	0.1	0.14	0.16	0.16	0.05	0.44	0.24	6.69	3.11	4.9	0.44	3.11	2.82134	4.47717	3.51471e-18	2.34972e-17	no	IMPAIRED OOMYCETE SUSCEPTIBILITY 1 IOS1
AT1G24095	2.15	2.14	1.51	1.15	1.49	1.63	2.41	2.41	19.63	20.16	17.03	2.41	17.03	2.82097	3.24355	8.56055e-151	2.92367e-148	NA	Putative thiol-disulphide oxidoreductase DCC
AT3G23120	0.58	1.23	0.66	0.37	1.4	0.47	0.8	2.29	22.57	23.98	16.16	2.29	16.16	2.81901	4.34223	5.84557e-30	6.9149e-29	yes	RECEPTOR LIKE PROTEIN 38 RLP38
AT5G38900	0.5	0.99	0.61	0.72	0.19	0.48	1.08	1.11	7.82	11.68	9.95	1.11	7.82	2.81661	3.89289	5.68006e-46	1.20277e-44	no	Thioredoxin superfamily protein
AT1G30990	0.01	0.01	0.01	0.01	0.01	0.01	0.01	0.01	0.07	0.07	0.45	0.01	0.07	2.80735	3.15221	0.00728408	0.0131605	yes	Polyketide cyclase_dehydrase and lipid transport superfamily protein
AT5G15725	0.01	0.01	0.01	0.01	0.01	0.01	0.01	0.01	0.07	0.32	0.58	0.01	0.07	2.80735	3.9457	0.000543516	0.00115882	yes	unknown protein
AT1G52110	0.01	0.01	0.01	0.02	0.02	0.01	0.01	0.02	0.14	0.31	0.26	0.02	0.14	2.80735	3.94721	2.34491e-06	6.56282e-06	yes	Mannose-binding lectin superfamily protein
AT2G14810	0.01	0.01	0.01	0.01	0.01	0.01	0.01	0.01	0.2	0.07	0.2	0.01	0.07	2.80735	3.27457	0.00504409	0.00933641	no	unknown protein
AT5G10500	0.01	0.01	0.01	0.02	0.01	0.02	0.01	0.01	0.14	0.33	0.15	0.02	0.14	2.80735	4.03978	6.63198e-06	1.77807e-05	no	NETWORKED 2C NET2C
AT4G34170	0.01	0.01	0.01	0.01	0.01	0.01	0.01	0.01	0.07	0.19	0.08	0.01	0.07	2.80735	2.82099	0.016748	0.0282565	yes	Galactose oxidase_kelch repeat superfamily protein
AT2G03250	0.01	0.01	0.01	0.01	0.01	0.01	0.01	0.01	0.07	0.07	0.07	0.01	0.07	2.80735	4.17303	0.0001735	0.00039575	yes	EXS (ERD1_XPR1_SYG1) family protein
AT2G24980	0.01	0.01	0.01	0.01	0.08	0.01	0.21	0.05	1.47	1.67	2.75	0.21	1.47	2.80735	4.91162	4.73329e-12	2.16406e-11	no	EXTENSIN 6 EXT6
AT1G55230	0.01	0.01	0.01	0.01	0.01	0.01	0.07	0.01	0.49	0.75	0.6	0.07	0.49	2.80735	4.77199	3.40511e-07	1.0361e-06	yes	Family of unknown function (DUF716)
AT1G55207	0.01	0.01	0.01	0.14	0.12	0.01	0.01	0.12	1	0.98	1.72	0.14	0.98	2.80735	3.89748	2.17541e-06	6.11782e-06	NA	unknown protein
AT2G44990	0.1	0.05	0.11	0.08	0.07	0.06	0.12	0.11	0.84	1.42	1.25	0.12	0.84	2.80735	3.42354	4.32895e-18	2.8852e-17	yes	CAROTENOID CLEAVAGE DIOXYGENASE 7 CCD7
AT2G01880	0.01	0.01	0.01	0.05	0.09	0.01	0.01	0.02	0.63	0.85	0.79	0.09	0.63	2.80735	4.31388	8.14243e-10	3.15496e-09	no	PURPLE ACID PHOSPHATASE 7 PAP7
AT1G77120	9.16	23.55	27.8	71.23	42.68	13.75	28.28	80.29	561.52	1270.4	631.99	80.29	561.52	2.80605	3.89319	4.6053e-10	1.82132e-09	no	ALCOHOL DEHYDROGENASE 1 ADH1
AT1G52855	0.74	1.5	1.67	1.05	0.59	0.14	0.48	0.8	11.66	16.42	12.04	1.67	11.66	2.80365	3.60354	1.54632e-19	1.12024e-18	no	unknown protein
AT5G13170	0.79	0.91	0.76	0.11	0.45	0.24	0.39	0.35	6.39	6.33	8.13	0.91	6.33	2.79827	3.69142	2.01462e-18	1.36402e-17	yes	SENESCENCEASSOCIATED GENE 29 SAG29
AT3G54150	0.19	0.14	0.1	0.43	0.82	0.1	1.23	1.45	10.08	11.08	14.04	1.45	10.08	2.79737	3.69876	3.20567e-07	9.78024e-07	no	S-adenosyl-L-methionine-dependent methyltransferases superfamily protein
AT1G73580	0.11	0.01	0.19	0.01	0.01	0.2	0.09	0.01	1.95	1.97	1.39	0.2	1.39	2.79701	3.98846	5.02995e-09	1.81183e-08	yes	Calcium-dependent lipid-binding (CaLB domain) family protein
AT5G25190	6.96	11.57	12.49	3.85	8.73	11.54	8.56	7.77	113.44	86.73	161.38	12.49	86.73	2.79576	3.47395	5.55441e-46	1.17721e-44	no	ETHYLENE AND SALT INDUCIBLE 3 ESE3
AT2G45570	0.79	0.65	0.87	0.57	0.49	0.4	0.66	0.63	11.72	13.1	6.03	0.87	6.03	2.79307	4.00214	3.39275e-57	9.9036e-56	no	CYTOCHROME P450, FAMILY 76, SUBFAMILY C, POLYPEPTIDE 2 CYP76C2
AT2G38940	2.13	2.78	2.59	1.68	1.98	1.09	0.99	1.35	21.15	19.2	26.99	2.78	19.2	2.78795	3.27414	1.42493e-29	1.65529e-28	no	PHOSPHATE TRANSPORTER 1
AT3G25010	1.55	1.9	0.93	1.13	2.05	0.97	1.72	1.75	18.44	21.46	14.13	2.05	14.13	2.78507	3.45229	2.43529e-73	1.15748e-71	no	RECEPTOR LIKE PROTEIN 41 (RLP41)
AT4G25070	0.12	0.04	0.03	0.06	0.04	0.05	0.15	0.12	1.03	1.21	1.4	0.15	1.03	2.77961	3.8552	2.29682e-29	2.64373e-28	no	unknown protein
AT3G47090	0.16	0.31	0.2	0.16	0.52	0.06	0.52	0.49	3.62	4.13	3.57	0.52	3.57	2.77934	3.35626	2.05991e-21	1.65145e-20	no	Leucine-rich repeat protein kinase family protein
AT4G02520	49.71	88.13	99.15	92.14	126.44	245.11	315.13	311.69	2172.9	2319.76	2158.77	315.13	2158.77	2.77619	3.39607	1.08639e-15	6.29481e-15	no	GLUTATHIONE STRANSFERASE PHI 2 GSTF2
AT1G02530	0.12	0.2	0.1	0.04	0.03	0.17	0.1	0.06	1.72	1.46	1.37	0.2	1.37	2.7761	3.7624	1.18422e-25	1.1518e-24	no	ATPBINDING CASSETTE B12 ABCB12
AT1G18980	0.49	0.33	0.19	0.01	0.38	0.5	0.09	0.27	3.41	5.22	6.14	0.5	3.41	2.76977	3.6397	1.52925e-15	8.78843e-15	no	RmlC-like cupins superfamily protein
AT3G61930	0.01	0.01	0.01	0.01	0.01	0.01	0.11	0.01	0.75	1.22	2.2	0.11	0.75	2.76939	4.82162	3.74995e-07	1.13682e-06	yes	unknown protein
AT2G44460	0.24	0.19	0.14	0.22	0.13	0.12	0.17	0.06	2.36	1.63	1.97	0.24	1.63	2.76377	3.64912	1.75259e-35	2.58637e-34	no	BETA GLUCOSIDASE 28 BGLU28
AT5G54550	0.01	0.01	0.01	0.01	0.06	0.11	0.18	0.06	1.79	1.22	1.9	0.18	1.22	2.76081	4.53126	8.33044e-13	3.9935e-12	yes	Protein of unknown function (DUF295)
AT5G17820	0.08	0.09	0.03	0.16	0.14	0.07	0.09	0.06	1.08	1.66	2.12	0.16	1.08	2.75489	4.02502	9.27012e-21	7.21891e-20	yes	Peroxidase superfamily protein
AT1G56360	0.04	0.01	0.01	0.01	0.01	0.01	0.01	0.01	0.33	0.27	0.32	0.04	0.27	2.75489	4.72624	3.70898e-07	1.1254e-06	yes	PURPLE ACID PHOSPHATASE 6 PAP6
AT5G55050	0.38	0.43	0.38	0.16	0.46	0.14	0.28	0.27	7.18	3.1	7.99	0.46	3.1	2.75256	4.00857	4.20346e-34	5.88361e-33	no	GDSL-like Lipase_Acylhydrolase superfamily protein
AT1G74710	4.4	4.55	4.48	1.82	2.57	1.88	2.89	2.54	33.28	36.3	30.66	4.55	30.66	2.75242	3.24874	2.19411e-64	8.00835e-63	no	ISOCHORISMATE SYNTHASE 1 (ICS1)
AT1G08050	0.79	0.89	1.01	0.71	1.79	0.63	1.68	1.42	19.42	16.06	12.05	1.79	12.05	2.751	3.82862	1.75285e-52	4.43913e-51	no	Zinc finger (C3HC4-type RING finger) family protein
AT2G22810	0.08	0.04	0.04	0.1	0.22	0.04	0.04	0.01	2.35	1.48	8.2	0.22	1.48	2.75002	5.28105	9.86614e-17	6.05571e-16	yes	1AMINOCYCLOPROPANE1CARBOXYLATE SYNTHASE 4 ACS4
AT1G68630	0.04	0.01	0.1	0.08	0.01	0.01	0.01	0.04	0.67	0.74	0.74	0.1	0.67	2.74416	4.08042	1.02919e-09	3.94816e-09	yes	PLAC8 family protein
AT3G45530	0.03	0.03	0.01	0.06	0.06	0.03	0.1	0.03	1.51	0.67	2.89	0.1	0.67	2.74416	4.90026	1.89062e-16	1.14428e-15	yes	Cysteine_Histidine-rich C1 domain family protein
AT5G48175	0.11	0.24	0.11	0.1	0.21	0.45	0.12	0.13	7.76	4.87	3.01	0.45	3.01	2.74177	4.33013	4.17217e-17	2.61521e-16	no	unknown
AT2G32020	0.35	0.3	0.75	0.33	0.79	0.52	1.52	2.11	16.39	14.11	16.41	2.11	14.11	2.7414	3.90277	1.40489e-32	1.8587e-31	no	Acyl-CoA N-acyltransferases (NAT) superfamily protein
AT1G51860	0.02	0.01	0.05	0.02	0.04	0.04	0.02	0.12	1.05	0.8	0.94	0.12	0.8	2.73697	4.39846	3.40593e-21	2.70158e-20	no	Leucine-rich repeat protein kinase family protein
AT4G11350	0.38	0.82	0.54	0.32	1.18	0.64	1.28	1.11	11.74	12.79	8.51	1.28	8.51	2.73302	3.75779	9.94329e-39	1.6485e-37	yes	Protein of unknown function (DUF604)
AT1G22210	0.08	0.03	0.05	0.1	0.05	0.17	0.12	0.06	1.23	1.13	1.15	0.17	1.13	2.73272	3.69081	1.15118e-19	8.41114e-19	no	TREHALOSE6PHOSPHATE PHOSPHATASE C TPPC
AT1G50400	0.16	0.34	0.13	0.03	0.13	0.06	0.3	0.12	2.96	2.26	2.35	0.34	2.26	2.73272	3.70134	1.72374e-29	1.99852e-28	no	Eukaryotic porin family protein
AT5G01040	0.31	0.06	0.35	0.45	0.44	0.35	0.45	0.65	5.45	4.32	7.11	0.65	4.32	2.73252	3.48793	6.61907e-20	4.92046e-19	yes	LACCASE 8 LAC8
AT3G25250	0.17	0.22	0.05	0.05	0.65	0.2	0.54	0.31	4.37	4.29	6.55	0.65	4.29	2.72247	3.97213	4.67192e-17	2.91928e-16	no	AGC21
AT5G39190	0.71	1.29	2.78	1.12	1.25	0.86	1.42	0.89	18.31	29.21	30.41	2.78	18.31	2.71948	3.96518	3.41569e-44	6.86786e-43	no	GERMINLIKE PROTEIN 2 GER2
AT1G47960	2.25	3.99	4.78	2.17	3.95	1.75	2.8	2.06	31.48	60.48	35.32	4.78	31.48	2.71935	3.68697	6.93191e-49	1.58737e-47	no	CELL WALL _ VACUOLAR INHIBITOR OF FRUCTOSIDASE 1 C_VIF1
AT4G21120	0.15	0.1	0.28	0.08	0.16	0.07	0.2	0.24	2.66	1.84	1.97	0.28	1.84	2.71621	3.59233	7.07077e-32	9.08334e-31	no	AMINO ACID TRANSPORTER 1 AAT1
AT2G47860	5.59	8.59	5.87	4.82	7.11	5.88	11.38	8.31	92.76	105.77	74.69	11.38	74.69	2.71441	3.43314	5.10999e-194	4.21257e-191	no	SETH6
AT3G59440	0.38	0.42	1.66	0.53	0.95	0.92	0.79	0.73	10.85	11.13	10.84	1.66	10.84	2.70711	3.80526	2.83986e-40	4.99209e-39	yes	Calcium-binding EF-hand family protein
AT4G12050	0.05	0.14	0.04	0.01	0.13	0.01	0.01	0.04	0.91	1.19	0.99	0.14	0.91	2.70044	3.73511	1.38372e-09	5.24591e-09	yes	Predicted AT-hook DNA-binding family protein
AT1G11610	0.01	0.01	0.02	0.01	0.01	0.01	0.01	0.01	0.13	0.2	0.38	0.02	0.13	2.70044	4.55827	2.74103e-06	7.62152e-06	yes	CYTOCHROME P450, FAMILY 71, SUBFAMILY A, POLYPEPTIDE 18 CYP71A18
AT5G22550	0.24	0.1	0.16	0.05	0.21	0.11	0.16	0.31	2.01	2.35	3.65	0.31	2.01	2.69686	3.57959	9.69103e-22	7.87504e-21	yes	Plant protein of unknown function (DUF247)
AT1G02930	19.79	53.4	24.8	24.16	44.38	18.61	31.21	46.51	362.91	349.52	345.17	53.4	345.17	2.6924	3.28889	1.38125e-32	1.82843e-31	no	GLUTATHIONE STRANSFERASE 6 GSTF6
AT4G38560	0.38	0.3	0.23	0.14	0.76	0.29	0.59	0.55	5.46	5.29	4.91	0.76	4.91	2.69165	3.41262	2.14599e-25	2.06539e-24	no	Arabidopsis phospholipase-like protein (PEARLI 4) family
AT1G02220	0.7	0.74	0.91	0.24	0.5	0.41	0.6	1	7.11	8.42	6.43	1	6.43	2.68482	3.51427	9.22271e-45	1.88935e-43	no	NAC DOMAIN CONTAINING PROTEIN 3 NAC003
AT5G50720	2.18	4.11	3.27	1.61	3.8	2.58	3.5	5.51	43.01	61.74	35.41	5.51	35.41	2.68403	3.53875	1.32591e-34	1.89585e-33	no	HVA22 HOMOLOGUE E HVA22E
AT4G13790	0.57	1.41	0.15	0.13	0.29	0.13	0.12	0.01	9.04	9.7	13.34	1.41	9.04	2.68063	4.36164	1.29441e-12	6.1169e-12	no	SAUR-like auxin-responsive protein family
AT5G13080	0.39	0.95	0.9	0.56	0.57	1.44	2.64	0.91	27.7	30.74	16.92	2.64	16.92	2.68012	4.19453	4.34095e-28	4.70868e-27	no	WRKY DNABINDING PROTEIN 75 WRKY75
AT1G07540	0.02	0.08	0.01	0.01	0.01	0.01	0.01	0.01	0.8	0.57	0.51	0.08	0.51	2.67243	4.96218	4.31282e-11	1.83371e-10	no	TRFLIKE 2 TRFL2
AT1G64220	7.56	6.06	6.35	7.19	2.39	4.27	6.12	5.48	65.27	48.04	77.51	7.56	48.04	2.66778	3.24188	5.64139e-37	8.79771e-36	no	TRANSLOCASE OF OUTER MEMBRANE 7 KDA SUBUNIT 2 TOM72
AT1G51035	0.01	0.01	0.01	0.01	0.32	0.01	0.01	0.01	2.03	2.49	5.07	0.32	2.03	2.66534	4.66284	9.62017e-07	2.80031e-06	NA	unknown protein.
AT5G10380	6.05	10.47	8.37	1.78	7.42	1.72	6.5	5.3	73.4	83.97	66.33	10.47	66.33	2.6634	3.65966	4.32426e-22	3.56606e-21	no	RING1
AT5G10510	4.06	5.09	3.92	3.23	4.39	3.57	5.19	6.07	38.45	46.41	48.27	6.07	38.45	2.66322	3.04191	2.24508e-141	6.24106e-139	no	AINTEGUMENTALIKE 6 AIL6
AT3G26820	0.03	0.02	0.02	0.03	0.01	0.01	0.02	0.02	0.21	0.19	0.19	0.03	0.19	2.66297	2.85365	2.34823e-05	5.93871e-05	yes	Esterase_lipase_thioesterase family protein
AT5G56320	0.37	0.83	0.58	0.27	1.05	1.01	0.72	0.82	6.63	7.11	8.1	1.05	6.63	2.65862	3.38053	4.06389e-54	1.08675e-52	yes	EXPANSIN A14 EXPA14
AT2G37770	0.58	1.19	0.71	0.23	1.1	1.27	3.58	2.84	22.45	31.85	25.09	3.58	22.45	2.64868	4.09379	1.24238e-16	7.58275e-16	no	CHLOROPLASTIC ALDOKETO REDUCTASE ChlAKR
AT1G78530	0.16	0.42	0.19	0.08	0.38	0.08	0.13	0.04	4.31	2.63	2.99	0.42	2.63	2.6466	3.98243	6.21363e-21	4.88007e-20	no	Protein kinase superfamily protein
AT4G37940	0.01	0.04	0.02	0.01	0.01	0.01	0.01	0.03	0.25	0.3	0.35	0.04	0.25	2.64386	4.13355	3.43201e-08	1.14883e-07	yes	AGAMOUSLIKE 21 AGL21
AT4G39020	0.01	0.01	0.01	0.01	0.01	0.04	0.04	0.01	0.25	0.44	0.33	0.04	0.25	2.64386	4.34123	5.41038e-07	1.61521e-06	no	SH3 domain-containing protein
AT3G05320	0.17	0.71	0.65	0.15	0.61	0.58	0.65	0.63	4.43	6.34	7.57	0.71	4.43	2.64142	3.54198	1.44577e-34	2.06475e-33	no	O-fucosyltransferase family protein
AT3G50190	0.04	0.04	0.12	0.09	0.09	0.08	0.17	0.09	1.73	1.06	2.05	0.17	1.06	2.64046	3.79057	8.48569e-19	5.86322e-18	yes	Plant protein of unknown function (DUF247)
AT5G51920	0.84	1.13	1.25	0.96	1.84	0.84	1.65	2.79	20.06	19.41	17.3	2.79	17.3	2.63244	3.76355	9.05584e-54	2.3896e-52	yes	Pyridoxal phosphate (PLP)-dependent transferases superfamily protein
AT2G26135	0.01	0.01	0.01	0.01	0.05	0.01	0.01	0.01	0.35	0.61	0.31	0.05	0.31	2.63227	4.47097	3.87373e-06	1.06325e-05	no	RING_U-box protein with C6HC-type zinc finger
AT1G29490	0.47	0.42	0.41	0.29	0.32	0.22	0.4	0.01	5.96	2.9	12.04	0.47	2.9	2.62532	4.06433	2.81939e-15	1.59157e-14	no	SAUR-like auxin-responsive protein family
AT1G02450	1.64	4.55	1.58	1.44	2.33	0.75	0.91	0.68	44.64	27.98	58.22	4.55	27.98	2.62046	4.26922	5.72875e-25	5.44129e-24	yes	NIM1INTERACTING 1 NIMIN1
AT3G18400	0.29	0.53	0.19	0.16	0.26	0.28	0.18	0.43	5.52	3.24	4.4	0.53	3.24	2.61193	3.83526	8.23476e-29	9.21237e-28	yes	NAC DOMAIN CONTAINING PROTEIN 58 NAC058
AT2G39110	0.53	0.51	0.28	0.33	1.01	0.19	0.21	0.47	6.12	6.3	7.09	1.01	6.12	2.59918	3.68165	1.24413e-22	1.04952e-21	no	Protein kinase superfamily protein
AT3G60140	0.02	0.02	0.02	0.01	0.04	0.09	0.42	0.11	5.53	5.67	2.54	0.42	2.54	2.59637	4.86452	3.25853e-08	1.09305e-07	yes	DARK INDUCIBLE 2 DIN2
AT1G78410	0.85	0.69	0.82	0.67	2.9	0.65	1.71	1.81	21.44	28.79	17.53	2.9	17.53	2.5957	3.80808	1.13443e-28	1.26143e-27	no	VQ motif-containing protein
AT1G60730	2.92	5.46	3.71	6.18	18.51	10.64	17.49	18.75	120.46	163.72	113.15	18.75	113.15	2.59327	3.64457	1.28059e-17	8.29226e-17	no	NAD(P)-linked oxidoreductase superfamily protein
AT4G11890	0.23	0.9	0.47	0.16	0.38	0.01	0.01	0.86	8.41	12.05	5.41	0.9	5.41	2.58763	3.83834	7.73145e-06	2.05899e-05	no	ABA AND OSMOTIC STRESSINDUCIBLE RECEPTOR LIKE CYTOSOLIC KINASE1 (ARCK1)
AT1G22990	0.92	1.3	1.26	0.75	1.56	0.89	1.71	0.59	10.27	11.51	11.81	1.71	10.27	2.58637	3.01829	5.43862e-50	1.28353e-48	yes	HEAVY METAL ASSOCIATED ISOPRENYLATED PLANT PROTEIN 22 HIPP22
AT5G44578	1.64	1.54	2.25	1.01	1.5	1.34	1.86	1.58	13.51	14.55	19.17	2.25	13.51	2.58603	3.00026	1.47762e-65	5.59834e-64	no	unknown protein
AT5G59310	14.3	30.1	6.84	1.15	9.1	1.71	4.15	1.24	203.19	238.84	180.64	30.1	180.64	2.58528	4.15641	7.99672e-08	2.59294e-07	yes	LIPID TRANSFER PROTEIN 4 LTP4
AT4G28811	0.02	0.02	0.04	0.01	0.09	0.02	0.04	0.07	0.54	1.25	0.64	0.09	0.54	2.58496	4.19436	9.6394e-15	5.25061e-14	yes	basic helix-loop-helix (bHLH) DNA-binding superfamily protein
AT2G02620	0.01	0.01	0.01	0.01	0.01	0.01	0.01	0.01	0.07	0.07	0.06	0.01	0.06	2.58496	3.13713	0.00736144	0.0132833	yes	Cysteine_Histidine-rich C1 domain family protein
AT2G14210	0.01	0.02	0.01	0.01	0.01	0.02	0.01	0.01	0.24	0.39	0.12	0.02	0.12	2.58496	4.83606	2.62497e-09	9.70691e-09	no	AGAMOUSLIKE 44 AGL44
AT4G09965	0.01	0.01	0.01	0.01	0.01	0.01	0.01	0.01	0.06	0.08	0.18	0.01	0.06	2.58496	2.5789	0.0287926	0.046375	yes	unknown protein
AT2G04680	0.01	0.01	0.01	0.01	0.04	0.01	0.01	0.01	0.31	0.39	0.24	0.04	0.24	2.58496	4.68136	5.9341e-07	1.76385e-06	yes	Cysteine_Histidine-rich C1 domain family protein
AT4G17785	0.04	0.05	0.04	0.01	0.03	0.01	0.01	0.01	0.37	0.33	0.3	0.05	0.3	2.58496	3.46131	1.16902e-05	3.05374e-05	yes	MYB DOMAIN PROTEIN 39 MYB39
AT4G10850	0.01	0.07	0.03	0.01	0.01	0.01	0.01	0.01	0.49	0.44	0.42	0.07	0.42	2.58496	4.45738	1.64756e-08	5.68783e-08	no	SWEET7
AT3G48230	0.06	0.01	0.04	0.02	0.01	0.01	0.01	0.04	1.08	1.25	0.36	0.06	0.36	2.58496	4.82055	7.18044e-12	3.24259e-11	yes	Protein of Unknown Function (DUF239)
AT4G29460	0.01	0.01	0.01	0.01	0.01	0.01	0.01	0.01	0.06	0.13	0.06	0.01	0.06	2.58496	2.58165	0.0286242	0.0461348	no	PHOSPHOLIPASE A2 GAMMA PLA2GAMMA
AT3G50610	0.1	0.01	0.01	0.01	0.01	0.01	0.01	0.01	0.6	1.1	1.83	0.1	0.6	2.58496	4.66999	9.93901e-07	2.88925e-06	yes	unknown protein
AT4G05540	0.01	0.01	0.01	0.01	0.01	0.01	0.01	0.01	0.06	0.18	0.1	0.01	0.06	2.58496	3.76674	0.000968788	0.00200094	no	P-loop containing nucleoside triphosphate hydrolases superfamily protein
AT1G66550	0.01	0.01	0.01	0.01	0.06	0.05	0.01	0.01	0.88	0.36	0.59	0.06	0.36	2.58496	4.16818	4.16792e-06	1.13916e-05	no	WRKY DNABINDING PROTEIN 67 WRKY67
AT4G25930	0.01	0.01	0.01	0.01	0.01	0.01	0.01	0.01	0.31	0.06	0.26	0.01	0.06	2.58496	3.89358	0.000651008	0.00137488	yes	Protein of unknown function (DUF295)
AT5G45090	0.01	0.01	0.01	0.01	0.03	0.01	0.01	0.03	0.44	0.29	0.18	0.03	0.18	2.58496	4.27003	1.29488e-06	3.72051e-06	no	PHLOEM PROTEIN 2A7 PP2A7
AT4G04510	0.01	0.06	0.08	0.01	0.01	0.01	0.02	0.01	0.74	1.62	0.48	0.08	0.48	2.58496	5.09802	4.3031e-13	2.09904e-12	no	CYSTEINERICH RLK RECEPTORLIKE PROTEIN KINASE 38 CRK38
AT2G29110	0.02	0.02	0.05	0.01	0.01	0.01	0.03	0.06	0.53	0.52	0.36	0.06	0.36	2.58496	3.88505	5.94417e-10	2.32772e-09	yes	GLUTAMATE RECEPTOR 2.8 GLR2.8
AT5G59520	0.49	1.09	1.11	0.85	0.88	0.28	0.39	0.35	8.65	6.65	9.59	1.11	6.65	2.58279	3.4817	4.30173e-26	4.27259e-25	yes	ZRT_IRTLIKE PROTEIN 2 ZIP2
AT4G15150	0.55	0.74	0.95	0.32	2.75	0.36	1.57	1.9	21.15	19.67	16.37	2.75	16.37	2.57355	3.7037	7.06539e-15	3.88304e-14	yes	glycine-rich protein
AT2G19440	0.28	0.57	0.79	0.41	0.81	0.58	0.74	0.64	4.82	7.21	6.39	0.81	4.82	2.57304	3.05338	2.19902e-36	3.34002e-35	no	O-Glycosyl hydrolases family 17 protein
AT4G23220	0.86	1.43	1.37	0.84	1.79	0.64	1.68	1.91	14.26	16.19	11.35	1.91	11.35	2.57105	3.05649	4.90493e-29	5.53908e-28	no	CYSTEINERICH RLK RECEPTORLIKE PROTEIN KINASE 14 CRK14
AT1G09540	0.19	0.19	0.08	0.15	0.43	0.25	0.22	0.47	4.22	5.14	2.79	0.47	2.79	2.56953	3.93828	5.17402e-28	5.59201e-27	no	MYB DOMAIN PROTEIN 61 MYB61
AT4G36430	0.59	1	0.77	0.76	0.58	1.45	1.82	2.39	19.91	14.12	22.24	2.39	14.12	2.56266	3.77662	4.04433e-28	4.3969e-27	no	Peroxidase superfamily protein
AT2G45130	1.08	0.44	0.51	0.2	0.42	0.04	0.17	0.14	6.38	17.31	8.35	1.08	6.38	2.56253	4.40551	7.48093e-13	3.59997e-12	yes	SPX DOMAIN GENE 3 SPX3
AT4G13660	0.31	1.06	0.94	1.33	1.33	3.37	2.09	1.71	20.18	19.88	24.02	3.37	19.88	2.5605	3.4829	2.73249e-13	1.35222e-12	no	PINORESINOL REDUCTASE 2 PRR2
AT2G41730	0.9	0.76	1.35	2.69	2.71	2.15	3.89	2.88	25.82	22.87	38.32	3.89	22.87	2.55561	3.81634	2.87126e-27	3.00935e-26	no	unknown protein
AT5G66670	0.3	0.2	0.19	0.2	0.25	0.16	0.44	0.22	2.58	3.34	2.91	0.44	2.58	2.5518	3.44729	2.73559e-29	3.13668e-28	yes	Protein of unknown function (DUF677)
AT5G22520	1.05	0.41	0.01	0.01	1.98	0.21	1.16	1.12	16.36	17.59	11.6	1.98	11.6	2.55055	4.06776	1.02322e-09	3.92651e-09	no	unknown protein
AT3G05890	1.95	3.41	2.89	1.27	4.14	0.38	2.17	1.44	28.48	30.21	24.24	4.14	24.24	2.54969	3.40936	4.83135e-17	3.01732e-16	no	RARECOLDINDUCIBLE 2B RCI2B
AT1G66280	0.55	0.52	0.57	0.87	1.82	1.38	1.42	1.17	10.64	20.37	15.44	1.82	10.64	2.54749	3.72279	1.7048e-30	2.06887e-29	yes	BGLU22
AT5G22460	4.48	7.09	5.6	4.94	6.55	8.98	7.89	9.52	59.79	66.19	55.59	9.52	55.59	2.54579	2.80331	1.45409e-57	4.29171e-56	no	alpha_beta-Hydrolases superfamily protein
AT3G55720	1.24	3.65	1.98	1.5	2.53	3.87	4.61	4.26	26.84	34.88	29.99	4.61	26.84	2.54155	3.07527	4.50678e-24	4.09204e-23	no	Protein of unknown function (DUF620)
AT1G75040	28.7	36.6	59.68	44.4	49.06	20.12	31.17	31.17	345.31	440.94	528.91	59.68	345.31	2.53257	3.15101	1.65732e-28	1.83094e-27	yes	PATHOGENESISRELATED GENE 5 (PR5)
AT2G32680	0.19	0.58	0.58	0.07	0.61	0.08	0.27	0.21	4.39	5.87	3.51	0.61	3.51	2.52459	3.63224	2.85774e-13	1.41157e-12	no	RECEPTOR LIKE PROTEIN 23 (RLP23)
AT4G11480	0.12	0.06	0.01	0.11	0.03	0.01	0.07	0.16	1.61	2.25	0.92	0.16	0.92	2.52356	4.40122	2.38698e-16	1.43309e-15	no	CYSTEINERICH RLK RECEPTORLIKE PROTEIN KINASE 32 CRK32
AT1G54540	0.43	0.38	0.37	0.36	0.45	0.39	0.44	0.41	3.67	2.58	4.07	0.45	2.58	2.51937	2.85328	1.14039e-15	6.60451e-15	yes	Late embryogenesis abundant (LEA) hydroxyproline-rich glycoprotein family
AT1G08165	4.17	2.08	1.23	1.25	2.38	0.74	0.25	0.43	23.9	59.38	30.44	4.17	23.9	2.51889	3.9945	3.99487e-11	1.7018e-10	no	unknown protein
AT4G22050	0.04	0.11	0.01	0.08	0.04	0.16	0.35	0.03	2	2.17	4.85	0.35	2	2.51457	4.37031	2.59207e-16	1.55388e-15	yes	Eukaryotic aspartyl protease family protein
AT2G14247	0.81	1.37	1.38	8.18	0.68	3.34	2.66	6.58	53.43	106.53	46.66	8.18	46.66	2.51201	3.66979	5.75371e-07	1.71215e-06	no	Expressed protein
AT5G25440	0.73	1.48	1.16	0.91	1.4	0.19	1.56	2.16	12.63	15.85	12.25	2.16	12.25	2.50368	3.31595	4.58402e-19	3.22608e-18	no	Protein kinase superfamily protein
AT5G05500	0.01	0.09	0.01	0.12	0.01	0.09	0.09	0.09	0.68	0.82	1.34	0.12	0.68	2.5025	3.53494	2.72677e-06	7.58362e-06	no	MOP10
AT5G28510	0.01	0.01	0.01	0.03	0.06	0.01	0.01	0.01	0.34	0.4	0.53	0.06	0.34	2.5025	4.78533	4.72609e-10	1.8657e-09	no	BETA GLUCOSIDASE 24 BGLU24
AT1G19200	0.51	0.55	0.34	0.5	0.73	1.11	1.46	0.97	8.71	9.93	8.24	1.46	8.24	2.49668	3.30567	9.12076e-37	1.40768e-35	no	Protein of unknown function (DUF581)
AT5G24320	5.08	8.08	5.92	4.03	5.76	4.42	7.68	5.8	45.59	60.12	65.62	8.08	45.59	2.49629	3.0218	1.14098e-217	1.43565e-214	no	Transducin_WD40 repeat-like superfamily protein
AT5G17800	1.08	1.89	1.08	0.54	1.28	0.77	1.5	1.7	12.53	12.71	10.66	1.89	10.66	2.49575	3.19044	2.07118e-49	4.81671e-48	yes	MYB DOMAIN PROTEIN 56 MYB56
AT1G31320	7.54	9.82	10.53	3.84	3.54	7.27	9.55	11.45	68.75	115.23	64.48	11.45	64.48	2.4935	3.03265	2.00965e-31	2.53802e-30	no	LOB DOMAINCONTAINING PROTEIN 4 LBD4
AT1G62421	0.01	0.01	0.01	0.01	0.01	0.01	0.18	0.01	1.34	1.09	1.01	0.18	1.01	2.48829	4.20624	1.71349e-05	4.39911e-05	no	unknown protein
AT2G47540	0.01	0.1	0.01	0.01	0.01	0.01	0.1	0.01	0.68	0.6	0.56	0.1	0.56	2.48543	3.48412	0.00020973	0.000472262	yes	Pollen Ole e 1 allergen and extensin family protein
AT3G13130	4.13	5.16	1.81	0.26	1.21	1.63	0.94	2.79	30.85	28.78	37.34	5.16	28.78	2.47962	3.41442	2.75483e-11	1.18945e-10	yes	unknown protein
AT4G23200	0.01	0.01	0.05	0.01	0.05	0.01	0.01	0.07	0.55	0.39	0.42	0.07	0.39	2.47805	3.68415	2.18666e-07	6.78034e-07	no	CYSTEINERICH RLK RECEPTORLIKE PROTEIN KINASE 12 CRK12
AT2G35200	0.01	0.23	0.01	0.16	0.09	0.11	0.1	0.01	1.4	1.97	1.28	0.23	1.28	2.47644	3.87224	3.53234e-09	1.29125e-08	yes	unknown protein
AT5G05365	0.76	0.74	1.11	0.94	2.25	0.07	1.1	1.85	12.49	14.8	40.55	2.25	12.49	2.47278	3.83391	4.73121e-15	2.63228e-14	no	Heavy metal transport_detoxification superfamily protein
AT2G33080	0.17	0.07	0.09	0.01	0.01	0.06	0.09	0.16	2.16	2.36	0.94	0.17	0.94	2.46713	4.19589	3.95017e-15	2.20544e-14	no	RECEPTOR LIKE PROTEIN 28 RLP28
AT1G13520	0.19	0.3	0.35	0.16	0.13	0.3	0.32	0.2	2.83	2.95	1.93	0.35	1.93	2.46317	3.02748	9.6699e-20	7.09571e-19	no	Protein of unknown function (DUF1262)
AT1G68825	0.18	0.09	0.08	0.01	0.01	0.01	0.1	0.01	1.97	0.99	1.28	0.18	0.99	2.45943	4.04159	2.17298e-08	7.42666e-08	yes	ROTUNDIFOLIA LIKE 15 RTFL15
AT1G59725	0.04	0.2	0.05	0.01	0.18	0.1	0.05	0.05	1.79	1.19	1.1	0.2	1.1	2.45943	3.60298	7.55247e-12	3.4016e-11	yes	DNAJ heat shock family protein
AT3G57460	0.08	0.37	0.13	0.12	0.34	0.11	0.3	0.56	3.64	3.06	3.35	0.56	3.06	2.45003	3.69087	1.70733e-30	2.07089e-29	no	catalytics
AT1G64405	4.73	4.14	6.17	2.5	5.05	5.85	8	10.13	59.77	55.3	64.8	10.13	55.3	2.44865	3.18165	6.11246e-27	6.29873e-26	yes	unknown protein
AT1G13610	0.06	0.07	0.06	0.11	0.06	0.06	0.07	0.04	0.6	0.62	0.65	0.11	0.6	2.44746	2.85456	1.26138e-08	4.39526e-08	yes	alpha_beta-Hydrolases superfamily protein
AT5G02640	0.62	1.84	0.96	0.17	0.71	0.53	0.93	1.14	15.6	15.99	10.03	1.84	10.03	2.44654	3.64879	2.5036e-27	2.62977e-26	yes	unknown protein
AT4G13210	2.43	2.92	2.61	1.82	1.56	2.35	2.65	2.13	19.25	19.97	15.91	2.92	15.91	2.44589	2.69152	1.61394e-91	1.24066e-89	yes	Pectin lyase-like superfamily protein
AT4G04540	0.15	0.06	0.11	0.19	0.33	0.08	0.31	0.82	4.46	5.25	4.53	0.82	4.46	2.44335	4.18834	3.40493e-19	2.41261e-18	no	CYSTEINERICH RLK RECEPTORLIKE PROTEIN KINASE 39 CRK39
AT5G35580	0.13	0.22	0.1	0.15	0.67	0.07	0.58	0.57	5.2	3.64	4.16	0.67	3.64	2.44171	3.4813	8.34765e-14	4.26973e-13	yes	Protein kinase superfamily protein
AT3G57950	5.14	6.02	6.42	1.03	2.52	2.41	8.92	14.05	80.21	112.63	76.15	14.05	76.15	2.43827	3.96859	7.8031e-20	5.76123e-19	yes	unknown protein
AT3G13433	0.01	0.13	0.01	0.01	0.15	0.01	0.01	0.29	1.57	3.02	1.74	0.29	1.57	2.43664	4.23578	3.83121e-08	1.27905e-07	NA	unknown protein
AT5G07010	4.86	3.04	4.01	7.08	11.03	5.33	6.73	4.4	105.27	59.63	118.32	11.03	59.63	2.43461	3.91726	7.65491e-31	9.4479e-30	yes	SULFOTRANSFERASE 2A ST2A
AT3G25900	4.34	5.23	5.28	3.14	2.66	3.13	6.23	4.76	34.75	48.53	33.57	6.23	33.57	2.42987	2.85357	1.01335e-89	7.47718e-88	no	HMT1
AT1G02230	0.01	0.26	0.04	0.01	0.22	0.05	0.21	0.08	2.42	2.35	1.4	0.26	1.4	2.42884	4.04218	2.21707e-13	1.10493e-12	no	NAC DOMAIN CONTAINING PROTEIN 4 NAC004
AT5G19260	4.57	6.39	5.54	3.53	4.9	12.17	12.99	4.85	97.02	118.51	69.84	12.99	69.84	2.42665	3.63082	8.65617e-32	1.10902e-30	yes	FANTASTIC FOUR 3 FAF3
AT1G58400	0.5	0.42	0.49	0.43	0.54	0.46	0.75	0.53	4.71	4.6	4.03	0.75	4.03	2.42582	3.10581	1.30894e-62	4.45133e-61	yes	Disease resistance protein (CC-NBS-LRR class) family
AT1G50560	0.18	0.21	0.41	0.2	0.73	0.23	0.35	0.75	4.96	5.53	4.02	0.75	4.02	2.42223	3.34998	1.09089e-16	6.6786e-16	no	CYTOCHROME P450, FAMILY 705, SUBFAMILY A, POLYPEPTIDE 25 CYP705A25
AT3G30725	2.63	2.29	2.33	0.43	3.12	0.46	2.36	1.99	16.68	35.01	32.99	3.12	16.68	2.4185	3.5047	7.61999e-19	5.28645e-18	yes	GLUTAMINE DUMPER 6 GDU6
AT1G02360	0.11	0.13	0.23	0.15	0.28	0.01	0.31	1.1	8.79	7.07	5.87	1.1	5.87	2.41586	4.26975	2.04689e-16	1.23386e-15	yes	Chitinase family protein
AT2G37440	0.01	0.01	0.03	0.01	0.02	0.01	0.01	0.01	0.21	0.4	0.16	0.03	0.16	2.41504	4.56712	2.18083e-08	7.45136e-08	yes	DNAse I-like superfamily protein
AT1G55420	0.01	0.03	0.03	0.03	0.18	0.04	0.03	0.01	1.1	0.96	1.95	0.18	0.96	2.41504	4.3365	2.38475e-12	1.11027e-11	yes	EMBRYO SAC DEVELOPMENT ARREST 11 EDA11
AT1G13530	0.12	0.01	0.09	0.01	0.01	0.05	0.01	0.05	0.91	1.02	0.64	0.12	0.64	2.41504	4.00321	3.80728e-09	1.38666e-08	no	Protein of unknown function (DUF1262)
AT3G19200	5.31	9.37	7.05	7.57	7.03	31.51	37.59	7.1	199.9	259.24	206.66	37.59	199.9	2.41086	3.7229	1.57694e-16	9.57825e-16	yes	unknown protein
AT1G75880	0.39	0.75	0.55	0.07	0.29	0.61	0.49	0.53	3.98	4.7	4.18	0.75	3.98	2.40781	3.28306	1.03482e-31	1.3186e-30	yes	SGNH hydrolase-type esterase superfamily protein
AT3G04660	0.01	0.01	0.06	0.11	0.01	0.05	0.01	0.05	0.58	0.97	0.75	0.11	0.58	2.39855	3.6368	9.51062e-07	2.76943e-06	no	F-box and associated interaction domains-containing protein
AT5G12330	6.01	9.37	7.98	5.88	8.43	7.5	13.73	9.81	76.52	72.38	81.48	13.73	72.38	2.39826	3.31139	9.35673e-173	5.20212e-170	yes	LATERAL ROOT PRIMORDIUM 1 LRP1
AT4G02170	0.01	0.01	0.34	0.43	0.35	0.01	0.36	0.45	2.53	2.36	8.61	0.45	2.36	2.39079	3.65831	3.77749e-07	1.14474e-06	no	unknown protein
AT3G57240	0.44	1.19	1.02	0.33	0.63	1.38	1.61	1.53	10.27	8.44	9.37	1.61	8.44	2.39018	3.22909	3.22008e-23	2.81369e-22	yes	BETA1,3GLUCANASE 3 BG3
AT4G12490	0.2	0.54	1.98	0.84	0.67	0.58	0.8	2.81	28.42	14.72	41.88	2.81	14.72	2.38914	4.45472	3.24659e-15	1.82412e-14	yes	Bifunctional inhibitor_lipid-transfer protein_seed storage 2S albumin superfamily protein
AT2G14820	0.06	0.01	0.03	0.03	0.17	0.03	0.03	0.03	0.92	0.89	1.05	0.17	0.89	2.38827	4.02331	1.76109e-13	8.82648e-13	no	NAKED PINS IN YUC MUTANTS 2 NPY2
AT4G03320	1.08	1.99	1.46	1.35	1.31	1.42	2.54	1.97	13.64	14.94	13.28	2.54	13.28	2.38635	3.22679	7.87301e-128	1.59508e-125	no	TRANSLOCON AT THE INNER ENVELOPE MEMBRANE OF CHLOROPLASTS 20IV tic20IV
AT5G52570	0.54	0.52	1.23	0.19	0.31	0.07	0.48	0.31	8.63	9.69	6.43	1.23	6.43	2.38616	4.15161	2.37057e-19	1.69578e-18	no	BETACAROTENE HYDROXYLASE 2 BETAOHASE 2
AT3G62730	0.29	0.67	0.44	0.09	0.16	0.14	0.12	0.18	3.5	4.09	6.29	0.67	3.5	2.38512	3.74613	2.07254e-17	1.32164e-16	yes	unknown protein
AT3G25510	0.04	0.01	0.02	0.02	0.02	0.01	0.06	0.09	0.47	0.89	0.53	0.09	0.47	2.38466	3.77914	1.71339e-11	7.4981e-11	no	disease resistance protein (TIR-NBS-LRR class), putative
AT3G21500	0.01	0.01	0.01	0.01	0.04	0.36	0.66	0.25	3.64	3.44	4.69	0.66	3.44	2.38187	3.17803	0.00406215	0.00762515	no	1DEOXYDXYLULOSE 5PHOSPHATE SYNTHASE 1 DXPS1
AT1G60750	0.04	0.09	0.01	0.1	0.04	0.01	0.09	0.01	0.64	0.52	0.54	0.1	0.52	2.37851	3.35025	2.70949e-07	8.32486e-07	no	NAD(P)-linked oxidoreductase superfamily protein
AT4G23510	0.14	0.13	0.08	0.09	0.15	0.51	0.35	0.24	6.29	2.65	5.08	0.51	2.65	2.37742	3.99345	4.36084e-18	2.90483e-17	no	Disease resistance protein (TIR-NBS-LRR class) family
AT3G16150	0.16	0.39	0.22	0.21	0.18	0.42	0.55	0.45	2.85	4.02	5.1	0.55	2.85	2.37346	3.46558	9.85827e-32	1.25831e-30	no	ASPARAGINASE B1 ASPGB1
AT1G24320	0.03	0.04	0.06	0.01	0.06	0.01	0.06	0.05	0.31	0.35	0.41	0.06	0.31	2.36923	2.94395	9.627e-12	4.29149e-11	no	Six-hairpin glycosidases superfamily protein
AT5G48400	0.11	0.18	0.17	0.12	0.13	0.17	0.19	0.14	1.64	1.44	0.98	0.19	0.98	2.36678	3.11747	3.62318e-24	3.31621e-23	no	ATGLR1.2
AT1G22980	0.21	0.54	0.14	0.04	0.23	0.12	0.2	0.24	2.78	3.14	2.99	0.54	2.78	2.36405	3.82265	6.20823e-33	8.31486e-32	no	unknown protein
AT2G46140	3.94	7.24	5.54	3.68	4.08	2.82	4.9	4.13	42.73	40.48	37.23	7.24	37.23	2.3624	2.96769	5.48552e-102	5.44159e-100	yes	Late embryogenesis abundant protein
AT2G16570	2.7	2.01	2.44	1.57	2.18	1.7	3.32	2.29	17.01	19.47	16.97	3.32	16.97	2.35373	2.94915	3.39627e-42	6.3285e-41	yes	GLN PHOSPHORIBOSYL PYROPHOSPHATE AMIDOTRANSFERASE 1 ASE1
AT5G16170	0.07	0.37	0.33	0.57	0.45	0.11	0.54	0.39	2.91	3.32	3.16	0.57	2.91	2.35199	3.24716	1.09212e-24	1.02189e-23	no	Core-2_I-branching beta-1,6-N-acetylglucosaminyltransferase family protein
AT5G56080	0.07	0.18	0.32	0.13	0.14	0.26	0.15	0.6	3.39	3.05	4.21	0.6	3.05	2.34577	3.8231	1.32123e-20	1.02222e-19	yes	NICOTIANAMINE SYNTHASE 2 NAS2
AT4G24420	0.12	0.42	0.01	0.24	0.12	0.14	0.49	0.29	2.49	4.79	3.76	0.49	2.49	2.34529	3.87349	2.89127e-14	1.52384e-13	yes	RNA-binding (RRM_RBD_RNP motifs) family protein
AT1G18860	0.04	0.01	0.01	0.01	0.01	0.01	0.15	0.08	0.76	1.02	1.28	0.15	0.76	2.34104	4.33152	2.76269e-10	1.11322e-09	yes	WRKY DNABINDING PROTEIN 61 WRKY61
AT2G04515	0.55	0.47	0.88	0.24	0.28	0.01	0.25	0.68	4.85	7.11	4.42	0.88	4.42	2.32847	3.29593	5.29909e-15	2.93593e-14	no	unknown protein
AT5G56540	1.44	2.64	2.61	1.56	3.3	1.78	2.33	1.7	21.33	16.53	27.19	3.3	16.53	2.32455	3.40297	1.06876e-33	1.46928e-32	no	ARABINOGALACTAN PROTEIN 14 AGP14
AT4G39030	2.82	2.94	2.41	4.02	6.13	2.04	8.99	6.67	45.02	65.12	48.77	8.99	45.02	2.32417	3.17175	1.07988e-18	7.42075e-18	no	ENHANCED DISEASE SUSCEPTIBILITY 5 (EDS5)
AT1G01560	0.28	0.42	0.21	0.16	1.14	0.17	0.75	1.71	12.16	12.98	8.56	1.71	8.56	2.32361	3.85032	5.1122e-15	2.83567e-14	no	MAP KINASE 11 MPK11
AT1G20730	0.01	0.01	0.01	0.01	0.01	0.01	0.01	0.01	0.06	0.19	0.05	0.01	0.05	2.32193	3.00684	0.0106374	0.0186375	no	Protein of unknown function (DUF833)
AT5G49270	0.01	0.01	0.01	0.01	0.03	0.01	0.01	0.01	0.15	0.37	0.42	0.03	0.15	2.32193	4.78381	4.03494e-07	1.21951e-06	yes	SHAVEN 2 SHV2
AT4G18920	0.01	0.01	0.01	0.06	0.01	0.01	0.01	0.05	0.3	1.03	0.42	0.06	0.3	2.32193	4.48959	4.18455e-07	1.26281e-06	yes	Protein of unknown function (DUF1264)
AT5G41280	0.01	0.04	0.01	0.01	0.01	0.01	0.01	0.05	0.38	0.25	0.37	0.05	0.25	2.32193	3.82448	2.53927e-05	6.39755e-05	no	Receptor-like protein kinase-related family protein
AT1G74110	0.01	0.01	0.01	0.01	0.01	0.01	0.03	0.01	0.15	0.15	0.41	0.03	0.15	2.32193	3.91102	0.00012568	0.00029208	yes	CYTOCHROME P450, FAMILY 78, SUBFAMILY A, POLYPEPTIDE 10 CYP78A10
AT1G64210	0.22	0.14	0.16	0.2	0.07	0.04	0.11	0.04	1.2	1.1	1.53	0.22	1.1	2.32193	3.01672	1.07656e-11	4.7759e-11	no	Leucine-rich repeat protein kinase family protein
AT3G59260	0.01	0.01	0.01	0.01	0.01	0.01	0.01	0.01	0.06	0.1	0.05	0.01	0.05	2.32193	2.58165	0.0286242	0.0461348	no	pirin, putative
AT4G12360	0.01	0.01	0.01	0.01	0.01	0.01	0.01	0.01	0.16	0.05	0.18	0.01	0.05	2.32193	3.42407	0.00321928	0.00614969	yes	Bifunctional inhibitor_lipid-transfer protein_seed storage 2S albumin superfamily protein
AT5G03550	0.01	0.01	0.01	0.01	0.01	0.01	0.2	0.01	1	1.21	1.26	0.2	1	2.32193	3.98717	6.35212e-05	0.000152977	yes	BEST Arabidopsis thaliana protein match is
AT1G22080	0.01	0.01	0.01	0.01	0.01	0.01	0.02	0.01	0.1	0.3	0.15	0.02	0.1	2.32193	4.43238	7.08123e-06	1.89279e-05	yes	Cysteine proteinases superfamily protein
AT2G31480	0.01	0.01	0.01	0.01	0.01	0.01	0.01	0.03	0.15	0.31	0.2	0.03	0.15	2.32193	4.15152	2.61625e-05	6.58734e-05	no	unknown protein
AT5G58820	0.01	0.01	0.01	0.01	0.01	0.01	0.01	0.01	0.11	0.05	0.1	0.01	0.05	2.32193	3.8994	0.000583374	0.00124004	no	Subtilisin-like serine endopeptidase family protein
AT2G39700	60.76	82.9	63	27.31	43.24	54.33	95.09	79.49	520.17	626.34	475.15	95.09	475.15	2.32102	2.84558	5.80832e-29	6.53764e-28	no	EXPANSIN A4 EXPA4
AT2G37760	7.73	11.85	7.05	5.73	10.33	7.38	15.96	10.85	79.68	89.91	124.87	15.96	79.68	2.31976	3.08731	9.40221e-94	7.64553e-92	no	ALDOKETO REDUCTASE FAMILY 4 MEMBER C8 AKR4C8
AT5G41550	0.07	0.23	0.07	0.02	0.41	0.06	0.24	0.19	2.04	2.31	2.71	0.41	2.04	2.31487	3.52285	6.79835e-15	3.74144e-14	yes	Disease resistance protein (TIR-NBS-LRR class) family
AT5G19550	10.29	16.69	17.37	27.76	17.25	11.72	19.53	35.07	174.4	261.65	206.66	35.07	174.4	2.31409	3.1321	3.15337e-24	2.89063e-23	no	ASPARTATE AMINOTRANSFERASE 2 ASP2
AT1G74010	0.49	0.47	0.54	0.5	0.52	0.39	0.49	0.25	5.04	2.68	5.69	0.54	2.68	2.3112	3.11797	6.63036e-28	7.11454e-27	yes	Calcium-dependent phosphotriesterase superfamily protein
AT1G05450	0.09	0.04	0.01	0.1	0.11	0.01	0.15	0.24	1.19	1.47	2.12	0.24	1.19	2.30986	3.83724	8.644e-14	4.4147e-13	no	Protease inhibitor_seed storage_LTP family protein
AT2G41690	0.56	1.05	0.5	0.51	0.53	0.45	1.08	0.69	6.05	6.91	5.35	1.08	5.35	2.30851	2.92696	4.17303e-23	3.61991e-22	yes	HEAT SHOCK TRANSCRIPTION FACTOR B3 HSFB3
AT1G73965	0.1	0.01	0.2	0.09	0.2	0.01	0.32	0.12	1.97	1.58	2.7	0.32	1.58	2.30378	3.54684	1.00789e-08	3.54662e-08	no	CLAVATA3_ESRRELATED 13 CLE13
AT5G53290	3.99	5.15	5.01	4.27	5.43	3.86	6.65	7.15	38.49	41.97	35.25	7.15	35.25	2.30161	3.01813	1.0706e-112	1.43791e-110	yes	CYTOKININ RESPONSE FACTOR 3 CRF3
AT3G50770	0.57	0.58	0.96	0.86	1.75	1.75	2.79	1.64	13.75	13.75	16.12	2.79	13.75	2.30109	3.43566	5.02395e-39	8.45233e-38	yes	CALMODULINLIKE 41 CML41
AT3G22620	3.75	6.03	4.55	2.58	6.5	1.73	5.62	3.41	42.2	38.02	31.96	6.5	31.96	2.29776	3.04222	1.36979e-32	1.81427e-31	no	Bifunctional inhibitor_lipid-transfer protein_seed storage 2S albumin superfamily protein
AT5G09470	0.27	0.22	0.01	0.06	0.69	0.1	0.34	0.05	3.39	3.5	7.3	0.69	3.39	2.29662	4.32284	4.79382e-14	2.48897e-13	yes	DICARBOXYLATE CARRIER 3 DIC3
AT1G73805	0.76	2.49	1.77	1.27	4.83	1.59	3.26	3.37	37.04	28.12	23.7	4.83	23.7	2.29479	3.46563	1.42117e-20	1.09741e-19	no	SAR DEFICIENT 1 SARD1
AT5G11920	0.03	0.02	0.08	0.02	0.04	0.09	0.05	0.04	0.67	0.44	1.34	0.09	0.44	2.28951	3.61949	2.82211e-11	1.21784e-10	no	6&1FRUCTAN EXOHYDROLASE cwINV6
AT5G63350	0.34	0.77	0.41	0.12	0.74	0.37	0.9	0.41	16.93	20.43	4.39	0.9	4.39	2.28622	4.67	1.6052e-27	1.70104e-26	yes	unknown protein
AT5G49850	0.05	0.05	0.04	0.08	0.16	0.08	0.29	0.19	1.47	1.41	2.89	0.29	1.41	2.28157	3.75018	1.49679e-15	8.61014e-15	no	Mannose-binding lectin superfamily protein
AT5G15130	0.01	0.01	0.07	0.02	0.05	0.01	0.02	0.03	0.48	0.34	0.9	0.07	0.34	2.28011	4.05246	8.2183e-10	3.18384e-09	yes	WRKY DNABINDING PROTEIN 72 WRKY72
AT4G18250	0.37	0.64	0.69	0.63	0.89	0.6	0.92	2.32	11.26	13.47	11.85	2.32	11.26	2.27901	3.39921	2.24377e-19	1.60796e-18	yes	receptor serine_threonine kinase, putative
AT1G78100	8.25	12.93	18.02	9.48	15.2	7.68	13.71	10.4	102.12	87.31	100.97	18.02	87.31	2.27655	2.75902	3.36675e-30	4.02445e-29	no	AUXIN UPREGULATED FBOX PROTEIN 1 AUF1
AT2G41780	2.83	4.49	2.99	2.07	3.62	2.5	3.13	5.8	28.08	42.43	47.56	5.8	28.08	2.27542	3.19858	4.12619e-43	7.96165e-42	no	unknown protein
AT5G54030	0.06	0.01	0.01	0.01	0.05	0.01	0.01	0.06	0.29	0.42	0.9	0.06	0.29	2.27302	3.61625	3.94675e-05	9.73132e-05	yes	Cysteine_Histidine-rich C1 domain family protein
AT4G23885	11.82	11.61	10.94	6.32	9.45	6.91	10.52	8.41	69.66	57.12	64.51	11.82	57.12	2.27277	2.4851	2.30986e-74	1.12239e-72	no	unknown protein
AT4G12580	0.22	0.59	0.22	0.17	0.49	0.29	0.45	0.34	3.47	4.18	2.84	0.59	2.84	2.2671	3.05363	2.32012e-14	1.22878e-13	no	unknown protein
AT1G73010	5.57	5.97	3.92	0.77	2.63	1.35	3.19	1.16	28.65	69.47	87.31	5.97	28.65	2.26273	4.09463	3.828e-13	1.87648e-12	yes	PHOSPHATE STARVATIONINDUCED GENE 2 PS2
AT1G73810	0.21	0.43	0.64	0.52	1.49	0.62	1.22	1.56	7.48	7.83	7.97	1.56	7.48	2.26149	3.014	3.87298e-13	1.8962e-12	yes	Core-2_I-branching beta-1,6-N-acetylglucosaminyltransferase family protein
AT2G36307	1.74	3.02	2.48	2.4	2.64	3.26	3.91	3.09	18.97	18.73	26.53	3.91	18.73	2.26011	2.59905	3.42665e-38	5.60334e-37	no	LITTLE ZIPPER 4 ZPR4
AT1G30900	0.69	1.54	1.33	0.55	1.3	0.57	0.85	1.16	7.36	8.41	8.6	1.54	7.36	2.25678	2.7778	1.58676e-26	1.60332e-25	no	VACUOLAR SORTING RECEPTOR 6 VSR6
AT2G03821	0.07	0.01	0.01	0.01	0.09	0.01	0.01	0.01	0.43	0.68	0.77	0.09	0.43	2.25634	4.01443	7.08573e-06	1.89378e-05	NA	unknown protein
AT2G37870	5.16	15.28	7.2	0.65	4.92	0.89	1.01	0.65	72.93	100.18	82.37	15.28	72.93	2.25487	3.68598	5.84612e-06	1.57693e-05	no	Bifunctional inhibitor_lipid-transfer protein_seed storage 2S albumin superfamily protein
AT1G35140	0.51	0.17	1.91	1.91	1.08	0.23	1.82	0.51	9.1	14.96	30.05	1.91	9.1	2.25229	3.56892	1.03518e-06	3.00123e-06	yes	PHOSPHATEINDUCED 1 PHI1
AT4G03292	0.44	1.56	1.12	0.23	0.23	1.13	0.76	0.68	8.67	7.43	8.97	1.56	7.43	2.25182	3.49494	3.71306e-21	2.93934e-20	no	Polynucleotidyl transferase, ribonuclease H-like superfamily protein
AT2G03505	0.25	0.38	0.23	0.41	0.29	0.33	0.71	0.42	3.38	4.87	4.63	0.71	3.38	2.25113	3.17145	1.14939e-22	9.70973e-22	no	Carbohydrate-binding X8 domain superfamily protein
AT1G27620	0.61	1.09	0.93	0.63	1.05	0.62	0.87	0.7	5.18	6.62	6.42	1.09	5.18	2.24862	2.62097	1.26011e-46	2.73867e-45	yes	HXXXD-type acyl-transferase family protein
AT2G37670	0.19	0.26	0.23	0.09	0.1	0.2	0.27	0.14	1.41	1.28	1.4	0.27	1.28	2.24511	2.62228	1.84148e-19	1.32763e-18	no	Transducin_WD40 repeat-like superfamily protein
AT1G69430	0.52	0.68	0.65	0.46	0.4	0.27	0.72	0.42	3.75	4.68	3.41	0.72	3.41	2.2437	2.77778	2.0908e-30	2.52194e-29	no	unknown protein
AT5G57010	0.13	0.05	0.2	0.13	0.3	0.09	0.22	0.42	1.98	3.13	2.32	0.42	1.98	2.23704	3.55603	9.20266e-23	7.82947e-22	no	calmodulin-binding family protein
AT2G31180	0.84	0.72	0.34	0.56	0.88	1.27	1.34	0.54	7.27	7.39	6.29	1.34	6.29	2.23083	3.00583	1.67817e-30	2.03758e-29	no	MYB DOMAIN PROTEIN 14 MYB14
AT1G32850	0.01	0.01	0.01	0.02	0.03	0.01	0.01	0.01	0.14	0.25	0.47	0.03	0.14	2.22239	4.4726	4.13751e-08	1.37804e-07	no	UBIQUITINSPECIFIC PROTEASE 11 UBP11
AT5G24090	0.27	0.3	0.32	0.05	0.31	0.33	0.74	0.42	6.19	6.47	3.45	0.74	3.45	2.221	3.90717	4.8086e-28	5.20884e-27	yes	CHITINASE A CHIA
AT2G03200	1.41	2.21	1.08	0.55	1.14	1	1.85	2.03	11.14	10.29	13.5	2.21	10.29	2.21912	2.71036	1.11092e-42	2.10616e-41	no	Eukaryotic aspartyl protease family protein
AT1G68360	2.54	4	4.35	1.57	2.9	2.78	5.12	1.48	23.82	35.13	24.94	5.12	23.82	2.21796	2.99278	9.0455e-26	8.8591e-25	yes	C2H2 and C2HC zinc fingers superfamily protein
AT5G51451	1.18	1.81	3.16	1.75	2.36	0.6	1.08	1.43	14.68	20.67	19.69	3.16	14.68	2.21586	3.04267	2.60689e-18	1.75459e-17	no	ROOT MERISTEM GROWTH FACTOR 5 RGF5
AT5G46115	1.92	3.42	1.48	1.2	1.42	1.56	2.3	0.88	30.8	23.98	15.84	3.42	15.84	2.2115	3.5133	8.56451e-26	8.39491e-25	no	unknown protein
AT5G62310	0.03	0.07	0.04	0.04	0.02	0.06	0.08	0.07	0.5	0.41	0.37	0.08	0.37	2.20945	2.79485	3.38609e-13	1.66807e-12	no	INCOMPLETE ROOT HAIR ELONGATION IRE
AT3G18610	0.44	0.4	0.56	0.15	0.33	0.37	0.29	0.26	2.59	3.01	2.8	0.56	2.59	2.20945	3.02436	2.01059e-30	2.42886e-29	yes	NUCLEOLIN LIKE 2 NUCL2
AT4G13190	2.37	2.6	2.04	0.9	1.86	1.01	1.31	0.79	19.41	14.61	12	2.6	12	2.20645	2.94209	5.37715e-20	4.01723e-19	yes	Protein kinase superfamily protein
AT1G75520	4.2	5.83	7.11	5.66	5.12	4.84	4.85	5.5	32.77	49.66	42.88	7.11	32.77	2.20445	2.58812	2.14832e-62	7.244e-61	yes	SHIRELATED SEQUENCE 5 SRS5
AT4G23560	0.01	0.05	0.01	0.01	0.01	0.01	0.01	0.03	0.3	0.23	0.67	0.05	0.23	2.20163	4.40968	1.57707e-07	4.96419e-07	yes	GLYCOSYL HYDROLASE 9B15 GH9B15
AT1G04250	4.11	5.18	4.49	2.62	2.96	3.08	3.52	3.03	34.46	23.78	44.19	5.18	23.78	2.19872	2.89856	1.61008e-34	2.29804e-33	yes	AUXIN RESISTANT 3 AXR3
AT3G26210	2.1	2.64	3.35	2.26	3.13	1.86	3.25	3.09	21.58	15.32	18.48	3.35	15.32	2.19318	2.55067	1.09717e-55	3.07864e-54	no	CYTOCHROME P450, FAMILY 71, SUBFAMILY B, POLYPEPTIDE 23 CYP71B23
AT5G54490	2.44	3.52	3.78	0.9	8	1.89	3.71	2.23	45.41	36.53	39.98	8	36.53	2.19101	3.40918	5.31455e-17	3.3139e-16	no	PINOIDBINDING PROTEIN 1 PBP1
AT1G72240	0.68	0.43	0.39	0.36	1.12	0.37	1.02	0.46	5.44	5.11	5.31	1.12	5.11	2.18982	2.9804	6.00537e-18	3.97262e-17	no	unknown protein
AT1G14780	0.04	0.05	0.14	0.05	0.02	0.06	0.16	0.15	0.8	0.73	0.87	0.16	0.73	2.18982	3.00001	1.05888e-11	4.70534e-11	no	MAC_Perforin domain-containing protein
AT5G27060	0.25	0.73	0.13	0.15	0.53	0.2	0.36	0.69	3.59	3.33	3.34	0.73	3.33	2.18955	3.1911	1.19147e-21	9.63617e-21	no	RECEPTOR LIKE PROTEIN 53 RLP53
AT1G05680	0.68	1.04	0.84	1.5	1.67	1.16	2.22	1.81	12.21	10.12	19.59	2.22	10.12	2.18858	3.08113	8.17717e-28	8.75075e-27	no	URIDINE DIPHOSPHATE GLYCOSYLTRANSFERASE 74E2 UGT74E2
AT4G18360	2.49	3.12	2.01	2.05	4.02	3.22	4.99	3.88	28.87	22.74	32.88	4.99	22.74	2.18812	2.8437	2.80898e-36	4.25566e-35	no	Aldolase-type TIM barrel family protein
AT4G21780	0.34	0.76	0.97	0.36	0.79	1	1.4	1.26	9.36	6.58	6.36	1.4	6.36	2.1836	2.97336	6.43927e-21	5.04899e-20	no	unknown protein
AT1G68350	0.36	0.44	0.16	0.46	1.22	0.84	1.49	1.19	7.82	6.75	7.15	1.49	6.75	2.17958	3.05095	1.23192e-16	7.52081e-16	yes	unknown protein
AT1G68765	0.24	0.87	0.12	0.01	0.01	0.22	0.49	0.13	4.04	5.45	3.94	0.87	3.94	2.17911	3.68844	2.70252e-11	1.16728e-10	no	INFLORESCENCE DEFICIENT IN ABSCISSION IDA
AT5G25450	0.57	0.41	0.1	0.18	0.08	0.34	0.28	0.23	2.88	2.58	3.35	0.57	2.58	2.17834	3.34593	2.26827e-16	1.36353e-15	no	Cytochrome bd ubiquinol oxidase, 14kDa subunit
AT1G51840	0.01	0.06	0.01	0.01	0.01	0.05	0.01	0.21	2.05	0.95	2.22	0.21	0.95	2.17754	5.01078	1.04203e-12	4.95953e-12	yes	protein kinase-related
AT2G41100	9.21	12.96	36.02	33.15	93.68	24.02	89.58	84.83	423.69	466.29	519.33	93.68	423.69	2.1772	2.93754	4.54434e-07	1.36656e-06	no	TOUCH 3 TCH3
AT4G30980	1.54	2.92	2.16	1.63	1.44	1.25	1.85	2.17	15.97	13.62	13.18	2.92	13.18	2.17431	2.83183	5.02659e-73	2.37962e-71	yes	LJRHL1LIKE 2 LRL2
AT5G10760	11.82	16.38	15.37	1.59	5.3	0.59	1.6	5.03	89.21	73.76	83.58	16.38	73.76	2.1709	3.12305	9.2129e-06	2.43131e-05	yes	APOPLASTIC EDS1-DEPENDENT 1 (AED1)
AT2G31390	14.52	17.54	21.12	19.43	15.55	12.83	18.54	32.33	145.58	224.09	155.5	32.33	145.58	2.17087	2.84089	6.48218e-36	9.6856e-35	no	pfkB-like carbohydrate kinase family protein
AT3G01175	0.1	0.05	0.01	0.01	0.05	0.05	0.01	0.01	2.05	1.38	0.45	0.1	0.45	2.16993	4.44531	2.28316e-09	8.48625e-09	no	Protein of unknown function (DUF1666)
AT5G13670	0.1	0.01	0.04	0.01	0.01	0.01	0.01	0.01	0.81	0.45	0.54	0.1	0.45	2.16993	4.18664	3.10023e-07	9.48153e-07	no	nodulin MtN21-like transporter family protein
AT3G48090	10.64	17.6	13.63	10.82	16.46	9.4	20.01	18.74	110.15	124.69	89.93	20.01	89.93	2.16808	2.74846	2.48028e-46	5.31327e-45	no	ENHANCED DISEASE SUSCEPTIBILITY 1 (EDS1)
AT1G72490	0.16	0.11	0.06	0.09	0.32	0.27	0.45	0.26	2.02	3.24	2.17	0.45	2.02	2.16636	3.35663	1.99869e-15	1.14067e-14	yes	unknown protein
AT2G18060	0.65	0.93	0.78	0.54	0.67	0.65	1.03	0.57	5.9	4.6	5.02	1.03	4.6	2.15899	2.71869	5.56556e-32	7.19221e-31	yes	VASCULAR RELATED NACDOMAIN PROTEIN 1 VND1
AT5G66690	0.62	1.14	0.56	0.22	1.23	0.36	0.9	1.16	6.16	5.46	5.91	1.23	5.46	2.15024	2.65457	5.95897e-16	3.50372e-15	yes	UGT72E2
AT4G21950	0.01	0.01	0.01	0.01	0.16	0.01	0.01	0.01	0.71	1.4	0.82	0.16	0.71	2.14975	3.95074	7.81074e-05	0.000186136	yes	unknown protein
AT5G14400	0.03	0.07	0.03	0.01	0.23	0.01	0.06	0.05	1.87	1.46	1.02	0.23	1.02	2.14886	4.15597	1.65427e-12	7.78057e-12	no	CYTOCHROME P450, FAMILY 724, SUBFAMILY A, POLYPEPTIDE 1 CYP724A1
AT2G25770	0.08	0.01	0.01	0.01	0.01	0.01	0.33	0.1	1.46	1.51	3.06	0.33	1.46	2.14543	4.5545	1.53683e-10	6.31287e-10	yes	Polyketide cyclase_dehydrase and lipid transport superfamily protein
AT1G61800	0.92	0.79	0.39	0.03	0.22	0.03	0.29	0.52	4.07	4.51	8.33	0.92	4.07	2.14532	3.41988	1.48228e-07	4.68116e-07	no	GLUCOSE6PHOSPHATE_PHOSPHATE TRANSLOCATOR 2 GPT2
AT2G02820	2.39	2.89	4.06	2.21	3.11	2.34	4.06	3.19	17.96	23.63	21.34	4.06	17.96	2.14524	2.86538	1.61948e-159	6.24468e-157	no	MYB DOMAIN PROTEIN 88 MYB88
AT3G14940	1.19	1.03	1.28	0.46	0.71	0.91	0.75	1.09	6.57	5.66	9.95	1.28	5.66	2.14466	2.70637	2.22103e-31	2.80054e-30	no	PHOSPHOENOLPYRUVATE CARBOXYLASE 3 PPC3
AT5G20820	3.93	5.56	5.27	1.74	2.98	3.76	4.51	3.88	35.6	24.49	41.23	5.56	24.49	2.13904	2.81886	2.48401e-39	4.22069e-38	yes	SAUR-like auxin-responsive protein family
AT3G23150	3.02	5.42	7.07	12.19	9.54	11.54	6.34	5.64	53.43	58.99	59.34	12.19	53.43	2.13195	2.59484	3.37987e-12	1.55929e-11	no	ETHYLENE RESPONSE 2 ETR2
AT2G43610	0.85	3.51	3.52	3.16	1.66	1.98	2.33	2.56	15.41	15.53	18.23	3.52	15.41	2.13022	2.44374	2.4882e-17	1.57954e-16	yes	Chitinase family protein
AT3G54000	5.5	5.69	5.12	2.14	4.85	3.96	6.56	5.89	33.78	28.69	32.25	6.56	28.69	2.12878	2.58481	4.25076e-87	2.91183e-85	no	contains IP domain Uncharacterised conserved protein UCP022260 (InterPro
AT2G44450	1.89	2.18	1.64	2.75	2.19	2.14	3.19	1.79	19.02	15.91	13.93	3.19	13.93	2.12657	2.62094	1.37089e-50	3.29056e-49	no	BETA GLUCOSIDASE 15 BGLU15
AT5G55450	10.45	15.37	18.46	10.62	11.91	9.62	21.84	16.84	109.98	104.7	95.12	21.84	95.12	2.12278	2.99529	1.06435e-114	1.5146e-112	no	Bifunctional inhibitor-lipid-transfer protein-seed storage 2S albumin superfamily protein
AT1G22065	1.88	1.38	3.14	0.32	2.65	0.66	1.35	0.96	17.56	13.61	19.67	3.14	13.61	2.11583	3.16454	6.65929e-17	4.12445e-16	no	unknown protein
AT4G15393	0.02	0.09	0.01	0.02	0.01	0.02	0.03	0.02	0.39	0.77	0.44	0.09	0.39	2.11548	3.85996	4.67771e-10	1.84782e-09	yes	CYTOCHROME P450, FAMILY 702, SUBFAMILY A, POLYPEPTIDE 5 CYP702A5
AT3G57960	0.01	0.01	0.01	0.01	0.01	0.01	0.01	0.06	0.89	0.61	0.26	0.06	0.26	2.11548	4.527	3.6524e-06	1.00469e-05	no	Emsy N Terminus (ENT) domain-containing protein
AT5G02540	1.13	1.36	0.49	0.56	0.36	0.8	1.31	0.79	5.89	8.16	7.2	1.36	5.89	2.11466	2.99297	2.74428e-21	2.18401e-20	no	NAD(P)-binding Rossmann-fold superfamily protein
AT2G33020	0.31	0.2	0.14	0.1	0.36	0.29	0.54	1.18	8.91	9.16	5.11	1.18	5.11	2.11454	4.10064	1.93669e-19	1.39375e-18	no	RECEPTOR LIKE PROTEIN 24 RLP24
AT2G33310	12.68	14.25	11.89	10.33	14.12	11.51	19.83	14.02	85.52	86.09	88.16	19.83	85.52	2.10858	2.58	3.27013e-225	4.59876e-222	no	AUXININDUCED PROTEIN 13 IAA13
AT3G27473	0.01	0.04	0.03	0.01	0.09	0.04	0.06	0.1	0.43	0.78	0.67	0.1	0.43	2.10434	3.5365	1.91369e-09	7.16646e-09	yes	Cysteine_Histidine-rich C1 domain family protein
AT1G29280	2.5	5.78	4.44	3.87	5.54	3.83	5.8	4.01	29.4	24.87	35.02	5.8	24.87	2.10028	2.49896	6.57462e-28	7.06107e-27	yes	WRKY DNABINDING PROTEIN 65 WRKY65
AT3G23245	0.01	0.01	0.01	0.01	0.01	0.01	0.01	0.14	0.6	0.67	0.62	0.14	0.6	2.09954	3.51533	0.000685614	0.00144274	yes	unknown protein
AT4G18630	2.12	3.26	1.66	0.86	1.41	0.94	2.7	2.31	26.19	22.6	13.97	3.26	13.97	2.09939	3.47213	6.44007e-27	6.62776e-26	no	Protein of unknown function (DUF688)
AT1G13750	1.7	2.42	1.34	1.2	1.85	1.44	1.97	2.12	10.36	12.75	16.24	2.42	10.36	2.09795	2.60863	1.68596e-95	1.43192e-93	no	Purple acid phosphatases superfamily protein
AT4G00700	0.22	0.48	0.61	0.11	0.24	0.17	0.2	0.24	5.4	4.01	2.61	0.61	2.61	2.09717	3.63465	4.53409e-23	3.92884e-22	no	C2 calcium_lipid-binding plant phosphoribosyltransferase family protein
AT2G15220	2.61	2.39	1.03	0.62	1.7	0.88	0.77	0.88	11.15	18.47	12.9	2.61	11.15	2.09492	3.35136	1.28738e-19	9.37478e-19	yes	Plant basic secretory protein (BSP) family protein
AT4G12390	11.05	13.29	10.87	6.21	11.98	9.97	10.45	9.27	65.73	56.81	56.66	13.29	56.66	2.09199	2.26782	1.33642e-83	8.45231e-82	yes	PECTIN METHYLESTERASE INHIBITOR 1 PME1
AT5G52810	4.1	7.56	5.56	5.38	9.1	5.16	11	9.72	46.87	59.81	57.93	11	46.87	2.09116	2.69141	1.42762e-33	1.95924e-32	no	NAD(P)-binding Rossmann-fold superfamily protein
AT3G60540	0.99	2.44	2.01	1.01	1.2	1.02	1.72	1.72	10.93	10.39	14.52	2.44	10.39	2.09024	2.66694	3.89111e-34	5.4592e-33	no	Preprotein translocase Sec, Sec61-beta subunit protein
AT2G46400	1.64	1.7	2.45	0.4	7.92	1.21	2.54	3.05	46.64	51.59	33.7	7.92	33.7	2.08918	3.65823	2.52234e-13	1.25185e-12	no	WRKY DNABINDING PROTEIN 46 WRKY46
AT3G17420	3.59	4.49	2.68	2.45	2.81	3.92	6.63	4.69	28.16	38.13	30.78	6.63	28.16	2.08657	2.83815	1.86857e-85	1.24435e-83	no	GLYOXYSOMAL PROTEIN KINASE 1 GPK1
AT4G04710	0.55	0.63	0.43	0.4	0.5	0.39	0.69	0.46	5.96	2.93	5.8	0.69	2.93	2.08623	3.13825	6.14997e-35	8.94327e-34	no	CALCIUMDEPENDENT PROTEIN KINASE 22 CPK22
AT2G32160	0.25	0.62	0.32	0.26	0.46	0.21	0.31	0.56	2.63	2.72	3.51	0.62	2.63	2.08472	2.69647	3.74341e-28	4.07531e-27	no	S-adenosyl-L-methionine-dependent methyltransferases superfamily protein
AT3G20880	0.05	0.17	0.03	0.01	0.03	0.01	0.03	0.05	0.72	1.44	2.11	0.17	0.72	2.08246	4.38745	2.26128e-14	1.19841e-13	yes	WIP DOMAIN PROTEIN 4 WIP4
AT5G15940	0.12	0.3	0.27	0.12	0.11	0.01	0.06	0.06	1.27	1.61	1.38	0.3	1.27	2.08179	3.13923	2.22527e-10	9.04292e-10	no	NAD(P)-binding Rossmann-fold superfamily protein
AT2G39210	2.61	2.77	2.85	2.47	4.02	1.71	4.4	6.02	28.91	25.47	32.7	6.02	25.47	2.08096	2.85512	6.97038e-27	7.15811e-26	no	Major facilitator superfamily protein
AT4G16600	0.19	0.3	0.18	0.09	0.31	0.12	0.17	0.23	1.31	2.58	1.34	0.31	1.31	2.07923	2.89346	5.04262e-16	2.97591e-15	yes	Nucleotide-diphospho-sugar transferases superfamily protein
AT5G09480	7.15	6.56	2.63	3.05	6.78	1.36	2.36	2.42	33.73	30.14	41.72	7.15	30.14	2.07566	2.90383	7.36005e-12	3.31743e-11	yes	hydroxyproline-rich glycoprotein family protein
AT4G22610	0.01	0.7	0.12	0.51	0.47	0.63	0.45	0.26	2.95	4.25	9.93	0.7	2.95	2.07529	3.32251	2.74457e-11	1.18523e-10	yes	Bifunctional inhibitor_lipid-transfer protein_seed storage 2S albumin superfamily protein
AT3G26440	0.45	0.55	0.81	0.35	0.57	0.61	1.03	0.86	5.4	4.34	5.47	1.03	4.34	2.07505	2.70962	3.03363e-33	4.11373e-32	no	Protein of unknown function (DUF707)
AT2G19590	4.91	5.76	6.37	7.73	6.39	6.04	8.62	26.54	111.73	248.92	118.5	26.54	111.73	2.07378	3.98088	4.77241e-23	4.12488e-22	no	ACC OXIDASE 1 ACO1
AT3G19615	0.01	0.64	0.01	0.01	0.64	0.56	0.82	0.8	3.45	4.76	4.51	0.82	3.45	2.0729	2.88672	2.00932e-07	6.25562e-07	no	unknown protein
AT1G02520	0.2	0.69	0.67	0.4	0.53	0.26	0.35	0.36	2.9	2.99	5.42	0.69	2.9	2.07138	3.08826	3.38056e-29	3.85404e-28	no	ATPBINDING CASSETTE B11 ABCB11
AT1G53950	0.01	0.04	0.04	0.01	0.01	0.01	0.01	0.05	0.31	0.21	0.28	0.05	0.21	2.07039	3.28605	0.000183831	0.000417801	no	Ubiquitin-like superfamily protein
AT3G44326	0.01	0.01	0.07	0.01	0.2	0.05	0.05	0.01	1.4	0.84	1.18	0.2	0.84	2.07039	4.1613	1.11322e-09	4.26025e-09	yes	F-box family protein
AT3G04430	0.05	0.01	0.01	0.01	0.01	0.04	0.01	0.01	0.48	0.21	0.31	0.05	0.21	2.07039	3.72822	6.71013e-05	0.000161128	no	NAC DOMAIN CONTAINING PROTEIN 49 NAC049
AT4G23320	0.05	0.02	0.05	0.01	0.11	0.02	0.13	0.15	0.63	0.77	0.72	0.15	0.63	2.07039	3.00514	3.70141e-09	1.34995e-08	no	CYSTEINERICH RLK RECEPTORLIKE PROTEIN KINASE 24 CRK24
AT5G56050	0.83	0.88	0.41	0.25	0.84	0.59	0.38	0.96	5.02	4.03	4.94	0.96	4.03	2.06967	2.889	1.84419e-20	1.4113e-19	yes	unknown
AT2G44080	4.77	11.25	11.19	19.43	21.01	27.19	5.97	3.89	144.22	124.01	113.95	27.19	113.95	2.06725	2.82536	5.16315e-07	1.54565e-06	no	ARGOSLIKE ARL
AT5G47060	32.07	39.43	27.79	24.68	31.65	14.09	29.87	28.25	168.96	185.57	164.99	39.43	164.99	2.06501	2.51318	9.2713e-42	1.70107e-40	no	Protein of unknown function (DUF581)
AT1G05260	3.4	5.78	6.67	1.37	4.34	3.58	5.05	2.3	28.18	27.88	73.18	6.67	27.88	2.06347	3.03688	4.80724e-19	3.3792e-18	no	RARE COLD INDUCIBLE GENE 3 RCI3
AT4G32785	1.63	2.48	1.46	1.57	2.14	1.12	1.46	1.03	12.85	10.36	20.79	2.48	10.36	2.06261	2.9553	6.19497e-32	7.9797e-31	no	contains IP domain Pleckstrin-like, plant (InterPro
AT2G30380	0.12	0.42	0.22	0.22	0.25	0.26	0.51	0.14	2.13	2.41	2.23	0.51	2.13	2.06228	2.91866	7.94077e-27	8.13019e-26	no	contains IP domain F-box associated interaction domain (InterPro
AT1G24147	0.36	1.76	0.31	0.6	1.13	0.33	1.24	1.45	8.65	9.65	7.34	1.76	7.34	2.0602	3.05783	3.1145e-16	1.86007e-15	no	unknown protein
AT4G39955	5.54	8.2	5.28	3.54	6.07	5.64	10.14	8.01	42.26	49.99	55.15	10.14	42.26	2.05924	2.61295	7.22555e-70	3.10686e-68	no	alpha_beta-Hydrolases superfamily protein
AT3G50480	0.61	1.87	1.74	1.6	2.6	1.67	3.22	5.56	23.83	28.72	23.15	5.56	23.15	2.05786	3.3274	1.40489e-14	7.5425e-14	no	HOMOLOG OF RPW8 4 HR4
AT5G09970	3.46	3.71	3.77	3.24	4.98	2.28	2.59	2.12	22.58	20.73	33.69	4.98	20.73	2.0575	2.99267	8.62963e-37	1.3336e-35	yes	CYTOCHROME P450, FAMILY 78, SUBFAMILY A, POLYPEPTIDE 7 CYP78A7
AT1G30070	14.2	16.58	12.49	7.94	9.85	8.82	12.38	8.04	73.7	68.95	81.49	16.58	68.95	2.05611	2.394	4.84175e-27	5.01524e-26	no	SGS domain-containing protein
AT3G29370	6.28	14.39	10.46	10.27	7.26	9.93	8.63	3.68	59.75	86.41	100.5	14.39	59.75	2.05387	2.95715	6.23386e-22	5.09862e-21	yes	P1R3 P1R3
AT1G30860	0.57	1.16	0.82	0.75	0.89	0.78	1.56	1.76	9.28	8.15	7.3	1.76	7.3	2.05232	2.67353	1.17105e-52	2.99425e-51	no	RING_U-box superfamily protein
AT4G17615	3.56	5.26	2.76	3.8	4.45	3.59	4.05	2.89	21.78	24.3	24.84	5.26	21.78	2.04987	2.34641	3.31465e-40	5.79688e-39	no	CALCINEURIN BLIKE PROTEIN 1 CBL1
AT3G19320	0.16	0.25	0.59	0.39	0.48	0.33	0.29	0.34	3.78	3.65	2.44	0.59	2.44	2.04809	2.82342	7.3166e-17	4.52218e-16	no	Leucine-rich repeat (LRR) family protein
AT3G54260	13.65	18.92	16.5	11.95	12.41	16.2	20.91	19.82	93.63	102.09	86.23	20.91	86.23	2.044	2.4408	1.47777e-62	5.01833e-61	no	TRICHOME BIREFRINGENCELIKE 36 TBL36
AT1G50570	24.41	38.02	31.46	20.31	27.74	31.54	38.14	28.11	170.67	162.38	157.14	38.14	157.14	2.04267	2.51843	2.52202e-227	3.76837e-224	no	Calcium-dependent lipid-binding (CaLB domain) family protein
AT1G09950	0.31	0.48	0.35	0.25	1.35	0.45	1.01	1.45	7.01	6.87	5.97	1.45	5.97	2.04168	2.89691	1.21415e-12	5.75014e-12	yes	RESPONSE TO ABA AND SALT 1 RAS1
AT5G35770	0.21	0.3	0.38	0.18	0.32	0.45	0.24	0.3	2.21	2.61	1.85	0.45	1.85	2.03953	2.57021	6.13106e-28	6.59655e-27	yes	STERILE APETALA SAP
AT4G34880	0.13	0.34	0.47	0.23	0.43	0.29	0.54	0.56	2.3	2.35	2.45	0.56	2.3	2.03814	2.74785	2.67847e-24	2.46285e-23	no	Amidase family protein
AT1G14080	0.03	0.07	0.07	0.01	0.01	0.1	0.08	0.1	0.59	0.41	0.95	0.1	0.41	2.03562	3.10386	1.76124e-07	5.51485e-07	no	FUCOSYLTRANSFERASE 6 FUT6
AT5G23830	0.26	0.54	0.23	0.16	0.34	0.36	0.59	0.95	4.73	3.89	4.95	0.95	3.89	2.03377	3.10672	4.03875e-17	2.53557e-16	no	MD-2-related lipid recognition domain-containing protein
AT4G28640	5.32	9.51	5.54	4.79	7.2	6.29	8.25	8.67	47.3	53.64	38.84	9.51	38.84	2.03003	2.77383	2.28244e-87	1.58623e-85	no	INDOLE3ACETIC ACID INDUCIBLE 11 IAA11
AT1G65690	0.56	1.12	1.19	0.31	1.38	0.6	1.75	2.16	17.2	19.92	8.81	2.16	8.81	2.02811	3.49924	3.23644e-26	3.22658e-25	yes	Late embryogenesis abundant (LEA) hydroxyproline-rich glycoprotein family
AT2G21850	0.9	1.07	0.96	0.73	0.75	0.83	1.2	0.99	6.39	4.94	4.89	1.2	4.89	2.0268	2.55742	6.51937e-60	2.05077e-58	yes	Cysteine_Histidine-rich C1 domain family protein
AT2G22470	2.24	6.57	5.56	1.1	6.38	3.89	7.4	5.4	30.02	35.64	60.74	7.4	30.02	2.02033	3.15657	6.84604e-20	5.08287e-19	yes	ARABINOGALACTAN PROTEIN 2 AGP2
AT4G19460	0.96	1.52	1.08	0.36	0.65	0.54	1.33	1.42	13.04	6.12	7.95	1.52	6.12	2.00946	2.89273	7.65482e-22	6.24373e-21	no	UDP-Glycosyltransferase superfamily protein
AT2G34340	1.43	1.42	2.09	2.84	2.84	2.76	4.22	3.88	21.75	20.02	16.99	4.22	16.99	2.00937	2.58706	7.95772e-19	5.51116e-18	no	Protein of unknown function, DUF584
AT5G60200	25.61	31.22	28.7	9.79	14.16	18	25.84	16.97	229.7	201.13	125.58	31.22	125.58	2.00806	2.84272	3.56472e-28	3.88608e-27	yes	TARGET OF MONOPTEROS 6 TMO6
AT1G04220	3.58	3.98	3.07	1.36	2.08	3.25	2.59	4.14	20.12	16.64	18.67	4.14	16.64	2.00695	2.38884	1.31747e-21	1.06228e-20	yes	3KETOACYLCOA SYNTHASE 2 KCS2
AT2G40530	2.61	4.58	2.77	1.34	4.36	3.01	2.83	2.39	22.1	31.04	18.4	4.58	18.4	2.00629	3.05027	1.93852e-46	4.17516e-45	no	unknown protein
AT3G23170	9.01	6.17	8.42	5.85	5.39	5.15	10.4	9.68	41.72	76.84	52.08	10.4	41.72	2.00416	2.79199	1.55016e-33	2.12376e-32	no	unknown protein
AT4G32780	0.75	0.83	0.4	0.4	0.83	0.63	0.98	0.6	3.93	5	7.61	0.98	3.93	2.00368	2.85983	4.16709e-30	4.95882e-29	yes	phosphoinositide binding
AT1G17170	3.9	5.97	4.6	4.23	13.47	11.8	13.13	9.84	54	81.68	103.71	13.47	54	2.00321	3.08745	6.67532e-19	4.65675e-18	no	GLUTATHIONE STRANSFERASE TAU 24 GSTU24
AT2G40113	0.41	0.58	0.56	0.17	0.43	0.54	1.05	1.23	6.45	5.24	4.93	1.23	4.93	2.00293	3.10196	1.55991e-19	1.12974e-18	no	Pollen Ole e 1 allergen and extensin family protein
AT5G40860	0.01	0.01	0.01	0.01	0.01	0.01	0.01	0.01	0.04	0.12	0.13	0.01	0.04	2	3.26787	0.00513811	0.00950014	no	unknown protein
AT4G13890	0.01	0.04	0.04	0.01	0.01	0.01	0.01	0.01	0.16	0.3	0.28	0.04	0.16	2	3.51363	0.000192703	0.000435975	no	EMBRYO SAC DEVELOPMENT ARREST 37 EDA36
AT1G67160	0.01	0.01	0.01	0.01	0.01	0.01	0.01	0.01	0.04	0.1	0.04	0.01	0.04	2	2.82099	0.016748	0.0282565	yes	contains IP domain F-box domain, cyclin-like (InterPro
AT3G26010	0.01	0.01	0.01	0.01	0.01	0.01	0.01	0.01	0.14	0.04	0.05	0.01	0.04	2	2.83133	0.0163465	0.0276415	yes	Galactose oxidase_kelch repeat superfamily protein
AT1G58037	0.01	0.01	0.01	0.04	0.01	0.05	0.01	0.01	0.31	0.2	0.5	0.05	0.2	2	3.91462	1.74345e-05	4.47121e-05	yes	Cysteine_Histidine-rich C1 domain family protein
AT4G03460	0.02	0.03	0.04	0.01	0.04	0.02	0.02	0.01	0.3	0.23	0.16	0.04	0.16	2	3.17608	9.72735e-07	2.82944e-06	no	Ankyrin repeat family protein
AT5G01550	0.01	0.03	0.03	0.01	0.03	0.01	0.01	0.01	0.24	0.14	0.12	0.03	0.12	2	2.74979	0.00324834	0.00619926	no	LECTIN RECEPTOR KINASE A4.1 LECRKA4.2
AT1G20680	0.01	0.01	0.01	0.01	0.01	0.01	0.01	0.01	0.1	0.05	0.04	0.01	0.04	2	2.58824	0.0282233	0.0455778	no	Protein of unknown function (DUF833)
AT1G66610	0.01	0.01	0.01	0.01	0.01	0.01	0.01	0.01	0.14	0.18	0.04	0.01	0.04	2	3.68708	0.00136242	0.00275375	no	TRAF-like superfamily protein
AT3G59610	0.01	0.01	0.01	0.01	0.01	0.01	0.01	0.01	0.08	0.11	0.04	0.01	0.04	2	3.08471	0.00858904	0.0153157	yes	F-box family protein _ jacalin lectin family protein
AT1G56530	0.01	0.01	0.01	0.01	0.01	0.01	0.01	0.01	0.04	0.3	0.09	0.01	0.04	2	3.49892	0.00260194	0.00503844	no	hydroxyproline-rich glycoprotein family protein
AT3G19940	0.01	0.01	0.01	0.01	0.01	0.01	0.01	0.01	0.11	0.16	0.04	0.01	0.04	2	3.4276	0.00318684	0.00609015	yes	Major facilitator superfamily protein
AT3G25420	0.01	0.01	0.01	0.01	0.01	0.01	0.01	0.01	0.08	0.11	0.04	0.01	0.04	2	3.89912	0.000583846	0.00124093	no	SERINE CARBOXYPEPTIDASELIKE 21 scpl21
AT4G00540	0.01	0.01	0.01	0.01	0.01	0.01	0.01	0.01	0.04	0.14	0.06	0.01	0.04	2	3.71459	0.00121079	0.00246645	yes	MYB DOMAIN PROTEIN 3R2 MYB3R2
AT2G18470	1.25	1.38	1.38	0.78	0.98	0.77	0.71	0.87	7.93	5.52	6.02	1.38	5.52	2	2.60695	5.20326e-19	3.65114e-18	no	PROLINERICH EXTENSINLIKE RECEPTOR KINASE 4 PERK4
AT4G28580	0.01	0.01	0.01	0.01	0.01	0.01	0.01	0.01	0.14	0.47	0.04	0.01	0.04	2	3.91477	0.000631501	0.00133593	no	MAGNESIUM TRANSPORT 5 MGT5
AT3G59620	0.01	0.01	0.01	0.01	0.01	0.01	0.01	0.01	0.05	0.1	0.04	0.01	0.04	2	2.58165	0.0286242	0.0461348	no	Mannose-binding lectin superfamily protein
AT3G30842	0.01	0.01	0.01	0.01	0.01	0.01	0.01	0.01	0.04	0.09	0.13	0.01	0.04	2	3.67965	1.98165e-05	5.05122e-05	no	ATPBINDING CASSETTE G38 ABCG38
AT3G23030	45.18	80.15	42.46	47.18	70.84	47.7	70.73	48.11	320.12	384.46	422.46	80.15	320.12	1.99784	2.46927	5.365e-83	3.2972e-81	yes	INDOLE3ACETIC ACID INDUCIBLE 2 IAA2
AT5G63660	0.01	0.39	0.43	0.23	0.91	1.18	1.66	0.41	9.89	6.63	7.91	1.66	6.63	1.99783	3.66508	1.24935e-14	6.74381e-14	no	PDF2.5
AT1G66880	1.36	2.31	2.13	2.17	3.15	1.45	3.19	3.22	12.85	15.33	13.13	3.22	12.85	1.99664	2.3786	3.94116e-38	6.43588e-37	no	Protein kinase superfamily protein
AT4G25000	0.95	0.89	0.6	0.1	0.42	0.23	0.17	0.27	5.56	5.91	3.79	0.95	3.79	1.9962	3.11523	2.56927e-09	9.50976e-09	no	ALPHAAMYLASELIKE AMY1
AT4G01610	40.84	53.47	49.3	31.7	40.15	39.22	47.6	44.98	212.86	256.23	233.88	53.47	212.86	1.9931	2.10069	4.50113e-143	1.26598e-140	no	Cysteine proteinases superfamily protein
AT5G06760	1.45	3.68	3.41	2.7	2.78	1.56	5.48	3.31	75.79	90.36	21.77	5.48	21.77	1.99009	4.09828	7.82872e-25	7.386e-24	no	LATE EMBRYOGENESIS ABUNDANT 45 LEA45
AT4G20830	11.22	19.06	25.22	12.71	34.77	20.36	42.52	33.27	188.04	168.91	183.76	42.52	168.91	1.99004	2.88915	5.73072e-22	4.69836e-21	no	FAD-binding Berberine family protein
AT2G46750	0.17	0.16	0.32	0.33	0.31	0.31	0.34	0.27	1.35	1.54	2.43	0.34	1.35	1.98935	2.41757	1.73438e-12	8.14455e-12	yes	L GULONO1,4LACTONE L GULL OXIDASE 2 GULLO2
AT2G18120	1.29	1.53	1.38	0.49	0.69	0.89	0.67	0.93	6.06	9.24	6.08	1.53	6.06	1.98579	2.59272	1.79738e-16	1.08923e-15	yes	SHIRELATED SEQUENCE 4 SRS4
AT5G18470	3.2	5.24	4.2	3.78	10.06	3.35	10.8	12.31	51.21	48.62	54.47	12.31	48.62	1.98172	2.67905	1.69983e-14	9.07502e-14	no	Curculin-like (mannose-binding) lectin family protein
AT2G14095	0.09	0.09	0.19	0.13	0.19	0.09	0.05	0.01	0.76	0.75	1.1	0.19	0.75	1.98089	2.62937	2.99268e-06	8.29135e-06	no	unknown protein
AT5G40960	1.4	4.27	1.28	2.02	1.72	1.33	2.43	1.56	16.91	21.15	16.79	4.27	16.79	1.97529	2.89336	4.97372e-31	6.18983e-30	no	Protein of unknown function (DUF 3339)
AT1G12600	0.08	0.05	0.11	0.07	0.02	0.01	0.08	0.13	0.51	0.62	0.89	0.13	0.51	1.97199	3.34003	1.75933e-12	8.26008e-12	no	UDP-N-acetylglucosamine (UAA) transporter family
AT1G74210	7.22	6.23	4.42	2.38	5.66	3.45	6.68	5.43	31.55	28.2	29.02	7.22	28.2	1.96562	2.42928	6.38382e-52	1.59309e-50	no	GLYCEROPHOSPHODIESTER PHOSPHODIESTERASE 5 GDPD5
AT2G29350	0.08	0.31	0.64	0.05	0.11	0.63	3.52	3.04	13.72	15.13	24.93	3.52	13.72	1.96263	3.46806	0.000126688	0.000294165	yes	SENESCENCEASSOCIATED GENE 13 SAG13
AT1G32870	3.77	6.1	4.4	1.89	3.8	2.96	4.69	7.45	39.57	35.52	29.01	7.45	29.01	1.96124	2.77446	1.29661e-45	2.71199e-44	no	NAC DOMAIN PROTEIN 13 NAC13
AT2G40470	0.06	0.2	0.27	0.2	0.17	0.19	0.19	0.25	1.05	1.08	1.79	0.27	1.05	1.95936	2.72337	7.61113e-10	2.95724e-09	yes	LOB DOMAINCONTAINING PROTEIN 15 LBD15
AT5G03820	0.01	0.01	0.01	0.01	0.01	0.01	0.09	0.01	0.35	1.24	0.71	0.09	0.35	1.95936	4.90994	1.94422e-08	6.67056e-08	yes	GDSL-like Lipase_Acylhydrolase family protein
AT5G56620	0.27	0.35	0.25	0.03	0.28	0.2	0.23	0.27	1.88	1.36	1.71	0.35	1.36	1.95818	2.50253	3.90881e-14	2.04258e-13	yes	NAC DOMAIN CONTAINING PROTEIN 99 NAC099
AT5G46730	17.22	13.69	24.35	13.13	27.42	6.76	26.31	28.87	136.35	112.03	185.51	28.87	112.03	1.95624	2.96294	1.39667e-18	9.54822e-18	no	glycine-rich protein
AT5G40230	0.65	1.4	1.09	0.49	0.7	0.64	0.51	0.66	8	6.19	5.42	1.4	5.42	1.95287	2.81637	7.34919e-29	8.22937e-28	no	nodulin MtN21-like transporter family protein
AT3G47540	2.66	5.33	2.79	3.75	6.12	5.18	7.01	6.03	27.09	37.72	29.25	7.01	27.09	1.95027	2.70802	1.08179e-29	1.26158e-28	yes	Chitinase family protein
AT2G01818	1.54	2.76	1.77	3	2.54	3	4.46	2.87	22.53	19.83	17.18	4.46	17.18	1.94561	2.61245	4.65813e-36	6.99949e-35	no	PLATZ transcription factor family protein
AT1G33720	0.15	0.55	0.72	0.16	0.88	0.34	0.34	0.29	3.38	4.43	4.96	0.88	3.38	1.94145	3.30874	9.05209e-21	7.05373e-20	yes	CYTOCHROME P450, FAMILY 76, SUBFAMILY C, POLYPEPTIDE 6 CYP76C6
AT4G28460	0.11	0.01	0.31	0.01	0.01	0.01	0.01	0.2	1.33	1.19	1.27	0.31	1.19	1.94062	3.32155	2.63119e-05	6.62355e-05	no	unknown protein
AT4G36740	0.3	0.46	0.23	0.12	0.36	0.43	0.91	0.29	4.99	5.95	3.49	0.91	3.49	1.93929	3.37973	3.37699e-20	2.54761e-19	yes	HOMEOBOX PROTEIN 40 HB40
AT2G05420	0.01	0.01	0.01	0.01	0.01	0.01	0.01	0.06	0.32	0.3	0.23	0.06	0.23	1.9386	3.96948	6.75253e-05	0.00016213	yes	TRAF-like family protein
AT1G12940	0.01	0.01	0.06	0.01	0.01	0.01	0.04	0.01	0.57	0.36	0.23	0.06	0.23	1.9386	4.1145	1.93195e-06	5.45625e-06	no	NITRATE TRANSPORTER2.5 NRT2.5
AT5G41610	0.53	1.18	1.28	0.69	1.51	0.87	1.32	1.85	7.88	7.07	7.5	1.85	7.07	1.93418	2.60661	1.25176e-31	1.59011e-30	no	CATION_H+ EXCHANGER 18 CHX18
AT4G39675	0.92	1.67	1.28	1.11	0.75	2.88	3.38	6.96	26.5	44.6	27.39	6.96	26.5	1.92883	3.42447	5.74025e-14	2.9659e-13	no	unknown protein
AT5G58670	2.39	3.06	2.96	2.33	3.61	2.34	4.98	4.61	18.95	19.69	20.39	4.98	18.95	1.92798	2.34902	3.5655e-33	4.82675e-32	no	PHOSPHOLIPASE C1 PLC1
AT3G08030	123.96	157.98	164.29	111.35	137.5	152.71	151.26	111.32	684.27	662.95	624.64	164.29	624.64	1.92678	2.11033	1.51582e-70	6.6861e-69	no	Protein of unknown function, DUF642
AT3G57380	0.57	0.49	0.57	0.32	0.55	0.52	0.94	0.95	8.67	8.84	3.61	0.95	3.61	1.926	3.45846	6.17305e-28	6.63874e-27	no	Glycosyltransferase family 61 protein
AT4G08400	0.05	0.01	0.01	0.01	0.01	0.01	0.01	0.01	0.19	0.34	0.79	0.05	0.19	1.926	4.3041	1.58411e-05	4.08095e-05	no	Proline-rich extensin-like family protein
AT1G20350	0.01	0.15	0.08	0.01	0.08	0.07	0.08	0.01	1.38	1.79	0.57	0.15	0.57	1.926	3.73052	1.56202e-07	4.9181e-07	yes	TRANSLOCASE INNER MEMBRANE SUBUNIT 171 TIM171
AT4G19720	0.01	0.25	0.04	0.1	0.19	0.08	0.01	0.13	1.35	0.95	2.54	0.25	0.95	1.926	3.48411	9.43576e-10	3.63196e-09	yes	Glycosyl hydrolase family protein with chitinase insertion domain
AT4G39830	0.48	0.46	0.58	0.33	0.72	0.28	0.72	1.17	6.43	7.25	4.44	1.17	4.44	1.92405	3.33676	5.58471e-31	6.93577e-30	no	Cupredoxin superfamily protein
AT1G63530	0.56	0.61	0.33	0.41	0.47	0.28	0.84	0.82	3.18	5.14	3.93	0.84	3.18	1.92057	2.64194	1.97763e-22	1.65321e-21	no	BEST Arabidopsis thaliana protein match is
AT3G44290	0.1	0.08	0.07	0.03	0.09	0.12	0.14	0.12	0.53	0.8	0.7	0.14	0.53	1.92057	2.8038	7.49949e-11	3.1339e-10	yes	NAC DOMAIN CONTAINING PROTEIN 60 NAC060
AT3G60670	2.04	3.11	2.96	2.01	1.97	2.89	3.43	2.59	13.05	19.35	12.98	3.43	12.98	1.92001	2.1933	5.16274e-51	1.25944e-49	yes	PLATZ transcription factor family protein
AT2G20142	1.17	0.88	0.94	0.54	4.29	0.29	2.46	2.44	16.2	21.28	20.95	4.29	16.2	1.91694	3.45549	9.77217e-13	4.66128e-12	no	Toll-Interleukin-Resistance (TIR) domain family protein
AT3G18715	3.71	4.67	3.28	1.05	2.64	2.33	2.58	2.77	18.5	17.63	18.14	4.67	17.63	1.91654	2.36119	8.54919e-17	5.26767e-16	yes	INFLORESCENCE DEFICIENT IN ABSCISSION IDALIKE 4 IDL4
AT2G10608	0.11	0.4	0.11	0.01	0.25	0.01	0.09	0.26	3.44	1.51	2.1	0.4	1.51	1.91648	3.51935	2.80147e-09	1.03308e-08	no	unknown protein
AT1G21310	274.59	411.23	403.36	313.01	677.16	382.86	504.33	556.4	2869.79	2547.81	3811.64	677.16	2547.81	1.91169	2.86354	1.79482e-75	8.92072e-74	yes	EXTENSIN 3 EXT3
AT2G34940	0.15	0.37	0.17	0.07	0.12	0.09	0.26	0.33	1.65	1.82	1.39	0.37	1.39	1.90949	2.84223	1.32064e-16	8.05011e-16	no	VACUOLAR SORTING RECEPTOR 5 VSR5
AT5G27660	10.23	16.42	13.65	11.91	10.72	14.4	19.94	17.02	74.88	75.64	94.85	19.94	74.88	1.90892	2.55773	8.05705e-63	2.7755e-61	no	Trypsin family protein with PDZ domain
AT5G54130	1.4	2.67	2.73	1.63	2.05	3.17	3.35	4.07	20.84	25.65	15.27	4.07	15.27	1.9076	2.96847	3.88963e-42	7.23653e-41	no	Calcium-binding endonuclease_exonuclease_phosphatase family
AT4G37850	0.01	0.01	0.01	0.01	0.01	0.01	0.01	0.04	0.15	0.37	0.41	0.04	0.15	1.90689	4.19382	2.17441e-05	5.51842e-05	yes	basic helix-loop-helix (bHLH) DNA-binding superfamily protein
AT5G43910	1.28	2.25	1.57	1.55	1.98	1.96	2.69	3.69	13.82	17.1	15.23	3.69	13.82	1.90506	2.68143	3.84639e-37	6.04176e-36	no	pfkB-like carbohydrate kinase family protein
AT5G38250	0.03	0.11	0.03	0.01	0.03	0.04	0.06	0.07	0.75	0.86	0.41	0.11	0.41	1.89812	3.51066	2.78958e-09	1.02901e-08	no	Protein kinase family protein
AT5G13490	11.22	14.27	10.82	8.61	7.9	10.57	19.46	12.34	95.31	72.44	78.63	19.46	72.44	1.89627	2.9374	2.37001e-73	1.13094e-71	no	ADP_ATP CARRIER 2 AAC2
AT5G13820	1.34	1.77	1.92	0.67	1.35	1.21	1.89	2.2	8.18	9.93	8.89	2.2	8.18	1.8946	2.21417	7.80143e-40	1.34761e-38	no	TELOMERIC DNA BINDING PROTEIN 1 TBP1
AT5G49350	0.55	0.23	0.1	0.27	0.78	0.2	0.25	0.31	3.25	2.9	5.49	0.78	2.9	1.89451	3.29319	7.10555e-15	3.90332e-14	no	Glycine-rich protein family
AT3G07380	0.06	0.21	0.42	0.25	0.3	0.19	0.07	0.01	2.17	1.56	1.57	0.42	1.56	1.89308	2.77818	4.9506e-07	1.48425e-06	no	Domain of unknown function (DUF23)
AT4G32810	0.27	0.29	0.49	0.19	0.29	0.3	0.48	1.08	4.01	6.25	6.78	1.08	4.01	1.89257	3.62279	1.00233e-18	6.90568e-18	yes	CAROTENOID CLEAVAGE DIOXYGENASE 8 CCD8
AT1G23140	2.83	3.04	1.51	1.18	1.97	1.71	1.39	1.43	11.27	21.6	15.52	3.04	11.27	1.89034	3.09084	1.23233e-34	1.76521e-33	no	Expression is upregulated in the shoot of cax1_cax3 mutant.
AT2G14620	0.09	0.51	0.27	0.28	0.35	0.15	0.3	0.18	1.9	1.88	3.08	0.51	1.88	1.88216	2.91514	4.70469e-15	2.61813e-14	yes	XYLOGLUCAN ENDOTRANSGLUCOSYLASE_HYDROLASE 10 XTH10
AT4G02290	34.73	41.76	38	21.84	24.36	24.7	30.58	28.82	222.57	185.43	153.75	41.76	153.75	1.88039	2.29093	2.97775e-31	3.72913e-30	no	GLYCOSYL HYDROLASE 9B13 GH9B13
AT1G34670	0.81	1.05	0.53	0.2	0.68	0.1	0.26	0.28	5.72	3.86	4.96	1.05	3.86	1.87821	3.17469	3.93429e-15	2.19708e-14	yes	MYB DOMAIN PROTEIN 93 MYB93
AT1G30515	2.79	2.49	2.18	1.63	0.71	2.61	2.34	3.04	11.68	13.11	11.17	3.04	11.17	1.87749	2.18716	3.98967e-14	2.08301e-13	no	unknown protein
AT1G62410	0.01	0.01	0.01	0.01	0.01	0.06	0.01	0.01	0.33	0.22	0.35	0.06	0.22	1.87447	3.38	0.0012579	0.00255503	yes	MIF4G domain-containing protein
AT4G16810	0.01	0.01	0.01	0.03	0.01	0.03	0.01	0.03	0.11	0.15	0.18	0.03	0.11	1.87447	2.91621	0.00129779	0.00263112	yes	VEFS-Box of polycomb protein
AT5G55780	0.04	0.01	0.01	0.01	0.01	0.05	0.03	0.06	0.38	0.22	0.5	0.06	0.22	1.87447	3.22454	2.08527e-05	5.30232e-05	yes	Cysteine_Histidine-rich C1 domain family protein
AT1G23160	0.01	0.03	0.03	0.01	0.01	0.01	0.01	0.01	0.25	0.15	0.11	0.03	0.11	1.87447	3.43727	0.000312777	0.000689112	yes	Auxin-responsive GH3 family protein
AT5G61490	0.23	0.06	0.14	0.21	0.16	0.01	0.33	0.28	1.21	1.39	1.36	0.33	1.21	1.87447	2.72705	2.71702e-08	9.18363e-08	no	Uncharacterised conserved protein (UCP012943)
AT5G14160	0.01	0.01	0.01	0.01	0.01	0.01	0.06	0.01	0.22	0.52	0.43	0.06	0.22	1.87447	3.85316	0.000159214	0.000364975	no	F-box family protein
AT3G09960	0.04	0.08	0.17	0.04	0.1	0.05	0.01	0.18	0.95	0.66	0.81	0.18	0.66	1.87447	3.12521	1.47813e-08	5.11621e-08	no	Calcineurin-like metallo-phosphoesterase superfamily protein
AT3G57270	0.01	0.06	0.01	0.01	0.04	0.04	0.01	0.01	0.46	0.37	0.22	0.06	0.22	1.87447	3.68077	8.19467e-06	2.17364e-05	yes	BETA1,3GLUCANASE 1 BG1
AT1G62300	1.02	3.94	3.04	1.27	1.94	2.29	3.89	4.05	16.84	19.06	14.84	4.05	14.84	1.8735	2.70162	5.35501e-24	4.853e-23	yes	WRKY DNABINDING PROTEIN 06 WRKY06
AT2G43660	1.79	2.37	2.44	0.27	0.45	0.94	0.82	0.46	11.26	8.94	13.97	2.44	8.94	1.87339	3.16923	4.77052e-12	2.18067e-11	yes	Carbohydrate-binding X8 domain superfamily protein
AT4G33560	1.23	4.08	8.41	61.49	19.56	1.81	12.51	26.31	225.06	403.82	256.21	61.49	225.06	1.87189	3.50871	3.66508e-05	9.07708e-05	no	Wound-responsive family protein
AT2G46130	0.3	0.19	0.1	0.32	0.1	0.23	0.01	0.22	1.76	1.26	1.17	0.32	1.17	1.87036	2.55837	1.73161e-05	4.44229e-05	no	WRKY DNABINDING PROTEIN 43 WRKY43
AT1G65240	0.06	0.13	0.09	0.08	0.05	0.2	0.11	0.15	0.93	0.96	0.73	0.2	0.73	1.8679	2.67188	2.65462e-11	1.14742e-10	no	Eukaryotic aspartyl protease family protein
AT4G13820	0.99	0.88	1.01	1.13	2.3	1.11	1.44	2.15	12.67	12.27	8.39	2.3	8.39	1.86704	2.78475	4.69643e-22	3.86498e-21	no	Leucine-rich repeat (LRR) family protein
AT1G52857	0.01	0.01	0.31	0.01	0.01	0.01	0.01	0.01	1.18	2.27	1.13	0.31	1.13	1.86598	3.82588	0.000176681	0.000402392	no	unknown protein
AT2G36210	0.48	0.18	0.23	0.01	0.01	0.19	0.21	0.56	3.38	2.45	2.04	0.56	2.04	1.86507	3.32409	2.56301e-10	1.03643e-09	yes	SAUR-like auxin-responsive protein family
AT4G10265	1	1.48	1.86	7.19	0.78	1.67	3.37	4.23	26.17	70.91	26.18	7.19	26.17	1.86385	3.27554	8.67961e-09	3.07412e-08	yes	Wound-responsive family protein
AT1G51850	0.08	0.14	0.22	0.09	0.17	0.05	0.2	0.22	1.97	0.8	1.65	0.22	0.8	1.8625	3.02355	3.89194e-14	2.0342e-13	yes	Leucine-rich repeat protein kinase family protein
AT1G04370	0.01	0.17	0.01	0.18	0.22	0.15	0.01	0.01	0.8	0.92	1.38	0.22	0.8	1.8625	3.12032	0.000169135	0.000386163	yes	ETHYLENERESPONSIVE ELEMENT BINDING FACTOR 14 ERF14
AT2G03210	0.05	0.07	0.04	0.01	0.11	0.01	0.04	0.04	0.4	0.81	0.47	0.11	0.4	1.8625	3.12496	2.64144e-06	7.35231e-06	no	FUCOSYLTRANSFERASE 2 FUT2
AT1G70000	3.21	4.24	2.36	1.52	3.12	4.32	3.56	3.46	20.08	20.3	15.7	4.32	15.7	1.86166	2.37703	6.75829e-32	8.68658e-31	no	myb-like transcription factor family protein
AT3G52520	0.54	0.81	0.58	1.15	2.03	2.52	2.07	5.42	24.39	19.69	21.44	5.42	19.69	1.8611	3.08858	2.65212e-09	9.80426e-09	yes	unknown protein
AT1G71140	0.31	0.42	0.27	0.3	0.67	1.3	1.26	0.91	4.72	5.03	8.61	1.3	4.72	1.86028	3.13385	2.64932e-16	1.5874e-15	no	MATE efflux family protein
AT4G30410	7.2	9.47	5	4.64	8.16	7.43	10.12	7.15	38.67	36.71	44.13	10.12	36.71	1.85896	2.42051	1.19053e-50	2.86916e-49	yes	sequence-specific DNA binding transcription factors
AT2G47270	0.01	0.21	0.48	0.01	0.32	4.12	0.82	0.01	20.6	21.23	14.94	4.12	14.94	1.85846	3.36389	0.00174151	0.00346923	yes	UPBEAT1 UPB1
AT2G30140	4.13	4.23	4.02	4.44	11.09	11.98	15.66	10.67	88.59	72.7	56.68	15.66	56.68	1.85576	2.93919	3.09669e-17	1.95492e-16	no	UDPGLUCOSYL TRANSFERASE 87A2 UGT87A2
AT1G50060	0.21	0.01	0.05	0.01	0.12	0.05	0.05	0.01	0.76	1.86	1.21	0.21	0.76	1.85561	3.82348	8.6707e-09	3.07143e-08	no	CAP (Cysteine-rich secretory proteins, Antigen 5, and Pathogenesis-related 1 protein) superfamily protein
AT5G45180	0.01	0.18	0.01	0.01	0.01	0.01	0.03	0.01	0.7	0.65	1.06	0.18	0.65	1.85244	3.96474	7.74578e-06	2.06208e-05	yes	Flavin-binding monooxygenase family protein
AT4G21830	0.31	0.39	0.25	1.25	2.35	0.22	2.69	3.77	13.61	15.5	16.21	3.77	13.61	1.85203	3.21286	6.28812e-07	1.86306e-06	yes	METHIONINE SULFOXIDE REDUCTASE B7 MSRB7
AT3G22930	0.45	0.57	0.84	0.85	2.01	0.55	1.25	2.33	8.41	9.34	15.19	2.33	8.41	1.85178	2.93589	1.11713e-12	5.30644e-12	no	CALMODULINLIKE 11 CML11
AT3G51440	1.17	2.18	1.26	1.79	1.96	1.4	2.38	1.51	13.13	9.37	8.58	2.38	8.58	1.85002	2.34777	1.57199e-46	3.40104e-45	no	Calcium-dependent phosphotriesterase superfamily protein
AT4G11470	0.01	0.01	0.01	0.01	0.03	0.01	0.01	0.05	0.26	0.18	0.23	0.05	0.18	1.848	3.55274	5.20461e-05	0.000126527	no	CYSTEINERICH RLK RECEPTORLIKE PROTEIN KINASE 31 CRK31
AT3G56891	0.01	0.01	0.01	0.01	0.1	0.01	0.09	0.01	0.41	0.36	1.66	0.1	0.36	1.848	3.89757	4.5061e-05	0.000110342	yes	Heavy metal transport_detoxification superfamily protein
AT5G50270	0.04	0.01	0.01	0.01	0.05	0.04	0.01	0.01	0.18	0.27	0.18	0.05	0.18	1.848	2.4836	0.00917648	0.0162842	no	F-box_RNI-like_FBD-like domains-containing protein
AT5G46610	0.01	0.01	0.01	0.01	0.05	0.02	0.01	0.01	0.23	0.18	0.36	0.05	0.18	1.848	3.83398	8.36844e-06	2.21604e-05	yes	Aluminium activated malate transporter family protein
AT4G30280	0.37	0.19	2.39	1.13	4.52	1.15	4.94	4.51	20.37	17.76	52.93	4.94	17.76	1.84605	3.01258	3.63273e-05	9.00256e-05	yes	XYLOGLUCAN ENDOTRANSGLUCOSYLASE_HYDROLASE 18 XTH18
AT5G05640	1.8	1.96	3.14	2.05	3.38	3.01	3.64	4.31	23.21	25.2	15.48	4.31	15.48	1.84465	2.61115	8.40802e-35	1.21457e-33	no	nucleoprotein-related
AT2G17845	0.23	0.08	0.39	0.63	0.34	0.07	0.24	0.75	5.12	16.27	2.69	0.75	2.69	1.84264	4.13587	2.20678e-11	9.59576e-11	no	NAD(P)-binding Rossmann-fold superfamily protein
AT1G50110	8.4	11.38	7.2	5.34	7.26	8.96	10.46	9.58	53.79	48.86	40.77	11.38	40.77	1.84101	2.25004	1.62961e-98	1.51004e-96	no	D-aminoacid aminotransferase-like PLP-dependent enzymes superfamily protein
AT1G79180	0.93	1.61	0.24	0.29	0.48	1.09	1.31	0.88	7.22	5.76	7.34	1.61	5.76	1.83901	3.03005	2.32436e-22	1.93618e-21	no	MYB DOMAIN PROTEIN 63 MYB63
AT5G65140	5.65	5.6	3.79	2.85	2.92	4.13	6.42	9.96	35.72	35.6	39.16	9.96	35.6	1.83766	2.90087	1.5433e-28	1.70734e-27	no	TREHALOSE6PHOSPHATE PHOSPHATASE J TPPJ
AT1G49005	0.14	0.05	0.08	0.01	0.01	0.07	0.02	0.1	0.72	0.5	1.2	0.14	0.5	1.8365	3.32478	4.47395e-08	1.48595e-07	yes	CLAVATA3_ESRRELATED 11 CLE11
AT1G14870	1.3	0.99	0.83	0.58	3.19	1.39	7.51	8.09	33.12	44.23	28.85	8.09	28.85	1.83436	3.24674	2.46428e-06	6.88403e-06	yes	PLANT CADMIUM RESISTANCE 2 PCR2
AT1G63960	0.01	0.22	0.01	0.23	0.22	0.01	0.01	0.2	1.64	0.9	0.82	0.23	0.82	1.83399	2.65589	0.00272052	0.00525146	no	Copper transport protein family
AT5G40980	4.23	5.68	3.36	4.27	5.63	2.6	3.75	4.33	20.25	29.99	21.62	5.68	20.25	1.83396	2.40458	2.05406e-22	1.71581e-21	no	Protein of unknown function (DUF 3339)
AT1G33800	2.05	3.27	3.8	1.87	3.59	1.63	1.99	1.44	17.91	13.52	21.44	3.8	13.52	1.83102	2.85776	5.20244e-28	5.62019e-27	no	Protein of unknown function (DUF579)
AT4G18680	0.01	0.01	0.1	0.09	0.01	0.09	0.01	0.2	1.49	0.71	3.12	0.2	0.71	1.82782	4.17723	6.06399e-08	1.98483e-07	yes	unknown protein
AT5G40780	0.73	1.61	2.01	1.47	1.98	1.2	1.91	1.43	7.13	8.42	10.64	2.01	7.13	1.82671	2.32471	1.11328e-35	1.65107e-34	no	LYSINE HISTIDINE TRANSPORTER 1 LHT1
AT4G23230	0.24	0.45	0.3	0.1	0.38	0.12	0.39	0.59	3.01	2.92	2.09	0.59	2.09	1.82472	2.9317	8.73988e-24	7.82563e-23	no	CYSTEINERICH RLK RECEPTORLIKE PROTEIN KINASE 15 CRK15
AT2G41280	0.01	0.24	0.09	0.09	0.1	0.58	0.72	0.45	3.55	2.55	3.92	0.72	2.55	1.82443	3.49471	6.48502e-12	2.94244e-11	yes	M10
AT5G13900	0.67	0.62	0.1	0.65	0.66	0.1	0.47	0.4	2.41	2.37	4.16	0.67	2.37	1.82265	2.38588	6.06453e-07	1.80016e-06	no	Bifunctional inhibitor_lipid-transfer protein_seed storage 2S albumin superfamily protein
AT4G36610	1.33	1.2	1.06	0.48	1.08	0.71	1.55	0.77	6.1	5.47	6.71	1.55	5.47	1.81927	2.54856	2.56127e-28	2.81011e-27	yes	alpha_beta-Hydrolases superfamily protein
AT4G02280	4.61	7.77	7.88	2.05	6.6	5.02	9.44	6.86	33.3	56.24	40.48	9.44	33.3	1.81866	2.87657	1.33944e-42	2.53339e-41	no	SUCROSE SYNTHASE 3 SUS3
AT3G12220	0.33	0.6	0.41	0.19	0.4	0.23	0.45	1.09	4.6	3.84	4.78	1.09	3.84	1.81678	3.21917	2.00745e-27	2.11886e-26	no	SERINE CARBOXYPEPTIDASELIKE 16 scpl16
AT2G26710	3.87	3.61	2.92	3.38	3.5	3.58	4.02	3.48	14.48	14.15	16.89	4.02	14.15	1.81553	2.13339	1.1434e-49	2.67731e-48	no	PHYB ACTIVATION TAGGED SUPPRESSOR 1 BAS1
AT1G34180	0.55	0.7	0.44	0.24	0.58	0.68	1.02	0.95	3.59	3.99	4.15	1.02	3.59	1.81541	2.37763	5.52526e-26	5.45386e-25	no	NAC DOMAIN CONTAINING PROTEIN 16 NAC016
AT3G01516	0.79	1.41	0.58	0.64	2.27	0.81	1.85	1.99	7.97	10.26	8.27	2.27	7.97	1.81189	2.84425	3.80614e-23	3.30645e-22	yes	unknown protein
AT1G28400	71.71	92.45	92.34	37.79	47.23	47.16	68.13	64.48	475.52	324.54	433.18	92.45	324.54	1.81165	2.6523	4.20356e-43	8.09787e-42	yes	unknown protein
AT4G12910	4.11	7.12	4.01	2.28	4.26	2.46	3.64	3.51	30.92	24.95	27.68	7.12	24.95	1.80909	2.8196	1.15984e-34	1.66436e-33	no	SERINE CARBOXYPEPTIDASELIKE 20 scpl20
AT1G69410	41.8	56.62	45.57	22.94	38.34	31.81	49.71	51.16	198.39	258	208	56.62	198.39	1.80896	2.08302	9.36895e-51	2.26704e-49	no	EUKARYOTIC ELONGATION FACTOR 5A3 ELF5A3
AT5G17760	10.04	14.88	11	12.73	24.9	18.69	26.22	41.12	175.33	144.07	158.08	41.12	144.07	1.80886	3.06526	8.90327e-28	9.50649e-27	no	P-loop containing nucleoside triphosphate hydrolases superfamily protein
AT5G40395	0.01	0.35	0.39	0.01	0.33	0.01	0.42	0.01	2.44	1.65	1.47	0.42	1.47	1.80735	2.96393	0.000424811	0.00091934	no	U6acat
AT2G26040	1.82	1.44	0.56	1.84	0.68	1.19	1.23	2.24	7.83	9.83	11.78	2.24	7.83	1.80551	2.61039	5.20572e-14	2.69496e-13	yes	PYR1LIKE 2 PYL2
AT1G74670	98.96	76.24	100.26	51.17	67.56	89.76	80.94	33.72	432.93	348.97	791.34	100.26	348.97	1.79936	2.46201	1.48829e-16	9.04898e-16	no	GASTIMULATED ARABIDOPSIS 6 GASA6
AT1G22030	5.08	7.43	5.12	4.66	7.98	3.7	7.99	6.79	29.24	33.84	27.75	7.99	27.75	1.79622	2.3567	3.44536e-83	2.14501e-81	no	contains IP domain Protein BYPASS related (InterPro
AT5G40510	0.21	0.5	0.92	0.4	0.49	0.17	0.46	0.59	5.52	3.19	4.72	0.92	3.19	1.79385	3.23181	3.49775e-27	3.6436e-26	no	Sucrase_ferredoxin-like family protein
AT5G59070	0.15	0.07	0.12	0.03	0.09	0.13	0.1	0.07	0.68	0.52	0.63	0.15	0.52	1.79355	2.35413	5.60965e-07	1.67157e-06	no	UDP-Glycosyltransferase superfamily protein
AT2G35770	0.52	0.41	0.37	0.46	0.55	0.61	1.03	1.03	4.86	3.56	4.41	1.03	3.56	1.78923	2.77997	3.94693e-27	4.10257e-26	yes	SERINE CARBOXYPEPTIDASELIKE 28 scpl28
AT1G68850	1.2	1.2	0.49	0.54	1.16	0.23	0.72	0.58	6.91	4.14	6.07	1.2	4.14	1.7866	2.91403	2.80253e-17	1.77371e-16	yes	Peroxidase superfamily protein
AT4G12480	2.93	4.14	12.82	7.28	5.74	25.86	36.33	33.38	171.51	125.28	180.18	36.33	125.28	1.78592	2.8677	1.67277e-05	4.29825e-05	yes	EARLY ARABIDOPSIS ALUMINUM INDUCED 1 EARLI1
AT4G14690	0.61	1.28	0.94	0.29	1.72	0.95	1.03	2.3	9.81	9.29	7.92	2.3	7.92	1.78387	2.96956	2.79251e-20	2.11267e-19	yes	EARLY LIGHTINDUCIBLE PROTEIN 2 ELIP2
AT4G01540	0.58	0.43	0.31	0.34	0.77	0.74	0.9	0.91	3.24	3.13	3.58	0.91	3.13	1.78222	2.08356	2.26355e-13	1.12739e-12	no	NAC WITH TRANSMEMBRANE MOTIF1 NTM1
AT2G04500	0.01	0.07	0.16	0.04	0.03	0.01	0.09	0.01	0.6	0.55	0.89	0.16	0.55	1.78136	3.6771	4.94367e-09	1.7829e-08	yes	Cysteine_Histidine-rich C1 domain family protein
AT1G13540	0.07	0.05	0.14	0.01	0.12	0.01	0.01	0.01	0.48	1.01	0.92	0.14	0.48	1.77761	3.58695	5.13083e-07	1.53655e-06	no	Protein of unknown function (DUF1262)
AT2G23270	0.11	0.01	0.01	0.01	0.01	0.01	0.11	0.28	1.02	2.43	0.96	0.28	0.96	1.77761	3.51874	1.94446e-05	4.96064e-05	no	unknown protein
AT4G23340	2.26	2.49	1.86	1.29	2.95	0.84	1.61	1.79	10.1	10.75	10.48	2.95	10.1	1.77557	2.19822	1.87864e-13	9.40776e-13	no	2-oxoglutarate (2OG) and Fe(II)-dependent oxygenase superfamily protein
AT1G70910	0.01	0.25	0.15	0.01	0.26	0.01	0.14	0.01	0.89	1.03	1.68	0.26	0.89	1.77529	3.1271	3.26709e-05	8.1454e-05	yes	DESPIERTO DEP
AT1G53690	0.09	0.01	0.1	0.12	0.11	0.12	0.01	0.01	0.61	0.41	0.83	0.12	0.41	1.77259	2.747	0.000662832	0.00139812	yes	Protein of unknown function
AT5G57810	0.05	0.29	0.1	0.01	0.1	0.13	0.05	0.09	2.33	1.92	0.99	0.29	0.99	1.77138	3.68842	1.31401e-11	5.79063e-11	no	TETRASPANIN15 TET15
AT1G09560	14.63	20.71	20.68	18.98	26.6	20.8	31.83	31.07	117.6	108.6	121.62	31.83	108.6	1.77057	2.02572	5.89204e-22	4.82731e-21	no	GERMINLIKE PROTEIN 5 GLP5
AT1G26420	0.26	0.24	0.41	0.14	0.19	0.08	0.37	0.74	4.55	4.64	2.52	0.74	2.52	1.76783	3.44947	1.43846e-16	8.75716e-16	yes	FAD-binding Berberine family protein
AT5G39050	7.22	11.19	10.68	15.65	17.84	15.28	15.9	11.12	72.37	62.8	60.73	17.84	60.73	1.76729	2.19941	7.29933e-36	1.08998e-34	no	PHENOLIC GLUCOSIDE MALONYLTRANSFERASE 1 PMAT1
AT3G60970	0.31	0.4	0.28	0.1	0.21	0.38	0.22	0.27	1.37	1.36	1.69	0.4	1.36	1.76553	2.48291	3.4351e-23	2.995e-22	no	ATPBINDING CASSETTE C15 ABCC15
AT4G39720	2.14	4.71	5.2	2.07	4.5	1.25	4.04	4.77	17.66	18.11	19.31	5.2	17.66	1.7639	2.17269	7.19921e-15	3.95295e-14	yes	VQ motif-containing protein
AT3G60260	7.05	9.75	8.5	6.96	8.96	6.61	12.03	8.28	40.79	41.38	46.26	12.03	40.79	1.76158	2.23064	4.70113e-80	2.6696e-78	no	ELMO_CED-12 family protein
AT3G50130	0.03	0.12	0.03	0.12	0.13	0.12	0.1	0.08	1.01	0.44	1.12	0.13	0.44	1.75899	3.08645	5.94967e-10	2.32949e-09	yes	Plant protein of unknown function (DUF247)
AT4G32870	0.87	3.75	2.95	1.48	2.24	2.47	3.1	3.08	18.86	14.02	12.64	3.75	12.64	1.75303	2.34858	1.10199e-23	9.82662e-23	yes	Polyketide cyclase_dehydrase and lipid transport superfamily protein
AT3G27580	6.25	7.91	4.98	4.72	5.84	5.23	6.69	4.45	30.35	27.95	26.65	7.91	26.65	1.75239	2.21332	1.36122e-88	9.80198e-87	no	ATPK7
AT2G41380	2.28	3.07	1.86	1.69	6.02	5.01	10.78	7.99	41.72	36.31	59.67	10.78	36.31	1.75201	2.88781	5.69547e-11	2.40271e-10	yes	S-adenosyl-L-methionine-dependent methyltransferases superfamily protein
AT1G28650	0.2	0.3	0.38	0.49	0.25	0.13	0.16	0.3	2.88	1.65	2.41	0.49	1.65	1.75161	2.76451	3.05579e-13	1.50784e-12	yes	GDSL-like Lipase_Acylhydrolase superfamily protein
AT5G12940	1.98	2.51	4.89	3.08	7.44	3.3	8.34	7.08	30.43	28.97	28.03	8.34	28.03	1.74885	2.33584	4.2141e-13	2.05689e-12	yes	Leucine-rich repeat (LRR) family protein
AT1G18410	0.23	0.25	0.19	0.15	0.18	0.24	0.21	0.18	1.06	1.21	0.84	0.25	0.84	1.74846	2.10529	3.05296e-19	2.16836e-18	no	P-loop containing nucleoside triphosphate hydrolases superfamily protein
AT3G56770	1.1	1.13	1.41	0.87	1.24	1.2	1.49	2.77	9.29	13.52	15.22	2.77	9.29	1.74579	2.93231	6.54317e-34	9.08934e-33	yes	basic helix-loop-helix (bHLH) DNA-binding superfamily protein
AT3G28480	8.33	10.53	11.9	15.75	12.68	8.08	14.89	15.34	67.8	65.11	52.82	15.75	52.82	1.74573	2.06948	3.07001e-17	1.93858e-16	no	Oxoglutarate_iron-dependent oxygenase
AT1G20270	6.81	6.97	7.68	6.83	8.59	7.32	9.03	8.54	30.27	47.79	30.29	9.03	30.27	1.74509	2.05053	7.68092e-27	7.87426e-26	no	2-oxoglutarate (2OG) and Fe(II)-dependent oxygenase superfamily protein
AT4G37370	2.78	4.85	2.3	3.81	9.14	5.18	11.78	8.48	55.56	51.64	39.46	11.78	39.46	1.74405	3.01406	8.61726e-15	4.71317e-14	no	CYTOCHROME P450, FAMILY 81, SUBFAMILY D, POLYPEPTIDE 8 CYP81D8
AT2G31420	0.01	0.01	0.01	0.01	0.01	0.1	0.32	0.26	1.75	1.65	1.07	0.32	1.07	1.74147	3.80567	4.41028e-07	1.32778e-06	yes	DNA binding
AT5G60730	2.02	1.72	1.57	1.01	0.86	1.28	1.36	1.28	8.6	6.75	7.08	2.02	6.75	1.74053	2.35481	8.97491e-15	4.8987e-14	no	Anion-transporting ATPase
AT5G67340	1.23	2.39	1.49	0.89	1.61	1.07	1.76	1.71	10.93	11.31	7.98	2.39	7.98	1.73938	2.62123	1.4553e-32	1.92327e-31	no	ARM repeat superfamily protein
AT1G69480	0.39	0.42	0.32	0.06	0.15	0.19	0.68	0.52	5.29	3.32	2.27	0.68	2.27	1.73909	3.13329	9.12938e-12	4.07879e-11	no	EXS (ERD1_XPR1_SYG1) family protein
AT5G10130	0.06	0.07	0.01	0.15	0.11	0.01	0.05	0.06	0.84	1.19	0.5	0.15	0.5	1.73697	3.40878	1.83403e-07	5.73302e-07	no	Pollen Ole e 1 allergen and extensin family protein
AT3G27510	0.01	0.03	0.06	0.01	0.01	0.01	0.07	0.12	0.4	0.42	0.58	0.12	0.4	1.73697	3.18703	5.11602e-06	1.38913e-05	yes	Cysteine_Histidine-rich C1 domain family protein
AT2G38690	0.01	0.01	0.06	0.01	0.01	0.01	0.06	0.01	0.2	0.48	0.37	0.06	0.2	1.73697	3.49389	0.000253952	0.000565923	no	unknown protein
AT5G53820	1.56	3.12	1.36	1.44	3.07	1.34	1.29	2.17	13.24	10.38	13.13	3.12	10.38	1.73419	2.44334	8.27066e-16	4.82143e-15	no	Late embryogenesis abundant protein (LEA) family protein
AT3G15670	0.39	0.91	0.65	5.4	0.73	0.46	2.47	0.62	19.75	29.39	17.92	5.4	17.92	1.73054	3.65271	3.2363e-07	9.87118e-07	yes	Late embryogenesis abundant protein (LEA) family protein
AT3G12500	3.12	8.14	8.3	6.06	12.65	34.5	36.99	29.97	122.45	137.15	188.62	36.99	122.45	1.72699	2.99935	3.67252e-07	1.11491e-06	yes	BASIC CHITINASE HCHIB
AT2G37280	1.23	1.81	1.4	0.9	1.49	1.19	1.96	2.26	12.27	9.47	7.48	2.26	7.48	1.72672	2.44299	1.00576e-90	7.63327e-89	no	ATPBINDING CASSETTE G33 ABCG33
AT3G03341	0.27	1.06	1.79	0.68	1.56	0.24	2.26	0.65	17.66	17.6	7.47	2.26	7.47	1.72479	3.71031	8.77731e-14	4.48087e-13	no	unknown protein
AT5G50130	11.38	15.14	11.35	8.96	12.86	8.53	12.11	10.41	50.03	52.33	65.26	15.14	50.03	1.72443	2.17022	2.07639e-36	3.15978e-35	yes	NAD(P)-binding Rossmann-fold superfamily protein
AT5G18270	1.22	1.61	1.74	1.11	1.15	0.6	1.34	1.45	5.74	6.43	11.64	1.74	5.74	1.72196	2.36054	2.36053e-12	1.09942e-11	yes	ARABIDOPSIS NAC DOMAIN CONTAINING PROTEIN 87 ANAC087
AT3G43270	0.9	2.09	1.34	0.8	1.96	1.46	2.11	1.86	9.29	8.74	6.96	2.11	6.96	1.72184	2.21261	1.53378e-21	1.23337e-20	yes	Plant invertase_pectin methylesterase inhibitor superfamily
AT2G34710	18.07	27.01	22.31	14.79	19.54	21.32	26.1	17.9	118.25	89.07	91.23	27.01	89.07	1.72145	2.0216	2.19523e-171	1.16625e-168	no	PHABULOSA PHB
AT1G75920	0.18	0.18	0.18	0.02	0.21	0.23	0.34	0.13	1.22	1.51	1.12	0.34	1.12	1.71989	2.41929	1.18862e-12	5.63369e-12	yes	GDSL-like Lipase_Acylhydrolase superfamily protein
AT3G03530	0.52	1	0.39	0.27	0.4	0.35	0.65	0.05	3.29	3.69	4.98	1	3.29	1.71809	2.98917	6.54803e-12	2.9699e-11	yes	NONSPECIFIC PHOSPHOLIPASE C4 NPC4
AT4G39404	0.01	0.01	0.44	0.01	0.01	0.83	0.25	0.22	4.49	2.73	4.83	0.83	2.73	1.71772	3.41836	3.959e-06	1.08504e-05	no	other RNA
AT1G80100	1.07	1.63	0.37	0.33	0.94	1.31	1.89	1.28	6.21	9.23	9.7	1.89	6.21	1.71621	2.57052	1.30062e-14	7.01419e-14	no	HISTIDINE PHOSPHOTRANSFER PROTEIN 6 HP6
AT1G12200	7.12	8.06	4.5	4.19	9.5	7.23	9.62	13.19	49.3	43.32	46.78	13.19	43.32	1.71559	2.42708	1.25921e-19	9.18085e-19	yes	FLAVIN MONOOXYGENASE FMO
AT3G05140	2.01	2.76	2.68	1.89	2.78	1.59	2.35	1.61	9.12	11.93	11.64	2.78	9.12	1.71395	2.02555	3.96591e-32	5.15288e-31	no	ROP BINDING PROTEIN KINASES 2 RBK2
AT1G79520	3.29	3.71	3.3	1.05	2.91	1.29	2.47	1.96	13.32	19.3	12.11	3.71	12.11	1.70671	2.48617	5.69682e-15	3.15045e-14	yes	Cation efflux family protein
AT3G24900	0.54	0.46	0.44	0.36	0.69	0.21	0.54	0.46	3.13	3.62	2.25	0.69	2.25	1.70526	2.71807	7.09643e-32	9.1114e-31	no	RECEPTOR LIKE PROTEIN 39 RLP39
AT3G48080	0.25	1.18	0.91	0.35	1.25	0.41	1.23	1.84	6.46	6	7.76	1.84	6	1.70526	2.69049	3.13186e-12	1.44795e-11	no	alpha_beta-Hydrolases superfamily protein
AT2G41050	5.31	5.88	5.35	5.65	4.37	4.29	7.16	6.26	23.32	23.77	32.07	7.16	23.32	1.70354	2.31458	5.99754e-138	1.49358e-135	no	PQ-loop repeat family protein
AT5G11110	3.15	3.02	2.75	2.04	2.62	2.49	3.03	3.03	10.45	16.6	10.25	3.15	10.25	1.7022	1.93417	2.0207e-27	2.13191e-26	no	SUCROSE PHOSPHATE SYNTHASE 2F SPS2F
AT4G31100	0.34	0.75	0.35	0.46	0.65	0.57	0.49	0.54	3.39	2.45	2.44	0.75	2.44	1.70192	2.26975	6.09502e-22	4.98849e-21	no	wall-associated kinase, putative
AT1G56710	0.34	0.36	0.83	0.32	0.7	0.68	0.39	0.36	4.91	3.88	2.7	0.83	2.7	1.70178	2.74451	6.79508e-23	5.8184e-22	no	Pectin lyase-like superfamily protein
AT2G20150	0.01	0.01	0.03	0.03	0.01	0.01	0.04	0.03	0.15	0.25	0.13	0.04	0.13	1.70044	2.59286	0.00288201	0.00554173	yes	unknown protein
AT5G49680	0.17	0.32	0.43	0.24	0.35	0.32	0.38	0.45	1.51	1.46	1.85	0.45	1.46	1.69797	2.19783	2.49014e-44	5.03226e-43	no	similar to Arabidopsis SABRE
AT3G53480	0.34	0.64	1.08	1.23	1.46	0.78	0.72	0.87	5.72	4.72	7.92	1.46	4.72	1.69282	2.60609	1.34473e-14	7.24066e-14	no	ATPBINDING CASSETTE G37 ABCG37
AT2G17850	0.54	0.91	2.04	13.78	5.28	0.35	3.73	7.08	54.49	123.17	44.52	13.78	44.52	1.69188	3.40159	7.96405e-05	0.000189581	no	Rhodanese_Cell cycle control phosphatase superfamily protein
AT3G20300	1.29	1.55	1.57	0.86	1.28	1.36	1.7	1.46	10.46	9.53	5.48	1.7	5.48	1.68864	2.60547	2.94359e-27	3.08245e-26	no	Protein of unknown function (DUF3537)
AT4G17160	0.09	0.08	0.05	0.01	0.01	0.01	0.01	0.05	0.49	0.97	0.29	0.09	0.29	1.68806	3.35864	1.56678e-05	4.03937e-05	no	RAB GTPASE HOMOLOG B1A RABB1a
AT2G38340	0.14	0.29	0.38	0.56	0.23	0.14	0.08	0.3	2.71	3.52	1.8	0.56	1.8	1.6845	2.8725	7.36922e-10	2.86745e-09	no	DEHYDRATION RESPONSE ELEMENTBINDING PROTEIN 19 DREB19
AT3G02480	5.69	16.39	7.47	6.2	13.12	7.86	15.91	7.47	68.19	68.76	52.68	16.39	52.68	1.68444	2.69099	5.65909e-29	6.37869e-28	no	Late embryogenesis abundant protein (LEA) family protein
AT5G39100	0.18	0.07	0.08	0.19	0.16	0.07	0.07	0.15	0.61	1.43	1.36	0.19	0.61	1.68281	3.10229	1.63748e-07	5.1462e-07	no	GERMINLIKE PROTEIN 6 GLP6
AT5G26220	5.05	4.76	3.94	0.39	0.3	0.41	0.18	0.08	23.4	19.2	16.2	5.05	16.2	1.68164	2.50946	0.00692041	0.0125462	no	ChaC-like family protein
AT4G24026	0.14	0.63	0.17	0.79	0.28	0.17	0.3	0.49	2.53	4.17	3.85	0.79	2.53	1.67921	3.08055	1.75153e-09	6.586e-09	yes	unknown protein
AT5G41620	3.63	4.45	4.48	3.17	4.57	3.65	5.29	4.34	24.5	21.82	16.93	5.29	16.93	1.67824	2.06853	1.37321e-63	4.86362e-62	no	unknown
AT3G17760	0.1	0.1	0.15	0.11	0.07	0.03	0.13	0.1	0.7	0.48	0.54	0.15	0.48	1.67807	2.39771	1.26393e-07	4.015e-07	no	GLUTAMATE DECARBOXYLASE 5 GAD5
AT5G51060	0.15	0.31	0.24	0.07	0.14	0.06	0.12	0.04	1.22	0.99	1.39	0.31	0.99	1.67516	2.70646	2.55443e-10	1.03314e-09	no	ROOT HAIR DEFECTIVE 2 RHD2
AT4G25850	0.15	0.26	0.17	0.01	0.01	0.1	0.09	0.03	0.83	1.46	0.93	0.26	0.83	1.6746	2.96237	2.57094e-06	7.16943e-06	yes	OSBPOXYSTEROL BINDING PROTEINRELATED PROTEIN 4B ORP4B
AT1G62570	1.72	2.86	2.6	1.15	2.76	1.01	2.49	1.83	28.69	21.63	9.09	2.86	9.09	1.66827	3.24627	4.8207e-26	4.77615e-25	yes	FLAVINMONOOXYGENASE GLUCOSINOLATE SOXYGENASE 4 FMO GSOX4
AT3G61270	0.13	0.04	0.11	0.06	0.16	0.08	0.17	0.03	0.73	0.6	0.54	0.17	0.54	1.66742	2.6333	3.98986e-08	1.33053e-07	yes	contains IP domain Lipopolysaccharide-modifying protein (InterPro
AT1G70460	0.13	0.15	0.2	0.14	0.13	0.23	0.06	0.05	1.48	0.73	0.73	0.23	0.73	1.66626	2.42935	2.10204e-08	7.19655e-08	no	PROLINERICH EXTENSINLIKE RECEPTOR KINASE 13 PERK13
AT4G12090	0.63	0.45	0.71	0.38	0.69	0.3	0.41	0.34	2.25	2.32	3.06	0.71	2.25	1.66403	2.36438	2.24469e-10	9.1203e-10	no	Cornichon family protein
AT5G07520	0.12	0.05	0.06	0.01	0.01	0.01	0.01	0.01	0.55	0.38	0.9	0.12	0.38	1.66297	3.78702	2.53602e-06	7.07534e-06	yes	GLYCINERICH PROTEIN 18 GRP18
AT5G13790	2.41	3.34	2.22	2.64	3.25	2.63	4.33	3.61	13.69	19.18	14.27	4.33	13.69	1.66068	2.05744	6.30951e-35	9.16412e-34	yes	AGAMOUSLIKE 15 AGL15
AT1G57560	0.87	1.54	1.39	2.06	5.41	2.33	3.58	4.59	17.07	21.23	32.21	5.41	17.07	1.65776	3.02945	4.42753e-14	2.30457e-13	no	MYB DOMAIN PROTEIN 50 MYB50
AT1G54330	0.42	1.23	0.57	0.37	0.44	0.34	0.81	0.61	5.46	7.79	3.87	1.23	3.87	1.65368	3.00289	2.95752e-19	2.10308e-18	yes	NAC DOMAIN CONTAINING PROTEIN 20 NAC020
AT1G10300	0.14	0.35	0.13	0.11	0.16	0.07	0.1	0.17	1.5	1.47	1.1	0.35	1.1	1.65208	2.78655	2.38374e-13	1.18503e-12	no	Nucleolar GTP-binding protein
AT1G09460	4.02	9.34	5.47	5.92	13.19	8.98	9.25	9.93	45.65	43.85	41.36	13.19	41.36	1.64879	2.45736	7.1536e-41	1.2801e-39	no	Carbohydrate-binding X8 domain superfamily protein
AT1G55830	4.03	7.05	5.28	5.74	6.26	5.61	9.02	6.46	28.28	38.98	30.84	9.02	28.28	1.64858	2.24446	2.37126e-98	2.18037e-96	no	unknown protein
AT1G66480	1.67	1.9	1.8	1.38	2.78	2.11	2.98	4.23	14.4	13.26	15.39	4.23	13.26	1.64835	2.279	5.02176e-20	3.76231e-19	yes	WEAK CHLOROPLAST MOVEMENT UNDER BLUE LIGHT 2 WEB2
AT2G18620	0.28	0.57	0.5	0.49	0.46	0.6	0.37	0.48	2.69	2.04	1.88	0.6	1.88	1.6477	2.11332	2.11147e-10	8.59363e-10	yes	Terpenoid synthases superfamily protein
AT5G66630	0.82	1.09	0.61	0.9	1.09	0.9	1.67	1.38	5.95	6.26	5.22	1.67	5.22	1.6442	2.30999	4.87406e-27	5.04652e-26	no	DA1RELATED PROTEIN 5 DAR5
AT5G41040	3.29	4.94	2.61	1.58	3.79	1.61	2.5	4.77	21.91	15.44	22.86	4.94	15.44	1.64409	2.66298	1.42751e-22	1.20083e-21	no	feruloyl-CoA transferase
AT4G13195	17.2	13.82	10.21	8.4	8.94	4.26	10.07	6.57	56.12	58.14	53.73	17.2	53.73	1.64332	2.52661	1.601e-20	1.2311e-19	yes	CLAVATA3_ESRRELATED 44 CLE44
AT4G33070	0.14	0.55	1.39	9.59	2.39	0.29	3.72	23.71	74.05	288.71	156.33	23.71	74.05	1.643	4.14703	1.96205e-05	5.00338e-05	no	Thiamine pyrophosphate dependent pyruvate decarboxylase family protein
AT1G04030	3.14	4.88	4.13	5.48	4.65	3.99	4.36	3.77	17.17	22.15	17.05	5.48	17.05	1.63752	1.99108	7.60482e-48	1.69598e-46	no	unknown protein
AT5G24530	4.31	6.83	3.33	0.76	1.87	1.12	2.82	4.04	43.15	21.25	31.17	6.83	21.25	1.63751	3.19364	1.03089e-12	4.90849e-12	no	DOWNY MILDEW RESISTANT 6 DMR6
AT1G51920	0.18	0.01	0.01	0.01	0.01	0.01	0.01	0.18	1.83	2.07	0.56	0.18	0.56	1.63743	3.71033	8.97846e-05	0.000212334	yes	unknown protein
AT1G74590	6.03	5.67	4.87	5.28	4.71	5.19	10.18	7.46	38.42	58.61	31.59	10.18	31.59	1.63373	2.54203	3.79998e-53	9.81059e-52	no	GLUTATHIONE STRANSFERASE TAU 10 GSTU10
AT5G54860	3.08	4.73	4.78	3.19	4.73	3.57	4.86	4.45	18.95	17.36	15.08	4.86	15.08	1.63361	1.90315	1.04969e-47	2.33224e-46	no	Major facilitator superfamily protein
AT1G11540	0.1	0.13	0.07	0.11	0.2	0.04	0.04	0.18	0.69	0.75	0.62	0.2	0.62	1.63227	2.43675	1.03724e-06	3.00646e-06	no	Sulfite exporter TauE_SafE family protein
AT1G80340	0.01	0.01	0.04	0.04	0.05	0.14	0.21	0.06	0.65	0.87	0.65	0.21	0.65	1.63005	3.19854	3.14695e-07	9.61827e-07	yes	GIBBERELLIN 3OXIDASE 2 GA3OX2
AT2G03360	0.03	0.01	0.01	0.01	0.12	0.06	0.1	0.21	0.65	0.66	0.97	0.21	0.65	1.63005	3.41498	1.20851e-08	4.21965e-08	yes	Glycosyltransferase family 61 protein
AT1G18250	80.89	99.4	83.52	51.32	47.82	64.3	85.07	72.26	318.76	335.75	307.56	99.4	307.56	1.62955	1.83149	1.77286e-38	2.91498e-37	no	ATLP1
AT1G11740	0.17	0.11	0.18	0.43	0.33	0.16	0.26	0.21	2.17	1.33	3.74	0.43	1.33	1.62902	3.27798	1.72511e-14	9.20583e-14	yes	ankyrin repeat family protein
AT1G03850	1.41	1.83	1.38	1.01	0.67	0.63	0.57	0.69	9.14	5.66	8.81	1.83	5.66	1.62896	2.71692	7.6435e-20	5.64863e-19	yes	GLUTAREDOXIN 13 GRXS13
AT3G13790	3.01	5.88	7.79	7.39	6.48	3.61	4.81	5.21	25.85	27.82	24.07	7.79	24.07	1.62754	1.89203	5.36209e-12	2.4436e-11	no	ATBFRUCT1
AT3G06360	1.87	3.17	1.96	2.66	2.64	1.28	4.12	5.31	18.46	16.4	22.23	5.31	16.4	1.62691	2.48212	4.61691e-19	3.24732e-18	yes	ARABINOGALACTAN PROTEIN 27 AGP27
AT1G35710	5.22	8.58	4.57	3.25	7.14	3.15	5.96	4.95	34.69	34.78	26.4	8.58	26.4	1.62149	2.51322	9.46835e-36	1.40946e-34	no	Protein kinase family protein with leucine-rich repeat domain
AT5G52890	2.19	2.22	2.3	1.53	1.89	2.76	3.44	2.56	14.11	12.11	10.56	3.44	10.56	1.61813	2.14011	6.68191e-53	1.71953e-51	no	AT hook motif-containing protein
AT1G71520	0.01	0.01	0.1	0.01	0.01	0.01	0.01	0.29	0.91	2.79	0.89	0.29	0.89	1.61775	4.13736	3.88441e-06	1.06582e-05	yes	member of the DREB subfamily A-5 of ERF_AP2 transcription factor family
AT1G23560	0.53	1.17	1.37	0.59	0.9	0.78	0.6	0.64	6.86	4.2	4.36	1.37	4.2	1.61621	2.4671	2.36546e-20	1.79813e-19	yes	Domain of unknown function (DUF220)
AT1G34110	4.01	5.2	5.4	3.05	6.18	4.61	6.83	6.17	20.92	22.98	24.65	6.83	20.92	1.61493	1.85134	4.71599e-67	1.86356e-65	no	Leucine-rich receptor-like protein kinase family protein
AT1G78780	0.82	0.86	0.62	0.61	0.65	0.7	1.13	0.46	3.45	6.03	5.39	1.13	3.45	1.61027	2.68624	3.98491e-33	5.38842e-32	no	pathogenesis-related family protein
AT1G23040	2.84	5.16	4.7	2.5	4.16	3.68	7.25	7.27	35.44	22.17	26.34	7.27	22.17	1.60858	2.37221	1.15114e-36	1.77207e-35	no	hydroxyproline-rich glycoprotein family protein
AT5G40730	0.96	3.05	4.32	1.12	4.77	2.33	6.03	2.51	18.38	24.41	27.26	6.03	18.38	1.60791	2.98392	1.40206e-22	1.17983e-21	no	ARABINOGALACTAN PROTEIN 24 AGP24
AT3G19595	0.01	0.23	0.01	0.07	0.01	0.01	0.01	0.07	0.7	0.95	0.83	0.23	0.7	1.60572	3.31223	4.31081e-05	0.000105799	no	Haloacid dehalogenase-like hydrolase (HAD) superfamily protein
AT3G29970	0.04	0.01	0.14	0.47	0.11	0.01	0.06	0.44	5.57	12.34	1.43	0.47	1.43	1.60528	4.48627	2.18819e-08	7.47331e-08	no	B12D protein
AT2G47460	0.26	0.18	0.06	0.04	0.15	0.2	0.23	0.18	1.06	1.52	0.79	0.26	0.79	1.60334	2.65498	3.43039e-13	1.68815e-12	yes	MYB DOMAIN PROTEIN 12 MYB12
AT1G62440	0.07	0.01	0.17	0.36	0.35	0.26	0.55	0.32	2.94	1.67	7.15	0.55	1.67	1.60234	3.38207	4.92142e-08	1.62711e-07	yes	LEUCINERICH REPEAT_EXTENSIN 2 LRX2
AT4G03440	0.9	1.16	1.21	0.69	1.7	1.07	1.7	1.42	9.97	5.16	6.04	1.7	5.16	1.60184	2.39913	1.58075e-24	1.47047e-23	no	Ankyrin repeat family protein
AT1G61255	1.3	1.4	1.5	1.92	1.26	0.82	2.9	2.48	10.09	8.8	10.57	2.9	8.8	1.60145	2.37836	5.7381e-16	3.37717e-15	yes	BEST Arabidopsis thaliana protein match is
AT5G58660	0.39	1.03	0.68	0.43	1.14	0.56	1.05	1.18	5.35	4.25	3.58	1.18	3.58	1.60117	2.12764	2.11541e-21	1.6931e-20	yes	2-oxoglutarate (2OG) and Fe(II)-dependent oxygenase superfamily protein
AT2G21650	0.97	0.47	0.65	0.52	0.29	0.58	0.39	0.97	2.94	5.51	6.19	0.97	2.94	1.59976	2.90998	7.50024e-14	3.84534e-13	no	MATERNAL EFFECT EMBRYO ARREST 3 MEE3
AT1G67770	0.38	0.36	0.2	0.16	0.35	0.31	0.31	0.21	1.15	1.24	1.17	0.38	1.15	1.59756	1.88685	1.75637e-09	6.60109e-09	yes	TERMINAL EAR1LIKE 2 TEL2
AT5G19650	2.59	3.2	2.63	1.65	3.43	3.94	3.74	3.66	17.91	14.63	11.9	3.94	11.9	1.59469	2.07212	4.00907e-33	5.41803e-32	yes	OVATE FAMILY PROTEIN 8 OFP8
AT1G13340	0.3	0.16	0.19	0.26	0.17	0.16	0.51	0.39	1.54	4.07	1.68	0.51	1.54	1.59436	2.9029	1.29176e-11	5.69991e-11	no	Regulator of Vps4 activity in the MVB pathway protein
AT3G53160	0.68	1.56	1.28	1.31	1.73	1.02	1.48	2.18	11.23	9.52	6.58	2.18	6.58	1.59376	2.71918	1.82149e-36	2.78607e-35	no	UDPGLUCOSYL TRANSFERASE 73C7 UGT73C7
AT3G09940	1.05	1.68	0.52	0.7	2.21	0.22	1.33	3.53	12.28	21.26	10.65	3.53	10.65	1.59311	3.19708	5.30275e-10	2.08637e-09	yes	MONODEHYDROASCORBATE REDUCTASE MDHAR
AT1G69920	0.11	0.01	0.01	0.06	0.2	0.01	0.72	0.36	4.59	3.25	2.17	0.72	2.17	1.59163	3.44857	1.33207e-05	3.46149e-05	no	GLUTATHIONE STRANSFERASE TAU 12 GSTU12
AT1G48000	0.18	0.2	0.16	0.16	0.39	1.12	0.59	0.61	4.3	4.68	3.37	1.12	3.37	1.58925	3.22916	3.56139e-13	1.74974e-12	yes	MYB DOMAIN PROTEIN 112 MYB112
AT1G26930	5.11	9.35	9.91	5.22	7.11	8.83	11.79	8.58	35.46	36.86	35.59	11.79	35.46	1.58863	2.1391	1.34195e-39	2.29486e-38	no	Galactose oxidase_kelch repeat superfamily protein
AT2G46430	1.12	1.83	1.53	0.97	2.62	0.6	2.24	2.67	8.03	9.45	9.41	2.67	8.03	1.58856	2.11193	2.13203e-13	1.0641e-12	no	CYCLIC NUCLEOTIDE GATED CHANNEL 3 CNGC3
AT1G12880	2.09	3.15	2.94	1.97	4.24	1.76	2.02	2.22	12.73	16.5	20.88	4.24	12.73	1.5861	2.43113	1.77286e-20	1.35933e-19	no	NUDIX HYDROLASE HOMOLOG 12 NUDT12
AT5G39930	0.01	0.01	0.01	0.01	0.01	0.01	0.01	0.01	0.06	0.03	0.15	0.01	0.03	1.58496	3.38149	0.00371472	0.00701982	yes	CLP1SIMILAR PROTEIN 5 CLPS5
AT4G22080	0.01	0.01	0.01	0.01	0.01	0.01	0.01	0.01	0.03	0.07	0.33	0.01	0.03	1.58496	3.68632	0.00143242	0.00288646	yes	ROOT HAIR SPECIFIC 14 RHS14
AT4G25090	0.01	0.01	0.01	0.01	0.01	0.01	0.01	0.01	0.1	0.05	0.03	0.01	0.03	1.58496	2.58547	0.00772278	0.013885	no	Riboflavin synthase-like superfamily protein
AT2G27380	0.05	0.06	0.03	0.22	0.04	0.01	0.03	0.03	2.9	2.53	0.66	0.22	0.66	1.58496	4.60546	7.26495e-12	3.27828e-11	no	EXTENSIN PROLINERICH 1 EPR1
AT1G66440	0.01	0.01	0.01	0.01	0.01	0.01	0.01	0.01	0.03	0.03	0.06	0.01	0.03	1.58496	2.5789	0.0287926	0.046375	yes	Cysteine_Histidine-rich C1 domain family protein
AT4G20210	0.01	0.01	0.01	0.01	0.02	0.01	0.01	0.01	0.06	0.16	0.11	0.02	0.06	1.58496	3.75788	5.10144e-05	0.000124183	no	Terpenoid cyclases_Protein prenyltransferases superfamily protein
AT2G22630	0.01	0.02	0.01	0.01	0.02	0.01	0.02	0.02	0.07	0.06	0.08	0.02	0.06	1.58496	2.29901	0.010392	0.0182516	yes	AGAMOUSLIKE 17 AGL17
AT4G08410	0.01	0.01	0.01	0.01	0.03	0.01	0.03	0.01	0.09	0.18	0.65	0.03	0.09	1.58496	3.95671	5.09664e-05	0.000124092	no	Proline-rich extensin-like family protein
AT3G03650	0.04	0.03	0.07	0.06	0.05	0.1	0.18	0.14	0.54	0.61	0.91	0.18	0.54	1.58496	2.67418	4.74028e-08	1.56983e-07	no	EMBRYO SAC DEVELOPMENT ARREST 5 EDA5
AT2G31210	0.03	0.01	0.01	0.01	0.03	0.03	0.03	0.03	0.33	0.26	0.09	0.03	0.09	1.58496	2.83828	0.000502902	0.0010777	no	basic helix-loop-helix (bHLH) DNA-binding superfamily protein
AT2G27010	0.01	0.07	0.04	0.01	0.21	0.04	0.01	0.01	1.18	0.63	1.19	0.21	0.63	1.58496	3.97302	2.4045e-08	8.17002e-08	no	CYTOCHROME P450, FAMILY 705, SUBFAMILY A, POLYPEPTIDE 9 CYP705A9
AT1G55440	0.01	0.01	0.01	0.01	0.01	0.01	0.01	0.01	0.06	0.17	0.03	0.01	0.03	1.58496	3.38646	0.00366265	0.00692855	yes	Cysteine_Histidine-rich C1 domain family protein
AT4G36030	0.01	0.01	0.01	0.01	0.03	0.03	0.03	0.03	0.11	0.09	0.09	0.03	0.09	1.58496	2.15393	0.0181344	0.0304131	no	ARMADILLO REPEAT ONLY 3 ARO3
AT4G26830	0.04	0.01	0.01	0.01	0.09	0.01	0.01	0.01	0.55	0.27	0.42	0.09	0.27	1.58496	3.65586	3.37974e-05	8.41048e-05	yes	O-Glycosyl hydrolases family 17 protein
AT2G38100	0.01	0.01	0.01	0.01	0.01	0.01	0.01	0.01	0.08	0.03	0.25	0.01	0.03	1.58496	3.49718	0.0026151	0.00506228	no	proton-dependent oligopeptide transport (POT) family protein
AT1G05740	0.12	0.01	0.01	0.01	0.09	0.01	0.01	0.01	0.69	0.42	0.36	0.12	0.36	1.58496	2.91603	0.00356193	0.00675136	yes	Eukaryotic protein of unknown function (DUF842)
AT5G53380	0.01	0.01	0.01	0.01	0.01	0.01	0.01	0.01	0.06	0.03	0.29	0.01	0.03	1.58496	3.68851	0.0014229	0.0028692	yes	O-acyltransferase (WSD1-like) family protein
AT5G09910	0.04	0.13	0.01	0.08	0.04	0.13	0.18	0.14	0.7	0.55	0.54	0.18	0.54	1.58496	2.62325	5.49588e-07	1.63992e-06	yes	Ras-related small GTP-binding family protein
AT3G55100	0.01	0.01	0.01	0.01	0.01	0.01	0.01	0.01	0.1	0.07	0.03	0.01	0.03	1.58496	3.08877	0.00849922	0.0151737	yes	ATPBINDING CASSETTE G17 ABCG17
AT4G31370	0.01	0.01	0.07	0.06	0.21	0.14	0.13	0.07	0.63	0.83	0.82	0.21	0.63	1.58496	2.8996	4.13258e-06	1.12989e-05	no	FASCICLINLIKE ARABINOGALACTAN PROTEIN 5 PRECURSOR FLA5
AT1G70390	0.07	0.01	0.01	0.01	0.13	0.01	0.01	0.01	0.55	0.39	1.23	0.13	0.39	1.58496	3.98298	6.83336e-06	1.82899e-05	yes	F-box and associated interaction domains-containing protein
AT1G52130	0.01	0.01	0.04	0.01	0.01	0.01	0.01	0.01	0.12	0.21	0.41	0.04	0.12	1.58496	3.80717	0.000200415	0.000452352	yes	Mannose-binding lectin superfamily protein
AT1G34650	0.01	0.01	0.01	0.01	0.01	0.01	0.01	0.01	0.03	0.05	0.05	0.01	0.03	1.58496	2.38767	0.0219159	0.0362215	no	HOMEODOMAIN GLABROUS 10 HDG10
AT3G15830	0.18	0.09	0.11	0.05	0.01	0.15	0.01	0.01	0.88	0.86	0.54	0.18	0.54	1.58496	2.9641	1.1833e-05	3.09069e-05	yes	phosphatidic acid phosphatase-related _ PAP2-related
AT5G25530	0.01	0.01	0.01	0.01	0.01	0.01	0.01	0.05	0.15	0.27	0.49	0.05	0.15	1.58496	3.89385	0.00012793	0.000296791	no	DNAJ heat shock family protein
AT1G01530	0.01	0.14	0.01	0.06	0.07	0.13	0.01	0.07	0.42	0.62	0.5	0.14	0.42	1.58496	2.47548	0.00105892	0.00217639	no	AGAMOUSLIKE 28 AGL28
AT1G49800	0.46	0.26	0.22	0.01	0.01	0.33	0.24	0.11	2.8	1.38	2.36	0.46	1.38	1.58496	3.1616	4.72754e-08	1.56583e-07	yes	unknown protein
AT1G09080	0.37	0.76	0.55	0.11	0.51	0.05	0.01	0.08	2.73	2.28	5.39	0.76	2.28	1.58496	2.89685	4.94603e-05	0.000120572	no	BINDING PROTEIN 3 BIP3
AT4G17030	10.53	18.76	8.6	5.22	19.71	9.57	7.58	7.93	58.91	90.18	102.57	19.71	58.91	1.57958	2.98954	1.19524e-31	1.51992e-30	yes	EXPANSINLIKE B1 EXLB1
AT5G52720	0.01	0.07	0.17	0.45	0.42	0.76	0.54	1.63	5.56	4.87	5.59	1.63	4.87	1.57905	2.84232	2.20407e-05	5.58955e-05	yes	Copper transport protein family
AT1G77380	0.61	1.34	1.12	0.97	1.27	2.98	3.55	3.45	10.6	10.96	16.49	3.55	10.6	1.57817	2.77665	2.17667e-12	1.01636e-11	no	AMINO ACID PERMEASE 3 AAP3
AT4G10040	6.85	7.19	6.76	2.45	4.8	3.09	6.32	5.81	21.46	26.65	26.35	7.19	21.46	1.57759	1.89269	5.70781e-19	3.9958e-18	no	CYTOCHROME C2 CYTC2
AT5G65160	0.19	0.62	0.2	0.18	0.31	0.35	0.23	0.3	2.25	2.27	1.85	0.62	1.85	1.57719	2.88012	3.32183e-26	3.30758e-25	no	TETRATRICOPEPTIDE REPEAT 14 TPR14
AT4G13710	2.66	4.72	2.35	1.36	1.88	2.25	3.59	2.72	18.67	14.95	14.08	4.72	14.08	1.57679	2.3311	1.03409e-21	8.38601e-21	no	Pectin lyase-like superfamily protein
AT1G05730	1.86	2.55	1.6	1.26	1.16	1.79	2.41	2.04	7.58	8.78	8.54	2.55	7.58	1.5717	2.2977	2.10029e-39	3.57887e-38	no	Eukaryotic protein of unknown function (DUF842)
AT4G33355	0.36	0.25	0.29	0.24	0.35	0.09	0.01	0.1	1.21	1.07	1.19	0.36	1.07	1.57154	2.19828	7.8472e-05	0.00018693	no	Predicted to encode a PR (pathogenesis-related) protein.
AT5G66460	5.91	9.92	10.53	3.32	5.93	5.36	9.19	5.77	47.35	39.19	31.27	10.53	31.27	1.57027	2.58104	2.2747e-34	3.22355e-33	no	ENDOBETAMANNASE 7 MAN7
AT1G67481	0.01	0.01	0.23	0.01	0.27	0.01	0.01	0.32	1.15	0.95	2.22	0.32	0.95	1.56986	3.0775	0.000729826	0.00153173	no	MICRORNA839A MIR839A
AT5G02420	1.48	2.82	1.88	0.91	1.61	0.89	1.93	1.79	8.37	9.15	8.51	2.82	8.37	1.56953	2.44448	2.20719e-30	2.6583e-29	no	unknown protein
AT2G21100	0.47	0.95	0.93	0.77	1.23	0.55	0.34	0.54	6.58	3.64	4.9	1.23	3.64	1.56528	2.5374	7.49927e-14	3.84534e-13	yes	Disease resistance-responsive (dirigent-like protein) family protein
AT5G60900	0.55	1.22	1.12	0.34	1.68	0.35	1.2	1.18	5.8	7.94	4.97	1.68	4.97	1.56478	2.43223	2.18697e-13	1.09069e-12	no	RECEPTORLIKE PROTEIN KINASE 1 RLK1
AT2G41130	8.08	11.49	10.84	5.77	7.54	6.55	11.95	8.92	40.05	35.34	35.33	11.95	35.33	1.56388	2.07022	3.89723e-61	1.27283e-59	yes	basic helix-loop-helix (bHLH) DNA-binding superfamily protein
AT5G48410	0.13	0.21	0.4	0.2	0.25	0.13	0.27	0.28	1.46	1.42	1.18	0.4	1.18	1.56071	2.49379	6.5126e-16	3.82265e-15	no	GLUTAMATE RECEPTOR 1.3 GLR1.3
AT3G53450	1.31	1.97	1.42	0.81	1.35	1.22	1.29	1.28	6.52	9.23	5.81	1.97	5.81	1.56034	2.46959	7.86797e-56	2.21034e-54	no	LONELY GUY 4 LOG4
AT5G11100	0.48	0.75	0.54	0.24	0.47	0.24	0.43	0.5	3.3	2.22	2.21	0.75	2.21	1.55908	2.12761	2.97736e-15	1.67837e-14	no	SYTD
AT5G64660	2.9	5.39	5.44	2.93	5.06	2.78	6.39	6.47	19.04	24.48	24.13	6.47	19.04	1.5572	2.1002	2.27844e-21	1.82115e-20	no	CYS, MET, PRO, AND GLY PROTEIN 2 CMPG2
AT4G33550	18.45	49.29	39.88	2.05	18.67	6.27	8.03	5.38	144.78	210.19	239	49.29	144.78	1.5545	3.05102	6.79142e-06	1.81858e-05	no	Bifunctional inhibitor_lipid-transfer protein_seed storage 2S albumin superfamily protein
AT3G62280	0.26	1.05	0.41	0.46	0.06	0.47	0.33	0.45	3.08	3.42	3.66	1.05	3.08	1.55254	2.78726	5.60397e-14	2.89674e-13	no	GDSL-like Lipase_Acylhydrolase superfamily protein
AT1G51170	7.77	15.65	7.86	7.34	10.42	9.96	10.16	7.91	58.47	45.87	51.52	15.65	45.87	1.55139	2.31554	3.84373e-37	6.04155e-36	no	Protein kinase superfamily protein
AT1G01640	1.39	2.71	1.48	1.67	1.75	1.33	1.89	1.69	7.94	8.81	8.62	2.71	7.94	1.55085	2.18225	6.16156e-37	9.59014e-36	no	Putative role in flower development
AT3G16330	1.45	2.41	2.06	6	8.65	3.4	7.85	10.3	37.09	30.17	54.84	10.3	30.17	1.55047	2.84217	4.08235e-10	1.62228e-09	yes	unknown protein
AT2G02390	9.54	15.67	14.54	11.05	14.73	11.53	21.12	16.6	66.4	61.81	76.59	21.12	61.81	1.54923	2.04088	4.83199e-32	6.26455e-31	no	GLUTATHIONE STRANSFERASE ZETA 1 GSTZ1
AT2G21187	0.19	0.4	0.2	0.06	0.3	0.01	0.07	0.07	2.64	1.17	1.38	0.4	1.17	1.54844	3.10845	6.26178e-08	2.04649e-07	no	Potential natural antisense gene, locus overlaps with AT2G21185
AT2G25810	0.43	1.21	0.47	0.58	0.77	0.18	0.79	1.23	3.81	3.59	5.76	1.23	3.59	1.54533	2.34917	5.94545e-14	3.06795e-13	yes	TONOPLAST INTRINSIC PROTEIN 4
AT3G58150	0.47	0.48	0.01	0.34	0.3	0.39	0.46	0.27	2.21	1.4	2.34	0.48	1.4	1.54432	2.51818	3.42739e-09	1.25404e-08	no	Optic atrophy 3 protein (OPA3)
AT5G05340	2.99	5.22	3.92	0.78	2.86	4.98	17.29	11.5	66.29	50.37	101.45	17.29	50.37	1.54263	3.2835	2.20559e-08	7.52842e-08	yes	PEROXIDASE 52 PRX52
AT3G25640	8.46	11.34	7.48	4.37	8.98	4.63	13.49	19.54	64.56	68.82	56.82	19.54	56.82	1.53997	2.72236	1.43547e-17	9.26506e-17	yes	Protein of unknown function, DUF617
AT5G57380	0.02	0.01	0.03	0.02	0.08	0.01	0.1	0.04	0.42	0.29	0.37	0.1	0.29	1.53605	2.94807	1.53504e-06	4.38239e-06	yes	VERNALIZATION INSENSITIVE 3 VIN3
AT5G43860	0.56	0.88	0.8	0.13	0.6	0.85	0.81	0.6	2.55	3.06	3.15	0.88	2.55	1.53492	2.23155	2.24043e-18	1.5139e-17	no	CHLOROPHYLLASE 2 CLH2
AT2G32190	0.01	0.28	0.26	0.08	0.27	0.01	0.74	0.78	2.26	4.18	5.66	0.78	2.26	1.53478	3.47904	1.0976e-09	4.20382e-09	yes	unknown protein
AT1G49560	6.97	7.97	9.43	5.79	7.61	6	6.87	7.57	33.75	48.91	27.27	9.43	27.27	1.53199	2.08872	7.31396e-28	7.83049e-27	no	Homeodomain-like superfamily protein
AT5G01380	0.01	0.01	0.09	0.01	0.03	0.01	0.07	0.06	0.54	0.26	0.61	0.09	0.26	1.53051	3.51489	5.84881e-07	1.73958e-06	yes	Homeodomain-like superfamily protein
AT2G36460	49.12	57.15	49.87	58.82	49.35	60.39	64.16	51.83	272.22	211.76	185.08	64.16	185.08	1.5284	1.75423	4.24662e-44	8.51712e-43	no	FRUCTOSEBISPHOSPHATE ALDOLASE 6 FBA6
AT5G07475	1.42	1.23	0.77	0.74	1.62	0.35	0.41	0.51	8.19	4.67	8.88	1.62	4.67	1.52743	2.50086	3.76994e-08	1.25912e-07	yes	Cupredoxin superfamily protein
AT5G60285	0.01	0.01	0.01	0.01	0.81	0.77	0.01	0.85	2.45	3.86	4.12	0.85	2.45	1.52725	2.62381	0.00515878	0.00953467	NA	pre-tRNA
AT1G27040	0.04	0.1	0.04	0.04	0.02	0.39	0.67	0.2	2.69	1.93	3.32	0.67	1.93	1.52637	3.34558	1.75094e-06	4.96497e-06	yes	Major facilitator superfamily protein
AT4G05497	0.08	0.01	0.01	0.01	0.01	0.01	0.08	0.01	0.23	0.41	0.24	0.08	0.23	1.52356	2.93931	0.00326187	0.00622259	no	RNI-like superfamily protein
AT3G01970	0.93	1.16	0.61	1.43	2.33	7.37	5.33	4.41	22.37	24.07	21.18	7.37	21.18	1.52297	2.49172	1.93695e-05	4.94254e-05	no	WRKY DNABINDING PROTEIN 45 WRKY45
AT3G50400	0.4	0.79	0.35	0.15	0.44	0.27	0.59	0.16	4.75	2.27	3.39	0.79	2.27	1.52277	2.85372	5.62145e-18	3.7238e-17	no	GDSL-like Lipase_Acylhydrolase superfamily protein
AT2G16580	3.18	3.29	4.01	3.81	4.34	1.99	4.35	3.49	13.15	12.49	14.38	4.35	12.49	1.52169	1.88234	4.30184e-23	3.72894e-22	no	SAUR-like auxin-responsive protein family
AT1G16850	6.7	10.21	7.85	4.17	11.01	2.34	6.03	3.52	40.08	78.46	31.53	11.01	31.53	1.51791	2.71259	1.45256e-11	6.38117e-11	no	unknown protein
AT3G15250	0.07	0.07	0.01	0.01	0.01	0.01	0.01	0.01	0.31	0.47	0.2	0.07	0.2	1.51457	2.9507	0.00289422	0.0055634	yes	unknown protein
AT3G55730	2.13	2.47	2.53	1.81	2.78	2.97	3.13	3.2	9.13	10.11	10.73	3.2	9.13	1.51254	1.84075	1.30716e-68	5.42538e-67	no	MYB DOMAIN PROTEIN 109 MYB109
AT4G33905	0.29	0.31	0.68	0.09	0.19	0.23	0.41	0.64	3.59	2.25	1.94	0.68	1.94	1.51245	2.85602	2.31844e-12	1.08024e-11	no	Peroxisomal membrane 22 kDa (Mpv17_PMP22) family protein
AT1G73640	5.29	7.46	5.96	3.33	4.05	4.92	6.07	7.48	21.34	31.69	25.15	7.48	21.34	1.51245	1.8904	3.40574e-37	5.36017e-36	no	RAB GTPASE HOMOLOG A6A RABA6a
AT1G54575	2.32	2.83	2.75	1.35	4.71	2.43	3.97	4.42	13.43	22.13	20.49	4.71	13.43	1.51166	2.60366	7.21731e-18	4.74936e-17	yes	unknown protein
AT1G75030	0.96	2.15	2.6	1.7	1.69	0.72	3.03	1.86	12.91	8.63	10.34	3.03	8.63	1.51004	2.44119	3.52835e-16	2.09988e-15	no	THAUMATINLIKE PROTEIN 3 TLP3
AT3G26120	0.1	0.13	0.09	0.01	0.07	0.06	0.02	0.04	0.4	0.49	0.37	0.13	0.37	1.50901	2.29106	7.45321e-06	1.98777e-05	yes	TERMINAL EAR1LIKE 1 TEL1
AT1G12070	0.27	0.64	0.4	0.37	0.22	0.7	0.63	0.44	1.99	3.78	3.33	0.7	1.99	1.50734	2.68441	8.19181e-16	4.77896e-15	yes	Immunoglobulin E-set superfamily protein
AT2G30060	33.98	42.3	31.22	24.34	28.19	26.09	39.59	34.8	132.3	120.12	170.46	42.3	120.12	1.50575	1.82928	8.73507e-55	2.38935e-53	no	Pleckstrin homology (PH) domain superfamily protein
AT5G13210	0.09	0.43	0.37	0.39	1.03	0.24	0.61	0.48	5.18	2.92	4.62	1.03	2.92	1.50332	3.04777	2.27786e-14	1.20694e-13	no	Uncharacterised conserved protein UCP015417, vWA
AT3G20710	0.01	0.06	0.01	0.01	0.01	0.01	0.01	0.01	0.35	0.17	0.18	0.06	0.17	1.5025	3.28269	0.00199585	0.00394272	yes	F-box family protein
AT1G03790	0.05	0.01	0.01	0.48	0.04	0.01	0.05	0.01	5.96	3.94	1.36	0.48	1.36	1.5025	3.68028	0.000829451	0.00172762	yes	SOMNUS SOM
AT2G29940	0.03	0.04	0.01	0.03	0.06	0.01	0.04	0.02	0.27	0.17	0.7	0.06	0.17	1.5025	3.15522	4.47946e-08	1.48757e-07	no	ATPBINDING CASSETTE G31 ABCG31
AT5G48950	0.34	0.34	0.48	0.05	0.33	0.17	0.2	0.54	1.53	2.21	1.71	0.54	1.53	1.5025	2.41892	4.78475e-10	1.88761e-09	no	DHNACOA THIOESTERASE 2 DHNAT2
AT3G21510	1.53	3.13	2.31	1.36	3.82	2.1	2.62	1.7	13.61	10.82	12.47	3.82	10.82	1.50206	2.16998	1.48172e-16	9.0136e-16	no	HISTIDINECONTAINING PHOSPHOTRANSMITTER 1 AHP1
AT4G28950	5.71	8	7.44	5.77	6.3	6.22	9.21	6.76	27.97	38.18	26.07	9.21	26.07	1.50112	1.85871	2.5163e-113	3.45731e-111	no	RHORELATED PROTEIN FROM PLANTS 9 ROP9
AT4G11950	1.08	1.9	0.68	0.6	1.09	0.92	1.38	1.07	6.26	5.37	7.7	1.9	5.37	1.49892	2.32461	1.837e-19	1.3248e-18	no	Protein of unknown function (DUF1191)
AT5G39890	0.4	0.83	1.59	7.56	1.27	0.78	1.46	3	21.36	62.24	26.78	7.56	21.36	1.49845	3.20509	2.69759e-05	6.78284e-05	yes	Protein of unknown function (DUF1637)
AT2G41510	3.08	2.72	2.02	0.99	0.86	1.63	1.37	1.93	8.74	8.7	11.32	3.08	8.7	1.49809	2.12197	1.62342e-09	6.12067e-09	no	CYTOKININ OXIDASE_DEHYDROGENASE 1 CKX1
AT1G23100	13.52	20.3	15.89	11.39	10.36	12.32	19	12.15	67.63	57.28	68.24	20.3	57.28	1.49655	1.98154	1.42288e-25	1.37719e-24	no	GroES-like family protein
AT3G52490	2.41	2.68	2.67	1.25	2.78	2.08	2.3	3.1	8.99	10.36	8.74	3.1	8.74	1.49537	1.87234	8.82008e-37	1.36216e-35	yes	Double Clp-N motif-containing P-loop nucleoside triphosphate hydrolases superfamily protein
AT5G59230	0.01	0.01	0.07	0.01	0.11	0.01	0.08	0.01	0.31	0.53	0.34	0.11	0.31	1.49476	3.04474	0.000729297	0.00153075	no	transcription factor-related
AT1G21980	9.36	13.46	10.58	8.28	11.59	9.3	15.6	12.58	43.92	53.75	59.21	15.6	43.92	1.49333	1.94193	5.94511e-141	1.61511e-138	no	PHOSPHATIDYLINOSITOL4PHOSPHATE 5KINASE 1 PIP5K1
AT5G54720	0.41	0.44	0.98	0.8	1.34	0.61	1.22	1.62	4.54	7.69	6.64	1.62	4.54	1.4867	2.36594	1.5552e-11	6.81956e-11	no	Ankyrin repeat family protein
AT1G66270	0.15	0.2	0.11	0.24	1.72	0.19	0.28	0.24	4.82	6.54	7.38	1.72	4.82	1.48662	4.07752	1.6882e-16	1.02488e-15	yes	BGLU21
AT2G32140	0.76	0.76	0.38	0.21	2.58	0.48	0.57	0.35	9.69	11.02	7.23	2.58	7.23	1.48662	3.24789	4.25426e-09	1.54288e-08	yes	transmembrane receptors
AT5G02490	17.18	14.62	8.72	7.05	6.99	13.02	9.38	7.45	72.89	48.12	53.14	17.18	48.12	1.48591	2.35246	3.52749e-11	1.5097e-10	no	Hsp702
AT2G17680	0.01	0.01	0.01	0.01	0.05	0.01	0.01	0.01	0.14	0.3	0.24	0.05	0.14	1.48543	3.48403	0.000831849	0.00173247	yes	Arabidopsis protein of unknown function (DUF241)
AT4G34131	1.35	1.55	1.79	1.38	2.81	2.65	2.71	1.52	7.9	7.86	10.24	2.81	7.86	1.48396	2.17798	6.49349e-25	6.14568e-24	no	UDPGLUCOSYL TRANSFERASE 73B3 UGT73B3
AT2G46950	0.49	0.54	0.49	0.46	0.64	0.23	0.4	0.53	3.07	2.25	1.79	0.64	1.79	1.48382	2.325	2.01691e-19	1.44974e-18	no	CYTOCHROME P450, FAMILY 709, SUBFAMILY B, POLYPEPTIDE 2 CYP709B2
AT3G07720	7.42	11.97	7.66	6.86	14.02	9.34	11.1	8.73	39.06	55.86	41.41	14.02	39.06	1.47821	2.28903	2.43533e-73	1.15748e-71	no	Galactose oxidase_kelch repeat superfamily protein
AT4G27850	0.01	0.02	0.09	0.13	0.14	0.05	0.08	0.08	0.41	0.39	0.52	0.14	0.39	1.47805	2.37076	3.09898e-06	8.56797e-06	no	Glycine-rich protein family
AT3G27040	0.01	0.05	0.01	0.02	0.02	0.02	0.09	0.02	0.29	0.27	0.25	0.09	0.25	1.47393	2.8777	8.10793e-06	2.15158e-05	no	Meprin and TRAF (MATH) homology domain-containing protein
AT4G20110	0.93	1.32	1.47	0.8	0.85	1.16	2.41	2.47	6.85	8.48	8.77	2.47	6.85	1.47159	2.21353	6.74718e-16	3.9584e-15	no	VACUOLAR SORTING RECEPTOR 7 VSR7
AT1G11125	3.59	7.78	6.13	4.14	4.64	5.99	5.68	5.34	21.57	27.45	29.09	7.78	21.57	1.47118	2.04015	5.86391e-39	9.83089e-38	NA	unknown protein
AT1G69050	2.68	3.22	1.73	1.83	2.81	2.31	5.11	2.3	14.14	18.23	19.77	5.11	14.14	1.46839	2.39122	1.11164e-28	1.23667e-27	no	unknown protein
AT3G49960	0.08	0.16	0.17	0.08	0.09	0.21	0.11	0.09	1.16	0.58	1.51	0.21	0.58	1.46566	2.90416	8.9806e-10	3.46513e-09	yes	Unknown PcG regulated
AT2G18000	1.34	2.98	2.02	1.28	1.08	1.28	1.75	1.45	9.54	9.34	8.23	2.98	8.23	1.46558	2.35396	1.30612e-38	2.15793e-37	no	TBPASSOCIATED FACTOR 14 TAF14
AT4G12470	7.42	4.98	10.02	11.55	7.94	26.11	27.72	19.38	158.55	76.49	121.48	27.72	76.49	1.46434	2.78737	4.17289e-11	1.77606e-10	yes	AZELAIC ACID INDUCED 1 AZI1
AT1G61390	0.36	0.39	0.21	0.28	0.18	0.33	0.35	0.58	2.33	1.88	1.6	0.58	1.6	1.46395	2.21173	8.45446e-14	4.32159e-13	no	S-locus lectin protein kinase family protein
AT3G61117	0.53	0.01	0.01	0.48	0.01	0.01	0.01	0.01	2.91	1.46	1.62	0.53	1.46	1.4619	2.88793	0.00388555	0.00732045	NA	unknown protein
AT3G49120	54.85	97.86	67.74	34.95	62	46.85	90.75	72.18	300.88	269.34	375.38	97.86	269.34	1.46064	2.17555	7.27063e-39	1.21467e-37	yes	PEROXIDASE CB PRXCB
AT5G40320	0.04	0.09	0.04	0.01	0.03	0.04	0.04	0.12	0.41	0.33	0.34	0.12	0.33	1.45943	2.56812	6.64333e-05	0.000159636	yes	Cysteine_Histidine-rich C1 domain family protein
AT5G51160	0.04	0.15	0.25	0.11	0.13	0.28	0.18	0.09	1.37	0.77	0.8	0.28	0.77	1.45943	2.47309	1.73178e-07	5.42831e-07	no	Ankyrin repeat family protein
AT4G33020	0.01	0.08	0.01	0.01	0.01	0.01	0.08	0.04	0.38	0.22	0.48	0.08	0.22	1.45943	3.09382	0.000184074	0.000418233	yes	ZIP9
AT5G56060	0.01	0.08	0.01	0.01	0.01	0.01	0.01	0.01	0.6	0.56	0.22	0.08	0.22	1.45943	3.92191	0.000113423	0.000264754	yes	tRNA binding, aminoacyl-tRNA ligase activity, ATP binding
AT1G35320	4.06	5.8	4.39	3.54	3.45	5.32	7.73	7.85	21.56	25.24	21.84	7.85	21.56	1.45759	2.25359	3.92107e-34	5.49801e-33	no	unknown protein
AT4G28890	0.67	0.1	0.1	0.63	0.16	0.13	0.42	0.19	3.72	1.84	3.61	0.67	1.84	1.45747	3.26584	3.48392e-10	1.39444e-09	no	RING_U-box superfamily protein
AT2G02930	2.05	2.34	4.42	4.62	4.18	12.76	11.71	14.37	51.63	39.42	56.72	14.37	39.42	1.45587	2.75368	1.10068e-08	3.86003e-08	no	GLUTATHIONE STRANSFERASE F3 GSTF3
AT2G40370	0.68	0.66	0.47	0.39	0.61	0.21	0.53	0.7	1.92	2.56	3.94	0.7	1.92	1.45568	2.22362	8.52551e-14	4.35604e-13	yes	LACCASE 5 LAC5
AT4G26270	6.98	9.29	8.38	8.31	7.9	5.08	9.04	9.72	26.66	52.84	34.7	9.72	26.66	1.45565	1.86989	1.61827e-23	1.43183e-22	no	PHOSPHOFRUCTOKINASE 3 PFK3
AT3G13910	16.56	22.8	22.86	18.33	22.43	19.44	31.22	29.48	91.51	130.22	85.54	31.22	85.54	1.45413	1.82263	3.4895e-39	5.90399e-38	no	Protein of unknown function (DUF3511)
AT4G00210	0.05	0.23	0.06	0.01	0.23	0.2	0.18	0.07	0.63	0.87	0.75	0.23	0.63	1.45372	2.08456	0.000347697	0.000761697	yes	LOB DOMAINCONTAINING PROTEIN 31 LBD31
AT5G52940	0.61	0.77	1.03	0.67	0.43	0.26	1	0.7	4.05	2.82	2.96	1.03	2.82	1.45305	2.39262	2.22208e-16	1.3361e-15	no	Protein of unknown function (DUF295)
AT1G59940	0.19	0.05	0.05	0.01	0.01	0.05	0.01	0.08	0.52	0.92	0.74	0.19	0.52	1.45251	3.16589	1.4031e-05	3.6366e-05	no	RESPONSE REGULATOR 3 ARR3
AT2G33550	1.6	3.62	2.87	2.38	3.59	2.68	4.52	3.98	12.36	18.73	13.41	4.52	12.36	1.45128	2.08149	4.86171e-36	7.29165e-35	no	Homeodomain-like superfamily protein
AT2G23830	0.01	0.01	0.15	0.01	0.01	0.01	0.01	0.01	0.85	0.41	0.61	0.15	0.41	1.45066	3.70723	0.000139871	0.000323113	no	PapD-like superfamily protein
AT1G60095	0.07	0.13	0.07	0.01	0.11	0.1	0.09	0.3	1.23	0.82	1.88	0.3	0.82	1.45066	3.19794	6.76513e-10	2.63969e-09	yes	Mannose-binding lectin superfamily protein
AT1G30190	0.63	0.45	0.52	0.01	2.44	0.08	0.41	0.07	12.78	9.04	6.66	2.44	6.66	1.44864	3.5751	1.86606e-06	5.27828e-06	yes	unknown protein
AT1G08170	0.11	0.1	0.01	0.01	0.08	0.01	0.01	0.09	0.42	0.54	0.3	0.11	0.3	1.44746	2.48248	0.00511155	0.00945249	yes	Histone superfamily protein
AT4G15396	0.17	0.22	0.05	0.17	0.14	0.12	0.14	0.04	0.6	0.91	0.6	0.22	0.6	1.44746	2.0382	6.08049e-07	1.80422e-06	yes	CYTOCHROME P450, FAMILY 702, SUBFAMILY A, POLYPEPTIDE 6 CYP702A6
AT4G28160	0.26	0.38	0.62	0.42	0.58	0.37	0.49	0.32	2.18	1.69	2.12	0.62	1.69	1.44668	2.16177	9.17503e-08	2.95417e-07	no	hydroxyproline-rich glycoprotein family protein
AT2G25940	0.47	0.37	0.56	0.48	0.58	0.27	0.5	0.25	2.61	1.58	3.54	0.58	1.58	1.4458	2.59677	5.34895e-16	3.15279e-15	no	ALPHAVACUOLAR PROCESSING ENZYME ALPHAVPE
AT3G61850	6.24	8.19	6.15	7.62	9.66	7.69	10.6	7.06	29.34	33.53	28.86	10.6	28.86	1.44501	1.65877	2.03922e-37	3.23072e-36	yes	DOF AFFECTING GERMINATION 1 DAG1
AT1G35210	1.43	0.7	1.33	0.17	2.76	1.01	1.29	1.86	7.51	11.83	9.67	2.76	7.51	1.44414	2.7707	8.61635e-10	3.33049e-09	yes	unknown protein
AT2G25780	0.07	0.01	0.01	0.01	0.01	0.01	0.01	0.07	0.28	0.23	0.19	0.07	0.19	1.44057	2.53866	0.0138808	0.0237901	yes	Protein of unknown function (DUF1677)
AT5G48657	0.17	0.27	0.37	0.16	0.44	0.2	0.5	1.15	5.31	3.12	4.37	1.15	3.12	1.43991	3.0097	1.68639e-11	7.38128e-11	no	defense protein-related
AT1G79470	7.31	7.3	5.85	4.65	3.94	5.13	6.97	5.73	28.33	19.81	22.06	7.31	19.81	1.43829	1.74057	5.04826e-25	4.80257e-24	no	Aldolase-type TIM barrel family protein
AT5G58610	0.6	0.99	0.55	0.44	0.29	0.53	0.79	0.42	2.7	3.34	2.68	0.99	2.68	1.43673	2.35946	6.97299e-23	5.96861e-22	no	PHD finger transcription factor, putative
AT5G66170	9.67	13.05	12.27	12.65	13.53	10.63	14.42	13.75	46.55	38.99	49.88	14.42	38.99	1.43503	1.91014	3.38525e-78	1.8527e-76	no	SULFURTRANSFERASE 18 STR18
AT3G15352	5.59	7.39	5.96	4.57	5.26	5.67	7.63	7.63	20.62	23.39	23.99	7.63	20.62	1.43429	1.65	8.88473e-54	2.34704e-52	no	CYTOCHROME C OXIDASE 17 COX17
AT4G21903	0.39	0.43	0.5	0.43	0.85	0.39	1.05	1.16	3.32	3.13	4.67	1.16	3.13	1.43204	2.18078	9.11321e-18	5.95435e-17	no	MATE efflux family protein
AT3G56400	14.44	36.48	27.42	12.88	39.73	25.1	29.53	12.92	107.11	113.9	118.41	39.73	107.11	1.43079	2.23771	1.52356e-13	7.65847e-13	no	WRKY DNABINDING PROTEIN 70 WRKY70
AT4G27270	2.7	7.36	5.06	4.04	5.05	4.97	7.38	7.17	20.54	19.88	21.09	7.38	19.88	1.42963	1.57466	1.01142e-28	1.12728e-27	no	Quinone reductase family protein
AT3G60720	0.58	0.48	0.42	0.25	0.62	0.27	0.6	0.58	1.67	2.13	2.44	0.62	1.67	1.42951	2.13604	2.76911e-15	1.56356e-14	yes	PLASMODESMATALOCATED PROTEIN 8 PDLP8
AT2G25260	0.72	0.77	0.72	0.47	0.49	0.83	1.05	1.13	3.08	3.11	3.04	1.13	3.04	1.42775	1.75683	1.08187e-14	5.87159e-14	yes	unknown protein
AT3G04420	0.22	0.12	0.19	0.04	0.21	0.01	0.13	0.04	0.73	1.03	0.59	0.22	0.59	1.42321	2.34207	5.33683e-05	0.00012957	no	NAC DOMAIN CONTAINING PROTEIN 48 NAC048
AT5G64000	2.31	2.72	4.2	1.94	2.76	1.08	1.87	1.54	12.98	17.21	11.25	4.2	11.25	1.42146	2.39896	2.26851e-17	1.44429e-16	no	SAL2
AT3G12720	0.22	0.28	0.25	0.07	0.21	0.06	0.27	0.12	1.21	0.89	0.75	0.28	0.75	1.42146	2.42158	2.68018e-07	8.23905e-07	yes	MYB DOMAIN PROTEIN 67 MYB67
AT1G62422	3.94	8.46	4.79	5.46	9.27	8.64	10.02	9.73	26.8	30.89	37.76	10.02	26.8	1.41935	1.78045	6.55782e-15	3.61406e-14	no	unknown protein
AT5G39090	0.09	0.31	0.29	0.14	0.2	0.28	0.18	0.49	2.83	1.31	1.69	0.49	1.31	1.41871	2.60249	8.42008e-11	3.51123e-10	no	HXXXD-type acyl-transferase family protein
AT2G41970	0.01	0.01	0.01	0.01	0.01	0.03	0.01	0.01	0.08	0.18	0.17	0.03	0.08	1.41504	3.66685	0.000351216	0.000768772	no	Protein kinase superfamily protein
AT4G37160	0.01	0.03	0.01	0.01	0.01	0.01	0.01	0.01	0.08	0.13	0.11	0.03	0.08	1.41504	3.29229	0.00184501	0.00366228	no	SKU5 SIMILAR 15 sks15
AT5G39820	0.01	0.01	0.06	0.01	0.06	0.01	0.01	0.01	0.28	0.16	0.26	0.06	0.16	1.41504	2.94971	0.00290054	0.00557466	no	NAC DOMAIN CONTAINING PROTEIN 94 NAC094
AT5G24900	0.15	0.24	0.25	0.27	0.27	0.32	0.42	0.4	1.4	1.31	1.12	0.42	1.12	1.41504	1.84824	1.07042e-11	4.74953e-11	no	CYTOCHROME P450, FAMILY 714, SUBFAMILY A, POLYPEPTIDE 2 CYP714A2
AT2G29380	0.04	0.04	0.15	0.01	0.09	0.05	0.15	0.09	0.51	0.85	0.4	0.15	0.4	1.41504	2.65873	1.31998e-05	3.43121e-05	yes	HIGHLY ABAINDUCED PP2C GENE 3 HAI3
AT1G77980	0.01	0.01	0.01	0.03	0.03	0.01	0.01	0.01	0.11	0.08	0.15	0.03	0.08	1.41504	2.64393	0.00983962	0.0173631	no	AGAMOUSLIKE 66 AGL66
AT3G59765	7.68	12.52	8.36	11.52	10.71	8.67	12.68	10.2	39.55	50.29	33.77	12.68	33.77	1.41319	1.68808	1.71916e-25	1.65994e-24	no	Unknown gene
AT5G56350	20.1	19.4	24.37	13.68	20.09	21.73	21.02	22.88	92.96	64.78	79.75	24.37	64.78	1.41044	1.77165	6.85084e-48	1.53068e-46	no	Pyruvate kinase family protein
AT5G58980	3.55	7.25	4.3	4	6.07	4.99	10.03	6.15	26.62	44.1	27.86	10.03	26.62	1.40819	2.27927	1.0326e-42	1.96078e-41	no	Neutral_alkaline non-lysosomal ceramidase
AT1G79530	15.51	20.72	21.76	11.46	14.08	14.18	21	16.91	58.91	59.62	57.74	21.76	57.74	1.40789	1.53191	8.68175e-28	9.27826e-27	no	GLYCERALDEHYDE3PHOSPHATE DEHYDROGENASE OF PLASTID 1 GAPCP1
AT3G28455	10.05	10.33	8.24	5.27	8.81	8.64	10.85	9.98	30.98	32.9	28.76	10.85	28.76	1.40637	1.67208	7.45737e-27	7.65493e-26	no	CLAVATA3_ESRRELATED 25 CLE25
AT2G30490	55.55	68.06	68.22	68.09	57.73	59.33	84.59	83.83	236.51	277.85	224.06	84.59	224.06	1.40533	1.74289	6.41594e-30	7.57088e-29	no	CINNAMATE4HYDROXYLASE C4H
AT1G76070	1.24	1.86	1.38	0.64	2.89	1.92	3.14	1.77	15.91	11.26	8.3	3.14	8.3	1.40235	2.38456	1.87787e-14	9.99874e-14	no	unknown protein
AT5G19440	73.55	87.97	80.72	56.62	66.35	79.21	95.9	91.92	253.48	272.63	320.62	95.9	253.48	1.40227	1.61798	5.22989e-96	4.54658e-94	no	similar to Eucalyptus gunnii alcohol dehydrogenase of unknown physiological function (GI
AT1G52343	0.01	0.01	0.12	0.01	0.14	0.1	0.05	0.01	0.55	0.37	0.51	0.14	0.37	1.4021	2.90138	8.4557e-05	0.000200606	no	unknown protein
AT4G23610	0.7	0.89	0.85	0.08	0.85	0.23	1.14	0.91	3.99	6.31	3.01	1.14	3.01	1.40073	2.32791	6.99533e-11	2.92936e-10	no	Late embryogenesis abundant (LEA) hydroxyproline-rich glycoprotein family
AT3G13672	0.79	1.68	2.5	1.17	1.2	0.4	1.28	0.87	6.6	7.71	10.42	2.5	6.6	1.40054	2.49522	8.57417e-12	3.8415e-11	no	TRAF-like superfamily protein
AT2G03760	5.16	8.43	9.5	9.66	13.72	7.79	15.05	15.58	41.81	41.11	48.59	15.58	41.11	1.39979	2.12548	1.27901e-32	1.69591e-31	no	SULPHOTRANSFERASE 12 SOT12
AT2G47780	2.35	6.15	5.67	3.1	5.83	3.61	14.42	8.34	63.16	59.24	38.03	14.42	38.03	1.39907	3.04145	1.50038e-19	1.08861e-18	no	Rubber elongation factor protein (REF)
AT3G22800	0.08	0.01	0.08	0.15	0.04	0.1	0.15	0.22	0.94	0.58	0.82	0.22	0.58	1.39855	2.54957	2.3825e-06	6.66414e-06	yes	Leucine-rich repeat (LRR) family protein
AT5G24270	0.26	0.63	0.39	0.24	0.28	0.23	0.38	0.53	2.02	2.23	1.66	0.63	1.66	1.39776	2.23139	4.04299e-19	2.85204e-18	no	SALT OVERLY SENSITIVE 3 SOS3
AT1G24130	0.13	0.41	0.16	0.29	0.28	0.12	0.05	0.1	1.08	3.67	1.59	0.41	1.08	1.39734	3.32107	1.55014e-10	6.36428e-10	yes	Transducin_WD40 repeat-like superfamily protein
AT2G31880	11.12	14.93	18.76	10.94	25.57	13.14	25.46	31.19	89.53	91.47	82.12	31.19	82.12	1.39665	2.13348	1.87733e-18	1.27323e-17	no	SUPPRESSOR OF BIR1 1 SOBIR1
AT1G03980	0.26	0.41	0.21	0.14	0.22	0.49	0.32	0.45	1.71	1.29	1.61	0.49	1.29	1.39652	2.27051	8.63276e-13	4.12932e-12	no	PHYTOCHELATIN SYNTHASE 2 PCS2
AT1G53100	0.16	0.06	0.01	0.01	0.08	0.03	0.12	0.01	0.42	0.67	0.44	0.16	0.42	1.39232	3.00922	2.81035e-06	7.80248e-06	no	Core-2_I-branching beta-1,6-N-acetylglucosaminyltransferase family protein
AT2G21188	2.06	4.73	3.8	0.92	3.11	1.73	4.92	3.94	12.91	20.51	21.43	4.92	12.91	1.39176	2.23946	2.62519e-17	1.66385e-16	no	Unknown gene
AT2G28570	2.72	5.34	5.18	3.76	4.42	6.17	8.53	7.73	28.01	42	22.38	8.53	22.38	1.39159	2.33839	2.48206e-19	1.77289e-18	no	unknown protein
AT3G02770	13.41	16.41	13.08	12.95	23.56	15.05	30.59	30.76	99.04	117.1	80.7	30.76	80.7	1.39151	2.23645	8.59321e-24	7.69718e-23	no	Ribonuclease E inhibitor RraA_Dimethylmenaquinone methyltransferase
AT1G69520	1.34	1.94	2.68	4.5	4.66	2.72	6.93	6.82	20.08	19.56	18.18	6.93	18.18	1.39142	2.20696	9.85474e-08	3.16805e-07	no	S-adenosyl-L-methionine-dependent methyltransferases superfamily protein
AT4G16610	2.13	2.92	1.88	1.83	2.95	2.53	2.7	3.1	11.91	10.34	8.13	3.1	8.13	1.39099	1.81642	7.13308e-24	6.42299e-23	no	C2H2-like zinc finger protein
AT1G33612	0.46	0.8	0.7	0.44	0.71	0.87	0.86	0.86	5.06	2.43	2.28	0.87	2.28	1.38995	1.87617	8.25611e-13	3.95945e-12	NA	Leucine-rich repeat (LRR) family protein
AT1G75450	0.25	0.27	0.32	0.43	0.42	0.45	0.75	0.76	1.99	2.6	3.59	0.76	1.99	1.3887	2.27114	1.48345e-15	8.53753e-15	no	CYTOKININ OXIDASE 5 CKX5
AT3G07390	50.95	84.56	61.55	33.41	44.77	26.76	41.94	29.68	275.74	220.98	293.88	84.56	220.98	1.38587	2.33526	1.44608e-18	9.87194e-18	no	AUXININDUCED IN ROOT CULTURES 12 AIR12
AT5G20020	94.45	122.88	115.18	120.7	105.11	131.65	142.48	118.7	402.29	428.31	372.17	142.48	372.17	1.3852	1.62314	8.14956e-85	5.32327e-83	no	RASRELATED GTPBINDING NUCLEAR PROTEIN 2 RAN2
AT2G25460	0.6	0.37	0.65	0.52	1.43	0.68	1.4	1.04	3.73	3.76	4.19	1.43	3.73	1.38316	1.90967	2.01891e-08	6.91988e-08	no	contains IP domain C2 calcium-dependent membrane targeting (InterPro
AT3G04120	188.63	271.44	252.2	151.88	201.19	160.25	195.68	186.47	806.96	707.98	806.6	271.44	707.98	1.38308	1.95196	2.45237e-26	2.45412e-25	no	GLYCERALDEHYDE3PHOSPHATE DEHYDROGENASE C SUBUNIT 1 GAPC1
AT4G37650	8.56	10.5	11.71	12.23	13.33	12.19	16.54	13.06	43.13	44.23	49.86	16.54	43.13	1.38273	1.77853	1.28028e-50	3.07615e-49	yes	SHORT ROOT SHR
AT5G44570	0.11	0.19	0.43	0.29	0.31	0.19	0.34	0.66	1.72	1.78	2.08	0.66	1.72	1.38187	2.20234	1.59659e-09	6.02712e-09	no	unknown protein
AT2G04160	1.01	1.46	1.07	1.01	1.44	0.89	1.3	0.74	6.9	3.8	9.66	1.46	3.8	1.38003	2.53153	3.31521e-26	3.30236e-25	no	AUXININDUCED IN ROOT CULTURES 3 AIR3
AT1G17290	27.76	33.47	31.76	33.38	39.4	31.47	56.04	65.48	174.09	248.93	170.42	65.48	170.42	1.37997	2.30033	9.7896e-32	1.25021e-30	no	ALANINE AMINOTRANSFERAS AlaAT1
AT5G37440	1.24	1.81	0.85	0.89	1.39	0.92	1.22	1.1	4.71	4.83	6.05	1.81	4.71	1.37974	1.94249	4.416e-17	2.76297e-16	no	Chaperone DnaJ-domain superfamily protein
AT3G62090	5.6	10.25	6.94	3.51	9.04	8.68	8.51	5.53	28.12	34.47	26.67	10.25	26.67	1.37959	1.93732	4.53888e-16	2.68459e-15	no	PHYTOCHROME INTERACTING FACTOR 3LIKE 2 PIL2
AT3G46680	0.01	0.05	0.01	0.01	0.05	0.04	0.01	0.05	0.21	0.14	0.13	0.05	0.13	1.37851	2.14583	0.0186558	0.0312263	no	UDP-Glycosyltransferase superfamily protein
AT1G13950	5.89	9.08	6.79	4.9	7.42	6.12	9.86	7.26	25.69	25.62	31.35	9.86	25.62	1.37761	1.65091	9.43127e-64	3.36527e-62	no	EUKARYOTIC ELONGATION FACTOR 5A1 ELF5A1
AT5G44306	1.52	1.23	0.42	0.93	0.01	0.39	1.26	1.52	4.32	8.39	3.94	1.52	3.94	1.37412	2.48477	2.69484e-05	6.77665e-05	no	unknown protein
AT3G29810	2.53	2.91	2.41	2.4	2.22	2.91	4.26	3.21	11.04	12.41	11.24	4.26	11.04	1.37381	2.15108	2.52673e-75	1.25118e-73	no	COBRALIKE PROTEIN 2 PRECURSOR COBL2
AT3G60450	16.03	16.55	13.41	16.77	18.71	14.02	18.8	23.21	70.56	68.72	60.14	23.21	60.14	1.37358	1.97939	2.31597e-43	4.50878e-42	no	Phosphoglycerate mutase family protein
AT5G19410	0.53	0.37	0.24	0.25	0.4	0.22	0.26	0.23	2.02	1.37	2.52	0.53	1.37	1.37011	2.35796	2.84922e-12	1.32034e-11	no	ATPBINDING CASSETTE G23 ABCG23
AT3G02040	16.7	14.74	5.84	3.94	4.47	7.51	6.66	4.26	43.15	74.42	44.2	16.7	43.15	1.36951	2.3696	5.33102e-09	1.9171e-08	no	SENESCENCERELATED GENE 3 SRG3
AT5G45580	0.76	1.58	0.69	0.21	0.44	0.57	0.74	0.82	4.08	4.25	4.39	1.58	4.08	1.36864	2.36375	1.84975e-15	1.05813e-14	yes	Homeodomain-like superfamily protein
AT1G73590	20.4	26.74	18.33	10.71	17.01	19.61	24.33	22.99	82.24	69.04	87.31	26.74	69.04	1.36843	2.0078	5.4472e-67	2.14541e-65	yes	PINFORMED 1 PIN1
AT1G21529	0.4	0.41	0.17	0.18	0.5	0.01	0.16	0.01	1.29	9.56	3.36	0.5	1.29	1.36737	3.69829	9.8821e-08	3.17585e-07	NA	other RNA
AT2G42570	9.82	13.42	12.11	10.38	11.84	10.58	13.02	11.43	34.53	37.89	42.53	13.42	34.53	1.36347	1.61161	7.12045e-71	3.15823e-69	no	TRICHOME BIREFRINGENCELIKE 39 TBL39
AT1G80690	9.33	11.62	7.73	5.54	8.53	8.17	12.74	11.07	43.68	47.09	32.78	12.74	32.78	1.36345	2.03691	6.51277e-83	3.99233e-81	no	PPPDE putative thiol peptidase family protein
AT4G19690	0.07	0.01	0.01	0.01	0.01	0.01	0.01	0.01	0.54	0.18	0.5	0.07	0.18	1.36257	3.90731	4.97385e-05	0.000121213	yes	IRONREGULATED TRANSPORTER 1 IRT1
AT3G52930	190.78	192.46	191.71	108.41	166.03	172.41	233.66	238.76	684.77	612.86	626.51	238.76	612.86	1.36	1.67974	4.99585e-67	1.97089e-65	no	FRUCTOSEBISPHOSPHATE ALDOLASE 8 FBA8
AT3G11010	1.76	3.34	1.82	2.19	4.07	1.72	3.23	5.24	16.71	14.75	13.45	5.24	13.45	1.35997	2.24202	7.51239e-15	4.12302e-14	no	RECEPTOR LIKE PROTEIN 34 RLP34
AT5G50030	0.06	0.39	0.01	0.2	0.06	0.01	0.01	0.06	2.65	1	7.11	0.39	1	1.35845	4.32689	1.40543e-08	4.8794e-08	no	Plant invertase_pectin methylesterase inhibitor superfamily protein
AT5G39150	0.15	0.15	0.25	0.15	0.13	0.16	0.1	0.2	0.65	1.26	0.64	0.25	0.64	1.35614	1.94736	0.000421155	0.000912256	no	RmlC-like cupins superfamily protein
AT5G22060	33.48	33.82	34.37	29.47	29.88	35.36	38.62	40.25	103.01	116.3	125.33	40.25	103.01	1.35572	1.40537	5.25438e-63	1.82053e-61	no	DNAJ HOMOLOGUE 2 J2
AT3G54780	2.39	2.38	2.46	1.4	2.99	1.41	3.31	2.7	8.47	10.08	9.93	3.31	8.47	1.35553	1.98063	2.78955e-24	2.56106e-23	no	Zinc finger (C3HC4-type RING finger) family protein
AT5G43240	0.71	0.79	0.45	0.31	0.75	0.43	0.23	0.76	2.02	3.47	2.25	0.79	2.02	1.35443	2.02897	7.35239e-10	2.86137e-09	no	Protein of unknown function (DUF674)
AT5G59890	52.39	67.6	65.57	42.02	47.1	46.88	66.87	67.63	172.87	266.53	208.07	67.63	172.87	1.35395	1.59797	5.71173e-76	2.87474e-74	no	ACTIN DEPOLYMERIZING FACTOR 4 ADF4
AT4G35190	6.62	9.38	7.24	2.66	8.05	3.29	4.84	5.87	40.19	29.92	23.95	9.38	23.95	1.35237	2.01004	1.73299e-11	7.58109e-11	no	LONELY GUY 5 LOG5
AT2G18370	2.96	4.73	2.2	2.16	4	1.54	1.95	3.55	12.06	12.88	17.74	4.73	12.06	1.35032	2.2971	7.99846e-14	4.09551e-13	yes	Predicted to encode a PR (pathogenesis-related) protein.
AT2G18600	0.67	1.82	1.68	0.96	2.1	1.47	2.53	2.05	7.01	13.89	6.45	2.53	6.45	1.35016	2.14229	2.21867e-19	1.59046e-18	yes	Ubiquitin-conjugating enzyme family protein
AT4G14365	1.96	4.12	5.13	3.22	13.71	3.14	10.35	19.06	54.96	62.6	48.56	19.06	48.56	1.34922	2.78209	5.08738e-07	1.52392e-06	no	XB3 ORTHOLOG 4 IN ARABIDOPSIS THALIANA XBAT34
AT4G17350	2.7	3.78	4.32	2.57	3.47	3.06	3.17	3.16	13.65	16.79	11	4.32	11	1.3484	1.92552	1.88491e-32	2.48278e-31	no	contains IP domain Pleckstrin-like, plant (InterPro
AT1G34750	4.51	5.51	4.53	3.96	5.71	2.87	7.31	6.13	18.59	20.64	20.05	7.31	18.59	1.34658	2.0943	1.27465e-37	2.03833e-36	no	Protein phosphatase 2C family protein
AT1G62935	0.01	0.35	0.31	0.26	0.12	0.01	0.01	0.01	0.89	1.12	1.62	0.35	0.89	1.34645	2.6574	0.000541283	0.00115447	no	unknown protein
AT3G11050	1.65	2.09	1.18	1.29	1.59	1.08	2.01	1.53	7.79	8.34	5.31	2.09	5.31	1.34521	2.22277	3.06563e-36	4.63274e-35	yes	FERRITIN 2 FER2
AT3G17820	56	87.58	60.96	49.23	54.58	56.16	77.82	67.35	222.51	254.99	250.43	87.58	222.51	1.3452	1.77842	3.27563e-237	7.83106e-234	no	GLUTAMINE SYNTHETASE 1.3 GLN1.3
AT2G24260	1.8	3.2	2.24	1.56	2.35	3.31	4.19	4.74	13.97	14.58	12.04	4.74	12.04	1.34488	2.01628	1.79154e-28	1.97831e-27	yes	LJRHL1LIKE 1 LRL1
AT1G12030	0.13	0.09	0.04	0.01	0.04	0.01	0.08	0.01	0.33	0.41	0.44	0.13	0.33	1.34395	2.5473	0.000340098	0.000746133	yes	Protein of unknown function (DUF506)
AT2G47200	0.91	2.01	1.31	1.03	1.24	0.69	2.09	0.99	6.98	5.3	7.11	2.09	5.3	1.34249	2.41218	2.06992e-16	1.24743e-15	yes	unknown protein
AT1G06475	2.88	5.92	4.31	5.66	3.15	3.7	4.81	5.04	15.01	17.76	22.67	5.92	15.01	1.34225	1.93652	5.84637e-21	4.59465e-20	no	unknown protein
AT1G72800	1.56	3.34	2.76	2.33	3.6	2.02	3.76	3.2	9.52	15.47	10.57	3.76	9.52	1.34023	2.06284	3.32547e-17	2.09657e-16	yes	RNA-binding (RRM_RBD_RNP motifs) family protein
AT5G09420	6.5	4.8	5.46	3.28	2.16	3.35	4.79	5.07	16.97	17.3	16.43	6.5	16.43	1.33782	1.62246	1.05391e-12	5.01409e-12	no	TRANSLOCON AT THE OUTER MEMBRANE OF CHLOROPLASTS 64V TOC64V
AT4G08590	2.08	2.56	2.51	1.7	1.42	2.36	2.75	1.65	7.15	7.67	6.95	2.75	6.95	1.33758	1.74978	1.91103e-19	1.37611e-18	no	VARIANT IN METHYLATION 6 (VIM6)
AT4G37400	0.16	0.28	0.2	0.08	0.38	0.15	0.22	0.12	0.97	0.96	2.01	0.38	0.96	1.33703	2.45797	1.37468e-08	4.7775e-08	yes	CYTOCHROME P450, FAMILY 81, SUBFAMILY F, POLYPEPTIDE 3 CYP81F3
AT5G05460	1.62	2.38	2.26	2.19	3.09	3.62	4.75	4.54	13.69	12	15.42	4.75	12	1.33703	2.07282	1.82502e-22	1.52823e-21	no	ENDOBETANACETYGLUCOSAMINIDASE 85A ENGase85A
AT1G22230	0.24	0.64	0.15	0.54	0.9	0.49	0.77	0.67	2.27	3.39	2.57	0.9	2.27	1.3347	2.01752	9.11707e-08	2.93749e-07	no	unknown protein
AT4G27585	10.33	13.02	11.64	7.62	8.78	9.09	13.59	11.96	37.79	38.17	34.25	13.59	34.25	1.33356	1.50416	3.57858e-34	5.03847e-33	no	SPFH_Band 7_PHB domain-containing membrane-associated protein family
AT5G27760	16.21	20.99	21.96	22.23	39.69	31.48	34.56	33.19	106.17	107.05	100	39.69	100	1.33315	1.75707	4.31629e-18	2.87757e-17	no	Hypoxia-responsive family protein
AT1G54890	0.01	0.01	0.05	0.01	0.01	0.35	0.12	0.54	4.64	1.36	5.44	0.54	1.36	1.33258	4.14121	2.55252e-06	7.11973e-06	yes	Late embryogenesis abundant (LEA) protein-related
AT3G19390	0.37	0.74	0.84	0.83	0.98	1.33	2.06	1.52	6.1	5.18	7.57	2.06	5.18	1.33031	2.24058	7.29946e-12	3.29261e-11	no	Granulin repeat cysteine protease family protein
AT5G47050	3.36	5.04	5.19	2.31	3.01	3.51	4.46	6.18	15.53	20.75	21.58	6.18	15.53	1.32938	1.89975	1.56784e-28	1.73369e-27	no	SBP (S-ribonuclease binding protein) family protein
AT5G45280	3.05	4.21	4.26	3.98	5.15	3.58	8.13	7.07	20.42	21.42	29.78	8.13	20.42	1.32866	1.96787	1.48974e-17	9.59461e-17	no	Pectinacetylesterase family protein
AT4G01895	6.26	8.29	2.94	5.03	7.19	8.54	13.39	9.15	33.63	36.47	40.59	13.39	33.63	1.32859	2.30291	6.4152e-25	6.07398e-24	no	systemic acquired resistance (SAR) regulator protein NIMIN-1-related
AT1G15790	2.88	4.72	2.91	1.77	2.63	3.7	3.77	5.69	14.29	15.88	16.12	5.69	14.29	1.32851	2.17238	1.28362e-41	2.34974e-40	no	unknown protein
AT5G42300	62.61	92.71	92.72	57.11	82.12	67.45	83.94	73.47	252.34	232.71	249.46	92.72	232.71	1.32758	1.42984	1.6259e-97	1.46129e-95	no	UBIQUITINLIKE PROTEIN 5 UBL5
AT5G02100	6.7	7.98	9.65	5.89	8.15	8.2	8.55	8.32	26.47	25.03	24.21	9.65	24.21	1.327	1.41634	1.79903e-56	5.14468e-55	no	UNFERTILIZED EMBRYO SAC 18 UNE18
AT1G70690	2.07	3.39	2.75	3.99	4.19	3.93	7.2	3.73	20.76	19.13	18.05	7.2	18.05	1.32593	2.33394	4.91188e-35	7.16026e-34	yes	HOPW11INDUCED GENE1 HWI1
AT2G41820	29.09	26.64	29.12	19.1	29.54	25.3	37.9	48.34	121.15	125.27	152.02	48.34	121.15	1.32551	2.03137	1.2765e-43	2.51794e-42	no	Leucine-rich repeat protein kinase family protein
AT5G01050	0.01	0.01	0.02	0.01	0.01	0.01	0.08	0.05	0.2	0.22	0.53	0.08	0.2	1.32193	3.52479	1.22307e-05	3.19074e-05	yes	putative laccase
AT2G43480	0.01	0.01	0.05	0.09	0.1	0.01	0.05	0.06	0.25	0.99	0.36	0.1	0.25	1.32193	2.93682	0.000197127	0.000445269	no	Peroxidase superfamily protein
AT3G07920	0.04	0.05	0.08	0.01	0.01	0.04	0.1	0.01	0.25	0.27	0.27	0.1	0.25	1.32193	2.54433	0.000473064	0.00101741	no	Translation initiation factor IF2_IF5
AT1G63450	0.01	0.01	0.01	0.02	0.01	0.01	0.02	0.01	0.05	0.06	0.21	0.02	0.05	1.32193	3.04455	0.00270017	0.00521472	yes	ROOT HAIR SPECIFIC 8 RHS8
AT4G12330	0.15	0.03	0.07	0.07	0.01	0.12	0.1	0.2	0.87	0.69	0.5	0.2	0.5	1.32193	2.7543	2.48487e-07	7.65934e-07	no	CYTOCHROME P450, FAMILY 706, SUBFAMILY A, POLYPEPTIDE 7 CYP706A7
AT2G18190	0.01	0.12	0.01	0.07	0.04	0.01	0.09	0.05	0.43	0.39	0.3	0.12	0.3	1.32193	2.56842	0.00024368	0.000544454	yes	P-loop containing nucleoside triphosphate hydrolases superfamily protein
AT3G26130	0.04	0.01	0.12	0.03	0.04	0.11	0.08	0.01	0.44	0.3	0.41	0.12	0.3	1.32193	2.46784	0.000192298	0.000435181	no	Cellulase (glycosyl hydrolase family 5) protein
AT1G67980	0.01	0.08	0.05	0.01	0.08	0.08	0.32	0.44	1.1	2.99	1.25	0.44	1.1	1.32193	3.65641	4.54802e-08	1.50887e-07	no	CAFFEOYLCOA 3OMETHYLTRANSFERASE CCOAMT
AT3G22240	3.88	10.47	6.32	5.16	11.05	3.63	4.09	6.94	29.53	27.6	43.47	11.05	27.6	1.32062	2.43463	1.00762e-11	4.4842e-11	yes	unknown protein
AT5G53900	10.88	16	11.16	8.14	15.85	9.87	11.61	12.48	39.96	60.67	48.27	16	39.96	1.32048	2.09427	3.21202e-82	1.9102e-80	no	Serine_threonine-protein kinase WNK (With No Lysine)-related
AT1G74660	4.76	5.63	5.77	2.71	6.47	2.65	5.44	6.03	16.13	21.72	20.73	6.47	16.13	1.31791	1.63913	1.59898e-14	8.55188e-14	yes	MINI ZINC FINGER 1 MIF1
AT5G26731	4.63	8.4	6.26	2.7	5.02	10.15	9.31	8.26	25.28	32.22	29.71	10.15	25.28	1.31652	1.88136	1.41579e-14	7.59929e-14	no	unknown protein
AT4G36260	4.09	7.1	5.26	2.38	3.47	4.54	4.46	4.25	17.66	30.81	22.63	7.1	17.66	1.31459	2.25457	4.46685e-40	7.76647e-39	yes	STYLISH 2 STY2
AT2G04430	1.27	1.72	1.43	1.59	1.64	1.23	1.83	1.55	4.55	5.35	6.35	1.83	4.55	1.31402	1.58477	1.42426e-25	1.37798e-24	no	NUDIX HYDROLASE HOMOLOG 5 NUDT5
AT1G49960	0.08	0.19	0.09	0.11	0.18	0.05	0.08	0.31	1.29	0.77	1.56	0.31	0.77	1.31259	2.82739	6.50427e-10	2.53874e-09	no	Xanthine_uracil permease family protein
AT3G61113	0.69	2.18	0.8	1.46	1.57	1.27	2.17	2.07	5.41	8.31	5.71	2.18	5.41	1.3113	2.11668	1.3736e-15	7.91294e-15	no	Ubiquitin related modifier 1
AT3G13080	9.82	13.22	12.6	9.48	14.67	8.2	15.04	18.53	45.97	58.32	56.71	18.53	45.97	1.31083	1.93863	9.41273e-23	8.00534e-22	no	ATPBINDING CASSETTE C3 ABCC3
AT2G33710	0.09	0.13	0.15	0.16	0.35	0.43	0.42	0.48	1.43	1.54	1.19	0.48	1.19	1.30986	2.31337	1.48272e-09	5.61409e-09	yes	member of the ERF (ethylene response factor) subfamily B-1 of ERF_AP2 transcription factor family.
AT4G32690	3.68	4.86	6.24	7.39	5.03	4.3	4.93	6.53	18.3	34.25	22.42	7.39	18.3	1.3082	1.8183	4.79171e-14	2.48871e-13	no	HEMOGLOBIN 3 GLB3
AT2G28690	0.28	0.16	0.27	0.23	0.4	0.39	0.74	1.61	6.17	3.98	8.41	1.61	3.98	1.30571	3.22382	4.36205e-13	2.1265e-12	no	Protein of unknown function (DUF1635)
AT5G47370	17.16	30.69	25.4	11.41	18.39	18.61	22.13	11.41	75.83	76.52	106.81	30.69	75.83	1.305	2.22549	5.94649e-38	9.65124e-37	no	HAT2
AT4G30090	2.77	3.8	3.02	2.2	3.57	2.54	4.47	3.07	11.04	12.95	12.11	4.47	11.04	1.30439	1.63112	1.3598e-60	4.37534e-59	no	EMBRYO DEFECTIVE 1353 emb1353
AT1G21510	0.96	0.69	0.98	0.42	0.88	0.77	0.97	0.86	2.55	2.42	2.66	0.98	2.42	1.30415	1.4554	2.20555e-08	7.52842e-08	no	unknown protein
AT4G29180	0.08	0.09	0.15	0.01	0.05	0.04	0.03	0.06	0.42	0.37	0.57	0.15	0.37	1.30256	2.62734	1.87292e-07	5.84771e-07	no	ROOT HAIR SPECIFIC 16 RHS16
AT5G55410	0.01	0.01	0.23	0.41	0.01	0.01	0.11	0.01	1.16	3.04	1.01	0.41	1.01	1.30066	3.45316	0.000102644	0.000240887	no	Bifunctional inhibitor_lipid-transfer protein_seed storage 2S albumin superfamily protein
AT1G80820	2.88	3.23	3.12	0.35	3.7	1.07	4.11	2.12	10.89	10.36	10.12	4.11	10.12	1.3	1.76805	8.25029e-05	0.000195966	yes	CINNAMOYL COA REDUCTASE CCR2
AT2G36580	21.3	20.6	21.47	18.13	19.5	18.11	23.97	29.91	73.6	131.97	108.99	29.91	73.6	1.29908	2.01121	8.40383e-43	1.60088e-41	no	Pyruvate kinase family protein
AT1G53660	0.04	0.2	0.25	0.16	0.37	0.21	0.15	0.11	0.91	1.11	0.94	0.37	0.91	1.29834	2.2593	1.73295e-08	5.96969e-08	no	Nucleotide_sugar transporter family protein
AT3G23830	59.38	62.27	48.32	41.4	31.84	48.92	61.37	43.33	221.66	158.95	153.09	62.27	153.09	1.29777	1.58554	4.43684e-22	3.65638e-21	no	GLYCINERICH RNABINDING PROTEIN 4 GRP4
AT4G35620	9.81	13.89	10.54	12.45	9.08	12.66	14.32	10.27	35.2	42.56	39.72	14.32	35.2	1.29754	1.5229	3.79509e-24	3.46824e-23	no	CYCLIN B2
AT4G25630	58.84	56.19	47.78	32.07	26.3	41.46	58.78	47.97	147.53	144.53	211.9	58.84	144.53	1.2965	1.55465	8.88079e-12	3.97367e-11	no	FIBRILLARIN 2 FIB2
AT4G03295	1.82	0.01	0.94	0.01	0.01	0.93	1.62	0.01	4.6	4.47	7.93	1.82	4.47	1.29634	2.39012	0.00409273	0.00767832	NA	snoRNA
AT3G17380	0.93	0.88	1.04	0.49	1.06	1.1	1.21	0.93	3.56	4.53	2.97	1.21	2.97	1.29546	1.94487	7.59896e-19	5.27339e-18	no	TRAF-like family protein
AT4G26120	0.59	0.52	0.48	0.55	0.81	1.5	1.59	1.16	8.17	7.29	3.89	1.59	3.89	1.29074	2.57402	1.43715e-14	7.70355e-14	no	Ankyrin repeat family protein _ BTB_POZ domain-containing protein
AT3G60160	0.35	0.67	0.43	0.23	0.47	0.4	0.75	0.99	2.42	2.73	3.18	0.99	2.42	1.28951	2.06866	5.63777e-15	3.11851e-14	no	ATPBINDING CASSETTE C9 ABCC9
AT2G21640	5.9	8.22	5.99	5.25	4.19	5.12	9.2	7.89	24.76	22.42	28.31	9.2	22.42	1.28508	1.76064	4.44172e-27	4.60686e-26	no	unknown
AT1G21245	0.33	1.9	1.02	2.56	3.19	1.04	2.47	2.11	7.77	12.45	10.5	3.19	7.77	1.28436	2.29833	5.91524e-10	2.31677e-09	no	Protein kinase superfamily protein
AT4G26220	0.15	0.38	0.19	0.14	0.6	0.2	0.29	0.5	1.46	2	2.14	0.6	1.46	1.28293	2.3716	2.72628e-09	1.00628e-08	no	S-adenosyl-L-methionine-dependent methyltransferases superfamily protein
AT5G11870	0.5	0.82	0.35	0.33	0.81	0.65	0.9	0.89	2.31	2.19	2.98	0.9	2.19	1.28293	1.58114	1.34142e-11	5.90812e-11	no	Alkaline phytoceramidase (aPHC)
AT1G72280	1.63	2.39	2.58	2.59	2.8	2.3	3.27	2.94	10.12	9.1	7.95	3.27	7.95	1.28166	1.84402	1.59651e-33	2.18351e-32	no	ENDOPLASMIC RETICULUM OXIDOREDUCTINS 1 ERO1
AT5G13370	3.76	7.12	4.77	6.63	11.26	9.51	17.75	10.06	43.12	58.72	48.28	17.75	43.12	1.28054	2.20276	1.2621e-13	6.37371e-13	no	Auxin-responsive GH3 family protein
AT5G54710	0.53	0.81	1.94	1.71	2.72	0.7	2.43	1.97	6.6	8.48	7.79	2.72	6.6	1.27886	2.33011	1.60685e-09	6.06106e-09	yes	Ankyrin repeat family protein
AT1G34095	0.09	0.08	0.14	0.08	0.17	0.01	0.38	0.1	1.98	1.92	0.92	0.38	0.92	1.27563	3.39863	7.74252e-09	2.74956e-08	no	unknown protein
AT1G62305	2.57	3.26	2.53	2.41	2.63	2.71	3.38	3.71	8.98	9.49	9.01	3.71	8.98	1.2753	1.42993	3.34466e-23	2.91828e-22	no	Core-2_I-branching beta-1,6-N-acetylglucosaminyltransferase family protein
AT4G39670	0.36	1.19	1.09	0.67	1.2	1.07	2.39	1.89	8.91	8.13	5.78	2.39	5.78	1.27406	2.43918	9.36302e-13	4.46879e-12	no	Glycolipid transfer protein (GLTP) family protein
AT2G03290	0.06	0.01	0.01	0.07	0.06	0.12	0.07	0.01	0.37	0.29	0.31	0.12	0.29	1.27302	2.49647	0.00146202	0.00294214	yes	emp24_gp25L_p24 family_GOLD family protein
AT4G28490	2.51	4.87	5.49	5.64	14.21	4.46	14.73	20.36	71.76	63.16	49.16	20.36	49.16	1.27175	2.74129	4.93877e-10	1.94709e-09	no	HAESA HAE
AT1G04600	0.34	0.29	0.31	0.09	0.1	0.13	0.26	0.12	0.91	1.05	0.82	0.34	0.82	1.27009	2.02961	1.42551e-11	6.26924e-11	no	MYOSIN XI A XIA
AT1G74030	15.78	18.5	20.07	13.16	10.12	15.1	22.03	19.09	53.16	53.13	58.28	22.03	53.13	1.27006	1.41851	2.28462e-26	2.28912e-25	no	ENOLASE 1 ENO1
AT3G42725	5.39	10.6	5.9	8.14	6.54	5.9	6.37	5.81	29.18	28.99	25.54	10.6	25.54	1.26869	1.91926	1.51892e-37	2.41923e-36	no	Putative membrane lipoprotein
AT3G11430	0.53	0.59	0.28	0.3	0.5	0.18	0.23	0.27	2.61	1.42	1.85	0.59	1.42	1.2671	2.2696	1.73351e-10	7.09521e-10	yes	GLYCEROL3PHOSPHATE ACYLTRANSFERASE 5 GPAT5
AT4G34870	621.67	808.75	759.32	419.58	460.64	442.56	707.45	595.39	2299.39	1944.87	2255.58	808.75	1944.87	1.26591	1.67289	8.71255e-113	1.17679e-110	no	ROTAMASE CYCLOPHILIN 5 ROC5
AT1G12160	0.45	0.74	0.76	0.48	0.84	1.24	1.41	1.68	4.04	4.14	4.89	1.68	4.04	1.26589	1.98135	5.01345e-13	2.43462e-12	yes	Flavin-binding monooxygenase family protein
AT3G16050	10.43	9.64	13.03	11.49	11.51	8.26	13.03	13.45	32.42	34.53	32.34	13.45	32.34	1.26571	1.20431	1.33801e-14	7.20935e-14	no	PYRIDOXINE BIOSYNTHESIS 1.2 PDX1.2
AT1G26190	5.45	7.25	6.41	4.72	4.99	4.59	4.65	5.63	21.06	20.06	17.43	7.25	17.43	1.26552	1.72086	1.33992e-46	2.90949e-45	no	Phosphoribulokinase _ Uridine kinase family
AT4G19680	0.01	0.01	0.01	0.01	0.04	0.01	0.05	0.01	0.15	0.12	0.31	0.05	0.12	1.26303	2.81295	0.00582404	0.0106776	yes	IRON REGULATED TRANSPORTER 2 IRT2
AT5G19560	0.04	0.04	0.02	0.06	0.07	0.02	0.04	0.1	0.24	0.75	0.65	0.1	0.24	1.26303	3.21603	9.25883e-10	3.5673e-09	no	ROP UANINE NUCLEOTIDE EXCHANGE FACTOR 10 ROPGEF10
AT3G54700	0.04	0.04	0.05	0.01	0.01	0.01	0.01	0.04	0.12	0.7	0.47	0.05	0.12	1.26303	3.67087	1.76386e-05	4.52162e-05	yes	PHOSPHATE TRANSPORTER 1
AT2G02250	0.01	0.05	0.01	0.01	0.01	0.01	0.01	0.01	0.12	0.22	0.16	0.05	0.12	1.26303	2.85282	0.00924849	0.0164023	yes	PHLOEM PROTEIN 2B2 PP2B2
AT1G18020	5.88	11.33	20.4	15.96	17.83	12.68	22.7	14.67	55.04	54.47	71.86	22.7	54.47	1.26277	1.69589	2.35116e-08	7.99333e-08	no	FMN-linked oxidoreductases superfamily protein
AT1G29195	0.59	1.97	1.26	1.99	3.96	2.9	2.76	3.67	14.93	9.5	14.15	3.96	9.5	1.26243	2.09313	6.65699e-08	2.17001e-07	yes	unknown protein
AT1G74790	6.48	11.73	10.68	10.52	10.02	9.04	11.79	12.1	30.81	36.2	29	12.1	29	1.26105	1.50238	3.86407e-27	4.01819e-26	no	catalytics
AT5G08570	38.76	48.97	46.09	26.44	35.17	33.59	52.61	45.48	184.13	155.17	125.98	52.61	125.98	1.25979	1.68665	2.66938e-62	8.97564e-61	no	Pyruvate kinase family protein
AT2G29490	1.15	1.6	0.65	0.36	1.55	3.88	3.44	0.54	11.08	9.29	13.29	3.88	9.29	1.25962	2.64578	2.26843e-07	7.0166e-07	no	GLUTATHIONE STRANSFERASE TAU 1 GSTU1
AT4G33360	11.14	22.42	19.92	17.13	24.86	18.49	28.96	25.27	72.24	69.32	84.73	28.96	69.32	1.25921	1.55451	1.82433e-25	1.76006e-24	no	FARNESOL DEHYDROGENASE FLDH
AT3G57550	13.95	18.04	20.53	15.32	14.68	18.61	28.09	23.02	77.43	69.69	67.23	28.09	67.23	1.25905	1.69318	9.14387e-18	5.97275e-17	no	GUANYLATE KINASE AGK2
AT1G28680	3.44	3.79	2.27	1.66	2.4	1.47	3.08	2.52	9.41	9.07	13.73	3.79	9.07	1.2589	1.97298	2.81996e-32	3.69205e-31	no	HXXXD-type acyl-transferase family protein
AT1G03400	1.86	3.3	3.26	2.21	4.87	2.56	5.59	5.98	14.31	15.76	17.8	5.98	14.31	1.25881	1.82236	2.10054e-14	1.11495e-13	yes	single copy gene with similarity to tomato E8 (ACC oxidase, the last step in ethylene biosynthesis)
AT4G37030	0.42	0.61	0.3	0.24	0.31	0.74	0.36	0.63	1.77	2.22	2.57	0.74	1.77	1.25815	2.10478	9.79479e-14	4.98646e-13	no	unknown protein
AT3G02800	1.01	1.51	1.25	1.03	2.02	1.55	1.79	2.01	7.41	13.78	4.83	2.02	4.83	1.25767	2.14547	2.58691e-17	1.64046e-16	no	PLANT AND FUNGI ATYPICAL DUALSPECI&
AT2G35635	50.16	71.96	64.68	50.32	54	58.39	74.16	72.84	177.32	254.96	197.2	74.16	177.32	1.25764	1.4201	9.15792e-89	6.61445e-87	no	UBIQUITIN 7 UBQ7
AT5G17860	0.95	1.3	0.79	1.41	2.7	2.38	2.84	2.06	14.05	6.79	10.66	2.84	6.79	1.25752	2.23745	3.00396e-11	1.29351e-10	yes	CALCIUM EXCHANGER 7 CAX7
AT1G09500	1.66	2.8	1.25	1.04	1.85	2.43	5.38	2.92	12.85	13.46	15.74	5.38	12.85	1.25609	2.48126	1.90286e-20	1.45341e-19	yes	similar to Eucalyptus gunnii alcohol dehydrogenase of unknown physiological function (GI
AT3G04060	0.39	0.8	0.58	0.67	0.37	0.38	0.66	0.24	1.91	2.46	2.24	0.8	1.91	1.2555	1.84089	2.09893e-10	8.54551e-10	yes	NAC DOMAIN CONTAINING PROTEIN 46 NAC046
AT5G14150	0.08	0.39	0.1	0.07	0.08	0.09	0.12	0.14	0.93	1.02	1.17	0.39	0.93	1.25376	2.94814	9.00795e-12	4.02755e-11	no	Protein of unknown function, DUF642
AT2G45450	20.29	32.62	19.63	18.16	22.71	19.88	30.29	39.44	114.87	93.98	111.84	39.44	93.98	1.25269	1.82471	6.58098e-25	6.22356e-24	no	LITTLE ZIPPER 1 ZPR1
AT1G03820	27.3	27.79	23.26	4.79	7.97	13.3	16.42	11.7	90.41	74.64	66.19	27.79	66.19	1.25205	2.24657	5.71773e-09	2.04969e-08	yes	unknown protein
AT1G64060	1.95	2.18	1.94	1.28	2.86	1.7	2.91	3.15	9.68	7.5	9.75	3.15	7.5	1.25154	1.739	2.65178e-20	2.00875e-19	no	RESPIRATORY BURST OXIDASE PROTEIN F RBOH F
AT1G55525	0.01	0.21	0.18	0.01	0.01	0.01	0.01	0.01	1.11	0.5	1.17	0.21	0.5	1.25154	3.55678	0.000190809	0.000432222	no	Unknown gene
AT3G15115	1.26	1.61	2	2.08	1.46	1.39	2.18	1.05	5.8	5.19	11.11	2.18	5.19	1.25141	2.123	7.21974e-18	4.74965e-17	no	unknown protein
AT1G12805	0.36	0.87	1.3	16.8	1.83	0.12	1.48	4.32	79.96	154.78	39.99	16.8	39.99	1.25118	3.35334	0.000491963	0.0010554	yes	nucleotide binding
AT2G29120	0.38	0.78	0.59	0.29	0.44	0.36	0.66	1.08	2.65	2.57	2.98	1.08	2.57	1.25074	2.25652	1.34708e-12	6.35951e-12	yes	GLUTAMATE RECEPTOR 2.7 GLR2.7
AT1G53310	61.38	58.33	59.66	31.46	46.86	43.38	52.16	55.76	146.05	150.93	170.41	61.38	146.05	1.25062	1.48893	5.84009e-15	3.22744e-14	no	PHOSPHOENOLPYRUVATE CARBOXYLASE 1 PPC1
AT5G25250	0.35	0.53	0.55	0.78	3.02	0.76	2.98	3.85	9.16	10.99	11.39	3.85	9.16	1.25049	2.62931	2.29101e-06	6.41949e-06	yes	FLOTILLIN 1 FLOT1
AT4G27190	0.06	0.07	0.07	0.02	0.07	0.08	0.07	0.02	0.43	0.71	0.19	0.08	0.19	1.24793	2.44402	3.43031e-06	9.45341e-06	no	NB-ARC domain-containing disease resistance protein
AT1G55910	3.37	6.15	7.28	3.37	5.97	3.27	5.99	4.97	18.64	17.29	18.11	7.28	17.29	1.24793	1.67559	1.85413e-30	2.24553e-29	no	ZINC TRANSPORTER 11 PRECURSOR ZIP11
AT1G77150	0.01	0.01	0.24	0.01	0.27	0.01	0.01	0.25	1.55	2.54	0.64	0.27	0.64	1.24511	3.34396	0.000219862	0.00049369	yes	Pentatricopeptide repeat (PPR) superfamily protein
AT3G22370	5.33	7.55	6.72	3.58	4.93	4.17	5.16	7.03	28.84	17.88	30.53	7.55	17.88	1.2438	2.18031	1.28796e-30	1.57178e-29	no	ALTERNATIVE OXIDASE 1A AOX1A
AT1G65300	0.15	0.34	0.79	0.21	0.33	0.15	0.17	0.1	3.11	1.87	4.42	0.79	1.87	1.24311	2.91895	2.27849e-08	7.76446e-08	yes	AGAMOUSLIKE 38 AGL38
AT1G71002	0.01	0.01	0.3	0.01	0.01	0.01	0.01	0.01	0.72	1.28	0.71	0.3	0.71	1.24286	2.81213	0.0106279	0.0186262	yes	MICRORNA858A MIR858A
AT3G42800	0.89	0.64	1.05	1.31	1.34	1.24	0.87	0.17	3.19	3.17	9.44	1.34	3.17	1.24225	2.18081	5.37518e-06	1.4568e-05	no	unknown protein
AT1G26945	12.25	11.93	12.88	7.05	10.25	7.99	18.14	9.92	64.22	42.86	91.36	18.14	42.86	1.24046	2.27484	3.65298e-23	3.18265e-22	yes	KIDARI KDR
AT2G01913	12.09	16.89	10.86	5.86	6.07	11.05	11.92	15.25	40.81	59.17	39.89	16.89	39.89	1.23986	1.91229	3.9727e-24	3.62501e-23	no	unknown protein
AT3G14870	3.67	4.35	5.2	5.67	7.81	5.64	10.11	8.9	25.37	33.58	23.86	10.11	23.86	1.23881	1.81196	5.36493e-16	3.16144e-15	no	Plant protein of unknown function (DUF641)
AT4G23280	0.02	0.08	0.19	0.1	0.17	0.12	0.24	0.25	0.61	0.62	0.59	0.25	0.59	1.23879	1.73763	3.57301e-05	8.85916e-05	no	CYSTEINERICH RLK RECEPTORLIKE PROTEIN KINASE 20 CRK20
AT5G18310	12.69	21.19	17.1	14.9	25.15	18.86	30.49	30.66	72.29	88.66	77.29	30.66	72.29	1.23744	1.60664	5.40749e-19	3.78889e-18	no	unknown protein
AT3G20470	74.42	52.41	54.58	31.4	33.92	31.16	49.87	39.17	175.44	195.74	215.41	74.42	175.44	1.23722	2.15967	1.66407e-14	8.89009e-14	yes	GLYCINERICH PROTEIN 5 GRP5
AT3G62210	0.04	0.01	0.01	0.01	0.01	0.04	0.01	0.14	0.33	0.55	0.36	0.14	0.33	1.23704	2.88441	0.000988752	0.00204111	yes	EMBRYO SAC DEVELOPMENT ARREST 32 EDA32
AT1G03800	0.25	0.38	0.36	0.55	0.76	0.66	0.77	1.07	3.53	2.52	2.9	1.07	2.52	1.23581	1.93007	1.39149e-07	4.40672e-07	yes	ERF DOMAIN PROTEIN 10 ERF10
AT1G30420	1.35	1.62	1.79	2.06	2.76	1.22	1.94	2.17	7.98	10.49	6.49	2.76	6.49	1.23355	2.17916	5.44373e-27	5.62417e-26	no	ATPBINDING CASSETTE C11 ABCC11
AT2G41410	29.73	39.21	62.96	50.3	61.16	34.84	58.62	54.47	147.84	169.86	213.86	62.96	147.84	1.23153	1.91035	5.66641e-23	4.88169e-22	no	Calcium-binding EF-hand family protein
AT2G27840	37.75	31.97	26.72	21.5	18.65	29.34	28.43	23.46	99.48	92.45	88.61	37.75	88.61	1.23099	1.47317	7.57724e-14	3.88399e-13	no	HDT4
AT2G45410	2.13	4.59	3.39	1.11	3.15	2.2	5.31	3.1	14.77	12.46	15.45	5.31	12.46	1.23052	2.04863	6.95385e-20	5.1581e-19	yes	LOB DOMAINCONTAINING PROTEIN 19 LBD19
AT4G04570	1.17	1.49	2.03	2.86	3.74	1.55	3.6	7.59	17.79	21.08	25.84	7.59	17.79	1.22889	2.49395	2.69174e-09	9.94458e-09	no	CYSTEINERICH RLK RECEPTORLIKE PROTEIN KINASE 40 CRK40
AT5G65320	1.49	1.91	1.3	0.47	1.24	1.85	0.96	1.42	5.09	4.89	4.47	1.91	4.47	1.2267	1.90072	1.06411e-12	5.0606e-12	yes	basic helix-loop-helix (bHLH) DNA-binding superfamily protein
AT2G29530	37.47	35.52	30.86	24.44	23.78	31.58	36.72	35.61	87.64	95.09	114.22	37.47	87.64	1.22585	1.37737	6.99795e-34	9.70981e-33	no	TIM10
AT1G01010	2.7	2.49	2.6	1.41	2.95	2.56	3.88	4.63	11.76	13.62	10.82	4.63	10.82	1.22462	1.99137	6.38348e-26	6.27508e-25	no	NAC DOMAIN CONTAINING PROTEIN 1 NAC001
AT3G03060	6.29	5.85	6.24	3.65	4.33	6.25	5.41	5.31	17.76	14.68	16.95	6.29	14.68	1.22272	1.57154	3.96286e-13	1.93822e-12	no	P-loop containing nucleoside triphosphate hydrolases superfamily protein
AT2G25440	0.01	0.03	0.03	0.02	0.01	0.01	0.01	0.03	0.26	0.45	0.07	0.03	0.07	1.22239	3.61272	2.26608e-05	5.74012e-05	yes	RECEPTOR LIKE PROTEIN 20 RLP20
AT5G04390	0.01	0.12	0.01	0.04	0.12	0.1	0.05	0.05	0.28	0.47	0.95	0.12	0.28	1.22239	2.79075	6.99501e-05	0.000167682	yes	C2H2-type zinc finger family protein
AT1G08310	0.48	0.31	0.33	0.08	0.41	0.29	0.14	0.06	1.12	1.45	1.45	0.48	1.12	1.22239	2.09554	7.63779e-06	2.03496e-05	no	alpha_beta-Hydrolases superfamily protein
AT1G07410	2.26	3.55	3.02	2.1	3.11	2.08	3.31	2.64	8.44	9.27	8.28	3.55	8.28	1.22181	1.35449	9.28318e-18	6.06015e-17	no	RAB GTPASE HOMOLOG A2B RABA2b
AT4G03230	3.74	5.57	3.54	2.19	3.59	2.96	4.01	4.04	12.98	15.74	15.39	5.57	12.98	1.22054	1.84235	5.43937e-68	2.21155e-66	no	S-locus lectin protein kinase family protein
AT3G51670	53.08	57.84	41.63	31.12	37.84	29.58	48.5	38.83	142.09	134.76	182.41	57.84	134.76	1.22025	1.57226	6.6585e-19	4.64637e-18	no	SEC14 cytosolic factor family protein _ phosphoglyceride transfer family protein
AT1G22220	1.22	2.7	2.1	2.25	3.09	2.08	2.91	5.25	12.23	30.54	24.72	5.25	12.23	1.22004	2.70908	8.66334e-19	5.97906e-18	yes	AUXIN UPREGULATED FBOX PROTEIN 2 AUF2
AT1G20900	1.96	2.15	2.69	3.83	5.63	5.64	4.86	6.47	17.33	15.07	20.9	6.47	15.07	1.21984	2.00064	7.58903e-12	3.41614e-11	yes	ESCAROLA ESC
AT3G20510	10.11	16.9	13.31	12.95	17.21	11.89	21.29	16.69	49.58	53.43	74.74	21.29	49.58	1.21958	1.70515	1.03491e-62	3.53451e-61	no	Transmembrane proteins 14C
AT2G43060	7.21	6.79	4.66	5.31	15.05	10.77	13.37	7.83	38.3	35.02	43.05	15.05	35.02	1.21842	2.10751	1.75305e-19	1.26617e-18	yes	ILI1 BINDING BHLH 1 IBH1
AT4G37910	61.43	63.88	52.24	40.02	36.32	43.9	67.8	53.73	189.55	157.73	255.55	67.8	157.73	1.2181	1.64495	2.64611e-19	1.88669e-18	no	MITOCHONDRIAL HEAT SHOCK PROTEIN 701 mtHsc701
AT2G16760	0.32	0.28	0.22	0.11	0.32	0.28	0.14	0.46	2.35	1.07	2.41	0.46	1.07	1.21791	2.43455	1.60032e-09	6.03927e-09	yes	Calcium-dependent phosphotriesterase superfamily protein
AT5G41471	1.12	3.93	1.6	1.71	0.57	2.53	1.54	0.01	9.13	9.34	11.13	3.93	9.13	1.21609	2.52356	2.58728e-06	7.21077e-06	NA	SMALL NUCLEOLAR RNA108 SNOR108
AT5G55460	5.26	6.3	3.84	2.62	3.66	1.49	3.78	3.73	21.14	27.07	14.63	6.3	14.63	1.21551	2.10367	1.07528e-12	5.11168e-12	no	Bifunctional inhibitor_lipid-transfer protein_seed storage 2S albumin superfamily protein
AT5G09430	0.09	0.34	0.21	0.18	0.24	0.16	0.39	0.44	1.48	1.83	1.02	0.44	1.02	1.21299	2.29566	3.319e-08	1.11255e-07	no	alpha_beta-Hydrolases superfamily protein
AT2G33280	0.05	0.22	0.07	0.01	0.14	0.05	0.21	0.14	0.51	0.7	0.64	0.22	0.51	1.21299	2.33628	3.26753e-05	8.14565e-05	no	Major facilitator superfamily protein
AT5G44260	0.44	0.81	1.41	3.09	2.59	3.39	1.02	0.34	8.91	7.85	8.3	3.39	7.85	1.21141	1.9596	0.00142881	0.00287942	yes	Zinc finger C-x8-C-x5-C-x3-H type family protein
AT5G25820	0.67	0.73	0.78	0.59	0.9	0.69	1.21	0.93	2.99	2.8	4.63	1.21	2.8	1.21042	1.86502	1.68078e-17	1.07785e-16	no	Exostosin family protein
AT1G69295	21.42	37.48	33.35	19.13	37.69	26.9	48.56	46.22	112.26	125.85	116.75	48.56	112.26	1.209	1.53747	4.08525e-23	3.54505e-22	no	PLASMODESMATA CALLOSEBINDING PROTEIN 4 PDCB4
AT3G25980	21.5	35.1	34.69	32.36	27.67	23.64	27.82	18.17	81.78	81.05	84.52	35.1	81.05	1.20734	1.39555	4.86351e-19	3.41675e-18	no	MITOTIC ARRESTDEFICIENT 2 MAD2
AT1G54990	26.76	34.71	29.36	17.53	30.42	19.83	29.95	25.63	85.59	80.09	103.99	34.71	80.09	1.20627	1.44458	2.20787e-26	2.21594e-25	no	AUXIN RESISTANT 4 AXR4
AT3G51030	4.9	5.57	4.92	3.01	4.48	4.21	5.07	4.57	12.85	13.21	14.27	5.57	12.85	1.20602	1.44682	2.55795e-32	3.35452e-31	no	THIOREDOXIN HTYPE 1 TRX1
AT3G43430	4.43	7.98	7.05	6.69	9.39	8.97	14.08	12.68	36.22	32.48	55.39	14.08	32.48	1.2059	1.92134	3.68218e-16	2.18925e-15	yes	RING_U-box superfamily protein
AT5G60250	2.29	2.71	1.39	1.13	1.04	1.64	2.64	1.59	6.57	6.25	6.28	2.71	6.25	1.20556	1.75382	1.62616e-20	1.25005e-19	yes	zinc finger (C3HC4-type RING finger) family protein
AT4G17260	10.93	18.56	18.76	15.82	16.86	10.57	15.1	19.34	44.6	69.61	87.96	19.34	44.6	1.20546	1.8829	1.06658e-18	7.33354e-18	no	Lactate_malate dehydrogenase family protein
AT3G61280	1.08	2.34	2.18	1.54	2.16	1.21	1.66	2.68	9.08	9.1	6.18	2.68	6.18	1.20537	1.87226	3.09677e-18	2.07671e-17	no	contains IP domain Lipopolysaccharide-modifying protein (InterPro
AT1G17310	0.01	0.01	0.01	0.01	0.01	0.1	0.01	0.01	0.61	0.23	0.93	0.1	0.23	1.20163	3.74797	0.000306937	0.000676682	yes	MADS-box transcription factor family protein
AT5G47635	0.56	0.63	0.31	0.42	0.42	0.19	0.8	0.4	2.51	1.84	2.25	0.8	1.84	1.20163	2.18211	4.65595e-09	1.68294e-08	no	Pollen Ole e 1 allergen and extensin family protein
AT3G30160	0.01	0.05	0.09	0.1	0.04	0.04	0.1	0.01	0.23	0.31	0.31	0.1	0.23	1.20163	2.14799	0.00191443	0.00379064	no	unknown protein
AT5G24080	0.29	1.13	0.38	0.04	0.33	0.17	1.74	1.01	16.28	18.06	4	1.74	4	1.20091	4.03883	2.77216e-08	9.36206e-08	yes	Protein kinase superfamily protein
AT3G52450	0.16	0.23	0.4	0.77	0.37	0.36	0.44	0.77	1.77	2.22	2.3	0.77	1.77	1.20082	1.91054	1.01617e-06	2.94968e-06	yes	PLANT UBOX 22 PUB22
AT5G02750	2.54	5.18	4.66	4.47	8.19	4.61	5.14	6.26	18.82	21.42	19.18	8.19	18.82	1.20033	1.78953	1.91803e-12	8.98575e-12	yes	SHOOT GRAVITROPISM 9 SGR9
AT4G25900	10.44	14.67	15.46	15.15	15.77	14.29	26.22	23.15	64.8	60.24	67.52	26.22	60.24	1.20005	2.07505	5.36928e-40	9.31519e-39	no	Galactose mutarotase-like superfamily protein
AT5G55200	5.06	5.18	6.39	4.74	4.65	5.94	5.57	5.76	18.3	14.67	20.65	6.39	14.67	1.19898	1.58649	3.26049e-21	2.58879e-20	no	MITOCHONDRIAL GRPE 1 MGE1
AT3G13940	17.77	13.8	17.19	9.16	9.95	10.67	15.5	13.78	40.7	44.26	46.98	17.77	40.7	1.19559	1.39978	1.33997e-19	9.74289e-19	no	DNA binding
AT5G65670	136.15	184.08	134.54	103.15	145.48	128.3	191.88	182.26	496.62	439.44	504.51	191.88	439.44	1.19546	1.64296	5.88642e-99	5.54042e-97	no	INDOLE3ACETIC ACID INDUCIBLE 9 IAA9
AT4G39740	3.66	4.3	4.66	3.45	3.87	3.41	4.13	4.57	10.67	11.15	13.03	4.66	10.67	1.19516	1.20575	2.98617e-22	2.47625e-21	no	HOMOLOGUE OF COPPER CHAPERONE SCO1 2 HCC2
AT1G13370	0.01	0.57	0.29	0.25	0.48	0.14	0.59	0.22	1.35	1.82	2.31	0.59	1.35	1.19417	2.20994	8.32725e-07	2.4388e-06	yes	H3 rare histone (HTR6)
AT1G15310	2.91	3.31	2.78	2.02	2.82	2.1	2.65	1.88	7.58	7.7	7.57	3.31	7.57	1.19346	1.61669	8.92035e-31	1.09758e-29	no	SIGNAL RECOGNITION PARTICLE 54 KDA SUBUNIT ATHSRP54A
AT4G12720	8.46	10.23	12.03	6.37	23.53	9.34	19.85	17.88	53.81	75.76	61.16	23.53	53.81	1.19337	2.17412	2.44816e-17	1.55536e-16	no	NUDT7
AT3G52820	0.13	0.35	0.22	0.12	0.32	0.2	0.08	0.11	1.7	1.02	0.8	0.35	0.8	1.19265	2.58357	1.57217e-11	6.89143e-11	yes	PURPLE ACID PHOSPHATASE 22 PAP22
AT5G20400	1.86	2.24	2.71	3.84	5.48	4.15	4.71	4.48	14.21	12.52	18.16	5.48	12.52	1.19199	1.90019	5.51516e-13	2.67392e-12	no	similar to flavanone 3 hydroxylase from Malus.
AT3G09922	1.71	2.15	1.13	0.71	2.5	0.54	0.48	0.29	5.71	36.39	22.36	2.5	5.71	1.19156	3.7185	2.58119e-10	1.04325e-09	yes	INDUCED BY PHOSPHATE STARVATION1 IPS1
AT2G37890	4.3	3.44	2.98	1.78	3.22	2.39	3.75	3.54	9.82	10.98	13.02	4.3	9.82	1.19139	1.70157	3.71818e-15	2.08077e-14	no	Mitochondrial substrate carrier family protein
AT2G34920	2.47	2.98	1.52	0.79	1.72	1.03	2.22	1.31	8.44	6.93	6.8	2.98	6.8	1.19022	2.02672	1.87231e-20	1.4319e-19	no	EMBRYO SAC DEVELOPMENT ARREST 18 EDA18
AT1G27140	0.01	0.01	0.01	0.07	0.36	0.16	0.1	0.01	1.03	1.27	0.82	0.36	0.82	1.18763	3.09485	8.11769e-05	0.000193047	no	GLUTATHIONE STRANSFERASE TAU 14 GSTU14
AT3G24310	0.01	0.1	0.01	0.01	0.01	0.01	0.1	0.11	0.25	0.46	0.28	0.11	0.25	1.18442	2.40972	0.0054159	0.00997211	no	MYB DOMAIN PROTEIN 305 MYB305
AT1G21370	5.61	9.07	8.85	7.37	10.25	8.44	10.75	10.3	28.56	25.49	24.43	10.75	24.43	1.18432	1.30581	1.0948e-20	8.49509e-20	no	unknown protein
AT2G39350	6.1	12.2	11.23	4.52	7.91	6.18	10.24	11.92	34.81	31.28	27.72	12.2	27.72	1.18405	1.91466	1.59014e-23	1.40851e-22	no	ATPBINDING CASSETTE G1 ABCG1
AT5G15650	92.42	134.92	112.79	101.71	110.17	95.55	144.65	132.83	401.98	402.4	328.21	144.65	328.21	1.18205	1.41059	1.16667e-35	1.7281e-34	no	REVERSIBLY GLYCOSYLATED POLYPEPTIDE 2 RGP2
AT1G31935	5.74	7.2	7.11	4.15	5.59	6.52	10.95	4.73	37.6	33.95	24.83	10.95	24.83	1.18115	2.32273	4.40947e-29	4.99135e-28	no	other RNA
AT1G18670	5.67	8.25	8.43	5.42	6.13	4.59	7.83	7.64	23.72	23.18	19.1	8.43	19.1	1.17997	1.75915	1.41779e-28	1.57067e-27	no	IMPAIRED IN BABAINDUCED STERILITY 1 IBS1
AT4G30850	7.18	12.44	8.14	5.38	8.86	5.5	8.41	6.17	28.39	38.92	28.17	12.44	28.17	1.17917	2.09461	2.37777e-48	5.3729e-47	no	HEPTAHELICAL TRANSMEMBRANE PROTEIN2 HHP2
AT5G61010	3.42	5.07	4.27	4.44	8.53	2.49	4.68	5.93	19.96	19.27	24.36	8.53	19.27	1.17574	1.98103	1.77474e-12	8.33081e-12	no	EXOCYST SUBUNIT EXO70 FAMILY PROTEIN E2 EXO70E2
AT5G05160	13.74	15.27	11.82	10.88	16.55	12.15	21.65	12.35	49.93	48.87	53.29	21.65	48.87	1.17458	1.79651	2.70361e-103	2.786e-101	no	REDUCED IN LATERAL GROWTH1 RUL1
AT4G01925	0.01	0.13	0.35	0.28	0.32	0.14	0.01	0.33	1.06	0.79	1.33	0.35	0.79	1.1745	2.01478	0.0011781	0.00240458	no	Cysteine_Histidine-rich C1 domain family protein
AT3G58270	2.35	3.06	2.27	1	2.45	2.13	3.01	3.35	9.56	11.58	7.56	3.35	7.56	1.17423	1.74877	1.43405e-24	1.33556e-23	yes	Arabidopsis phospholipase-like protein (PEARLI 4) with TRAF-like domain
AT5G41160	0.39	0.91	0.8	1.14	1.04	0.7	0.83	1.09	3.22	2.57	3.85	1.14	2.57	1.17273	1.93928	1.11357e-13	5.64748e-13	no	PURINE PERMEASE 12 PUP12
AT1G49820	20.24	21.96	21.44	15.51	15.04	15.27	22.7	19.48	51.09	62.8	52.78	22.7	51.09	1.17035	1.23714	1.10405e-52	2.82597e-51	no	SMETHYL5THIORIBOSE KINASE MTK
AT2G12646	0.1	0.08	0.07	0.12	0.12	0.12	0.05	0.06	0.27	0.86	0.71	0.12	0.27	1.16993	2.48453	1.33447e-06	3.82993e-06	no	PLATZ transcription factor family protein
AT2G28010	0.01	0.05	0.01	0.12	0.01	0.06	0.06	0.06	0.54	0.36	0.27	0.12	0.27	1.16993	2.56729	0.00124836	0.0025365	yes	Eukaryotic aspartyl protease family protein
AT2G48150	0.1	0.27	0.12	0.12	0.07	0.14	0.28	0.18	0.86	1.07	0.63	0.28	0.63	1.16993	2.30006	2.85935e-06	7.93481e-06	no	GLUTATHIONE PEROXIDASE 4 GPX4
AT2G46860	0.01	0.04	0.01	0.04	0.01	0.01	0.01	0.01	0.09	0.17	0.24	0.04	0.09	1.16993	2.66017	0.00936478	0.0165926	no	PYROPHOSPHORYLASE 3 PPa3
AT3G55550	0.01	0.01	0.01	0.01	0.01	0.01	0.04	0.01	0.14	0.32	0.09	0.04	0.09	1.16993	3.67621	0.000397776	0.000864119	no	Concanavalin A-like lectin protein kinase family protein
AT3G54530	0.01	0.01	0.01	0.01	0.01	0.01	0.04	0.01	0.17	0.09	0.14	0.04	0.09	1.16993	3.0182	0.00549226	0.0101049	no	unknown protein
AT4G30470	5.97	9.73	6.92	6.59	14.86	8.79	11.98	14.5	33.42	36.68	39.06	14.86	33.42	1.16928	1.91168	2.6694e-15	1.5094e-14	no	NAD(P)-binding Rossmann-fold superfamily protein
AT5G43980	0.93	1.21	1.17	0.46	0.72	0.36	0.67	0.65	2.95	2.72	3.06	1.21	2.72	1.1686	1.72201	2.40251e-10	9.73999e-10	no	PLASMODESMATALOCATED PROTEIN 1 PDLP1
AT3G44300	16.58	28.37	23.2	13.94	20.38	37.6	53.86	59.05	143.91	132.58	188.4	59.05	132.58	1.16685	2.34362	3.93095e-13	1.9234e-12	yes	NITRILASE 2 NIT2
AT1G74440	0.55	1.14	0.98	1.14	2.31	0.83	1.68	2.39	5.36	5.5	8.14	2.39	5.36	1.16522	1.89378	1.58711e-08	5.48549e-08	no	Protein of unknown function (DUF962)
AT1G06080	5.23	7.97	6.56	4.82	4.44	9.35	10	3.61	22.41	36.89	25.33	10	22.41	1.16414	2.21553	2.06069e-17	1.31443e-16	yes	DELTA 9 DESATURASE 1 ADS1
AT5G65470	15.33	23.07	22.29	19.32	26.61	14.21	27.03	22.31	60.56	72.25	73.53	27.03	60.56	1.1638	1.52295	7.02957e-35	1.01914e-33	no	O-fucosyltransferase family protein
AT5G18920	5.24	7.19	5.91	5.68	4.09	5.57	6.18	4.27	16.09	17.7	20.1	7.19	16.09	1.1621	1.56412	6.3107e-18	4.16883e-17	no	Cox19-like CHCH family protein
AT5G58630	1.33	2.17	1.24	0.83	1.21	2.2	2.04	1.5	4.92	8.4	5.76	2.2	4.92	1.16115	1.69693	1.49377e-10	6.14127e-10	no	TON1 RECRUITING MOTIF 31 TRM31
AT2G28510	19.77	16.05	17.1	8.74	12.64	11.09	12.32	13.7	57.17	49.23	44.21	19.77	44.21	1.16106	1.74151	9.6587e-16	5.61553e-15	yes	Dof-type zinc finger DNA-binding family protein
AT3G19130	17.92	21.46	24.54	32.76	30.43	26.33	31.28	30.95	73.22	89.94	79.12	32.76	73.22	1.1603	1.44915	1.04821e-20	8.14152e-20	no	RNABINDING PROTEIN 47B RBP47B
AT1G75590	2.03	3.83	3.22	2.67	3.95	3.96	6.09	4.54	13.61	19.23	33.17	6.09	13.61	1.16015	2.20959	1.46972e-22	1.23511e-21	yes	SAUR-like auxin-responsive protein family
AT2G43320	3.1	3.62	3.13	2.09	4.36	3.09	3.92	2.91	11.78	9.74	10.25	4.36	9.74	1.15959	1.43567	2.65802e-34	3.75563e-33	no	S-adenosyl-L-methionine-dependent methyltransferases superfamily protein
AT5G02580	0.3	0.43	0.01	0.15	0.33	0.38	0.09	0.2	2.39	1.58	0.96	0.43	0.96	1.1587	2.3939	1.93483e-05	4.9382e-05	no	Plant protein 1589 of unknown function
AT3G14700	0.18	0.21	0.18	0.01	0.25	0.28	0.3	0.39	0.87	1.08	2.6	0.39	0.87	1.15754	2.28807	3.31141e-06	9.13839e-06	no	SART-1 family
AT3G01420	0.45	1.25	2.76	0.39	2.19	0.55	1.56	1.05	6.15	6.75	7.61	2.76	6.15	1.15592	2.17104	2.5391e-06	7.0831e-06	yes	DOX1
AT5G56090	4.52	6.87	6.29	3.97	4.76	5.1	7.88	7.74	21.86	17.55	21.06	7.88	17.55	1.1552	1.42834	1.01429e-44	2.0743e-43	no	CYTOCHROME C OXIDASE 15 COX15
AT5G57640	0.13	0.22	0.09	0.19	0.01	0.21	0.26	0.31	0.69	1.19	0.92	0.31	0.69	1.15433	2.34028	8.27957e-06	2.19397e-05	no	GCK domain-containing protein
AT3G03270	2.3	5.08	5.19	9.94	7.44	2.82	6.46	18.99	61.61	134.8	42.26	18.99	42.26	1.15405	2.99445	1.73105e-07	5.42671e-07	no	Adenine nucleotide alpha hydrolases-like superfamily protein
AT5G41080	4.94	3.39	4.95	1.97	3.26	7.17	3.03	1.98	15.94	23.24	21.73	7.17	15.94	1.15261	2.11364	2.00283e-09	7.4827e-09	no	GLYCEROPHOSPHODIESTER PHOSPHODIESTERASE 2 GDPD2
AT2G34850	3.6	4.52	2.58	1.09	2.67	1.27	2.62	2.49	10.04	15.7	11.16	4.52	10.04	1.15136	1.98667	4.48921e-10	1.77747e-09	no	MATERNAL EFFECT EMBRYO ARREST 25 MEE25
AT4G28790	2.56	3.94	4.54	1.88	2.91	0.54	1.98	2.5	10.34	10.08	14.92	4.54	10.08	1.15073	1.98501	1.57139e-06	4.47976e-06	no	basic helix-loop-helix (bHLH) DNA-binding superfamily protein
AT2G04090	0.4	0.78	0.66	0.22	0.69	0.51	0.39	0.46	2.45	1.73	2.58	0.78	1.73	1.14923	1.93703	6.64884e-14	3.41983e-13	yes	MATE efflux family protein
AT5G51830	14.56	14.98	15.67	12	14.48	12.51	18.15	18.23	40.42	60.27	57.4	18.23	40.42	1.14875	1.47703	2.94484e-48	6.62922e-47	no	pfkB-like carbohydrate kinase family protein
AT1G02810	1.02	1.32	0.89	1.03	0.98	0.74	1.85	1.46	4.1	4.73	5.68	1.85	4.1	1.1481	1.8857	1.21035e-24	1.12986e-23	yes	Plant invertase_pectin methylesterase inhibitor superfamily
AT3G47100	0.6	1.9	1.26	1.36	1.48	0.85	1.51	1.58	4.21	6.18	5.32	1.9	4.21	1.14782	1.99165	8.44118e-12	3.78263e-11	no	unknown protein
AT1G01900	2.82	4.18	4.51	1.75	3.56	2.36	4.56	2.94	14.48	10.1	11.72	4.56	10.1	1.14725	1.63113	6.87163e-15	3.78003e-14	yes	SBTI1.1
AT5G66300	3.4	4.48	4.31	2.21	3.19	3.92	3.59	3	11.14	14.75	9.91	4.48	9.91	1.14539	1.59935	9.48039e-17	5.82642e-16	yes	NAC DOMAIN CONTAINING PROTEIN 105 NAC105
AT3G30350	0.36	0.57	0.26	0.19	0.34	0.1	0.32	0.4	2.92	3.71	1.26	0.57	1.26	1.14439	2.72992	1.64478e-10	6.73896e-10	yes	ROOT MERISTEM GROWTH FACTOR 4 RGF4
AT1G77810	2.85	3.44	3.38	4.49	3.34	3.6	4.68	6.34	14.13	16.18	14	6.34	14	1.14287	1.97279	4.93554e-33	6.64006e-32	no	Galactosyltransferase family protein
AT1G52830	0.17	0.01	0.12	0.36	0.29	0.06	0.63	0.21	2.37	1.39	3.92	0.63	1.39	1.14166	3.03555	1.20792e-06	3.48176e-06	yes	INDOLE3ACETIC ACID 6 IAA6
AT2G20560	1.15	1.7	1	0.35	0.7	0.77	0.79	0.61	5.13	3.83	3.75	1.7	3.75	1.14136	1.94623	2.13123e-08	7.29126e-08	no	DNAJ heat shock family protein
AT5G12970	1.9	2.43	1.79	1.06	1.86	1.49	2.83	2.28	6.24	7.48	7.01	2.83	6.24	1.14074	1.53102	1.04736e-24	9.8116e-24	no	Calcium-dependent lipid-binding (CaLB domain) plant phosphoribosyltransferase family protein
AT4G10640	0.35	0.48	0.66	0.31	0.79	0.21	0.47	0.16	1.74	2.72	3.23	0.79	1.74	1.13916	2.2321	6.71482e-11	2.81881e-10	no	IQDOMAIN 16 IQD16
AT5G54040	0.03	0.19	0.25	0.2	0.16	0.04	0.09	0.18	0.55	0.59	0.68	0.25	0.55	1.1375	1.84923	0.000168363	0.000384585	yes	Cysteine_Histidine-rich C1 domain family protein
AT3G07600	0.4	0.5	0.6	0.36	0.25	0.15	0.2	0.15	1.32	1.42	1.93	0.6	1.32	1.1375	1.94738	1.91193e-05	4.88391e-05	no	Heavy metal transport_detoxification superfamily protein
AT1G25330	0.01	0.05	0.01	0.01	0.01	0.01	0.03	0.01	0.21	0.13	0.11	0.05	0.11	1.1375	2.9786	0.00291032	0.00559257	yes	CESTA CES
AT2G23800	0.01	0.01	0.01	0.01	0.01	0.05	0.01	0.01	0.56	0.11	0.52	0.05	0.11	1.1375	4.11455	5.62704e-05	0.000136297	yes	GERANYLGERANYL PYROPHOSPHATE SYNTHASE 2 GGPS2
AT4G21610	5.61	7.37	6.84	6.8	6.75	7.56	8.91	8.53	19.6	26.94	23.21	8.91	19.6	1.13736	1.32948	1.61611e-37	2.57233e-36	no	LSD ONE LIKE 2 LOL2
AT4G12600	122.57	129.09	134.16	85.5	67.45	100.58	125.59	125.05	294.91	324.26	310.31	134.16	294.91	1.13632	1.1544	6.67768e-15	3.67842e-14	no	Ribosomal protein L7Ae_L30e_S12e_Gadd45 family protein
AT5G54970	59.59	61.45	51.13	27.32	35.26	37.68	47.29	45.14	134.93	137.63	158.1	61.45	134.93	1.13473	1.32263	4.5347e-09	1.6416e-08	no	unknown protein
AT4G25420	1.8	1.66	2.05	0.54	1.46	0.71	0.97	0.39	5.24	4.5	17.09	2.05	4.5	1.1343	2.66999	1.5804e-07	4.97337e-07	yes	GA20OX1
AT2G15480	0.68	1.28	1.13	1.13	2.2	1.72	1.87	1.81	4.82	5.59	4.89	2.2	4.82	1.13153	1.77421	2.07461e-09	7.73755e-09	no	UDPGLUCOSYL TRANSFERASE 73B5 UGT73B5
AT5G43030	0.1	0.2	0.13	0.21	0.09	0.15	0.12	0.12	0.46	0.51	0.61	0.21	0.46	1.13124	1.89745	5.45677e-05	0.000132361	yes	Cysteine_Histidine-rich C1 domain family protein
AT4G37730	2.82	4.36	2.97	1.81	3.31	3.83	3.6	2.86	11.47	10.94	9.55	4.36	9.55	1.13117	1.79693	1.21078e-26	1.22861e-25	yes	BASIC LEUCINEZIPPER 7 bZIP7
AT1G23750	7.76	9.89	6	5.62	8	5.98	10.31	9.17	36.39	26.54	22.56	10.31	22.56	1.12972	1.82108	6.84306e-38	1.10688e-36	no	Nucleic acid-binding, OB-fold-like protein
AT3G22400	0.76	1.06	0.81	0.81	1.16	0.95	1.34	1.33	3.37	2.93	3.54	1.34	2.93	1.12867	1.40308	9.45939e-17	5.81501e-16	no	LOX5
AT2G31060	13.47	13	13.74	8.32	8.25	10.48	13.71	13.24	30.03	32.46	31.94	13.74	30.03	1.12802	1.11528	1.58885e-22	1.33326e-21	no	EMBRYO DEFECTIVE 2785 EMB2785
AT5G08760	1.61	2.51	3.65	2.72	4.26	2.79	3.95	7.49	16.33	18.15	20.45	7.49	16.33	1.12449	2.0523	5.81827e-10	2.28029e-09	no	unknown protein
AT2G43000	0.15	0.28	0.27	0.17	0.15	0.08	0.22	0.12	0.7	0.9	0.61	0.28	0.61	1.12338	1.82535	3.50698e-06	9.65802e-06	yes	NAC DOMAIN CONTAINING PROTEIN 42 NAC042
AT4G24260	0.56	0.84	0.48	1.24	1.44	0.83	2.3	1.65	7.63	5.01	6.25	2.3	5.01	1.12318	2.42338	4.20682e-11	1.78986e-10	no	GLYCOSYL HYDROLASE 9A3 GH9A3
AT3G51060	2.47	3.6	3.03	3.72	5.76	2.76	4.36	5.06	13.74	12.54	15.88	5.76	12.54	1.1224	1.74549	2.37947e-15	1.35089e-14	yes	STYLISH 1 STY1
AT5G63680	12.91	20.86	17.52	15.2	18.77	16.9	25.3	22.24	55.03	61.07	66.9	25.3	55.03	1.12108	1.54201	2.16803e-92	1.7106e-90	no	Pyruvate kinase family protein
AT5G25170	6.14	8.78	10.42	6.31	8.29	6.67	12.25	9.06	26.91	26.64	34.07	12.25	26.64	1.12081	1.78338	2.66209e-53	6.91016e-52	no	PPPDE putative thiol peptidase family protein
AT1G08450	20.4	20.21	20.49	16.48	24.8	16.51	28.4	19.7	61.76	76.8	72.8	28.4	61.76	1.12078	1.70577	3.59863e-87	2.49369e-85	no	CALRETICULIN 3 CRT3
AT1G26380	0.1	0.22	0.72	0.21	0.34	0.03	0.47	1.15	5.46	5.22	2.5	1.15	2.5	1.12029	2.99527	2.35764e-07	7.28125e-07	yes	FAD-binding Berberine family protein
AT1G63220	6.6	8.56	8.67	7.99	8.64	6.31	7.65	11.07	24.07	24.03	28.76	11.07	24.03	1.11818	1.5279	1.54572e-25	1.49428e-24	no	Calcium-dependent lipid-binding (CaLB domain) family protein
AT3G02190	46.86	40.74	44.68	30.36	28.81	41.43	46.34	47.93	104.03	128.13	121.61	47.93	104.03	1.118	1.19583	3.79409e-23	3.29717e-22	no	Ribosomal protein L39 family protein
AT1G66690	0.26	0.47	0.34	0.14	0.23	0.01	0.01	0.16	1.14	1.02	1.02	0.47	1.02	1.11784	2.31833	0.000116133	0.000270734	yes	S-adenosyl-L-methionine-dependent methyltransferases superfamily protein
AT2G26300	11.79	18.39	17.14	17.76	21.11	19.95	24.33	18.7	58.88	70.42	52.77	24.33	52.77	1.11698	1.58201	1.60163e-55	4.47838e-54	no	G PROTEIN ALPHA SUBUNIT 1 GP ALPHA 1
AT1G23210	0.03	0.06	0.01	0.01	0.04	0.04	0.01	0.03	0.42	0.2	0.13	0.06	0.13	1.11548	2.64653	0.000866073	0.00179967	no	GLYCOSYL HYDROLASE 9B6 GH9B6
AT2G19900	0.17	0.24	0.27	0.32	0.12	0.15	0.24	0.36	1.18	1.67	0.78	0.36	0.78	1.11548	2.00622	4.72863e-09	1.70792e-08	no	NADPMALIC ENZYME 1 NADPME1
AT1G50090	0.01	0.03	0.03	0.06	0.01	0.01	0.01	0.01	0.34	0.13	0.49	0.06	0.13	1.11548	3.40734	7.8769e-05	0.000187619	yes	BRANCHEDCHAIN AMINO ACID TRANSAMINASE 7 BCAT7
AT4G18330	0.03	0.03	0.06	0.01	0.04	0.03	0.01	0.03	0.33	0.26	0.13	0.06	0.13	1.11548	2.79731	0.000121837	0.000283563	yes	Translation elongation factor EF1A_initiation factor IF2gamma family protein
AT5G39110	0.26	0.15	0.08	0.36	0.18	0.1	0.22	0.09	1.04	1.74	0.78	0.36	0.78	1.11548	2.52678	1.20797e-05	3.15237e-05	no	RmlC-like cupins superfamily protein
AT2G17620	2.98	4.55	3.02	2.85	2.92	2.4	3.3	2.52	10.02	10.58	9.85	4.55	9.85	1.11426	1.63779	1.09179e-30	1.33853e-29	no	CYCLIN B2
AT2G17295	0.01	0.01	0.01	0.01	0.85	0.01	0.01	0.01	2.56	1.84	3.34	0.85	1.84	1.11417	2.83599	0.00961419	0.0169992	NA	snoRNA
AT5G36925	0.58	0.69	0.95	0.3	0.72	0.77	2.05	1.93	7.52	4.43	6.7	2.05	4.43	1.11168	2.35832	1.44544e-08	5.00815e-08	no	unknown protein
AT1G26820	1.27	3.05	2.82	1.01	2.35	0.93	1.8	1.67	6.59	7.36	10.43	3.05	6.59	1.11147	1.79421	1.21204e-08	4.23073e-08	yes	RIBONUCLEASE 3 RNS3
AT1G32950	0.03	0.25	0.06	0.02	0.13	0.08	0.07	0.1	0.54	0.6	0.63	0.25	0.54	1.11103	2.4448	5.68473e-08	1.86708e-07	no	Subtilase family protein
AT3G08590	36.85	55.95	50.87	29.84	45.08	42.45	66.05	52.38	160.35	142	176.85	66.05	142	1.10426	1.47045	1.49916e-44	3.05545e-43	no	2,3BIPHOSPHOGLYCERATEINDEPENDENT PHOSPHOGLYCERATE MUTASE 2 iPGAM2
AT2G35930	1.28	1.72	2.81	1.38	2.7	1.79	3.58	2.85	7.69	8.02	9.31	3.58	7.69	1.10302	1.97931	1.08549e-24	1.01608e-23	yes	PLANT UBOX 23 PUB23
AT3G02550	10.87	24.17	43.89	66.14	12.75	18.06	24.4	21.6	142.07	328.4	221.72	66.14	142.07	1.10301	2.47995	6.03644e-06	1.62551e-05	no	LOB DOMAINCONTAINING PROTEIN 41 LBD41
AT1G79320	0.06	0.01	0.06	0.14	0.2	0.15	0.01	0.21	0.76	0.45	1	0.21	0.45	1.09954	2.65007	3.45969e-05	8.59511e-05	no	METACASPASE 6 MC6
AT3G47040	0.02	0.01	0.04	0.02	0.05	0.03	0.06	0.07	0.17	0.15	0.36	0.07	0.15	1.09954	2.44802	0.000125269	0.000291266	no	Glycosyl hydrolase family protein
AT3G63380	0.28	0.82	0.38	0.47	1.2	0.57	0.5	0.59	2.57	3.83	3.55	1.2	2.57	1.09873	2.51395	2.91672e-22	2.42034e-21	no	ATPase E1-E2 type family protein _ haloacid dehalogenase-like hydrolase family protein
AT1G19530	3.11	4.39	12.12	14.18	20.13	16.99	19.38	24.63	52.71	114.45	53.01	24.63	52.71	1.09766	2.06851	0.000253323	0.000564628	yes	unknown protein
AT3G25730	4.27	4.97	5.11	4.21	9.87	7.36	8.46	7.53	21.12	22.32	27.08	9.87	21.12	1.09749	1.85999	6.13889e-22	5.02267e-21	yes	ETHYLENE RESPONSE DNA BINDING FACTOR 3 EDF3
AT2G01140	76.66	127.8	127.58	80.05	126.9	103.17	164.48	132.91	351.81	379.45	448.65	164.48	351.81	1.09688	1.45742	1.63211e-60	5.23744e-59	no	PIGMENT DEFECTIVE 345 PDE345
AT3G19310	0.36	0.21	0.17	0.03	0.28	0.14	0.25	0.01	0.77	1.99	0.92	0.36	0.77	1.09686	2.56511	1.30849e-05	3.40246e-05	no	PLC-like phosphodiesterases superfamily protein
AT1G19790	2.45	3.52	2.51	1.52	2.3	2.47	2.61	2.2	7.52	12.73	11.02	3.52	7.52	1.09516	2.12022	6.03257e-54	1.60067e-52	yes	SHIRELATED SEQUENCE 7 SRS7
AT2G33585	3.62	5.55	5.33	4.33	3.16	3.3	5.87	5.01	12.97	22.46	12.54	5.87	12.54	1.0951	1.8251	5.79224e-19	4.05253e-18	no	unknown protein
AT1G58410	1.16	1.68	1.06	0.98	1.65	1.16	2.06	1.68	6.03	6.62	4.4	2.06	4.4	1.09486	1.68107	6.27015e-21	4.92284e-20	yes	Disease resistance protein (CC-NBS-LRR class) family
AT1G66620	6.21	10.06	8.55	5.07	3.34	4.87	6.51	7.21	21.45	22.29	22.19	10.06	21.45	1.09235	1.77503	5.4492e-18	3.6117e-17	no	Protein with RING_U-box and TRAF-like domains
AT3G05630	1	0.86	0.42	0.15	0.62	0.33	0.51	0.33	2.13	5.96	4.41	1	2.13	1.09085	2.84538	1.3928e-12	6.57279e-12	no	PHOSPHOLIPASE D P2 PLDP2
AT5G53740	0.36	0.44	0.68	0.51	0.78	0.75	0.8	1.16	2.47	4.72	2.85	1.16	2.47	1.09039	2.20374	1.29145e-17	8.36034e-17	no	unknown protein
AT3G51430	7.4	11.24	11.37	11.02	17.43	13.66	15.55	16.42	52.33	39.2	37.09	17.43	37.09	1.08946	1.53033	3.17178e-16	1.8938e-15	no	YELLOWLEAFSPECIFIC GENE 2 YLS2
AT1G22490	4.53	5.72	5.61	5.39	5.3	5.34	3.72	4.78	13.93	16.34	12.17	5.72	12.17	1.08924	1.2828	2.12108e-09	7.90838e-09	yes	basic helix-loop-helix (bHLH) DNA-binding superfamily protein
AT5G40590	0.01	0.01	0.01	0.08	0.01	0.01	0.01	0.01	0.82	0.17	0.62	0.08	0.17	1.08746	3.99244	9.70735e-05	0.000228374	no	Cysteine_Histidine-rich C1 domain family protein
AT3G14370	1.36	3.2	3.54	1.48	3.62	2.6	2.05	1.3	7.69	7.82	13.68	3.62	7.69	1.08699	1.84481	2.27267e-13	1.13146e-12	yes	WAG2
AT3G41762	1.34	1.97	1.61	1.15	1.29	0.86	1.65	2.14	4.54	10.81	5.07	2.14	4.54	1.08508	1.93124	2.9507e-08	9.93554e-08	NA	unknown protein.
AT2G34500	0.48	0.35	0.55	0.33	0.67	0.46	0.92	0.66	2.32	1.95	2.88	0.92	1.95	1.08377	1.86808	1.11881e-11	4.95967e-11	no	CYTOCHROME P450, FAMILY 710, SUBFAMILY A, POLYPEPTIDE 1 CYP710A1
AT4G38210	3.18	5.14	5.84	5.89	7.07	7.68	9.79	7.85	22.09	20.75	24.42	9.79	20.75	1.08373	1.56078	1.24444e-14	6.72031e-14	no	EXPANSIN A20 EXPA20
AT1G18850	17.44	16.52	16.7	9.92	12.26	13.47	19.26	14.62	40.82	41.83	53.19	19.26	40.82	1.08367	1.26663	2.05611e-13	1.02685e-12	no	unknown protein
AT1G70840	0.15	0.27	0.23	0.42	0.4	0.01	0.13	0.01	1.14	1.09	0.89	0.42	0.89	1.08342	1.97706	0.00323355	0.00617449	yes	MLPLIKE PROTEIN 31 MLP31
AT5G24760	7.6	11.63	10.75	5.91	8.1	5.49	8.07	6.31	25.72	24.62	25.94	11.63	24.62	1.08198	1.50131	3.99225e-23	3.46561e-22	no	GroES-like zinc-binding dehydrogenase family protein
AT3G26080	11.7	14.5	13.5	11.54	13.43	11.64	17.69	16.89	57.98	68.28	37.44	17.69	37.44	1.08165	1.99312	3.61124e-36	5.44351e-35	no	plastid-lipid associated protein PAP _ fibrillin family protein
AT3G11773	0.1	0.08	0.26	0.01	0.01	0.15	0.08	0.16	1.09	0.95	0.55	0.26	0.55	1.08092	2.76987	2.32489e-05	5.88285e-05	no	Thioredoxin superfamily protein
AT1G67600	1.84	1.47	1.06	0.42	1.15	1.07	1.1	0.93	3.89	9.69	6.33	1.84	3.89	1.08006	2.46747	1.16663e-13	5.90901e-13	no	Acid phosphatase_vanadium-dependent haloperoxidase-related protein
AT4G14370	0.07	0.09	0.03	0.02	0.23	0.02	0.64	0.79	3.98	3.17	1.67	0.79	1.67	1.07992	3.15841	0.000240278	0.000537205	no	Disease resistance protein (TIR-NBS-LRR class) family
AT1G47510	0.47	0.57	0.51	0.17	0.42	0.55	2.81	3.17	18.77	15.33	6.7	3.17	6.7	1.07968	3.53292	2.26804e-07	7.01629e-07	no	INOSITOL POLYPHOSPHATE 5PHOSPHATASE 11 5PTASE11
AT1G49920	0.66	0.77	0.8	0.3	0.2	0.54	0.35	0.71	1.69	1.9	2.36	0.8	1.69	1.07895	1.73132	1.68531e-07	5.28958e-07	no	MuDR family transposase
AT3G53540	8.94	13.53	13.99	7.71	11.65	10.58	12.25	11.14	36.09	29.55	31.28	13.99	29.55	1.07876	1.27338	7.92785e-60	2.49055e-58	no	TON1 RECRUITING MOTIF 19 TRM19
AT2G21350	1.94	2.95	2.65	1.37	1.88	1.82	3.39	2.26	7.16	8.2	7.27	3.39	7.16	1.07867	1.76578	6.01295e-17	3.73575e-16	no	RNA-binding CRS1 _ YhbY (CRM) domain protein
AT1G23840	1.55	2.34	2.89	1.13	1.83	1.18	2.96	3.67	10.23	9.03	7.75	3.67	7.75	1.07842	1.85171	2.36665e-12	1.10206e-11	no	unknown protein
AT4G03965	1.08	0.42	0.98	0.31	0.94	0.72	0.93	0.62	2.28	3.91	2.76	1.08	2.28	1.078	1.91589	1.23248e-07	3.92343e-07	no	RING_U-box superfamily protein
AT3G25590	5.15	5.37	4.8	3.91	4.85	4.31	5.6	5.78	12.3	12.43	12.19	5.78	12.19	1.07656	0.997185	1.94872e-16	1.17706e-15	no	unknown protein
AT3G59880	0.83	0.59	0.84	0.42	0.77	0.28	0.46	1.12	3.1	5.2	2.36	1.12	2.36	1.07529	2.38026	5.01001e-09	1.80546e-08	no	unknown protein
AT5G09520	3.2	3.51	1.76	1.57	3.06	1.26	2.06	1.04	8.25	7.38	11.56	3.51	7.38	1.07215	1.87698	1.29222e-07	4.10049e-07	no	PROGLULEU|ILE|VALPROLYS 2 PELPK2
AT1G07880	5.15	7.46	6.38	6.65	7.73	9.47	10.76	10.95	23.01	37.54	28.18	10.95	23.01	1.07133	1.52303	2.8215e-17	1.78496e-16	no	ATMPK13
AT3G27240	22.22	26.92	29.08	24.36	23.42	29.38	34.57	36.56	76.81	81.58	87.75	36.56	76.81	1.07103	1.21293	4.82363e-32	6.25711e-31	no	Cytochrome C1 family
AT2G23530	1.83	3.08	2.42	2.64	2.49	2.05	2.84	1.85	6.47	6.93	11.33	3.08	6.47	1.07084	1.47663	3.5754e-21	2.8313e-20	yes	Zinc-finger domain of monoamine-oxidase A repressor R1
AT1G05000	2.32	2.15	1.76	1.54	2.14	2.09	4.08	2.84	8.57	9.84	9.85	4.08	8.57	1.07073	1.69054	2.16864e-23	1.90819e-22	no	PLANT AND FUNGI ATYPICAL DUALSPECI&
AT2G31250	0.15	0.17	0.24	0.37	0.19	0.34	0.5	0.2	1.29	2.11	1.05	0.5	1.05	1.07039	2.17479	6.76989e-10	2.64112e-09	no	HEMA3
AT4G24130	6.98	7.03	5.78	4.06	3.99	4.09	6.98	7.49	16.12	15.72	21.58	7.49	15.72	1.06956	1.67073	2.22441e-20	1.69306e-19	yes	Protein of unknown function, DUF538
AT2G13790	4.76	6.99	7.22	4.74	8.24	4.64	7.42	8.16	17.29	17.85	19.34	8.24	17.29	1.06922	1.29318	3.3828e-15	1.89708e-14	no	SOMATIC EMBRYOGENESIS RECEPTORLIKE KINASE 4 SERK4
AT4G12500	0.76	1.39	1.53	0.34	0.36	0.01	0.52	0.55	8.39	3.21	10.7	1.53	3.21	1.06904	3.10895	3.47719e-07	1.05735e-06	yes	Bifunctional inhibitor_lipid-transfer protein_seed storage 2S albumin superfamily protein
AT2G31200	27.41	32.88	33.45	24.17	34.92	33.83	38.96	37.01	118.5	107.02	81.73	38.96	81.73	1.06887	1.46062	3.54752e-49	8.21012e-48	no	ACTIN DEPOLYMERIZING FACTOR 6 ADF6
AT3G50930	5.97	5.96	6.54	2.12	29.26	5.95	14.12	13.1	71.25	61.35	72.91	29.26	61.35	1.06813	2.4801	5.35384e-06	1.45135e-05	no	CYTOCHROME BC1 SYNTHESIS BCS1
AT1G72680	12.85	20.56	17.01	19.61	19.61	22.39	28.87	20.92	82.2	60.45	69.8	28.87	60.45	1.06617	1.56919	2.95371e-27	3.0917e-26	no	CINNAMYLALCOHOL DEHYDROGENASE CAD1
AT5G16023	0.01	0.01	0.01	0.01	0.44	0.01	0.01	0.01	0.92	3.38	2.4	0.44	0.92	1.06413	3.53382	0.000742801	0.00155732	no	ROTUNDIFOLIA LIKE 18 RTFL18
AT3G16280	4.31	4.29	3.18	2.84	4.08	3.56	5.2	3.48	12.29	14.51	10.85	5.2	10.85	1.06111	1.58407	8.75026e-27	8.93985e-26	no	member of the DREB subfamily A-4 of ERF_AP2 transcription factor family
AT1G72330	6.7	7.9	5.24	7.38	6.65	8.33	12.51	8.14	26.04	32.6	27.25	12.51	26.04	1.05765	1.64383	8.83329e-45	1.81268e-43	no	ALANINE AMINOTRANSFERASE 2 ALAAT2
AT3G61410	0.36	0.64	0.43	0.53	1.02	0.28	0.31	0.47	2.12	4.28	2.45	1.02	2.12	1.0555	2.56794	3.61625e-12	1.66417e-11	no	BEST Arabidopsis thaliana protein match is
AT1G01660	0.97	1.03	0.93	0.55	0.79	0.77	0.97	0.73	2.74	2.34	2.14	1.03	2.14	1.05497	1.20732	4.77442e-09	1.72368e-08	no	RING_U-box superfamily protein
AT5G62180	4.13	6.65	6.72	3.23	6.14	5.88	6.72	6.72	13.96	23.28	14.67	6.72	13.96	1.05477	1.6037	6.98182e-21	5.46901e-20	no	CARBOXYESTERASE 20 CXE20
AT1G67800	2.31	3.03	2.72	2.1	3.61	2.66	4.05	4.79	13.54	14.78	9.95	4.79	9.95	1.05467	1.89445	8.37243e-29	9.35762e-28	no	Copine (Calcium-dependent phospholipid-binding protein) family
AT1G24580	0.01	0.38	0.33	0.31	0.45	0.54	0.66	0.78	2.36	5.34	1.62	0.78	1.62	1.05445	2.37732	2.59222e-06	7.22288e-06	no	RING_U-box superfamily protein
AT5G12020	0.01	0.01	0.01	0.01	0.12	0.1	0.1	0.13	1.07	0.27	0.88	0.13	0.27	1.05445	3.23262	0.000148517	0.000342062	no	17.6 KDA CLASS II HEAT SHOCK PROTEIN HSP17.6II
AT4G08555	0.48	0.64	0.71	1.07	2.48	3.16	2.48	1.74	6.56	9.85	12.21	3.16	6.56	1.05377	2.41856	3.84972e-08	1.28469e-07	no	unknown protein
AT4G26060	1.89	2.78	2.61	1.85	3.79	3.82	3.48	3.39	15.28	11	7.93	3.82	7.93	1.05375	1.76368	3.8572e-23	3.34959e-22	no	Ribosomal protein L18ae family
AT5G59290	19.77	26.16	26.91	24	30.16	27.53	29.76	24.22	86.15	62.54	62.83	30.16	62.54	1.05214	1.31436	5.94769e-34	8.27657e-33	no	UDPGLUCURONIC ACID DECARBOXYLASE 3 UXS3
AT2G02350	1.88	1.79	1.91	0.89	1.47	1	1.56	1.53	3.96	5.25	5.96	1.91	3.96	1.05193	1.47857	1.50033e-13	7.5433e-13	no	SKP1 INTERACTING PARTNER 3 SKIP3
AT2G43490	4.06	4.44	5.42	4.17	4.89	4.38	5.51	5.8	12.53	12.01	12.96	5.8	12.01	1.05011	1.15432	6.18855e-32	7.97572e-31	no	Ypt_Rab-GAP domain of gyp1p superfamily protein
AT5G39180	0.08	0.08	0.13	0.07	0.01	0.16	0.27	0.29	0.6	1.4	0.8	0.29	0.6	1.04891	2.63065	2.69178e-05	6.77037e-05	no	RmlC-like cupins superfamily protein
AT1G36180	1.04	1.17	1	0.65	1.02	0.96	1.11	1.07	3.44	3.44	2.42	1.17	2.42	1.0485	1.50107	8.56088e-40	1.47666e-38	no	ACETYLCOA CARBOXYLASE 2 ACC2
AT3G11520	9.56	13.4	12.74	7.41	8.3	9.52	11.83	8.3	31.17	27.71	31.23	13.4	27.71	1.04817	1.63073	7.95133e-53	2.03962e-51	no	CYCLIN B1
AT4G30640	0.07	0.5	0.22	0.24	0.57	0.18	0.6	0.4	1.93	2.14	1.24	0.6	1.24	1.04731	2.12749	1.57362e-06	4.48558e-06	no	RNI-like superfamily protein
AT3G22540	8.53	7.7	3.3	2.84	1.83	2.6	2.1	2.43	19.9	29.39	17.62	8.53	17.62	1.0466	2.20353	1.40698e-06	4.03074e-06	no	Protein of unknown function (DUF1677)
AT4G19130	1.37	1.63	1.69	0.67	1.15	1.06	1.36	1.01	3.49	4.01	4.42	1.69	3.49	1.0462	1.36574	8.80216e-12	3.93922e-11	no	Replication factor-A protein 1-related
AT1G68620	1.7	2.12	1.56	1.05	2.1	2.43	3.58	2.34	10.46	7.39	10.96	3.58	7.39	1.04561	1.94908	1.42337e-14	7.63654e-14	yes	alpha_beta-Hydrolases superfamily protein
AT1G73260	2.59	9.11	9.54	0.78	5.93	5.51	8.86	5.66	19.67	25.8	31.86	9.54	19.67	1.04394	1.9706	8.5083e-06	2.25183e-05	yes	KUNITZ TRYPSIN INHIBITOR 1 KTI1
AT4G03340	1.39	2.45	1.79	0.91	1.94	1.83	2.03	1.51	6.13	7.46	5.05	2.45	5.05	1.0435	1.67188	4.50881e-16	2.66878e-15	no	Core-2_I-branching beta-1,6-N-acetylglucosaminyltransferase family protein
AT1G10460	1.32	0.99	0.94	0.65	0.82	0.63	1.3	0.73	3.78	2.87	2.72	1.32	2.72	1.04307	1.67026	3.38318e-10	1.35548e-09	no	GERMINLIKE PROTEIN 7 GLP7
AT2G37250	23.73	39.01	30.32	29.49	34.4	30.43	51.77	56.28	123	115.94	134.2	56.28	115.94	1.04268	1.41389	9.90199e-30	1.15759e-28	no	ADENOSINE KINASE ADK
AT5G15080	13.17	15.67	16.68	16.91	15.36	12.24	20.75	21.04	43.34	44.12	46.85	21.04	43.34	1.04256	1.52643	2.40008e-95	2.02752e-93	no	Protein kinase superfamily protein
AT5G33355	0.01	0.01	0.01	0.01	0.01	0.16	0.01	0.17	0.35	0.84	1.45	0.17	0.35	1.04182	3.0704	0.00219003	0.00429579	yes	defensin-like (DEFL) family protein.
AT4G27970	0.6	1.38	2.23	1.34	2.24	2.65	5.77	7.22	15.66	21.63	14.85	7.22	14.85	1.04039	2.27277	2.83642e-07	8.70255e-07	yes	SLAC1 HOMOLOGUE 2 SLAH2
AT3G60640	5.43	9.49	11.43	5.78	8.12	8.61	11.85	10.96	24.39	28.18	24.37	11.85	24.37	1.04022	1.61869	8.74548e-46	1.84535e-44	no	AUTOPHAGY 8G ATG8G
AT5G17190	64.69	95.32	93.95	53.97	90.22	60.94	91.62	65.47	196	209.71	221.98	95.32	196	1.04	1.15023	6.96133e-28	7.4563e-27	no	unknown
AT5G17600	4.23	5.68	4.11	2.06	4.02	2.96	5.38	5.94	16.53	12.21	14.6	5.94	12.21	1.03953	1.41423	1.54203e-19	1.11747e-18	no	RING_U-box superfamily protein
AT1G24000	0.23	0.01	0.01	0.14	0.01	0.12	0.37	0.14	1.14	1.09	0.76	0.37	0.76	1.03847	2.63074	0.000302874	0.00066834	yes	Polyketide cyclase_dehydrase and lipid transport superfamily protein
AT3G24450	8.58	14.32	9.65	6.4	7.15	7.98	7.57	6.43	36.02	38.95	29.41	14.32	29.41	1.03828	1.91584	2.909e-31	3.64685e-30	no	Heavy metal transport_detoxification superfamily protein
AT3G04050	0.16	0.18	0.17	0.1	0.07	0.04	0.16	0.19	0.68	0.93	0.39	0.19	0.39	1.03747	2.34757	3.19131e-06	8.81613e-06	no	Pyruvate kinase family protein
AT1G20630	6.05	11.73	10.24	7.01	10.66	8.42	11.71	8.94	24.41	24.05	26.92	11.73	24.05	1.03583	1.32347	4.00778e-19	2.82887e-18	no	CATALASE 1 CAT1
AT5G06750	3.45	6.31	5.82	2.97	5.87	4.25	7.08	4.85	15.6	14.51	16.3	7.08	14.51	1.03523	1.68149	3.8506e-39	6.50115e-38	no	Protein phosphatase 2C family protein
AT1G56600	13.85	11.65	9.82	1.59	8.3	0.82	9.16	6.4	81.5	74.31	28.38	13.85	28.38	1.03499	2.7983	2.78597e-05	6.99183e-05	no	GALACTINOL SYNTHASE 2 GolS2
AT3G13600	0.32	0.46	1.08	0.86	0.89	0.31	0.67	0.3	2.21	2.54	2.47	1.08	2.21	1.03302	1.95758	9.01248e-07	2.63047e-06	no	calmodulin-binding family protein
AT4G24040	0.16	0.17	0.28	0.43	0.28	0.33	0.39	1.09	2.53	4.43	2.23	1.09	2.23	1.03272	2.68997	5.81458e-09	2.08316e-08	no	TREHALASE 1 TRE1
AT1G53850	29.14	36.82	34.64	27.27	27.27	32.16	35.89	34.57	75.3	76.13	90.89	36.82	75.3	1.03216	1.10254	1.6705e-52	4.23505e-51	no	20S PROTEASOME ALPHA SUBUNIT E1 PAE1
AT1G04980	9	10.24	8.34	6.57	5.45	8.35	9.36	7.96	40.79	20.93	26.64	10.24	20.93	1.03136	1.55435	4.84663e-11	2.05404e-10	no	PDILIKE 22 PDIL22
AT2G41190	4.54	4.86	4.54	2.08	3.32	2.14	4.67	4.15	23.22	21.76	9.93	4.86	9.93	1.03084	2.27787	1.74997e-18	1.18854e-17	no	Transmembrane amino acid transporter family protein
AT2G43720	3.46	5.2	3.89	2.67	3.13	3.36	3.84	3.28	15.68	11.31	10.61	5.2	10.61	1.02884	1.54975	4.54599e-28	4.92661e-27	no	Eukaryotic protein of unknown function (DUF842)
AT4G10260	0.05	0.01	0.01	0.25	0.13	0.01	0.13	0.13	0.69	1.3	0.51	0.25	0.51	1.02857	2.65608	0.000251594	0.00056114	yes	pfkB-like carbohydrate kinase family protein
AT5G62260	0.77	0.67	1.02	0.53	1	0.53	0.74	0.68	2.08	3.21	2.78	1.02	2.08	1.02801	1.82083	5.06499e-14	2.62551e-13	no	AT hook motif DNA-binding family protein
AT5G15160	5.85	9.22	6.81	2.87	5.61	3.12	5.16	2.83	20.36	18.8	22.92	9.22	18.8	1.02789	1.87955	8.90748e-11	3.70866e-10	yes	BANQUO 2 BNQ2
AT5G38820	0.27	0.22	0.27	0.04	0.04	0.12	0.18	0.12	1	0.55	1.03	0.27	0.55	1.02647	2.13696	1.90647e-05	4.87099e-05	no	putative amino acid transporter.
AT4G31240	4.64	5.82	5.56	2.71	4.65	2.74	4.29	3.74	11.85	15.3	12.33	5.82	11.85	1.0258	1.24925	1.1642e-07	3.71495e-07	no	protein kinase C-like zinc finger protein
AT5G50090	3.66	5.23	3.92	4.13	4.5	3.4	6.23	5.33	20.78	16.91	12.67	6.23	12.67	1.02411	1.89812	5.52699e-31	6.87123e-30	yes	unknown protein
AT4G32880	15.02	14.37	16.77	11.66	14.57	8.24	15.24	15.27	36.31	35.96	34.1	16.77	34.1	1.02389	1.40105	1.14469e-28	1.27166e-27	yes	HOMEOBOX GENE 8 HB8
AT4G36580	4.54	3.43	4.1	1.94	2.29	4.6	3.47	3.05	11.96	9.35	10.07	4.6	9.35	1.02333	1.42326	9.46357e-11	3.93334e-10	no	AAA-type ATPase family protein
AT5G26920	1.19	0.62	1.32	0.81	3.46	1.74	2.41	2.67	13.17	14.92	7.03	3.46	7.03	1.02275	2.50473	2.03297e-10	8.28259e-10	no	CAMBINDING PROTEIN 60LIKE G CBP60G
AT4G38960	2.54	3.15	2.93	0.93	1.5	1.77	2.64	2.12	9.45	6.93	6.4	3.15	6.4	1.02272	1.55015	4.22415e-11	1.7966e-10	no	B-box type zinc finger family protein
AT4G01110	0.3	0.61	0.44	0.64	0.22	0.19	0.51	0.25	2.14	1.56	1.3	0.64	1.3	1.02237	1.76016	5.79596e-06	1.56481e-05	no	unknown protein
AT3G16340	6.17	9.99	10.32	5.83	10.93	6.28	10.23	10.12	22.2	30.06	26.95	10.93	22.2	1.02227	1.30592	5.60925e-26	5.53219e-25	no	ATPBINDING CASSETTE G29 ABCG29
AT2G25520	86.62	98.84	123.66	81.31	119.56	81.12	117.25	119.07	337.75	251.09	294.62	123.66	251.09	1.02183	1.24775	5.96812e-37	9.30117e-36	no	Drug_metabolite transporter superfamily protein
AT1G15520	0.51	1.01	0.41	1.21	2.69	1.15	2.12	1.88	5.46	6.67	8.9	2.69	5.46	1.02129	2.11328	4.5607e-06	1.24339e-05	no	ATPBINDING CASSETTE G40 ABCG40
AT5G57480	0.25	0.57	1.29	0.79	1.17	0.95	2.16	1.66	6.89	4.37	6.12	2.16	4.37	1.0166	2.10336	1.23013e-07	3.91647e-07	no	P-loop containing nucleoside triphosphate hydrolases superfamily protein
AT1G17060	1.28	2.24	2.06	2.38	3.86	1.95	3.07	1.49	8.42	8.13	7.8	3.86	7.8	1.01487	1.68822	6.19361e-09	2.21331e-08	no	CYTOCHROME P450 72C1 CYP72C1
AT2G40750	2.67	3.59	1.85	1.59	5.36	2.41	1.49	3.07	20.48	10.82	25.08	5.36	10.82	1.0134	2.60549	7.90828e-13	3.7995e-12	no	WRKY DNABINDING PROTEIN 54 WRKY54
AT5G44585	0.23	0.09	0.08	0.43	0.55	0.14	0.38	0.25	1.26	1.11	1.64	0.55	1.11	1.01306	1.91828	0.000211613	0.000476188	no	unknown protein
AT5G43690	1.08	1.68	1.15	0.53	0.41	0.65	0.87	0.78	5.52	3.39	5.9	1.68	3.39	1.01282	2.25438	2.88877e-09	1.06347e-08	no	P-loop containing nucleoside triphosphate hydrolases superfamily protein
AT5G39850	21.48	16.56	15.86	8.37	11.54	18.72	22.49	18.38	57.93	45.33	59.76	22.49	45.33	1.01118	1.68552	9.42818e-13	4.49899e-12	no	Ribosomal protein S4
AT1G25320	7.34	12.57	9.19	7.62	11.78	9.09	13.5	8.78	27.19	31.52	32.26	13.5	27.19	1.01012	1.44318	1.93009e-68	7.98317e-67	no	Leucine-rich repeat protein kinase family protein
AT4G09310	9.44	12.42	11.02	7.77	9.72	6.57	10.96	9.67	25.46	26.2	25.01	12.42	25.01	1.00984	1.44049	1.73148e-20	1.32845e-19	no	SPla_RYanodine receptor (SPRY) domain-containing protein
AT3G20590	0.19	0.43	0.5	0.52	0.48	0.44	0.77	0.34	1.55	3.08	2.85	0.77	1.55	1.00934	2.13439	5.20084e-07	1.55608e-06	yes	Late embryogenesis abundant (LEA) hydroxyproline-rich glycoprotein family
AT1G66160	0.47	0.48	1.13	0.5	1.18	1.34	2.57	3.36	8.72	6.76	11.62	3.36	6.76	1.00856	2.49463	1.19044e-07	3.79465e-07	no	CYS, MET, PRO, AND GLY PROTEIN 1 CMPG1
AT5G62440	23.21	25.35	23.41	13.75	15.91	19.32	24.5	28.36	72.72	57.01	70.5	28.36	57.01	1.00736	1.24502	1.88343e-13	9.42979e-13	no	DOMINO1 belongs to a plant-specific gene family
AT1G59660	2.71	3.68	3.13	3.32	3.88	2.65	5	4.69	10.04	16.19	10.95	5	10.04	1.00576	1.47311	5.59467e-25	5.31816e-24	no	Nucleoporin autopeptidase
AT5G26170	4.61	6.23	6.25	4.18	7.12	5.08	6.05	3.93	16.04	18.12	14.28	7.12	14.28	1.00405	1.63518	2.65689e-20	2.01198e-19	no	WRKY DNABINDING PROTEIN 50 WRKY50
AT5G20010	118.68	157.12	119.72	130.74	126.15	132.75	183.69	159.36	371.63	402.76	368.32	183.69	368.32	1.00369	1.3366	6.0638e-47	1.32269e-45	no	RASRELATED NUCLEAR PROTEIN1 RAN1
AT1G01470	64.16	114.19	117.44	40.72	89.58	49	83.46	68.24	341.45	480.73	235.31	117.44	235.31	1.00264	1.83815	9.17338e-12	4.09768e-11	yes	LATE EMBRYOGENESIS ABUNDANT 14 LEA14
AT4G31000	3.53	3.71	4.87	3.61	6.63	2.11	6.17	7.86	15.73	18.41	22.56	7.86	15.73	1.00092	2.04801	7.23554e-19	5.03288e-18	no	Calmodulin-binding protein
AT5G12320	13.94	18.67	16.83	14.83	13.16	16.34	21.2	18.17	42.42	50.22	50.87	21.2	42.42	1.00068	1.19391	6.08421e-44	1.21314e-42	no	ankyrin repeat family protein
AT5G08790	16.56	25.85	21.9	27.98	45.34	49.57	28.36	15.42	125.18	99.15	135	49.57	99.15	1.00015	1.87247	1.94846e-10	7.94642e-10	no	ATAF2
AT4G15300	0.01	0.01	0.01	0.01	0.04	0.01	0.01	0.01	0.08	0.1	0.14	0.04	0.08	1	2.97892	0.00604135	0.0110463	yes	CYTOCHROME P450, FAMILY 702, SUBFAMILY A, POLYPEPTIDE 2 CYP702A2
AT2G38920	0.01	0.01	0.01	0.01	0.01	0.01	0.01	0.01	0.17	0.02	0.19	0.01	0.02	1	4.21188	0.00018706	0.000424213	yes	SPX (SYG1_Pho81_XPR1) domain-containing protein _ zinc finger (C3HC4-type RING finger) protein-related
AT1G04580	0.01	0.03	0.01	0.01	0.01	0.03	0.01	0.04	0.11	0.17	0.08	0.04	0.08	1	2.33318	0.000330728	0.000726587	no	ALDEHYDE OXIDASE 4 AO4
AT4G26200	0.01	0.01	0.03	0.01	0.01	0.01	0.01	0.04	0.26	0.08	0.51	0.04	0.08	1	3.59884	0.000222807	0.000500061	yes	1AMINOCYCLOPROPANE1CARBOXYLATE SYNTHASE 7 ACS7
AT5G11180	0.01	0.01	0.01	0.01	0.01	0.01	0.01	0.02	0.08	0.04	0.05	0.02	0.04	1	3.11563	0.00388574	0.00732045	yes	GLUTAMATE RECEPTOR 2.6 GLR2.6
AT4G05490	0.01	0.06	0.01	0.01	0.01	0.01	0.01	0.01	0.21	0.12	0.2	0.06	0.12	1	2.85581	0.00918448	0.0162961	yes	RNI-like superfamily protein
AT1G62320	0.02	0.05	0.06	0.04	0.08	0.01	0.01	0.05	0.17	0.17	0.16	0.08	0.16	1	1.69584	0.0123115	0.0213222	no	ERD (early-responsive to dehydration stress) family protein
AT5G09710	0.01	0.09	0.09	0.06	0.1	0.11	0.05	0.19	0.38	0.46	0.81	0.19	0.38	1	2.59377	1.96799e-07	6.13171e-07	no	Magnesium transporter CorA-like family protein
AT5G61730	0.02	0.01	0.01	0.02	0.03	0.01	0.01	0.01	0.06	0.08	0.1	0.03	0.06	1	2.68053	0.00268748	0.00519188	yes	ATPBINDING CASSETTE A9 ABCA9
AT4G13420	0.01	0.01	0.01	0.01	0.01	0.01	0.01	0.01	0.08	0.02	0.14	0.01	0.02	1	4.44984	5.70739e-05	0.000138146	yes	HIGH AFFINITY K+ TRANSPORTER 5 HAK5
AT4G13345	0.57	0.83	0.71	0.32	0.98	0.53	0.98	1.34	2.68	3.49	3.19	1.34	2.68	1	1.67525	3.12016e-10	1.25346e-09	no	MATERNAL EFFECT EMBRYO ARREST 55 MEE55
AT3G21000	0.01	0.05	0.01	0.01	0.01	0.01	0.12	0.01	0.67	0.83	0.24	0.12	0.24	1	3.89141	1.08882e-05	2.85172e-05	yes	Gag-Pol-related retrotransposon family protein
AT1G78710	0.02	0.01	0.01	0.01	0.02	0.02	0.01	0.01	0.04	0.13	0.1	0.02	0.04	1	2.67426	0.0048136	0.00893399	yes	TRICHOME BIREFRINGENCELIKE 42 TBL42
AT1G44020	0.01	0.01	0.01	0.01	0.01	0.01	0.01	0.01	0.05	0.02	0.08	0.01	0.02	1	3.08133	0.00866431	0.0154373	no	Cysteine_Histidine-rich C1 domain family protein
AT5G28646	0.77	0.5	0.24	0.44	0.19	0.49	0.83	0.48	1.89	3.15	1.66	0.83	1.66	1	2.1554	5.36825e-09	1.92962e-08	no	WAVEDAMPENED 2 WVD2
AT1G68390	0.05	0.12	0.11	0.11	0.09	0.05	0.15	0.07	0.3	0.41	0.42	0.15	0.3	1	1.97504	4.6557e-06	1.26813e-05	yes	Core-2_I-branching beta-1,6-N-acetylglucosaminyltransferase family protein
AT1G10990	2	2.61	5.79	11.21	12.19	6.34	11.23	9.06	24.38	25.87	35.05	12.19	24.38	1	1.84315	1.63708e-05	4.21147e-05	no	unknown protein
AT2G42460	0.01	0.01	0.01	0.01	0.01	0.01	0.01	0.01	0.02	0.12	0.06	0.01	0.02	1	3.54595	0.0021915	0.00429796	no	TRAF-like family protein
AT4G21926	0.05	0.05	0.05	0.04	0.05	0.05	0.15	0.11	0.3	0.41	0.38	0.15	0.3	1	2.11518	0.0010719	0.00220173	no	unknown protein
AT5G55270	0.07	0.1	0.05	0.01	0.01	0.01	0.01	0.01	0.2	0.45	0.52	0.1	0.2	1	3.08559	0.000365655	0.000798549	no	Protein of unknown function (DUF295)
AT1G52940	0.01	0.01	0.01	0.01	0.01	0.01	0.01	0.01	0.02	0.02	0.04	0.01	0.02	1	2.35289	0.0156721	0.0265669	no	PURPLE ACID PHOSPHATASE 5 PAP5
AT3G28340	0.57	0.53	1.2	0.54	1.74	0.97	1.5	1.93	5.24	3.86	8.21	1.93	3.86	1	2.35591	3.33485e-11	1.43058e-10	no	GALACTURONOSYLTRANSFERASELIKE 10 GATL10
AT5G36110	0.03	0.08	0.03	0.03	0.06	0.03	0.08	0.03	0.33	0.16	0.52	0.08	0.16	1	2.70448	2.04543e-05	5.20601e-05	yes	CYTOCHROME P450, FAMILY 716, SUBFAMILY A, POLYPEPTIDE 1 CYP716A1
AT3G45130	0.01	0.04	0.01	0.01	0.01	0.01	0.01	0.02	0.21	0.1	0.08	0.04	0.08	1	2.92614	7.986e-05	0.000190066	yes	LANOSTEROL SYNTHASE 1 LAS1
AT1G47610	0.01	0.01	0.01	0.01	0.01	0.01	0.11	0.01	0.54	0.49	0.22	0.11	0.22	1	3.65805	0.000176112	0.000401288	yes	Transducin_WD40 repeat-like superfamily protein
AT5G09780	0.01	0.06	0.01	0.01	0.01	0.01	0.01	0.01	0.38	0.32	0.12	0.06	0.12	1	4.04366	6.52391e-05	0.000156845	no	Transcriptional factor B3 family protein
AT3G21620	0.01	0.01	0.01	0.02	0.01	0.02	0.08	0.05	0.21	0.36	0.16	0.08	0.16	1	3.18251	3.78366e-05	9.35579e-05	no	ERD (early-responsive to dehydration stress) family protein
AT5G42050	50.67	45.63	44.7	25.32	86.85	43.12	87.73	78.13	184.26	229.8	175.21	87.73	175.21	0.997943	1.7468	2.23362e-13	1.11271e-12	no	DCD (Development and Cell Death) domain protein
AT5G20790	2.18	3.04	0.35	0.2	0.34	0.44	0.55	0.25	6.07	14.94	24.25	3.04	6.07	0.997625	3.67297	5.22496e-08	1.72247e-07	yes	unknown protein
AT3G54130	4.19	6.82	4.87	3.71	4.04	3.64	6.34	5.82	17.09	13.6	16.62	6.82	13.6	0.995763	1.48403	2.3773e-31	2.99127e-30	no	Josephin family protein
AT4G00940	4.96	6.31	3.27	2.22	6.25	3.9	7.09	8.3	16.55	17.01	17.62	8.3	16.55	0.995648	1.60228	1.25646e-09	4.78315e-09	yes	Dof-type zinc finger DNA-binding family protein
AT4G02930	58.68	57.53	49.9	38.99	33.43	50.45	54.15	53.28	117.24	116.99	165.89	58.68	116.99	0.995444	1.16364	1.21116e-16	7.39597e-16	no	GTP binding Elongation factor Tu family protein
AT3G10820	2.17	2.08	1.66	1.52	2.21	2.26	2.58	3.02	6.02	10.37	7.36	3.02	6.02	0.995215	1.6091	1.63438e-17	1.04895e-16	no	Transcription elongation factor (TFIIS) family protein
AT3G47400	0.45	0.63	1.04	0.45	0.4	0.59	0.97	0.6	3.41	2.07	3.26	1.04	2.07	0.993047	2.17697	6.43013e-22	5.25376e-21	yes	Plant invertase_pectin methylesterase inhibitor superfamily
AT5G38480	128.39	137.25	157.57	110.91	89.04	117.54	131.82	129.6	328.24	337.35	313.5	157.57	313.5	0.992473	1.05329	4.285e-16	2.53945e-15	no	GENERAL REGULATORY FACTOR 3 GRF3
AT1G56320	0.7	0.55	0.81	0.19	1.51	0.37	0.39	0.4	3.73	3	3.53	1.51	3	0.990414	2.24735	6.90117e-08	2.24624e-07	no	BEST Arabidopsis thaliana protein match is
AT4G13180	13.9	18.67	18.63	20.27	36.21	30.92	30.91	22.71	88.97	71.94	72.86	36.21	71.94	0.990406	1.52662	4.45678e-14	2.31878e-13	no	NAD(P)-binding Rossmann-fold superfamily protein
AT4G16790	6.58	5.32	6.06	2.26	4.15	3.7	5.6	6.76	17.54	17.01	13.42	6.76	13.42	0.98929	1.57372	1.19382e-10	4.93187e-10	no	hydroxyproline-rich glycoprotein family protein
AT5G60270	1.01	0.89	1.42	1.67	1.42	1.46	2.62	1.91	5.2	7.96	6.77	2.62	5.2	0.988945	1.74869	4.60121e-12	2.10448e-11	no	Concanavalin A-like lectin protein kinase family protein
AT2G33580	2.17	4.33	3.73	2.39	6.19	2.34	6.4	5.25	12.92	12.7	15.77	6.4	12.7	0.988685	1.51065	9.82995e-10	3.77882e-09	no	LYSMCONTAINING RECEPTORLIKE KINASE 5 LYK5
AT4G27480	0.95	2.29	1.8	1.23	2.39	1.57	1.42	1.69	4.93	4.73	5.55	2.39	4.73	0.98483	1.35251	1.26663e-11	5.59417e-11	no	Core-2_I-branching beta-1,6-N-acetylglucosaminyltransferase family protein
AT4G36020	28.68	28.21	30.9	18.37	22.58	24.31	33.5	36.53	72.23	79.76	86.72	36.53	72.23	0.983516	1.21119	1.51142e-27	1.60451e-26	no	COLD SHOCK DOMAIN PROTEIN 1 CSDP1
AT2G16595	3.49	4.52	4.13	4.1	4.52	4.13	5.34	5.01	11.76	14.22	10.55	5.34	10.55	0.982331	1.32832	2.63917e-29	3.03049e-28	no	Translocon-associated protein (TRAP), alpha subunit
AT3G07410	22.83	39.64	34.4	21.49	29.77	23.21	41.17	38.39	93.99	81.12	90.18	41.17	81.12	0.978464	1.15673	1.11903e-45	2.35086e-44	no	RAB GTPASE HOMOLOG A5B RABA5b
AT3G16300	0.2	0.19	0.64	0.59	0.43	0.2	0.37	0.26	1.56	1.26	1.44	0.64	1.26	0.97728	1.63013	0.00133485	0.00270169	yes	Uncharacterised protein family (UPF0497)
AT1G17030	0.08	0.32	0.24	0.06	0.27	0.13	0.2	0.09	1.04	0.63	1.95	0.32	0.63	0.97728	2.50065	5.34512e-08	1.75941e-07	no	unknown protein
AT4G01870	8.24	21.48	14.31	20.17	49.98	60.68	34.62	22.53	119.43	172.4	174.12	60.68	119.43	0.976872	2.34551	4.12679e-06	1.12856e-05	no	tolB protein-related
AT5G43700	63.85	95.96	72.88	54.78	59.1	65.49	72.47	42.92	279	188.86	207.13	95.96	188.86	0.976812	1.52334	6.29626e-25	5.9661e-24	no	AUXIN INDUCIBLE 211 ATAUX211
AT2G14560	1.08	2.91	1.14	0.55	2.1	0.3	0.49	1.47	14.88	5.72	20.06	2.91	5.72	0.974996	3.22948	2.72356e-10	1.0982e-09	no	LATE UPREGULATED IN RESPONSE TO HYALOPERONOSPORA PARASITICA LURP1
AT4G24580	0.25	0.36	0.38	0.38	0.35	0.55	0.46	0.35	1.48	1.26	1.08	0.55	1.08	0.973528	1.72812	1.06502e-18	7.3249e-18	no	ROP1 ENHANCER 1 REN1
AT1G11330	4.86	6.38	6.81	10.14	14.05	10.05	12.98	17.92	35.9	35.17	35.84	17.92	35.17	0.972775	1.63428	8.70611e-08	2.80887e-07	no	S-locus lectin protein kinase family protein
AT3G28850	3.24	2.97	3.75	2.05	4.37	4.09	4.02	4.51	11.87	10.28	8.85	4.51	8.85	0.97255	1.34091	5.14226e-20	3.84897e-19	no	Glutaredoxin family protein
AT5G13580	0.86	0.77	0.42	0.24	1.05	0.24	0.45	0.37	3.12	2.06	2.98	1.05	2.06	0.972255	1.98471	1.8006e-06	5.09794e-06	no	ATPBINDING CASSETTE G6 ABCG6
AT5G03435	0.25	0.19	0.11	0.25	0.13	0.14	0.26	0.11	0.6	0.71	0.51	0.26	0.51	0.971986	1.50433	0.000203616	0.0004591	yes	Ca2+dependent plant phosphoribosyltransferase family protein
AT2G41170	3.27	5.35	5.54	4.7	5.52	4.45	6.18	4.38	15.56	12.12	13.58	6.18	12.12	0.971711	1.36368	3.25656e-26	3.24529e-25	no	F-box family protein
AT5G60800	3.92	5.69	4.09	5.06	8.36	7.26	10.81	9.7	33.41	31.36	21.2	10.81	21.2	0.971698	1.87515	5.03633e-13	2.44474e-12	no	Heavy metal transport_detoxification superfamily protein
AT1G23010	2.6	5.66	3.19	2.35	3.65	5.46	6.94	6.16	13.61	13.98	16.51	6.94	13.61	0.971659	1.75729	1.72383e-25	1.66377e-24	no	LOW PHOSPHATE ROOT1 LPR1
AT4G37010	0.37	0.13	0.1	0.06	0.74	0.23	0.76	0.4	1.49	1.83	2.49	0.76	1.49	0.971241	2.4059	4.02707e-06	1.10281e-05	no	CENTRIN 2 CEN2
AT4G37090	19.41	18.98	18.66	12.29	13.9	18.93	19.18	18.05	38.04	42.05	45.21	19.41	38.04	0.970717	1.03513	2.18816e-15	1.24346e-14	no	unknown protein
AT3G02790	62.26	69.85	46.03	45.84	45.69	64.41	109.91	62.56	248.05	341.6	215.26	109.91	215.26	0.969758	1.86323	9.95951e-55	2.71806e-53	no	zinc finger (C2H2 type) family protein
AT1G51405	2.71	3.07	2.58	2.5	2.32	2.02	3.37	2.31	7.04	8.67	6.6	3.37	6.6	0.969717	1.62741	1.81654e-28	2.00406e-27	no	myosin-related
AT5G44390	1.23	0.99	0.7	0.32	0.72	1.43	1.63	0.66	6.48	3.19	3.63	1.63	3.19	0.968684	1.92176	3.26157e-09	1.19501e-08	no	FAD-binding Berberine family protein
AT2G38430	1.49	2.81	2.48	1.97	2.34	2.51	2.99	2.3	5.85	6.78	7.04	2.99	5.85	0.968291	1.25437	2.68623e-21	2.13995e-20	no	unknown protein
AT3G27280	21.78	38.94	31.27	25.23	24.02	30.26	43.71	31.21	85.46	91.22	93.82	43.71	85.46	0.967286	1.38799	6.7198e-33	8.98994e-32	no	PROHIBITIN 4 PHB4
AT2G24430	0.07	0.02	0.14	0.01	0.22	0.02	0.15	0.06	0.43	0.46	0.7	0.22	0.43	0.966833	2.43464	5.20684e-05	0.000126568	no	NAC DOMAIN CONTAINING PROTEIN 38 NAC038
AT4G13990	5.37	3.94	4.64	2.22	2.6	2.75	3.26	5.12	17.25	19.63	10.49	5.37	10.49	0.966021	1.73474	1.30047e-10	5.36131e-10	no	Exostosin family protein
AT3G27380	17.57	22.12	21.89	15.13	19.9	17.44	21.22	20.84	61.25	43.18	52.23	22.12	43.18	0.965012	1.1531	1.92774e-69	8.21508e-68	no	SUCCINATE DEHYDROGENASE 21 SDH21
AT1G69040	29.96	33.91	31.77	39.33	30.64	23.87	38.58	41.31	88.12	80.61	100.35	41.31	80.61	0.964468	1.48177	1.20909e-57	3.57303e-56	no	ACT DOMAIN REPEAT 4 ACR4
AT5G53550	6.9	16.45	13.41	11.37	19.14	8.47	17.82	15.93	41.01	37.33	45.33	19.14	37.33	0.963745	1.31539	8.98139e-12	4.01718e-11	no	YELLOW STRIPE LIKE 3 YSL3
AT3G23450	28.73	17.1	23.21	22.29	20.53	24.69	24.59	22.86	61.66	56.03	61.11	28.73	56.03	0.963641	1.21141	3.4207e-09	1.25178e-08	no	unknown protein
AT1G56080	1.61	2.58	1.63	1.31	1.87	2.61	2.7	2.54	5.26	5.59	5.85	2.7	5.26	0.962103	1.25038	2.82096e-14	1.48777e-13	no	unknown protein
AT3G54960	7.73	12.54	11.5	8.9	11.29	8.07	14.41	11.21	46.16	28.06	40.38	14.41	28.06	0.961445	1.68399	2.40379e-26	2.40651e-25	no	PDILIKE 13 PDIL13
AT3G16650	3.03	2.38	1.67	1.21	1.63	1.93	2.67	2.47	7.68	6.6	5.89	3.03	5.89	0.95895	1.56253	6.67606e-25	6.30848e-24	no	Transducin_WD40 repeat-like superfamily protein
AT5G35590	38.59	51.58	45.55	36.72	38.58	43.13	53.24	47.05	105.33	103.46	125.29	53.24	103.46	0.958491	1.10987	2.41713e-71	1.08417e-69	no	PROTEASOME ALPHA SUBUNIT A1 PAA1
AT1G23550	0.22	0.3	0.14	0.13	0.43	0.33	0.52	0.5	1.01	1.38	1.45	0.52	1.01	0.957772	1.89779	2.19906e-09	8.18765e-09	no	SIMILAR TO RCD ONE 2 SRO2
AT5G16930	7.08	6.86	7.13	3.62	2.79	5.43	6.76	6.43	13.83	18.44	16.06	7.13	13.83	0.955827	1.17317	3.46632e-09	1.26789e-08	no	AAA-type ATPase family protein
AT1G31350	0.72	1.83	0.79	1.76	2.45	2.7	3.72	3.49	7.21	11.51	9.47	3.72	7.21	0.954697	1.93215	5.0366e-08	1.66381e-07	no	KARUP FBOX 1 KUF1
AT3G55560	8.14	12.85	15.41	12.27	16.97	11.37	16.58	11.72	33.05	48.98	32.89	16.97	32.89	0.954662	1.23921	4.75791e-15	2.64529e-14	no	ATHOOK PROTEIN OF GA FEEDBACK 2 AGF2
AT2G42720	0.09	0.32	0.24	0.09	0.17	0.06	0.11	0.1	0.92	1.39	0.62	0.32	0.62	0.954196	2.33584	1.00053e-07	3.2137e-07	yes	FBD, F-box, Skp2-like and Leucine Rich Repeat domains containing protein
AT5G42930	0.01	0.15	0.02	0.07	0.23	0.09	0.32	0.14	0.87	0.62	0.63	0.32	0.62	0.954196	2.47674	5.85626e-06	1.57949e-05	no	alpha_beta-Hydrolases superfamily protein
AT5G65170	5.37	7.22	8.65	5.29	9.58	7.76	9.16	13.85	26.82	29.93	31.01	13.85	26.82	0.953423	1.73869	5.08259e-32	6.57519e-31	yes	VQ motif-containing protein
AT5G26340	6.31	11.26	10.9	3.45	8.73	5.12	10.96	10.17	45.95	39.16	21.79	11.26	21.79	0.952459	2.10455	3.81302e-14	1.9947e-13	yes	MSS1
AT2G26360	1.85	1.57	1.4	0.81	2.22	1.27	2.76	1.86	5.87	6.83	5.34	2.76	5.34	0.952171	1.78582	1.80752e-21	1.45105e-20	no	Mitochondrial substrate carrier family protein
AT5G60580	3.83	6.71	6.66	5.17	6.88	7.09	8.44	8.21	17.25	16.32	18.79	8.44	16.32	0.951326	1.19182	1.44628e-20	1.11644e-19	no	RING_U-box superfamily protein
AT3G27220	4.59	7.05	15.51	35.29	12.21	3.48	15.38	21.29	68.2	107.76	87.63	35.29	68.2	0.950512	2.1426	0.000933656	0.00193255	no	Galactose oxidase_kelch repeat superfamily protein
AT2G17720	9.71	15.93	13.51	16.53	24.25	14.39	20.06	21.86	49.55	46.86	47.96	24.25	46.86	0.950372	1.5479	3.54934e-26	3.52971e-25	no	PROLYL 4HYDROXYLASE 5 P4H5
AT1G08810	0.26	0.36	0.44	0.93	1.03	0.61	0.98	0.77	2.86	1.99	3.16	1.03	1.99	0.950124	1.99723	6.76939e-08	2.20575e-07	no	MYB DOMAIN PROTEIN 60 MYB60
AT2G45400	4.22	3.95	5.1	3.39	5.49	3	5.01	3.6	11.55	10.6	15.14	5.49	10.6	0.949186	1.4356	1.39486e-15	8.03156e-15	yes	BEN1
AT2G47480	0.29	1.28	0.88	0.77	1.26	0.49	1.09	0.95	2.47	2.73	3.65	1.28	2.47	0.948367	1.48878	7.38794e-05	0.000176412	no	Protein of unknown function (DUF3511)
AT1G21910	0.35	0.22	1.22	1.25	1.01	0.46	0.85	0.45	3.16	2.41	14.05	1.25	2.41	0.947105	2.67351	2.19632e-06	6.173e-06	yes	DEHYDRATION RESPONSE ELEMENTBINDING PROTEIN 26 DREB26
AT3G26480	1.65	1.71	0.95	0.95	1.79	0.71	1.43	0.51	3.45	4.46	4.67	1.79	3.45	0.946637	1.72611	1.89414e-09	7.09545e-09	no	Transducin family protein _ WD-40 repeat family protein
AT1G14980	171.81	159.38	104.97	66.15	79.09	94.38	142.33	118.96	448.18	331.12	334.94	171.81	331.12	0.94654	1.5585	6.31421e-16	3.70894e-15	no	CHAPERONIN 10 CPN10
AT5G41750	0.56	0.64	0.72	0.29	1.93	0.55	1.43	3.13	10.18	12.28	6.03	3.13	6.03	0.945995	2.73739	1.9488e-07	6.07512e-07	no	Disease resistance protein (TIR-NBS-LRR class) family
AT5G18780	3.19	5.55	3.2	3.41	4.63	1.98	3.48	5.28	11.24	16.18	10.69	5.55	10.69	0.945702	1.59231	1.20068e-14	6.4928e-14	no	F-box_RNI-like superfamily protein
AT2G03770	0.07	0.08	0.27	0.08	0.07	0.01	0.14	0.07	0.83	0.52	0.9	0.27	0.52	0.945552	2.47769	0.000155523	0.000357028	no	P-loop containing nucleoside triphosphate hydrolases superfamily protein
AT5G44910	0.09	0.3	0.42	0.38	0.67	0.52	0.08	0.65	1.57	1.3	1.29	0.67	1.29	0.945138	1.39185	0.00997674	0.0175882	no	Toll-Interleukin-Resistance (TIR) domain family protein
AT4G01480	16.77	19.82	17.95	12	17.07	14.25	18.06	14.48	44.95	38.15	48.99	19.82	38.15	0.944726	1.15658	2.5603e-14	1.35359e-13	no	PYROPHOSPHORYLASE 5 PPa5
[truncated: 722 more rows]

## Sheet: TFsUP-218
ATG	log2FCmin-max	log2FoldChange	padj	Gene_Symbol	TF family	PcG_target
AT1G01010	1.22462	1.99137	6.27508e-25	NAC DOMAIN CONTAINING PROTEIN 1 NAC001	NAC	no
AT1G01530	1.58496	2.47548	0.00217639	AGAMOUSLIKE 28 AGL28	M-type	no
AT1G02220	2.68482	3.51427	1.88935e-43	NAC DOMAIN CONTAINING PROTEIN 3 NAC003	NAC	no
AT1G02230	2.42884	4.04218	1.10493e-12	NAC DOMAIN CONTAINING PROTEIN 4 NAC004	NAC	no
AT1G02250	0.857981	2.45771	0.00128563	NAC DOMAIN CONTAINING PROTEIN 5 NAC005	NAC	no
AT1G03790	1.5025	3.68028	0.00172762	SOMNUS SOM	C3H	yes
AT1G03800	1.23581	1.93007	4.40672e-07	ERF DOMAIN PROTEIN 10 ERF10	ERF	yes
AT1G04370	1.8625	3.12032	0.000386163	ETHYLENERESPONSIVE ELEMENT BINDING FACTOR 14 ERF14	ERF	yes
AT1G07540	2.67243	4.96218	1.83371e-10	TRFLIKE 2 TRFL2	MYB_related	no
AT1G08290	0.786695	1.33548	2.79138e-09	WIP DOMAIN PROTEIN 3 WIP3	C2H2	yes
AT1G08810	0.950124	1.99723	2.20575e-07	MYB DOMAIN PROTEIN 60 MYB60	MYB	no
AT1G09540	2.56953	3.93828	5.59201e-27	MYB DOMAIN PROTEIN 61 MYB61	MYB	no
AT1G10480	0.667425	1.14112	0.0191387	ZINC FINGER PROTEIN 5 ZFP5	C2H2	yes
AT1G10585	4.30639	5.80064	4.51588e-39	basic helix-loop-helix (bHLH) DNA-binding superfamily protein	bHLH	yes
AT1G12890	6.38835	7.35625	2.68654e-30	member of the ERF (ethylene response factor) subfamily B-1 of ERF_AP2 transcription factor family.	ERF	no
AT1G15790	1.32851	2.17238	2.34974e-40	unknown protein	bHLH	no
AT1G17310	1.20163	3.74797	0.000676682	MADS-box transcription factor family protein	M-type	yes
AT1G18860	2.34104	4.33152	1.11322e-09	WRKY DNABINDING PROTEIN 61 WRKY61	WRKY	yes
AT1G19790	1.09516	2.12022	1.60067e-52	SHIRELATED SEQUENCE 7 SRS7	SRS	yes
AT1G21910	0.947105	2.67351	6.173e-06	DEHYDRATION RESPONSE ELEMENTBINDING PROTEIN 26 DREB26	ERF	yes
AT1G21970	3.45943	4.15549	0.00043442	LEAFY COTYLEDON 1 LEC1	NF-YB	yes
AT1G22490	1.08924	1.2828	7.90838e-09	basic helix-loop-helix (bHLH) DNA-binding superfamily protein	bHLH	yes
AT1G24590	0.932886	2.06905	0.000354626	DORNROSCHENLIKE DRNL	ERF	yes
AT1G25310	5.35755	5.48938	4.22338e-07	MATERNAL EFFECT EMBRYO ARREST 8 MEE8	bHLH	yes
AT1G25330	1.1375	2.9786	0.00559257	CESTA CES	bHLH	yes
AT1G26870	3.41504	5.92137	1.04787e-10	FEZ FEZ	NAC	yes
AT1G26945	1.24046	2.27484	3.18265e-22	KIDARI KDR	bHLH	yes
AT1G29280	2.10028	2.49896	7.06107e-27	WRKY DNABINDING PROTEIN 65 WRKY65	WRKY	yes
AT1G31320	2.4935	3.03265	2.53802e-30	LOB DOMAINCONTAINING PROTEIN 4 LBD4	LBD	no
AT1G32770	4	4.50832	9.76795e-05	NAC DOMAIN CONTAINING PROTEIN 12 NAC012	NAC	yes
AT1G32870	1.96124	2.77446	2.71199e-44	NAC DOMAIN PROTEIN 13 NAC13	NAC	no
AT1G34180	1.81541	2.37763	5.45386e-25	NAC DOMAIN CONTAINING PROTEIN 16 NAC016	NAC	no
AT1G34650	1.58496	2.38767	0.0362215	HOMEODOMAIN GLABROUS 10 HDG10	HD-ZIP	no
AT1G34670	1.87821	3.17469	2.19708e-14	MYB DOMAIN PROTEIN 93 MYB93	MYB	yes
AT1G35515	0.72792	2.23125	2.13063e-05	HIGH RESPONSE TO OSMOTIC STRESS 10 HOS10	MYB	no
AT1G36060	2.889	4.29095	4.3946e-29	member of the DREB subfamily A-6 of ERF_AP2 transcription factor family	ERF	no
AT1G48000	1.58925	3.22916	1.74974e-12	MYB DOMAIN PROTEIN 112 MYB112	MYB	yes
AT1G49560	1.53199	2.08872	7.83049e-27	Homeodomain-like superfamily protein	G2-like	no
AT1G51190	7.03892	8.31272	2.86384e-27	PLETHORA 2 PLT2	AP2	yes
AT1G54330	1.65368	3.00289	2.10308e-18	NAC DOMAIN CONTAINING PROTEIN 20 NAC020	NAC	yes
AT1G54830	0.605701	0.798001	4.92444e-21	NUCLEAR FACTOR Y, SUBUNIT C3 NFYC3	NF-YC	no
AT1G57560	1.65776	3.02945	2.30457e-13	MYB DOMAIN PROTEIN 50 MYB50	MYB	no
AT1G62300	1.8735	2.70162	4.853e-23	WRKY DNABINDING PROTEIN 06 WRKY06	WRKY	yes
AT1G65300	1.24311	2.91895	7.76446e-08	AGAMOUSLIKE 38 AGL38	M-type	yes
AT1G66470	7.44235	9.27783	5.01177e-70	ROOT HAIR DEFECTIVE6 RHD6	bHLH	yes
AT1G66550	2.58496	4.16818	1.13916e-05	WRKY DNABINDING PROTEIN 67 WRKY67	WRKY	no
AT1G66600	5.95513	7.82345	7.33662e-64	ABA OVERLY SENSITIVE MUTANT 3 ABO3	WRKY	no
AT1G68810	0.708639	1.23003	1.83796e-16	basic helix-loop-helix (bHLH) DNA-binding superfamily protein	bHLH	yes
AT1G69310	0.741889	1.42474	6.48283e-13	WRKY DNABINDING PROTEIN 57 WRKY57	WRKY	yes
AT1G69560	0.616671	1.91362	0.00352076	MYB DOMAIN PROTEIN 105 MYB105	MYB	yes
AT1G70000	1.86166	2.37703	8.68658e-31	myb-like transcription factor family protein	MYB_related	no
AT1G71520	1.61775	4.13736	1.06582e-05	member of the DREB subfamily A-5 of ERF_AP2 transcription factor family	ERF	yes
AT1G71692	0.846087	2.06776	4.46153e-09	AGAMOUSLIKE 12 AGL12	MIKC	yes
AT1G74500	6.38145	7.95939	2.94618e-68	ACTIVATIONTAGGED BRI1BRASSINOSTEROIDINSENSITIVE 1SUPPRESSOR 1 BS1	bHLH	yes
AT1G74660	1.31791	1.63913	8.55188e-14	MINI ZINC FINGER 1 MIF1	ZF-HD	yes
AT1G75520	2.20445	2.58812	7.244e-61	SHIRELATED SEQUENCE 5 SRS5	SRS	yes
AT1G77980	1.41504	2.64393	0.0173631	AGAMOUSLIKE 66 AGL66	MIKC	no
AT1G79180	1.83901	3.03005	1.93618e-21	MYB DOMAIN PROTEIN 63 MYB63	MYB	no
AT1G79580	4.28293	5.94916	1.10635e-32	SOMBRERO SMB	NAC	yes
AT1G80590	7.88874	7.39102	2.71017e-15	WRKY DNABINDING PROTEIN 66 WRKY66	WRKY	no
AT2G01430	5.52492	5.77481	0	HOMEOBOXLEUCINE ZIPPER PROTEIN 17 HB17	HD-ZIP	yes
AT2G02820	2.14524	2.86538	6.24468e-157	MYB DOMAIN PROTEIN 88 MYB88	MYB	no
AT2G14210	2.58496	4.83606	9.70691e-09	AGAMOUSLIKE 44 AGL44	MIKC	no
AT2G18060	2.15899	2.71869	7.19221e-31	VASCULAR RELATED NACDOMAIN PROTEIN 1 VND1	NAC	yes
AT2G18120	1.98579	2.59272	1.08923e-15	SHIRELATED SEQUENCE 4 SRS4	SRS	yes
AT2G21900	3.58496	4.34137	0.000194813	WRKY DNABINDING PROTEIN 59 WRKY59	WRKY	yes
AT2G22630	1.58496	2.29901	0.0182516	AGAMOUSLIKE 17 AGL17	MIKC	yes
AT2G24260	1.34488	2.01628	1.97831e-27	LJRHL1LIKE 1 LRL1	bHLH	yes
AT2G24430	0.966833	2.43464	0.000126568	NAC DOMAIN CONTAINING PROTEIN 38 NAC038	NAC	no
AT2G25000	0.778448	1.6313	8.87314e-15	WRKY DNABINDING PROTEIN 60 WRKY60	WRKY	no
AT2G28510	1.16106	1.74151	5.61553e-15	Dof-type zinc finger DNA-binding family protein	Dof	yes
AT2G30130	5.90689	5.3142	6.92571e-07	ASL5/LBD12	LBD	yes
AT2G31180	2.23083	3.00583	2.03758e-29	MYB DOMAIN PROTEIN 14 MYB14	MYB	no
AT2G31210	1.58496	2.83828	0.0010777	basic helix-loop-helix (bHLH) DNA-binding superfamily protein	bHLH	no
AT2G31280	0.682982	1.09563	1.1949e-15	CONSERVED PEPTIDE UPSTREAM OPEN READING FRAME 7 CPuORF7	bHLH	no
AT2G33550	1.45128	2.08149	7.29165e-35	Homeodomain-like superfamily protein	Trihelix	no
AT2G33710	1.30986	2.31337	5.61409e-09	member of the ERF (ethylene response factor) subfamily B-1 of ERF_AP2 transcription factor family.	ERF	yes
AT2G34710	1.72145	2.0216	1.16625e-168	PHABULOSA PHB	HD-ZIP	no
AT2G38250	3.13053	3.74702	2.25165e-25	Homeodomain-like superfamily protein	Trihelix	yes
AT2G38340	1.6845	2.8725	2.86745e-09	DEHYDRATION RESPONSE ELEMENTBINDING PROTEIN 19 DREB19	ERF	no
AT2G40260	0.941897	2.74209	4.75847e-09	Homeodomain-like superfamily protein	G2-like	yes
AT2G40470	1.95936	2.72337	2.95724e-09	LOB DOMAINCONTAINING PROTEIN 15 LBD15	LBD	yes
AT2G40750	1.0134	2.60549	3.7995e-12	WRKY DNABINDING PROTEIN 54 WRKY54	WRKY	no
AT2G41070	0.70836	1.90778	1.7128e-08	ENHANCED EM LEVEL EEL	bZIP	no
AT2G41130	1.56388	2.07022	1.27283e-59	basic helix-loop-helix (bHLH) DNA-binding superfamily protein	bHLH	yes
AT2G41690	2.30851	2.92696	3.61991e-22	HEAT SHOCK TRANSCRIPTION FACTOR B3 HSFB3	HSF	yes
AT2G42430	6.0836	7.30533	9.6737e-130	LATERAL ORGAN BOUNDARIESDOMAIN 16 LBD16	LBD	yes
AT2G42440	7.44432	8.35528	1.35168e-33	ASYMMETRIC LEAVES 2LIKE 15 ASL15/LDB17	LBD	yes
AT2G42660	3.36257	5.83977	4.73468e-14	Homeodomain-like superfamily protein	G2-like	yes
AT2G43000	1.12338	1.82535	9.65802e-06	NAC DOMAIN CONTAINING PROTEIN 42 NAC042	NAC	yes
AT2G45410	1.23052	2.04863	5.1581e-19	LOB DOMAINCONTAINING PROTEIN 19 LBD19	LBD	yes
AT2G45420	5.02237	6.029	5.89733e-110	LOB DOMAINCONTAINING PROTEIN 18 LBD18	LBD	yes
AT2G46130	1.87036	2.55837	4.44229e-05	WRKY DNABINDING PROTEIN 43 WRKY43	WRKY	no
AT2G46400	2.08918	3.65823	1.25185e-12	WRKY DNABINDING PROTEIN 46 WRKY46	WRKY	no
AT2G47260	3.79739	4.82633	1.67819e-142	WRKY DNABINDING PROTEIN 23 WRKY23	WRKY	yes
AT2G47460	1.60334	2.65498	1.68815e-12	MYB DOMAIN PROTEIN 12 MYB12	MYB	yes
AT2G47520	3.05063	4.13785	8.27076e-06	ETHYLENE RESPONSE FACTOR 71 ERF71	ERF	no
AT3G01600	3.27684	3.65384	1.70888e-80	NAC DOMAIN CONTAINING PROTEIN 44 NAC044	NAC	no
AT3G01970	1.52297	2.49172	4.94254e-05	WRKY DNABINDING PROTEIN 45 WRKY45	WRKY	no
AT3G02550	1.10301	2.47995	1.62551e-05	LOB DOMAINCONTAINING PROTEIN 41 LBD41	LBD	no
AT3G03660	6.91364	8.2083	1.3482e-174	WUSCHEL RELATED HOMEOBOX 11 WOX11	WOX	yes
AT3G04060	1.2555	1.84089	8.54551e-10	NAC DOMAIN CONTAINING PROTEIN 46 NAC046	NAC	yes
AT3G04070	0.641787	1.90844	6.26618e-07	NAC DOMAIN CONTAINING PROTEIN 47 NAC047	NAC	yes
AT3G04420	1.42321	2.34207	0.00012957	NAC DOMAIN CONTAINING PROTEIN 48 NAC048	NAC	no
AT3G04430	2.07039	3.72822	0.000161128	NAC DOMAIN CONTAINING PROTEIN 49 NAC049	NAC	no
AT3G04850	0.717066	1.31742	4.58923e-11	Tesmin_TSO1-like CXC domain-containing protein	CPP	no
AT3G11260	3.35035	4.26638	8.54072e-132	WUSCHEL RELATED HOMEOBOX 5 WOX5	WOX	yes
AT3G11580	0.764187	1.6133	2.09681e-16	AP2_B3-like transcriptional factor family protein	B3	no
AT3G12720	1.42146	2.42158	8.23905e-07	MYB DOMAIN PROTEIN 67 MYB67	MYB	yes
AT3G15510	2.94011	3.15785	1.04136e-38	NAC DOMAIN CONTAINING PROTEIN 2 NAC2	NAC	yes
AT3G16280	1.06111	1.58407	8.93985e-26	member of the DREB subfamily A-4 of ERF_AP2 transcription factor family	ERF	no
AT3G18400	2.61193	3.83526	9.21237e-28	NAC DOMAIN CONTAINING PROTEIN 58 NAC058	NAC	yes
AT3G20840	6.33985	7.95854	1.28439e-54	PLETHORA 1 PLT1	AP2	yes
AT3G20880	2.08246	4.38745	1.19841e-13	WIP DOMAIN PROTEIN 4 WIP4	C2H2	yes
AT3G24310	1.18442	2.40972	0.00997211	MYB DOMAIN PROTEIN 305 MYB305	MYB	no
AT3G25730	1.09749	1.85999	5.02267e-21	ETHYLENE RESPONSE DNA BINDING FACTOR 3 EDF3	RAV	yes
AT3G28857	3.03853	4.26634	2.91161e-42	PACLOBUTRAZOL RESISTANCE 5 PRE5	bHLH	no
AT3G44290	1.92057	2.8038	3.1339e-10	NAC DOMAIN CONTAINING PROTEIN 60 NAC060	NAC	yes
AT3G44350	6.3856	7.41771	8.20081e-23	NAC DOMAIN CONTAINING PROTEIN 61 NAC061	NAC	yes
AT3G44750	0.656681	1.24061	1.5368e-07	HISTONE DEACETYLASE 3 HDA3	C2H2	no
AT3G46080	5.55097	6.16408	3.99206e-22	C2H2-type zinc finger family protein	C2H2	yes
AT3G46090	3.56614	5.40994	6.31366e-21	ZAT7	C2H2	yes
AT3G51060	1.1224	1.74549	1.35089e-14	STYLISH 1 STY1	SRS	yes
AT3G55730	1.51254	1.84075	5.42538e-67	MYB DOMAIN PROTEIN 109 MYB109	MYB	no
AT3G56400	1.43079	2.23771	7.65847e-13	WRKY DNABINDING PROTEIN 70 WRKY70	WRKY	no
AT3G56770	1.74579	2.93231	9.08934e-33	basic helix-loop-helix (bHLH) DNA-binding superfamily protein	bHLH	yes
AT3G58190	8.51964	7.96359	1.74314e-18	LATERAL ORGAN BOUNDARIESDOMAIN 29 LBD29	LBD	yes
AT3G58780	0.668048	1.5876	2.56825e-15	SHATTERPROOF 1 SHP1	MIKC	yes
AT3G61850	1.44501	1.65877	3.23072e-36	DOF AFFECTING GERMINATION 1 DAG1	Dof	yes
AT3G62090	1.37959	1.93732	2.68459e-15	PHYTOCHROME INTERACTING FACTOR 3LIKE 2 PIL2	bHLH	no
AT3G62610	4.2854	5.61999	7.40295e-40	MYB DOMAIN PROTEIN 11 MYB11	MYB	yes
AT4G00210	1.45372	2.08456	0.000761697	LOB DOMAINCONTAINING PROTEIN 31 LBD31	LBD	yes
AT4G00540	2	3.71459	0.00246645	MYB DOMAIN PROTEIN 3R2 MYB3R2	MYB	yes
AT4G00940	0.995648	1.60228	4.78315e-09	Dof-type zinc finger DNA-binding family protein	Dof	yes
AT4G01260	5.32193	4.99836	5.54643e-06	DNA-binding storekeeper protein-related transcriptional regulator	GeBP	no
AT4G01520	0.925999	2.32365	0.00177639	NAC DOMAIN CONTAINING PROTEIN 67 NAC067	NAC	yes
AT4G01540	1.78222	2.08356	1.12739e-12	NAC WITH TRANSMEMBRANE MOTIF1 NTM1	NAC	no
AT4G09460	0.718434	1.28244	1.70824e-07	MYB DOMAIN PROTEIN 6 MYB6	MYB	no
AT4G13480	4.73954	5.87543	5.18897e-14	MYB DOMAIN PROTEIN 79 MYB79	MYB	yes
AT4G16610	1.39099	1.81642	6.42299e-23	C2H2-like zinc finger protein	C2H2	no
AT4G17785	2.58496	3.46131	3.05374e-05	MYB DOMAIN PROTEIN 39 MYB39	MYB	yes
AT4G17980	7.07726	8.10929	6.26202e-97	NAC DOMAIN CONTAINING PROTEIN 71 NAC071	NAC	no
AT4G18450	3.9542	5.68319	2.13043e-10	member of the ERF (ethylene response factor) subfamily B-1 of ERF_AP2 transcription factor family.	ERF	yes
AT4G21610	1.13736	1.32948	2.57233e-36	LSD ONE LIKE 2 LOL2	LSD	no
AT4G22070	3.51457	4.76793	1.67862e-19	WRKY DNABINDING PROTEIN 31 WRKY31	WRKY	yes
AT4G28790	1.15073	1.98501	4.47976e-06	basic helix-loop-helix (bHLH) DNA-binding superfamily protein	bHLH	no
AT4G28800	3.75002	4.33019	4.99396e-22	basic helix-loop-helix (bHLH) DNA-binding superfamily protein	bHLH	yes
AT4G28811	2.58496	4.19436	5.25061e-14	basic helix-loop-helix (bHLH) DNA-binding superfamily protein	bHLH	yes
AT4G29930	0.710493	1.66456	1.49226e-06	basic helix-loop-helix (bHLH) DNA-binding superfamily protein	bHLH	no
AT4G30980	2.17431	2.83183	2.37962e-71	LJRHL1LIKE 2 LRL2	bHLH	yes
AT4G32880	1.02389	1.40105	1.27166e-27	HOMEOBOX GENE 8 HB8	HD-ZIP	yes
AT4G35550	0.601831	1.62264	9.96902e-32	WUSCHEL RELATED HOMEOBOX 13 WOX13	WOX	no
AT4G36160	0.925999	1.60659	6.69408e-14	NAC DOMAIN CONTAINING PROTEIN 76 NAC076	NAC	yes
AT4G36260	1.31459	2.25457	7.76647e-39	STYLISH 2 STY2	SRS	yes
AT4G36740	1.93929	3.37973	2.54761e-19	HOMEOBOX PROTEIN 40 HB40	HD-ZIP	yes
AT4G37650	1.38273	1.77853	3.07615e-49	SHORT ROOT SHR	GRAS	yes
AT4G37730	1.13117	1.79693	1.22861e-25	BASIC LEUCINEZIPPER 7 bZIP7	bZIP	yes
AT4G37850	1.90689	4.19382	5.51842e-05	basic helix-loop-helix (bHLH) DNA-binding superfamily protein	bHLH	yes
AT4G37940	2.64386	4.13355	1.14883e-07	AGAMOUSLIKE 21 AGL21	MIKC	yes
AT4G38960	1.02272	1.55015	1.7966e-10	B-box type zinc finger family protein	DBB	no
AT5G01380	1.53051	3.51489	1.73958e-06	Homeodomain-like superfamily protein	Trihelix	yes
AT5G02470	0.701942	1.03555	3.54922e-24	DPA	E2F/DP	no
AT5G04390	1.22239	2.79075	0.000167682	C2H2-type zinc finger family protein	C2H2	yes
AT5G05770	4.09863	5.36277	2.80769e-18	WUSCHEL RELATED HOMEOBOX 7 WOX7	WOX	yes
AT5G06080	8.16993	7.0521	5.78607e-14	LOB DOMAINCONTAINING PROTEIN 33 LBD33	LBD	yes
AT5G06500	4.24793	3.13713	0.0132833	AGAMOUSLIKE 96 AGL96	M-type	yes
AT5G07310	6.94071	8.43114	3.2194e-45	member of the ERF (ethylene response factor) subfamily B-1 of ERF_AP2 transcription factor family.	ERF	yes
AT5G08790	1.00015	1.87247	7.94642e-10	ATAF2	NAC	no
AT5G09780	1	4.04366	0.000156845	Transcriptional factor B3 family protein	B3	no
AT5G10510	2.66322	3.04191	6.24106e-139	AINTEGUMENTALIKE 6 AIL6	AP2	no
AT5G12330	2.39826	3.31139	5.20212e-170	LATERAL ROOT PRIMORDIUM 1 LRP1	SRS	yes
AT5G13080	2.68012	4.19453	4.70868e-27	WRKY DNABINDING PROTEIN 75 WRKY75	WRKY	no
AT5G13330	3.09834	4.1071	4.53522e-30	RELATED TO AP2 6L Rap2.6L	ERF	yes
AT5G13790	1.66068	2.05744	9.16412e-34	AGAMOUSLIKE 15 AGL15	MIKC	yes
AT5G13910	5.31776	7.23437	7.48337e-29	LEAFY PETIOLE LEP	ERF	yes
AT5G14000	3.78922	4.36501	1.58056e-29	NAC DOMAIN CONTAINING PROTEIN 84 NAC084	NAC	no
AT5G14490	3.16993	4.93473	2.44447e-07	NAC DOMAIN CONTAINING PROTEIN 85 NAC085	NAC	no
AT5G15130	2.28011	4.05246	3.18384e-09	WRKY DNABINDING PROTEIN 72 WRKY72	WRKY	yes
AT5G15160	1.02789	1.87955	3.70866e-10	BANQUO 2 BNQ2	bHLH	yes
AT5G17430	6.06609	7.26639	9.06279e-46	BABY BOOM BBM	AP2	yes
AT5G17800	2.49575	3.19044	4.81671e-48	MYB DOMAIN PROTEIN 56 MYB56	MYB	yes
AT5G18270	1.72196	2.36054	1.09942e-11	ARABIDOPSIS NAC DOMAIN CONTAINING PROTEIN 87 ANAC087	NAC	yes
AT5G18560	6.08215	6.68469	1.04042e-140	PUCHI	ERF	yes
AT5G20240	0.898402	2.07453	0.00257491	PISTILLATA PI	MIKC	yes
AT5G22380	3.07555	4.8768	3.70819e-16	NAC DOMAIN CONTAINING PROTEIN 90 NAC090	NAC	yes
AT5G22570	3.52959	5.4754	6.3791e-09	WRKY DNABINDING PROTEIN 38 WRKY38	WRKY	yes
AT5G22890	2.88092	3.64908	2.49823e-23	C2H2 and C2HC zinc fingers superfamily protein	C2H2	yes
AT5G25190	2.79576	3.47395	1.17721e-44	ETHYLENE AND SALT INDUCIBLE 3 ESE3	ERF	no
AT5G25470	0.74366	1.85259	7.22978e-08	AP2_B3-like transcriptional factor family protein	B3	no
AT5G26170	1.00405	1.63518	2.01198e-19	WRKY DNABINDING PROTEIN 50 WRKY50	WRKY	no
AT5G26749	0.620337	0.874206	3.19593e-10	C2H2 and C2HC zinc fingers superfamily protein	C3H	NA
AT5G26930	7.56826	8.57291	1.61596e-66	GATA TRANSCRIPTION FACTOR 23 GATA23	GATA	no
AT5G35770	2.03953	2.57021	6.59655e-27	STERILE APETALA SAP	SAP	yes
AT5G39820	1.41504	2.94971	0.00557466	NAC DOMAIN CONTAINING PROTEIN 94 NAC094	NAC	no
AT5G41765	4.29956	5.39124	9.39837e-11	DNA-binding storekeeper protein-related transcriptional regulator	GeBP	no
AT5G43175	6.12928	5.96357	6.52932e-09	basic helix-loop-helix (bHLH) DNA-binding superfamily protein	bHLH	yes
AT5G44260	1.21141	1.9596	0.00287942	Zinc finger C-x8-C-x5-C-x3-H type family protein	C3H	yes
AT5G45580	1.36864	2.36375	1.05813e-14	Homeodomain-like superfamily protein	G2-like	yes
AT5G47370	1.305	2.22549	9.65124e-37	HAT2	HD-ZIP	no
AT5G48150	0.622751	0.851104	2.02948e-12	PHYTOCHROME A SIGNAL TRANSDUCTION 1 PAT1	GRAS	no
AT5G48560	0.839717	1.01685	9.46174e-08	basic helix-loop-helix (bHLH) DNA-binding superfamily protein	bHLH	no
AT5G49620	5.22382	5.83163	4.10547e-75	MYB DOMAIN PROTEIN 78 MYB78	MYB	yes
AT5G52170	3.35819	4.20321	1.02877e-35	HOMEODOMAIN GLABROUS 7 HDG7	HD-ZIP	no
AT5G53290	2.30161	3.01813	1.43791e-110	CYTOKININ RESPONSE FACTOR 3 CRF3	ERF	yes
AT5G56620	1.95818	2.50253	2.04258e-13	NAC DOMAIN CONTAINING PROTEIN 99 NAC099	NAC	yes
AT5G56960	3.16993	5.1259	6.37567e-08	basic helix-loop-helix (bHLH) DNA-binding family protein	bHLH	yes
AT5G58010	2.96347	4.36343	1.27498e-06	LJRHL1LIKE 3 LRL3	bHLH	no
AT5G59820	0.670965	1.6618	0.0013779	RESPONSIVE TO HIGH LIGHT 41 RHL41	C2H2	no
AT5G60200	2.00806	2.84272	3.88608e-27	TARGET OF MONOPTEROS 6 TMO6	Dof	yes
AT5G60480	3.45943	3.24218	0.0102354	HOMEOBOX PROTEIN 26 HB26	ZF-HD	yes
AT5G60830	4.85345	6.39772	1.62273e-16	BASIC LEUCINEZIPPER 70 bZIP70	bZIP	no
AT5G61890	3.23376	3.99287	1.86821e-78	member of the ERF (ethylene response factor) subfamily B-1 of ERF_AP2 transcription factor family.	ERF	yes
AT5G64060	2.98685	3.40529	7.49629e-58	NAC DOMAIN CONTAINING PROTEIN 103 NAC103	NAC	no
AT5G64810	3.84697	4.79166	1.85616e-53	WRKY DNABINDING PROTEIN 51 WRKY51	WRKY	no
AT5G65320	1.2267	1.90072	5.0606e-12	basic helix-loop-helix (bHLH) DNA-binding superfamily protein	bHLH	yes
AT5G65510	0.814714	1.66459	2.90828e-36	AINTEGUMENTALIKE 7 AIL7	AP2	no
AT5G66300	1.14539	1.59935	5.82642e-16	NAC DOMAIN CONTAINING PROTEIN 105 NAC105	NAC	yes
AT5G66700	0.690009	1.98128	1.60692e-09	HOMEOBOX 53 HB53	HD-ZIP	no

## Sheet: GO-genesUP
GO - GeneCodis (http://genecodis.cnb.csic.es/)
lowest level, min. support 3 genes, p(Bonferroni)<0.01
Biological Process
Items	Items_Details	Support	List size	Reference Support	Reference size	Hyp	pBonf	Hyp_c	Genes
GO:0048364	root development (BP)	56	2720	300	33602	3.2738e-09	8.90474e-06	2.01994e-06	AT2G14210,AT2G42430,AT5G51060,AT1G51190,AT1G24620,AT3G20840,AT5G49270,AT5G12330,AT1G71692,AT5G13290,AT2G17720,AT5G13080,AT2G47270,AT4G30980,AT4G38630,AT5G40770,AT5G10720,AT2G04160,AT1G26870,AT5G10510,AT1G12040,AT1G16300,AT5G24310,AT3G07390,AT4G37010,AT3G14370,AT3G62100,AT2G24260,AT5G60200,AT3G22400,AT3G05630,AT5G60810,AT1G73590,AT2G18470,AT4G29040,AT1G48630,AT2G46990,AT2G37250,AT2G47000,AT5G58010…
GO:0010345	suberin biosynthetic process (BP)	7	2720	8	33602	1.68115e-07	0.000457273	5.18634e-05	AT1G04220,AT3G11430,AT3G44540,AT5G58860,AT5G41040,AT3G44550,AT5G23190
GO:0009699	phenylpropanoid biosynthetic process (BP)	31	2720	145	33602	4.88657e-07	0.00132915	0.000100501	AT1G04220,AT1G67980,AT1G09500,AT3G11430,AT2G47460,AT4G34050,AT3G44540,AT1G55210,AT1G80820,AT1G51990,AT4G30470,AT1G76470,AT3G62610,AT5G58860,AT3G13610,AT2G21100,AT1G32770,AT1G49390,AT5G20550,AT4G23690,AT1G33030,AT2G30490,AT2G33590,AT4G13660,AT2G02990,AT4G37990,AT5G41040,AT1G75040,AT3G44550,AT5G23190,AT5G24530
GO:0009627	systemic acquired resistance (BP)	15	2720	44	33602	9.66106e-07	0.00262781	0.000149022	AT3G56400,AT5G40990,AT1G02450,AT3G26830,AT3G48090,AT1G19250,AT2G14610,AT3G57260,AT4G12470,AT5G13320,AT3G52430,AT1G75040,AT1G74710,AT5G26920,AT1G73805
GO:0046686	response to cadmium ion (BP)	53	2720	328	33602	1.05895e-06	0.00288034	0.000130675	AT5G26220,AT4G02870,AT1G77120,AT2G17420,AT2G36530,AT4G02520,AT5G44460,AT4G34050,AT3G14990,AT2G45030,AT5G20020,AT3G04120,AT2G41380,AT1G48000,AT3G12500,AT1G02920,AT2G41690,AT3G13860,AT5G63680,AT5G59190,AT5G17330,AT1G35720,AT1G12000,AT2G01140,AT3G44300,AT3G52930,AT3G56070,AT1G04410,AT2G20420,AT3G17820,AT5G15650,AT1G17290,AT3G23990,AT5G20010,AT3G08590,AT4G29040,AT5G65140,AT2G33590,AT2G36460,AT1G62740…
GO:0031326	regulation of cellular biosynthetic process (BP)	207	2720	1859	33602	1.39889e-06	0.00380498	0.000143852	AT2G35350,AT5G20240,AT5G18270,AT1G06920,AT1G69560,AT1G71520,AT2G33550,AT2G40750,AT1G68360,AT4G36160,AT1G51190,AT2G40260,AT2G44070,AT3G56400,AT2G42680,AT3G02550,AT3G03660,AT5G17430,AT3G20840,AT3G44290,AT1G49560,AT3G46080,AT5G61890,AT2G38250,AT2G43000,AT4G37940,AT2G47460,AT5G39820,AT4G28811,AT5G13910,AT1G01010,AT5G52170,AT5G13790,AT5G47370,AT5G13080,AT4G01260,AT4G13940,AT2G47270,AT3G24310,AT4G30980…
GO:2001141	regulation of RNA biosynthetic process (BP)	197	2720	1754	33602	1.43677e-06	0.00390801	0.000126641	AT2G35350,AT5G20240,AT5G18270,AT1G06920,AT1G69560,AT1G71520,AT2G33550,AT2G40750,AT1G68360,AT4G36160,AT1G51190,AT2G40260,AT3G56400,AT2G42680,AT3G02550,AT3G03660,AT5G17430,AT3G20840,AT3G44290,AT1G49560,AT3G46080,AT5G61890,AT2G38250,AT2G43000,AT4G37940,AT2G47460,AT5G39820,AT4G28811,AT5G13910,AT1G01010,AT5G52170,AT5G13790,AT5G47370,AT5G13080,AT4G01260,AT4G13940,AT2G47270,AT3G24310,AT4G30980,AT1G65300…
GO:0051252	regulation of RNA metabolic process (BP)	198	2720	1766	33602	1.51765e-06	0.00412801	0.000117049	AT2G35350,AT5G20240,AT5G18270,AT1G06920,AT1G69560,AT1G71520,AT2G33550,AT2G40750,AT1G68360,AT4G36160,AT1G51190,AT2G40260,AT3G56400,AT2G42680,AT3G02550,AT3G03660,AT5G17430,AT3G20840,AT3G44290,AT1G49560,AT3G46080,AT5G61890,AT2G38250,AT2G43000,AT4G37940,AT2G47460,AT5G39820,AT4G28811,AT5G13910,AT1G01010,AT5G52170,AT5G13790,AT5G47370,AT5G13080,AT4G01260,AT4G13940,AT2G47270,AT3G24310,AT4G30980,AT1G65300…
GO:0010556	regulation of macromolecule biosynthetic process (BP)	201	2720	1810	33602	2.39006e-06	0.00650096	0.000147467	AT2G35350,AT5G20240,AT5G18270,AT1G06920,AT1G69560,AT1G71520,AT2G33550,AT2G40750,AT1G68360,AT4G36160,AT1G51190,AT2G40260,AT2G44070,AT3G56400,AT2G42680,AT3G02550,AT3G03660,AT5G17430,AT3G20840,AT3G44290,AT1G49560,AT3G46080,AT5G61890,AT2G38250,AT2G43000,AT4G37940,AT2G47460,AT5G39820,AT4G28811,AT5G13910,AT1G01010,AT5G52170,AT5G13790,AT5G47370,AT5G13080,AT4G01260,AT4G13940,AT2G47270,AT3G24310,AT4G30980…
GO:2000112	regulation of cellular macromolecule biosynthetic process (BP)	201	2720	1810	33602	2.39006e-06	0.00650096	0.000147467	AT2G35350,AT5G20240,AT5G18270,AT1G06920,AT1G69560,AT1G71520,AT2G33550,AT2G40750,AT1G68360,AT4G36160,AT1G51190,AT2G40260,AT2G44070,AT3G56400,AT2G42680,AT3G02550,AT3G03660,AT5G17430,AT3G20840,AT3G44290,AT1G49560,AT3G46080,AT5G61890,AT2G38250,AT2G43000,AT4G37940,AT2G47460,AT5G39820,AT4G28811,AT5G13910,AT1G01010,AT5G52170,AT5G13790,AT5G47370,AT5G13080,AT4G01260,AT4G13940,AT2G47270,AT3G24310,AT4G30980…
GO:0005996	monosaccharide metabolic process (BP)	30	2720	148	33602	2.3947e-06	0.00651358	0.000134321	AT5G59290,AT2G45790,AT1G56600,AT3G04120,AT4G10260,AT3G46440,AT5G66280,AT1G17890,AT5G63680,AT1G16300,AT3G04050,AT5G08570,AT1G12000,AT2G01140,AT3G52930,AT4G26270,AT2G36580,AT5G15650,AT1G30620,AT2G35020,AT2G36460,AT5G43910,AT1G79530,AT1G23190,AT4G25900,AT3G02230,AT5G56630,AT2G31390,AT3G55410,AT5G56350
Molecular Function
Items	Items_Details	Support	List size	Reference Support	Reference size	Hyp	pBonf	Hyp_c	Genes
GO:0046914	transition metal ion binding (MF)	220	2720	1895	33602	2.6348e-08	7.16666e-05	6.45527e-06	AT3G27473,AT2G15780,AT5G37600,AT5G37960,AT5G14130,AT2G23630,AT3G26210,AT3G44750,AT5G17600,AT1G23010,AT1G72330,AT2G36530,AT1G67800,AT5G25180,AT1G61570,AT2G02620,AT5G64100,AT2G30750,AT3G03670,AT3G43430,AT5G39130,AT3G46080,AT2G43480,AT1G22840,AT5G58580,AT1G33720,AT1G19230,AT4G15300,AT5G55200,AT2G17720,AT1G11610,AT1G18980,AT4G32630,AT4G11230,AT5G39160,AT5G06720,AT3G60800,AT4G25090,AT2G04500,AT1G20270…
GO:0015405	P-P-bond-hydrolysis-driven transmembrane transporter activity (MF)	39	2720	215	33602	1.57099e-06	0.00427309	0.000192446	AT2G29940,AT2G05840,AT1G61570,AT1G63440,AT5G19410,AT1G30420,AT2G29530,AT1G20350,AT3G10110,AT3G16340,AT3G25620,AT1G64220,AT5G61730,AT5G13580,AT3G27070,AT5G39040,AT3G13080,AT1G04070,AT3G55100,AT3G63380,AT3G60970,AT2G37280,AT1G80660,AT3G13090,AT3G13100,AT1G53270,AT1G02520,AT2G47000,AT1G15520,AT3G22910,AT2G37360,AT2G39350,AT1G51650,AT3G53480,AT1G02530,AT5G50810,AT3G60160,AT3G20000,AT1G18320
Cellular component
Items	Items_Details	Support	List size	Reference Support	Reference size	Hyp	pBonf	Hyp_c	Genes
GO:0005829	cytosol (CC)	217	2720	1988	33602	3.11018e-06	0.00845969	0.000339009	AT3G02190,AT5G59290,AT5G37600,AT1G77120,AT2G46140,AT4G39890,AT2G17420,AT5G49690,AT2G16600,AT5G38480,AT3G09680,AT1G72330,AT2G36530,AT5G26860,AT4G02450,AT2G05840,AT2G41110,AT1G67980,AT2G45790,AT2G19900,AT5G53400,AT3G03250,AT4G02520,AT3G24170,AT1G14320,AT5G20000,AT4G12720,AT5G22060,AT1G22840,AT4G22530,AT5G59240,AT4G21830,AT3G44590,AT1G18540,AT3G14940,AT1G49400,AT4G34050,AT1G53750,AT4G30800,AT3G52450…
GO:0044429	mitochondrial part (CC)	49	2720	305	33602	3.12742e-06	0.00850658	0.000170444	AT2G17420,AT2G36530,AT5G26860,AT1G61570,AT1G55900,AT3G27280,AT3G48850,AT1G50400,AT2G29530,AT3G04120,AT5G40770,AT1G20350,AT3G10110,AT3G27240,AT4G32470,AT1G64220,AT5G09470,AT5G13490,AT4G28510,AT5G02050,AT5G25450,AT3G27070,AT2G40765,AT3G52930,AT1G04070,AT3G52300,AT5G66510,AT1G32350,AT5G13440,AT3G23990,AT2G26360,AT3G10860,AT3G15352,AT5G15090,AT5G13450,AT2G37890,AT1G15120,AT1G51650,AT1G80230,AT2G27730…

## Sheet: genesDOWN-2273
Table S8 - gene expression changes in 2,4-D- and wounding-treated wild type (WT-WA/WT-ctrls)
ATG	RPKM_wt_C0_1	RPKM_wt_C0_2	RPKM_wt_C0_3	RPKM_wt_C1_1	RPKM_wt_C1_2	RPKM_wt_C2_1	RPKM_wt_C2_2	RPKM_wt_C2_3	RPKM_wt_Inj_Aux_1	RPKM_wt_Inj_Aux_2	RPKM_wt_Inj_Aux_3	min control	max sample	log2FCmin-max	log2FoldChange	pvalue	padj	PcG_target	gene_symbol
AT1G65860	33.11	51	33.71	20.77	30.8	29.6	48.31	32.15	0.02	0.03	0.03	20.77	0.03	-9.43532	-9.62213	9.2381e-74	4.43484e-72	yes	FLAVINMONOOXYGENASE GLUCOSINOLATE SOXYGENASE 1 FMO GSOX1
AT5G23010	335.15	461.04	503.33	244.32	399.45	439.03	521.8	391.15	0.39	0.15	0.23	244.32	0.39	-9.29108	-10.7284	0.01	0.01	yes	METHYLTHIOALKYLMALATE SYNTHASE 1 MAM1
AT5G07700	11.11	23.59	17.78	5.06	8.71	14.1	19.34	7.82	0.01	0.01	0.01	5.06	0.01	-8.98299	-8.33948	7.71578e-23	6.5879e-22	yes	MYB DOMAIN PROTEIN 76 MYB76
AT3G19710	325.55	564.45	355.22	200.78	298.75	302.71	607.94	391.84	0.29	0.14	0.4	200.78	0.4	-8.9714	-10.3629	5.20558e-228	8.29666e-225	yes	BRANCHEDCHAIN AMINOTRANSFERASE4 BCAT4
AT3G44970	18.59	27.73	31.64	16.05	14.73	13.39	18.28	14.16	0.01	0.03	0.01	13.39	0.03	-8.80198	-9.09243	4.70187e-36	7.06078e-35	yes	Cytochrome P450 superfamily protein
AT3G22740	62.5	107.13	72.59	38.05	70.16	52.37	119.28	56.79	0.01	0.09	0.07	38.05	0.09	-8.72376	-9.93484	1.68365e-90	1.26575e-88	yes	HOMOCYSTEINE SMETHYLTRANSFERASE 3 HMT3
AT1G16410	403.56	620.44	523.11	176.6	216.82	264.96	431.61	261.97	0.38	0.22	0.43	176.6	0.43	-8.68193	-9.81325	1.37933e-187	9.69874e-185	yes	CYTOCHROME P450 79F1 CYP79F1
AT4G13770	390.19	574.4	578.47	226.83	266.33	281.7	436.62	305.67	0.65	0.28	0.57	226.83	0.65	-8.44696	-9.40874	1.59972e-230	2.94188e-227	yes	CYTOCHROME P450. FAMILY 83. SUBFAMILY A. POLYPEPTIDE 1 CYP83A1
AT3G21950	6.47	6.31	5.25	3.98	3.92	3.22	4.63	4.87	0.01	0.01	0.01	3.22	0.01	-8.33092	-7.73814	3.28882e-19	2.33103e-18	yes	S-adenosyl-L-methionine-dependent methyltransferases superfamily protein
AT3G02020	274.24	347.31	219.41	147.11	185.5	175.42	310.84	191.9	0.54	0.32	0.44	147.11	0.54	-8.08972	-8.88413	1.22341e-234	2.65892e-231	no	ASPARTATE KINASE 3 AK3
AT4G17810	4.36	5.35	5.78	3.84	4.77	2.72	3.75	2.55	0.01	0.01	0.01	2.55	0.01	-7.99435	-6.3785	4.37321e-12	2.00288e-11	yes	C2H2 and C2HC zinc fingers superfamily protein
AT5G07690	101.06	125.11	100.26	29.55	37.4	52.18	68.07	43.57	0.01	0.12	0.04	29.55	0.12	-7.94398	-9.33565	2.06255e-44	4.17523e-43	yes	MYB DOMAIN PROTEIN 29 MYB29
AT4G21970	7.67	6.42	5.28	3.27	3.86	3.34	4.42	2.18	0.01	0.01	0.01	2.18	0.01	-7.76818	-6.47793	1.64586e-12	7.74253e-12	yes	Protein of unknown function. DUF584
AT1G73330	149.22	264.05	191.28	156.1	364.14	72.63	135.8	145.81	0.07	0.25	0.34	72.63	0.34	-7.73889	-9.12498	2.60868e-74	1.26247e-72	yes	DROUGHTREPRESSED 4 DR4
AT3G03190	148.58	204.92	105.57	51.81	72.6	99.26	92.83	55.81	0.25	0.15	0.07	51.81	0.25	-7.69516	-8.6809	2.73427e-60	8.66952e-59	yes	GLUTATHIONE STRANSFERASE F11 GSTF11
AT4G12030	209.39	198.71	173.15	105.92	116.22	114.41	186.63	121.3	0.58	0.19	0.11	105.92	0.58	-7.51271	-8.82797	3.90926e-145	1.18302e-142	no	BILE ACID TRANSPORTER 5 BAT5
AT2G43100	341.51	474	398.35	147.11	238.07	276.32	443.2	314.69	0.81	0.18	0.95	147.11	0.95	-7.27475	-8.81174	2.44731e-129	5.08764e-127	no	ISOPROPYLMALATE ISOMERASE 2 IPMI2
AT3G58990	260.61	380.57	243.58	112.77	171.44	210.18	270.97	133.36	0.73	0.62	0.59	112.77	0.73	-7.27127	-8.15973	1.32984e-131	2.89022e-129	no	ISOPROPYLMALATE ISOMERASE 1 IPMI1
AT1G16400	24.13	27.89	20.51	6.77	12.09	15.9	17.67	12.44	0.05	0.03	0.01	6.77	0.05	-7.08108	-8.4006	7.67676e-40	1.32703e-38	yes	CYTOCHROME P450. FAMILY 79. SUBFAMILY F. POLYPEPTIDE 2 CYP79F2
AT1G76135	3.55	6.64	2.17	1.29	3.84	2.47	1.12	2.48	0.01	0.01	0.01	1.12	0.01	-6.80735	-3.83644	0.000317914	0.00069998	NA	MICRORNA394B MIR394B
AT3G22275	9.3	4.35	1.04	1.69	3.08	10.74	9.77	1.12	0.01	0.01	0.01	1.04	0.01	-6.70044	-6.26557	5.12304e-11	2.16811e-10	no	unknown protein
AT4G04840	2.15	0.92	1.3	1.9	4.26	1.06	4.38	3.65	0.01	0.01	0.01	0.92	0.01	-6.52356	-6.75647	1.6681e-13	8.37272e-13	no	METHIONINE SULFOXIDE REDUCTASE B6 MSRB6
AT3G54600	116.4	178.94	141.3	68.8	84.1	109.46	181.14	83.13	0.56	0.41	0.78	68.8	0.78	-6.46279	-7.70393	5.79329e-134	1.35785e-131	no	DJ1F
AT3G46130	9.57	13.18	9.89	5.05	11.29	4.99	8.45	10.26	0.01	0.06	0.07	4.99	0.07	-6.15554	-6.90068	9.64404e-23	8.19332e-22	no	MYB DOMAIN PROTEIN 48 MYB48
AT1G66860	3.62	5.27	4.65	5.38	3.48	10.35	13.48	3.74	0.05	0.01	0.03	3.48	0.05	-6.12102	-6.79573	3.86374e-24	3.52963e-23	yes	Class I glutamine amidotransferase-like superfamily protein
AT4G19820	0.74	1.24	3.81	0.77	0.9	0.88	0.81	0.64	0.01	0.01	0.01	0.64	0.01	-6	-5.29318	6.94876e-08	2.26133e-07	yes	Glycosyl hydrolase family protein with chitinase insertion domain
AT1G78370	1688.67	2895.2	1961.61	1212.93	1316.59	1788.98	2339.07	1589.99	17.02	12.16	19.24	1212.93	19.24	-5.97824	-7.02206	4.52001e-251	1.801e-247	yes	GLUTATHIONE STRANSFERASE TAU 20 GSTU20
AT3G27920	5.24	6.21	4.56	3.14	3.61	3.18	4.49	4.07	0.01	0.01	0.05	3.14	0.05	-5.97269	-6.86584	6.11172e-19	4.27106e-18	yes	MYB DOMAIN PROTEIN 0 MYB0
AT1G70820	22.25	37.09	22.71	21.42	29.9	18.01	33.07	18.03	0.13	0.03	0.3	18.01	0.3	-5.90769	-7.28688	1.12455e-75	5.60099e-74	no	phosphoglucomutase. putative _ glucose phosphomutase. putative
AT5G14070	0.63	2.03	2.89	0.91	0.58	1.96	1.59	1.23	0.01	0.01	0.01	0.58	0.01	-5.85798	-4.97937	5.96276e-07	1.77193e-06	yes	ROXY2
AT4G32540	1.24	1.35	0.9	0.54	0.83	1.68	1.83	1.87	0.01	0.01	0.01	0.54	0.01	-5.75489	-6.18766	2.89018e-11	1.24586e-10	yes	YUCCA 1 YUC1
AT5G14740	10.24	19.89	10.81	22.01	51	24.9	46.07	33.88	0.15	0.11	0.19	10.24	0.19	-5.75207	-7.14764	1.66696e-67	6.67539e-66	no	CARBONIC ANHYDRASE 2 CA2
AT4G11320	90.67	143.08	107.28	77.36	133.29	43.57	81.31	54.48	0.45	0.36	0.87	43.57	0.87	-5.64618	-7.18045	5.50852e-70	2.38573e-68	yes	Papain family cysteine protease
AT2G43550	121.89	284.05	176.52	140.13	201.05	125.11	271.07	170.36	1.28	1.16	2.47	121.89	2.47	-5.62492	-6.89336	8.52496e-163	3.6394e-160	no	defensin-like (DEFL) family protein.
AT3G01500	39.83	58.18	32.13	58.01	121.61	51.68	140.48	105.57	0.26	0.3	0.66	32.13	0.66	-5.60531	-7.24725	1.51447e-72	7.05776e-71	no	CARBONIC ANHYDRASE 1 CA1
AT3G50450	2.19	3.45	1.04	0.48	0.58	1.14	3.19	1.97	0.01	0.01	0.01	0.48	0.01	-5.58496	-5.09738	2.93774e-07	9.00419e-07	yes	HOMOLOG OF RPW8 1 HR1
AT4G19380	1.3	1.88	2.57	1.47	2.17	1.18	1.01	0.93	0.02	0.02	0.02	0.93	0.02	-5.53916	-5.95044	7.88529e-20	5.81653e-19	yes	Long-chain fatty alcohol dehydrogenase family protein
AT5G49360	11.62	21.23	55.55	33.67	33.2	48.34	58.55	26.12	0.2	0.08	0.26	11.62	0.26	-5.48195	-7.39475	1.0011e-69	4.28914e-68	no	BETAXYLOSIDASE 1 BXL1
AT4G08910	1.74	2.59	1.7	0.43	1.5	0.81	1.49	1.33	0.01	0.01	0.01	0.43	0.01	-5.42626	-5.48536	1.44441e-08	5.00602e-08	yes	unknown protein
AT3G45680	3.74	4.43	3.93	0.42	1.15	2.72	1.77	0.63	0.01	0.01	0.01	0.42	0.01	-5.39232	-6.48836	3.47943e-12	1.60306e-11	no	Major facilitator superfamily protein
AT3G46490	6.25	9.52	9.11	8.74	9.17	9.8	16.85	11.13	0.04	0.01	0.15	6.25	0.15	-5.38082	-6.94578	2.63744e-63	9.25891e-62	no	2-oxoglutarate (2OG) and Fe(II)-dependent oxygenase superfamily protein
AT5G10880	0.62	0.72	0.55	0.41	0.43	0.52	0.74	0.45	0.01	0.01	0.01	0.41	0.01	-5.35755	-4.51716	9.31531e-06	2.45617e-05	no	tRNA synthetase-related _ tRNA ligase-related
AT4G14040	353.81	429.89	389.91	242.32	207.89	264.39	446.58	382.66	5.14	3.06	4.57	207.89	5.14	-5.33791	-6.19718	1.28775e-191	9.62071e-189	no	SELENIUMBINDING PROTEIN 2 SBP2
AT1G78450	2.76	9.14	4.09	8.32	5.91	9.13	9.6	4.22	0.07	0.01	0.01	2.76	0.07	-5.30117	-6.632	1.19845e-16	7.32582e-16	yes	SOUL heme-binding family protein
AT5G39210	15.9	26.6	14.03	14.36	23.45	23.8	33.12	18.89	0.21	0.06	0.36	14.03	0.36	-5.28437	-6.38092	3.51157e-45	7.28742e-44	no	CHLORORESPIRATORY REDUCTION 7 CRR7
AT4G29905	77.43	119.76	119.88	36.66	83.84	107.23	87.43	81.22	0.57	0.89	0.96	36.66	0.96	-5.25503	-6.55189	1.33368e-63	4.73059e-62	no	unknown protein
AT5G58360	1.22	2.09	2.49	0.51	0.69	0.68	0.38	0.57	0.01	0.01	0.01	0.38	0.01	-5.24793	-4.84563	1.49306e-06	4.2702e-06	no	OVATE FAMILY PROTEIN 3 OFP3
AT5G16030	39.05	46.12	30.18	29.09	38.04	24.5	30.29	23.83	0.52	0.41	0.64	23.83	0.64	-5.21856	-5.82957	8.19458e-129	1.67443e-126	no	unknown protein
AT2G43440	0.63	0.71	0.98	0.51	0.38	0.61	0.37	0.91	0.01	0.01	0.01	0.37	0.01	-5.20945	-4.92578	7.89993e-07	2.31734e-06	yes	F-box and associated interaction domains-containing protein
AT3G52525	4.82	5.01	2.69	2.54	4.86	8.51	6.59	4.55	0.01	0.07	0.01	2.54	0.07	-5.18133	-6.141	1.85562e-14	9.88246e-14	yes	OVATE FAMILY PROTEIN 6 OFP6
AT4G31805	10.59	12.33	13.26	10.2	10.57	14.96	14.65	9.73	0.25	0.26	0.27	9.73	0.27	-5.17141	-5.54288	5.51652e-61	1.79678e-59	no	WRKY family transcription factor
AT1G08005	0.36	0.79	0.42	1.29	0.96	1.02	0.81	1.31	0.01	0.01	0.01	0.36	0.01	-5.16993	-2.87626	0.01074	0.018802	no	BEST Arabidopsis thaliana protein match is: SIT4 phosphatase-associated family protein (TAIR:AT1G07990.1)
AT5G36910	27.03	39.19	39.37	8.73	21.24	8.72	10.02	7.04	0.19	0.08	0.2	7.04	0.2	-5.1375	-6.49925	7.51429e-23	6.42045e-22	no	THIONIN 2.2 THI2.2
AT1G54820	2.95	3.97	3.33	3.08	5.38	2.73	3.54	2.43	0.02	0.02	0.07	2.43	0.07	-5.11746	-6.14642	1.55066e-30	1.88563e-29	no	Protein kinase superfamily protein
AT4G11190	8.67	12.82	10.1	3.09	6.07	4.23	5.18	5.79	0.01	0.01	0.09	3.09	0.09	-5.10154	-6.29301	3.0192e-15	1.70036e-14	yes	Disease resistance-responsive (dirigent-like protein) family protein
AT2G37900	4.2	5.71	6.07	2.29	4.58	6.29	6.5	2.24	0.07	0.04	0.03	2.24	0.07	-5	-6.19607	1.50511e-23	1.33516e-22	no	Major facilitator superfamily protein
AT3G60890	21.13	21.76	10.11	15.45	18.96	19.45	21.13	25.99	0.01	0.32	0.16	10.11	0.32	-4.98157	-6.33346	1.08171e-22	9.15741e-22	no	LITTLE ZIPPER 2 ZPR2
AT4G15690	0.31	0.52	1.27	0.42	0.87	4.27	1.4	1.14	0.01	0.01	0.01	0.31	0.01	-4.9542	-4.47075	1.54484e-05	3.98537e-05	yes	Thioredoxin superfamily protein
AT5G20630	639.87	784.83	357.08	724.9	882.37	652.47	1092.91	643.37	4.79	2.6	11.56	357.08	11.56	-4.94903	-6.8435	3.62605e-94	2.98924e-92	yes	GERMIN 3 GER3
AT2G29290	3.32	4.69	3.7	6.16	7.62	7.41	9.31	4.66	0.07	0.1	0.11	3.32	0.11	-4.91561	-5.5835	6.85429e-27	7.04495e-26	no	NAD(P)-binding Rossmann-fold superfamily protein
AT3G55515	2.26	1.99	1.65	0.3	1.2	0.67	4.63	3.67	0.01	0.01	0.01	0.3	0.01	-4.90689	-4.07382	0.000109352	0.000255749	no	ROTUNDIFOLIA LIKE 7 RTFL7
AT5G24420	20.37	28.27	23.61	41.02	61.49	23.4	70.19	65.27	0.71	0.36	0.42	20.37	0.71	-4.84248	-6.24792	4.36882e-47	9.5646e-46	yes	6PHOSPHOGLUCONOLACTONASE 5 PGL5
AT1G55370	11.29	12.97	11.31	9.26	9.88	10.35	13.43	8.84	0.22	0.26	0.31	8.84	0.31	-4.83371	-5.51033	3.37139e-58	1.01129e-56	no	NDHDEPENDENT CYCLIC ELECTRON FLOW 5 NDF5
AT3G01440	7.62	12.06	8.8	10.77	13.99	11.78	24.17	11.06	0.14	0.06	0.27	7.62	0.27	-4.81876	-5.92757	1.88266e-34	2.67909e-33	no	PHOTOSYNTHETIC NDH SUBCOMPLEX L 3 PnsL3
AT1G49500	23.74	37.19	34.76	12.33	28.08	57.51	32.19	18.05	0.44	0.13	0.39	12.33	0.44	-4.80853	-6.45202	7.25044e-39	1.21214e-37	no	unknown protein
AT1G14150	9.22	19	8.95	12.36	22.59	12.31	23.61	16.15	0.01	0.32	0.2	8.95	0.32	-4.80574	-6.35085	7.36811e-32	9.45515e-31	no	PHOTOSYNTHETIC NDH SUBCOMPLEX L 2 PnsL2
AT5G60880	4.52	7.71	4.26	3.57	6.32	3.72	4.78	4.1	0.08	0.09	0.13	3.57	0.13	-4.77934	-5.21577	3.03384e-26	3.02712e-25	no	BREAKING OF ASYMMETRY IN THE STOMATAL LINEAGE BASL
AT3G59710	1	1.53	1.04	0.86	0.91	1.08	1.61	0.82	0.03	0.01	0.03	0.82	0.03	-4.77259	-5.05017	4.40272e-12	2.01562e-11	yes	NAD(P)-binding Rossmann-fold superfamily protein
AT5G14200	283.78	520.95	361.3	137.94	216.71	247.75	425.6	342.65	5.07	3.28	3.49	137.94	5.07	-4.76591	-6.46094	5.10214e-187	3.48505e-184	no	ISOPROPYLMALATE DEHYDROGENASE 1 IMD1
AT3G50270	11.8	12.48	8.84	13.66	11.5	11.51	21.27	10.86	0.22	0.08	0.33	8.84	0.33	-4.74351	-5.71615	2.64403e-44	5.33425e-43	no	HXXXD-type acyl-transferase family protein
AT4G26530	10.2	23.38	7.88	7.47	26.24	9.91	20.35	10.11	0.19	0.04	0.28	7.47	0.28	-4.73761	-6.20859	6.17736e-36	9.2359e-35	no	FRUCTOSEBISPHOSPHATE ALDOLASE 5 FBA5
AT2G22980	9.02	12.28	10.44	8.77	14.28	9.38	17.09	9.79	0.33	0.22	0.28	8.77	0.33	-4.73204	-5.53037	1.0857e-124	2.0278e-122	no	SERINE CARBOXYPEPTIDASELIKE 13 SCPL13
AT1G02800	9.58	11.29	8.61	6.19	6.39	6.99	7.39	5.83	0.1	0.18	0.23	5.83	0.23	-4.66379	-5.70924	8.04514e-54	2.1276e-52	no	CELLULASE 2 CEL2
AT2G22990	28.2	36.39	28.79	19.07	32	23.6	28.22	17.44	0.65	0.27	0.69	17.44	0.69	-4.65966	-5.49626	2.33423e-126	4.65037e-124	no	SINAPOYLGLUCOSE 1 SNG1
AT1G19150	24.34	33.06	24.25	22.5	33.8	18.89	36.38	20	0.75	0.43	0.56	18.89	0.75	-4.65459	-5.37829	1.27772e-77	6.80324e-76	no	PHOTOSYSTEM I LIGHT HARVESTING COMPLEX GENE 6 LHCA6
AT1G58460	1.64	1.91	1.32	0.92	1.46	0.37	0.91	0.25	0.01	0.01	0.01	0.25	0.01	-4.64386	-4.98326	6.02933e-07	1.7906e-06	yes	unknown protein
AT4G26150	3.28	3.5	1.96	2.92	3.34	4.37	5.82	8.38	0.01	0.01	0.08	1.96	0.08	-4.61471	-6.32987	6.40859e-19	4.4746e-18	yes	CYTOKININRESPONSIVE GATA FACTOR 1 CGA1
AT5G56860	5.51	6.29	4.84	6.48	6.25	6.69	8.3	12.93	0.11	0.19	0.2	4.84	0.2	-4.59694	-5.49428	2.76164e-40	4.86534e-39	yes	GATA. NITRATEINDUCIBLE. CARBON METABOLISMINVOLVED GNC
AT5G03995	4.64	7.2	7.36	5	4.48	2.6	5.66	5.09	0.01	0.11	0.01	2.6	0.11	-4.56294	-6.27638	2.51529e-15	1.42563e-14	no	unknown protein
AT5G65730	15.12	18.19	22.95	13.28	21.79	17.94	19.85	13	0.44	0.25	0.55	13	0.55	-4.56294	-5.53876	1.91458e-61	6.29599e-60	yes	XYLOGLUCAN ENDOTRANSGLUCOSYLASE_HYDROLASE 6 XTH6
AT4G37925	17.99	27.53	14.58	21.48	32.06	22.93	41.42	27.74	0.21	0.06	0.62	14.58	0.62	-4.55558	-6.1763	1.68253e-49	3.93198e-48	no	NADH DEHYDROGENASELIKE COMPLEX M NdhM
AT3G49260	7.25	12.27	8.5	9.51	12.18	11.43	12.78	11.41	0.16	0.26	0.31	7.25	0.31	-4.54764	-5.36563	4.76399e-108	5.61048e-106	no	IQDOMAIN 21 iqd21
AT5G46690	13.81	16.07	13.12	13.06	18.43	9.35	22.97	18.16	0.23	0.07	0.4	9.35	0.4	-4.54689	-6.13578	1.83574e-60	5.86725e-59	no	BETA HLH PROTEIN 71 bHLH071
AT5G45960	1.77	2.76	1.99	0.93	1.27	1.51	1.83	1.25	0.01	0.01	0.04	0.93	0.04	-4.53916	-6.0751	1.82347e-17	1.16717e-16	no	GDSL-like Lipase_Acylhydrolase superfamily protein
AT2G15318	1.38	1.53	0.48	0.23	0.82	0.76	0.24	0.53	0.01	0.01	0.01	0.23	0.01	-4.52356	-3.21824	0.00363405	0.00687717	yes	unknown protein
AT2G34490	28.95	32.91	29.63	24.81	34.09	28.43	35.41	30.69	0.59	0.44	1.08	24.81	1.08	-4.52182	-5.63847	7.67218e-138	1.89092e-135	yes	CYTOCHROME P450. FAMILY 710. SUBFAMILY A. POLYPEPTIDE 2 CYP710A2
AT5G38120	2.45	4.23	2.51	2.41	4.93	1.33	6.75	1.54	0.03	0.02	0.06	1.33	0.06	-4.47032	-5.76723	1.23799e-18	8.49017e-18	yes	4CL8
AT5G59130	3.47	4.09	2.25	1.06	1.31	1.09	1.56	0.44	0.01	0.01	0.02	0.44	0.02	-4.45943	-6.55339	2.29948e-15	1.3061e-14	no	Subtilase family protein
AT1G51440	3.33	3.15	2.48	2.26	2.2	2.17	2.87	3.58	0.1	0.01	0.01	2.17	0.1	-4.43962	-5.64074	2.54291e-18	1.71297e-17	yes	lipase
AT1G22380	0.24	0.84	0.41	0.37	0.57	0.21	0.52	0.41	0.01	0.01	0.01	0.21	0.01	-4.39232	-4.7745	2.02342e-06	5.70582e-06	yes	UDPGLUCOSYL TRANSFERASE 85A3 UGT85A3
AT2G39920	6.96	9.77	6.77	4.33	5.36	5.99	4.93	4.38	0.05	0.14	0.21	4.33	0.21	-4.36591	-5.46977	7.62062e-27	7.81579e-26	no	HAD superfamily. subfamily IIIB acid phosphatase
AT1G09750	145.59	242.21	282.1	227.51	211.42	167.91	211.39	196.49	6.38	4.41	7.08	145.59	7.08	-4.36202	-5.20571	6.55609e-163	2.84975e-160	no	Eukaryotic aspartyl protease family protein
AT5G55720	2.64	4.43	1.93	0.82	1.4	0.9	2.44	1.22	0.04	0.01	0.01	0.82	0.04	-4.35755	-5.65179	1.13053e-11	5.00973e-11	no	Pectin lyase-like superfamily protein
AT1G33930	0.41	0.77	0.52	0.65	0.46	0.61	0.66	0.6	0.01	0.02	0.01	0.41	0.02	-4.35755	-5.20669	2.50923e-10	1.01606e-09	yes	P-loop containing nucleoside triphosphate hydrolases superfamily protein
AT1G22340	1.72	2.47	2.76	0.81	1.64	2.8	3.23	2.48	0.01	0.01	0.04	0.81	0.04	-4.33985	-5.94246	2.44896e-13	1.21669e-12	yes	UDPGLUCOSYL TRANSFERASE 85A7 UGT85A7
AT1G34245	8.3	11.45	9.49	13.34	8.53	8.88	14.88	10.96	0.28	0.01	0.41	8.3	0.41	-4.33942	-5.13514	2.81846e-31	3.5352e-30	no	EPIDERMAL PATTERNING FACTOR 2 EPF2
AT3G27690	118.09	119.52	227.49	24.8	39.22	13.14	12.32	6.75	0.34	0.25	0.15	6.75	0.34	-4.31128	-6.63208	3.85647e-15	2.15412e-14	no	PHOTOSYSTEM II LIGHT HARVESTING COMPLEX GENE 2.3 LHCB2.3
AT3G16690	3.31	3.15	2.5	2.6	4.04	2.42	3.54	1.77	0.06	0.07	0.09	1.77	0.09	-4.29768	-5.00309	1.02281e-22	8.67716e-22	no	SWEET16
AT2G43920	4.98	6.05	5.09	3.08	3.43	3.88	5.2	4.27	0.16	0.04	0.06	3.08	0.16	-4.26679	-5.68724	4.61692e-34	6.44723e-33	no	HARMLESS TO OZONE LAYER 2 HOL2
AT3G12470	0.9	0.63	0.4	0.19	0.57	0.65	0.65	0.99	0.01	0.01	0.01	0.19	0.01	-4.24793	-4.24219	4.44198e-05	0.000108873	yes	Polynucleotidyl transferase. ribonuclease H-like superfamily protein
AT1G78440	2.2	6.85	4.94	0.58	1.01	2.13	0.97	0.19	0.01	0.01	0.01	0.19	0.01	-4.24793	-5.89276	1.3934e-09	5.28174e-09	no	ARABIDOPSIS THALIANA GIBBERELLIN 2OXIDASE 1 ATGA2OX1
AT1G73325	2.84	13.69	1.02	0.19	2.43	0.2	0.85	0.61	0.01	0.01	0.01	0.19	0.01	-4.24793	-4.78438	3.87915e-06	1.06462e-05	yes	Kunitz family trypsin and protease inhibitor protein
AT5G05890	6.1	8.52	10.23	8.11	10.13	12.55	10.67	5.46	0.28	0.29	0.26	5.46	0.29	-4.23478	-4.89149	7.14889e-39	1.196e-37	no	UDP-Glycosyltransferase superfamily protein
AT3G28300	38.69	57.28	29.42	35.46	50.36	49.48	84.66	66.48	0.52	0.43	1.57	29.42	1.57	-4.22796	-5.94174	1.31477e-71	5.94181e-70	yes	AT14A
AT2G15080	4.68	6.54	8.27	6.43	7.37	10.42	7.84	9.35	0.23	0.17	0.25	4.68	0.25	-4.22651	-5.16088	3.30034e-59	1.01677e-57	no	RECEPTOR LIKE PROTEIN 19 RLP19
AT1G68520	16.19	32.89	20.3	19.36	27.74	21.42	19.3	13.63	0.39	0.24	0.73	13.63	0.73	-4.22275	-5.63049	6.35747e-65	2.36006e-63	yes	B-box type zinc finger protein with CCT domain
AT2G32870	6.52	14.33	11.02	6.5	12.87	6.97	9.49	11.1	0.17	0.35	0.35	6.5	0.35	-4.21501	-5.25557	1.0902e-54	2.97189e-53	yes	TRAF-like family protein
AT4G01450	12.85	17.63	19.51	8.72	15.62	13.83	14.31	8.06	0.25	0.09	0.44	8.06	0.44	-4.1952	-5.73424	1.48439e-56	4.24998e-55	yes	nodulin MtN21-like transporter family protein
AT2G22340	0.21	0.52	0.18	0.25	0.29	0.38	0.51	0.33	0.01	0.01	0.01	0.18	0.01	-4.16993	-3.95633	0.000177048	0.000403151	yes	unknown protein
AT4G11911	3.22	8.38	1.76	1.16	2.92	0.9	3.77	1.27	0.01	0.01	0.05	0.9	0.05	-4.16993	-5.74148	1.0154e-11	4.51714e-11	no	unknown protein
AT3G52550	6.15	5.54	2.9	3.39	2.56	2.49	4.54	2.95	0.08	0.08	0.14	2.49	0.14	-4.15265	-4.68999	1.31587e-13	6.63823e-13	yes	BEST Arabidopsis thaliana protein match is: ovate family protein 18 (TAIR:AT3G52540.1)
AT1G54040	1.67	3.75	2.43	1.3	3.56	1.24	3.23	2.68	0.07	0.01	0.04	1.24	0.07	-4.14684	-5.73221	1.19887e-21	9.69272e-21	yes	EPITHIOSPECIFIER PROTEIN ESP
AT3G28290	26.68	54.8	41.73	34.91	46.7	53	102.56	78.29	0.74	0.33	1.51	26.68	1.51	-4.14314	-5.73496	4.23701e-66	1.62591e-64	yes	AT14A
AT2G37390	9.12	12.5	9.11	10.19	9.58	9.45	14.92	10.57	0.23	0.51	0.52	9.11	0.52	-4.13087	-4.89251	2.01964e-68	8.33912e-67	yes	SODIUM POTASSIUM ROOT DEFECTIVE 2 NAKR2
AT1G70880	0.24	0.56	1.43	1.52	0.23	0.57	0.59	0.17	0.01	0.01	0.01	0.17	0.01	-4.08746	-4.15108	8.06503e-05	0.00019187	yes	Polyketide cyclase_dehydrase and lipid transport superfamily protein
AT5G59305	1.74	1.53	0.36	0.19	0.17	1.19	1.5	0.57	0.01	0.01	0.01	0.17	0.01	-4.08746	-4.38723	2.39833e-05	6.05841e-05	yes	unknown protein
AT4G23496	1.1	1.39	1.44	0.93	1.1	0.35	0.28	0.17	0.01	0.01	0.01	0.17	0.01	-4.08746	-4.34808	2.80921e-05	7.04423e-05	yes	SPIRAL1LIKE5 SP1L5
AT5G48490	38.81	47.23	72.07	20.76	28.19	16.25	24.16	9.21	0.19	0.33	0.55	9.21	0.55	-4.0657	-6.23377	1.26689e-21	1.02254e-20	no	Bifunctional inhibitor_lipid-transfer protein_seed storage 2S albumin superfamily protein
AT2G38995	6.72	8.13	5.93	3.3	5.72	4.63	6.22	5.74	0.16	0.14	0.2	3.3	0.2	-4.04439	-5.11909	5.17833e-51	1.26196e-49	no	O-acyltransferase (WSD1-like) family protein
AT1G31710	25.77	41.3	44.76	19.84	28.48	24.9	33.25	20.54	0.57	0.54	1.21	19.84	1.21	-4.03533	-5.17374	6.78336e-120	1.13405e-117	yes	Copper amine oxidase family protein
AT5G21430	9.22	14.85	8.51	16.38	19.97	18.3	29.67	16.27	0.4	0.37	0.53	8.51	0.53	-4.00509	-5.34302	4.0359e-42	7.49117e-41	no	NADH DEHYDROGENASELIKE COMPLEX U NdhU
AT3G45070	0.82	1.17	1.65	0.56	0.77	0.36	0.35	0.16	0.01	0.01	0.01	0.16	0.01	-4	-4.61173	6.25448e-06	1.68139e-05	yes	P-loop containing nucleoside triphosphate hydrolases superfamily protein
AT5G58260	16.5	28.27	14.54	19.99	37.45	23.51	35.71	23.23	0.46	0.92	0.87	14.54	0.92	-3.98225	-4.91273	1.84184e-53	4.81235e-52	no	NADH DEHYDROGENASELIKE COMPLEX N NdhN
AT1G32080	22.1	38.71	26.15	24.58	47.78	40.41	62.49	33.35	0.67	0.55	1.4	22.1	1.4	-3.98055	-5.27697	4.39866e-76	2.22323e-74	no	LrgB
AT4G36570	7.12	6.21	6.08	4.29	3.31	11.28	8.54	11.59	0.07	0.21	0.12	3.31	0.21	-3.97837	-5.48939	1.65476e-20	1.27163e-19	yes	RADLIKE 3 RL3
AT4G21445	9.22	14.72	9.73	9.03	10.73	15.06	16.8	7.67	0.5	0.24	0.06	7.67	0.5	-3.93923	-5.58138	5.0838e-39	8.54701e-38	no	unknown protein
AT2G01590	17.36	26.99	17.6	15.92	20.63	17.68	33.57	23.59	0.98	1.04	0.75	15.92	1.04	-3.93618	-4.71916	3.72727e-83	2.31449e-81	no	CHLORORESPIRATORY REDUCTION 3 CRR3
AT3G52840	10.43	17.91	33.55	16.8	15.19	16.56	24.83	9.32	0.43	0.32	0.61	9.32	0.61	-3.93345	-5.22048	3.02395e-75	1.49059e-73	no	BETAGALACTOSIDASE 2 BGAL2
AT3G46650	1.55	3.31	1.37	1.21	1.39	2.65	4.12	2.49	0.01	0.06	0.08	1.21	0.08	-3.91886	-5.17119	3.54654e-17	2.23242e-16	no	UDP-Glycosyltransferase superfamily protein
AT4G34790	3.26	7.21	5.74	5.06	3.8	8.84	4.2	3.01	0.19	0.01	0.2	3.01	0.2	-3.91169	-4.9162	5.46435e-14	2.8264e-13	yes	SAUR-like auxin-responsive protein family
AT4G13410	1.08	1.21	0.9	1.08	2.07	1.71	3.11	3.08	0.05	0.04	0.06	0.9	0.06	-3.90689	-4.93854	8.86065e-21	6.91131e-20	no	ATCSLA15
AT5G38420	291.27	480.46	277.33	345.92	697.41	437.34	998.69	829.02	16.85	9.34	18.62	277.33	18.62	-3.89668	-5.41882	2.78591e-84	1.79523e-82	no	RUBISCO SMALL SUBUNIT 2B RBCS2B
AT4G39940	178.58	276.88	176.62	96.91	131.29	137.18	303.64	117.73	5.28	6.14	6.51	96.91	6.51	-3.89592	-5.05325	1.21914e-89	8.96798e-88	yes	APSKINASE 2 AKN2
AT4G04630	13.76	24.98	25.13	17.3	22.82	43.77	25.18	26.21	0.93	0.79	0.84	13.76	0.93	-3.88711	-4.75781	4.7714e-58	1.42766e-56	no	Protein of unknown function. DUF584
AT1G22590	3.42	3.81	3.04	2.89	3.47	2.51	4.94	3.12	0.11	0.17	0.14	2.51	0.17	-3.88408	-4.737	6.36605e-37	9.89552e-36	no	AGAMOUSLIKE 87 AGL87
AT2G39330	40.93	71.5	26.85	26.4	33.6	23.11	49.37	56.97	1.04	0.76	1.57	23.11	1.57	-3.87968	-5.04613	1.52617e-59	4.76944e-58	yes	JACALINRELATED LECTIN 23 JAL23
AT5G01015	12.3	16.1	15.79	11.52	17.2	11.79	17.3	11.88	0.59	0.79	0.76	11.52	0.79	-3.86614	-4.33705	7.25204e-40	1.25452e-38	no	unknown protein
AT4G31620	5.71	10.92	10.98	5.3	6.11	8.88	12.98	8.34	0.15	0.37	0.23	5.3	0.37	-3.8404	-4.96332	3.14177e-62	1.05492e-60	no	Transcriptional factor B3 family protein
AT5G07280	4.66	5.87	7.11	6.69	8.31	4.58	8.43	5.64	0.24	0.32	0.32	4.58	0.32	-3.8392	-4.56485	1.63681e-70	7.16687e-69	no	EXCESS MICROSPOROCYTES1 EMS1
AT1G64770	12.52	14.21	12.97	11.63	17.05	16.63	20.82	15.33	0.82	0.46	0.77	11.63	0.82	-3.82608	-4.60607	7.88472e-116	1.16358e-113	no	PHOTOSYNTHETIC NDH SUBCOMPLEX B 2 PnsB2
AT3G28960	0.22	0.46	0.37	0.14	0.21	0.15	0.22	0.39	0.01	0.01	0.01	0.14	0.01	-3.80735	-4.04403	0.0001176	0.000273969	no	Transmembrane amino acid transporter family protein
AT1G52770	1.61	3.19	1.42	1.38	3.06	1.64	3.59	2.43	0.06	0.04	0.1	1.38	0.1	-3.7866	-4.64522	6.22018e-17	3.86148e-16	no	Phototropic-responsive NPH3 family protein
AT2G35130	6.89	7.31	4.83	3.97	6.94	5.78	8.95	4.33	0.23	0.13	0.29	3.97	0.29	-3.77501	-4.76991	2.0697e-55	5.75352e-54	no	Tetratricopeptide repeat (TPR)-like superfamily protein
AT4G29710	9.19	11.88	7.24	7.45	9.86	13.05	14.79	7.94	0.46	0.53	0.33	7.24	0.53	-3.77193	-4.26352	1.39002e-17	8.98386e-17	no	Alkaline-phosphatase-like family protein
AT1G62560	78.89	125.23	70.08	39.16	40.05	70.81	101.72	57.55	2.88	1.34	1.66	39.16	2.88	-3.76524	-5.38992	7.73622e-91	5.90894e-89	yes	FLAVINMONOOXYGENASE GLUCOSINOLATE SOXYGENASE 3 FMO GSOX3
AT2G39470	22.7	34.44	24.93	30.13	39.53	35.99	68.78	31.78	1.19	1.6	1.67	22.7	1.67	-3.76477	-4.52679	8.12667e-105	8.83111e-103	no	PHOTOSYNTHETIC NDH SUBCOMPLEX L 1 PnsL1
AT1G18870	4.13	6.6	5.35	2.76	3.22	1.46	2.05	1.22	0.04	0.05	0.09	1.22	0.09	-3.76081	-5.44992	5.65297e-20	4.21539e-19	no	ISOCHORISMATE SYNTHASE 2 ICS2
AT5G38430	337.01	392.41	261.49	421.95	557.59	503.68	821.15	644.7	9.65	8.4	19.5	261.49	19.5	-3.74521	-5.51004	3.2409e-85	2.15223e-83	no	RUBISCO SMALL SUBUNIT 1B RBCS1B
AT3G05980	18.14	33.79	18.75	15.12	25.47	16.6	23.16	21	0.66	0.71	1.14	15.12	1.14	-3.72935	-4.96282	1.02026e-64	3.75252e-63	no	unknown protein
AT3G50230	0.82	0.75	0.49	0.59	0.39	0.64	1.55	1.46	0.01	0.03	0.02	0.39	0.03	-3.70044	-4.69992	7.51392e-10	2.92043e-09	no	Leucine-rich repeat protein kinase family protein
AT5G38410	579.12	1073.79	527.63	632.04	1100.93	959.76	1683.7	1223.81	25.29	16.9	40.71	527.63	40.71	-3.69607	-5.0502	3.03823e-89	2.20775e-87	no	RUBISCO SMALL SUBUNIT 3B RBCS3B
AT4G35770	2.7	5.65	19.39	20.37	13.07	45.28	38.61	18.46	0.21	0.14	0.17	2.7	0.21	-3.6845	-6.06684	5.36692e-17	3.34568e-16	no	SENESCENCE 1 SEN1
AT4G00165	27.13	34.65	16.68	25.88	44.31	34.14	43.83	23.6	1	0.23	1.3	16.68	1.3	-3.68154	-4.98692	7.82547e-42	1.4391e-40	no	Bifunctional inhibitor_lipid-transfer protein_seed storage 2S albumin superfamily protein
AT1G15260	17.75	19.84	15.23	9.6	16.02	14.6	19.96	16.77	0.75	0.66	0.57	9.6	0.75	-3.67807	-4.63566	3.71714e-48	8.35989e-47	no	unknown protein
AT5G60890	27.24	21.24	11.63	12.57	21.56	14.43	45.55	25.31	0.91	0.49	0.7	11.63	0.91	-3.67584	-4.8982	1.11181e-53	2.92732e-52	no	MYB DOMAIN PROTEIN 34 MYB34
AT5G16410	4.44	8.72	6.61	7.83	9.4	8.01	13.58	5.9	0.35	0.18	0.11	4.44	0.35	-3.66513	-5.11719	5.57925e-35	8.12321e-34	no	HXXXD-type acyl-transferase family protein
AT1G70700	99.39	104.73	69.49	92.67	81.62	171.69	192.27	37.48	1.5	2.96	1.18	37.48	2.96	-3.66245	-5.96853	3.29066e-60	1.0406e-58	no	JAZ9
AT5G58400	1.01	1.59	1.3	1.11	1.04	1.84	3.37	1.89	0.01	0.05	0.08	1.01	0.08	-3.65821	-4.94207	3.39205e-13	1.67031e-12	yes	Peroxidase superfamily protein
AT3G47430	5.2	6.86	3.53	5.08	4.19	7.71	11.15	5.27	0.28	0.25	0.28	3.53	0.28	-3.65617	-4.42185	1.54073e-27	1.63417e-26	no	PEROXIN 11B PEX11B
AT3G63140	42.66	73.21	59.97	64.55	99.98	60.77	123.72	71.1	2.11	2.5	3.44	42.66	3.44	-3.6324	-4.90913	5.22005e-166	2.54685e-163	no	CHLOROPLAST STEMLOOP BINDING PROTEIN OF 41 KDA CSP41A
AT3G05600	25.06	35.42	28.54	19.53	18.46	26.07	27.79	20.71	1.5	0.57	0.95	18.46	1.5	-3.62137	-4.87934	8.72259e-96	7.5282e-94	no	alpha_beta-Hydrolases superfamily protein
AT2G30540	3.97	7	4.75	3.65	7.95	3.54	5.64	3.68	0.01	0.29	0.01	3.54	0.29	-3.60962	-5.11244	4.14666e-14	2.1612e-13	no	Thioredoxin superfamily protein
AT1G45191	16.13	19.88	18.3	7.91	13.64	8.18	10.63	9.72	0.65	0.58	0.56	7.91	0.65	-3.60517	-4.61478	1.17617e-57	3.48005e-56	no	BETA GLUCOSIDASE 1 BGLU1
AT1G52040	56.12	95.47	43.99	36.74	70.27	53.77	127.98	114.82	1.83	1.37	3.05	36.74	3.05	-3.59047	-5.06313	9.89614e-86	6.60858e-84	yes	MYROSINASEBINDING PROTEIN 1 MBP1
AT4G03038	0.85	1.62	0.38	0.12	0.56	0.44	0.92	0.5	0.01	0.01	0.01	0.12	0.01	-3.58496	-4.68067	4.17992e-06	1.14205e-05	yes	Unknown gene
AT5G13730	10.61	14.36	9.95	7.14	14.31	14.6	19.88	9.98	0.6	0.16	0.41	7.14	0.6	-3.57289	-5.01884	4.58994e-54	1.22468e-52	no	SIGMA FACTOR 4 SIG4
AT5G04950	38	34.9	44.52	13.76	20.25	46.37	52.4	61.72	0.21	0.34	1.16	13.76	1.16	-3.56828	-6.05277	9.24494e-39	1.53592e-37	yes	NICOTIANAMINE SYNTHASE 1 NAS1
AT3G54050	63.08	92.73	69.15	70.93	108.75	79.59	141.35	102.61	4.64	5.34	5.05	63.08	5.34	-3.56227	-4.17276	4.3061e-173	2.45109e-170	no	HIGH CYCLIC ELECTRON FLOW 1 HCEF1
AT4G12970	16.05	21.63	20.44	19.97	17.16	19.45	42.4	22.64	1.33	1.25	1.36	16.05	1.36	-3.56089	-3.93489	4.94299e-46	1.05042e-44	no	STOMAGEN STOMAGEN
AT3G46780	79.18	104.8	92.73	81.67	106.7	76.49	100.42	80.15	4.8	5.56	6.5	76.49	6.5	-3.55676	-4.25482	3.40792e-198	3.01752e-195	no	PLASTID TRANSCRIPTIONALLY ACTIVE 16 PTAC16
AT1G52000	41.16	62.69	51.58	52.66	81.57	57.9	137.98	82.29	3.52	3.08	2.59	41.16	3.52	-3.5476	-4.71417	9.2638e-96	7.96653e-94	no	Mannose-binding lectin superfamily protein
AT4G30110	6.44	9.72	10.19	2.9	4.44	2.67	2.79	4.65	0.21	0.21	0.23	2.67	0.23	-3.53713	-4.84145	5.2284e-26	5.1651e-25	no	HEAVY METAL ATPASE 2 HMA2
AT1G15980	9.27	16.78	9.41	13.86	27.91	11.46	22.89	15.44	0.44	0.45	0.8	9.27	0.8	-3.5345	-4.63563	6.74649e-59	2.05463e-57	no	PHOTOSYNTHETIC NDH SUBCOMPLEX B 1 PnsB1
AT1G21360	0.69	1.93	2.13	1.82	2.02	3.21	1.71	1.2	0.06	0.06	0.06	0.69	0.06	-3.52356	-4.61093	1.36847e-15	7.88718e-15	yes	GLYCOLIPID TRANSFER PROTEIN 2 GLTP2
AT2G40460	11.84	14.43	12	6.17	8.07	6.38	10.44	4.25	0.2	0.06	0.37	4.25	0.37	-3.52187	-5.47723	2.17905e-40	3.8503e-39	no	Major facilitator superfamily protein
AT5G23660	2.41	3.9	4.2	5.53	11.2	5.75	8.66	9.27	0.21	0.16	0.15	2.41	0.21	-3.52057	-5.17598	1.94127e-26	1.95082e-25	yes	SWEET12
AT5G53210	5.16	6.6	5.31	5.12	5.13	6.04	5.69	7.18	0.08	0.18	0.45	5.12	0.45	-3.50815	-4.88773	7.1205e-52	1.76954e-50	yes	SPEECHLESS SPCH
AT3G29590	11.41	20.39	12.86	6.54	13.3	4.43	7.95	8.95	0.05	0.09	0.39	4.43	0.39	-3.50576	-5.70651	9.91282e-26	9.68475e-25	yes	AT5MAT
AT1G80080	17.74	30.99	17.04	15.28	22.02	16.95	23.9	16.45	0.62	0.42	1.35	15.28	1.35	-3.50061	-4.72057	3.64768e-87	2.52038e-85	no	TOO MANY MOUTHS TMM
AT4G29700	52.92	76.16	51.77	51.54	72.81	90.75	156.55	80.43	2.8	2.13	4.58	51.54	4.58	-3.49227	-4.73082	4.20456e-55	1.15938e-53	yes	Alkaline-phosphatase-like family protein
AT4G15440	3.34	3.87	2.47	3.05	8.15	4.57	15.21	8.22	0.19	0.13	0.22	2.47	0.22	-3.48894	-5.00474	6.81111e-24	6.14001e-23	no	HYDROPEROXIDE LYASE 1 HPL1
AT3G02500	4.32	8.03	7.21	2.58	3.12	6.16	6.78	5.76	0.23	0.15	0.15	2.58	0.23	-3.48767	-4.72665	3.69462e-35	5.41886e-34	no	unknown protein
AT1G02630	1.44	2.74	2.57	1.23	1.81	2.56	2.51	1.71	0.01	0.09	0.11	1.23	0.11	-3.48308	-4.80495	1.82464e-16	1.10547e-15	no	Nucleoside transporter family protein
AT4G12900	12.3	20.36	10.49	5.25	5.89	7.47	9.63	7.94	0.4	0.26	0.47	5.25	0.47	-3.48158	-4.66454	6.21133e-32	7.99646e-31	no	Gamma interferon responsive lysosomal thiol (GILT) reductase family protein
AT1G10682	122.74	153.07	132.96	99.04	125.12	164.43	238.61	165.46	6.48	5.46	8.93	99.04	8.93	-3.47128	-4.42004	1.26654e-139	3.29121e-137	yes	other RNA
AT3G22886	0.12	0.45	0.2	0.11	0.59	0.12	0.4	0.57	0.01	0.01	0.01	0.11	0.01	-3.45943	-3.10722	0.00525395	0.00969118	no	MICRORNA167A MIR167A
AT2G27250	0.11	0.58	0.4	0.5	0.35	0.4	0.78	0.16	0.01	0.01	0.01	0.11	0.01	-3.45943	-3.75747	0.000446248	0.000962682	yes	CLAVATA3 CLV3
AT4G31690	0.84	0.8	0.82	0.33	0.34	0.68	0.98	1.51	0.01	0.03	0.01	0.33	0.03	-3.45943	-4.75871	2.50598e-08	8.49072e-08	no	Transcriptional factor B3 family protein
AT1G14440	25.55	29.11	25.1	14.85	17.55	16.22	19.19	21.25	0.84	0.51	1.35	14.85	1.35	-3.45943	-4.77023	4.53417e-72	2.09264e-70	no	HOMEOBOX PROTEIN 31 HB31
AT2G46375	0.64	0.25	0.24	0.11	0.92	0.12	0.14	0.14	0.01	0.01	0.01	0.11	0.01	-3.45943	-2.95323	0.0087324	0.0155447	no	unknown protein
AT4G31330	5.79	10.59	8.94	2.07	4.85	4.02	4.42	3.19	0.06	0.06	0.19	2.07	0.19	-3.44556	-5.3902	4.95645e-17	3.09302e-16	yes	Protein of unknown function. DUF599
AT3G55330	42.37	69.5	56.11	72.83	65.28	56.82	109.74	59.05	2.65	3.89	3.67	42.37	3.89	-3.4452	-4.11811	8.03426e-115	1.15015e-112	no	PSBPLIKE PROTEIN 1 PPL1
AT5G56490	4.32	6.25	4.59	4.5	4.74	4.36	6.81	4.86	0.29	0.15	0.4	4.32	0.4	-3.43296	-4.33361	2.12114e-41	3.85922e-40	yes	L GULONO1.4LACTONE L GULL OXIDASE 4 GULLO4
AT3G14415	49.85	78.57	74.66	109.72	127.24	118.77	149.94	94.79	3.31	3.56	4.62	49.85	4.62	-3.43163	-4.75975	6.54138e-98	5.94619e-96	no	Aldolase-type TIM barrel family protein
AT1G49230	10.74	19.89	10.68	11.93	21.04	8.37	15.16	11.45	0.28	0.39	0.78	8.37	0.78	-3.42368	-4.87975	1.08602e-32	1.44402e-31	no	RING_U-box superfamily protein
AT1G49975	56.8	45.51	44.45	46.33	41.21	33.22	51.48	33.5	3.1	1.67	2.1	33.22	3.1	-3.42171	-4.19346	9.31077e-85	6.06519e-83	no	involved in photosynthesis
AT1G74880	20.1	32.45	33.53	40.01	38.97	32.08	56.85	31	1.09	1.09	1.89	20.1	1.89	-3.41074	-4.67535	3.45223e-63	1.20485e-61	no	NADH DEHYDROGENASELIKE COMPLEX NdhO
AT1G06360	76.86	86.96	78.11	43.42	61.41	44.35	66.21	60.14	2.2	1.53	4.09	43.42	4.09	-3.40819	-4.8751	1.847e-94	1.54935e-92	yes	Fatty acid desaturase family protein
AT1G76800	8.96	17.95	17.23	7.36	18.32	7.18	9.67	10.97	0.47	0.26	0.68	7.18	0.68	-3.40038	-4.48592	1.27328e-30	1.55467e-29	yes	Nodulin-like2
AT1G78020	83.64	109.78	65.59	66.07	104.88	61.92	77.42	91.32	3.1	3.18	5.87	61.92	5.87	-3.39897	-4.26967	1.3823e-109	1.71226e-107	no	Protein of unknown function (DUF581)
AT2G01918	2.63	4.47	2.44	2.1	4.09	4.86	6.26	3.9	0.08	0.2	0.09	2.1	0.2	-3.39232	-4.66285	4.82898e-23	4.17226e-22	no	PSBQLIKE 3 PQL3
AT4G37800	35.28	47.69	42.05	23.38	24.25	62.76	65.87	38.44	1.84	0.86	2.23	23.38	2.23	-3.39016	-4.56403	2.07207e-62	6.99673e-61	no	XYLOGLUCAN ENDOTRANSGLUCOSYLASE_HYDROLASE 7 XTH7
AT5G40330	3.59	6.84	4.96	2.2	3.11	3.82	5.39	2.94	0.21	0.13	0.18	2.2	0.21	-3.38904	-4.37198	4.16563e-26	4.13914e-25	yes	MYB DOMAIN PROTEIN 23 MYB23
AT2G46650	216.13	240.12	206.11	118.77	163.34	198.53	242.7	136.81	11.37	6.21	8.36	118.77	11.37	-3.38487	-4.61334	2.99905e-108	3.54942e-106	no	CYTOCHROME B5 ISOFORM C CB5C
AT4G18740	7.39	6.39	9.28	8.17	8.49	5.32	7.16	5.61	0.49	0.51	0.49	5.32	0.51	-3.38286	-3.73818	1.43533e-32	1.89792e-31	no	Rho termination factor
AT5G47500	59.89	121.29	85.22	115.52	141.16	75.25	115.53	86.08	5.76	5.35	4.5	59.89	5.76	-3.37817	-4.16733	1.54558e-88	1.10962e-86	no	PECTIN METHYLESTERASE 5 PME5
AT3G55630	9.96	14.07	10.02	12.93	14.28	16.68	21.9	12.16	0.7	0.64	0.96	9.96	0.96	-3.37504	-4.36329	1.84741e-72	8.5926e-71	no	DHFSFPGS HOMOLOG D DFD
AT5G20935	10.71	15.34	7.08	6.32	11.85	13.49	15.73	11.29	0.61	0.23	0.39	6.32	0.61	-3.37304	-4.59286	3.84833e-25	3.6698e-24	no	CHLORORESPIRATORY REDUCTION 42 CRR42
AT5G61420	82.41	112.07	73.49	36.97	51.58	52.84	77.9	89.5	1.57	1.03	3.58	36.97	3.58	-3.36832	-5.36059	2.32718e-67	9.27267e-66	yes	MYB DOMAIN PROTEIN 28 MYB28
AT3G26310	5.52	7.96	5.7	2.99	4	3.06	5.53	3.95	0.14	0.04	0.29	2.99	0.29	-3.36602	-4.67753	8.03704e-30	9.42332e-29	no	CYTOCHROME P450. FAMILY 71. SUBFAMILY B. POLYPEPTIDE 35 CYP71B35
AT2G45050	7.69	20.77	11.91	14.99	14.63	10.46	12.69	9.64	0.75	0.32	0.27	7.69	0.75	-3.35802	-4.79651	7.01302e-43	1.34128e-41	yes	GATA TRANSCRIPTION FACTOR 2 GATA2
AT5G45680	31.15	52.25	33.58	29.95	34.55	37.16	48.5	32.25	2.45	2.88	2.93	29.95	2.93	-3.35358	-3.7033	3.78803e-118	5.91898e-116	no	FK506BINDING PROTEIN 13 FKBP13
AT3G50820	214.5	354.4	241.24	176.83	323.16	179.83	246.09	186.28	13.06	14.36	17.49	176.83	17.49	-3.33776	-3.92183	1.78894e-198	1.64493e-195	no	PHOTOSYSTEM II SUBUNIT O2 PSBO2
AT3G45700	0.11	0.1	0.29	0.32	0.55	0.31	0.72	0.71	0.01	0.01	0.01	0.1	0.01	-3.32193	-4.84792	1.5183e-06	4.3372e-06	yes	Major facilitator superfamily protein
AT2G38170	17.91	27.81	34.34	29.35	40.54	35.99	50.83	39.56	0.66	0.42	1.8	17.91	1.8	-3.3147	-5.03342	9.00008e-59	2.73747e-57	no	CATION EXCHANGER 1 CAX1
AT3G51420	11.59	17.85	14.38	17.02	18.96	22.94	22.9	12.41	1.17	0.99	1.04	11.59	1.17	-3.3083	-4.08668	7.67589e-83	4.6694e-81	yes	STRICTOSIDINE SYNTHASELIKE 4 SSL4
AT4G38530	2.69	4.01	3.41	2.57	3.52	4.06	5.21	5.23	0.26	0.22	0.22	2.57	0.26	-3.30518	-3.93965	5.34629e-36	8.00837e-35	no	PHOSPHOLIPASE C1 PLC1
AT4G39970	16.13	25.95	14.62	17.07	22.47	20.02	30.48	20.79	1.48	0.78	1.48	14.62	1.48	-3.30427	-4.03473	8.05702e-84	5.13651e-82	no	Haloacid dehalogenase-like hydrolase (HAD) superfamily protein
AT3G09162	2.3	3.14	2.84	2.49	3.2	3.82	1.77	2.18	0.01	0.1	0.18	1.77	0.18	-3.29768	-4.23059	1.20606e-09	4.59789e-09	yes	unknown protein
AT1G43650	0.57	0.63	0.96	0.6	1.63	0.49	1.66	1.47	0.04	0.05	0.04	0.49	0.05	-3.29278	-4.07002	2.73811e-12	1.27008e-11	no	nodulin MtN21-like transporter family protein
AT4G29150	5.05	7.31	5.44	5.05	5.33	6.7	9.23	9.7	0.26	0.52	0.52	5.05	0.52	-3.2797	-3.857	3.10547e-34	4.38009e-33	yes	IQDOMAIN 25 IQD25
AT1G45201	64.98	80.98	42.14	33.39	45.62	41.48	61.2	45.78	2.32	1.57	3.44	33.39	3.44	-3.27894	-4.47952	3.53855e-71	1.57829e-69	no	TRIACYLGLYCEROL LIPASELIKE 1 TLL1
AT2G41340	7.39	6.51	7.75	7.43	7.76	5.81	11.84	9.66	0.37	0.4	0.6	5.81	0.6	-3.2755	-4.25236	9.32703e-38	1.50055e-36	no	RNA POLYMERASE II FIFTH LARGEST SUBUNIT. D RPB5D
AT3G48200	10.38	13.95	13.8	14.59	14.8	19.48	21.47	13.23	1.08	0.81	0.69	10.38	1.08	-3.2647	-4.23615	1.39871e-133	3.21527e-131	no	unknown protein
AT3G25770	46.3	56.97	35.99	92.25	95.32	67.79	210.2	77.28	1.72	0.84	3.81	35.99	3.81	-3.23973	-5.21513	1.87068e-34	2.66364e-33	yes	ALLENE OXIDE CYCLASE 2 AOC2
AT4G22880	51.36	94.65	51.38	16.79	45.87	13	17.37	40.12	0.42	0.64	1.38	13	1.38	-3.23577	-5.32882	1.53332e-28	1.69709e-27	no	LEUCOANTHOCYANIDIN DIOXYGENASE LDOX
AT5G27360	3.47	3.89	6.34	2.73	4.99	3.49	4.59	3.26	0.21	0.13	0.29	2.73	0.29	-3.23478	-4.37252	2.21111e-52	5.55846e-51	no	SFP2
AT4G01130	9.05	10.89	7.78	7.87	11.69	6.67	12.7	6.1	0.65	0.56	0.63	6.1	0.65	-3.2303	-3.87857	1.47741e-55	4.14072e-54	no	GDSL-like Lipase_Acylhydrolase superfamily protein
AT3G60390	17.36	24.34	21.09	13.03	20.22	15.95	25.01	20.01	0.85	1.19	1.39	13.03	1.39	-3.22868	-4.29565	3.63733e-121	6.25595e-119	no	HOMEOBOXLEUCINE ZIPPER PROTEIN 3 HAT3
AT1G01030	0.56	1.08	0.59	0.62	1.19	0.72	1.15	1.07	0.06	0.06	0.03	0.56	0.06	-3.22239	-3.80935	5.90395e-11	2.48715e-10	yes	NGATHA3 NGA3
AT2G31790	83.55	119.24	86.72	47.57	58.35	81.74	123.46	69.4	3.88	4.63	5.11	47.57	5.11	-3.21866	-4.33309	1.95787e-77	1.03784e-75	no	UDP-Glycosyltransferase superfamily protein
AT1G75460	14.79	23.41	16.39	11.61	17.57	22.98	21.57	9.77	1.05	0.71	0.56	9.77	1.05	-3.21797	-4.33412	2.06582e-66	8.00448e-65	no	ATP-dependent protease La (LON) domain protein
AT1G31550	42.78	40.01	29.71	37.4	61.59	36.01	100.28	36.9	1.14	2.34	3.2	29.71	3.2	-3.2148	-4.40109	2.75456e-65	1.03057e-63	no	GDSL-like Lipase_Acylhydrolase superfamily protein
AT3G61950	4.18	6.29	3.11	3.49	4.84	2.97	5.78	7.57	0.32	0.12	0.2	2.97	0.32	-3.21432	-4.57506	8.57083e-31	1.0562e-29	no	basic helix-loop-helix (bHLH) DNA-binding superfamily protein
AT3G49950	2.22	5.3	3.71	5.78	9.15	5.21	7.6	7.61	0.14	0.18	0.24	2.22	0.24	-3.20945	-4.69518	4.50889e-26	4.47464e-25	yes	GRAS family transcription factor
AT1G05310	0.37	0.67	1.09	0.6	0.87	0.47	0.47	0.49	0.04	0.01	0.01	0.37	0.04	-3.20945	-4.62627	8.15914e-08	2.64202e-07	yes	Pectin lyase-like superfamily protein
AT5G47240	29.07	23.04	14.92	17.45	21.13	25.05	46.28	6.18	0.55	0.57	0.67	6.18	0.67	-3.20537	-5.07815	4.08806e-37	6.41294e-36	no	NUDIX HYDROLASE HOMOLOG 8 NUDT8
AT2G42530	66.81	139.2	84.47	71.24	171.89	37.39	69.97	38.44	1.56	2.24	4.06	37.39	4.06	-3.2031	-5.1705	7.98854e-38	1.28868e-36	no	COLD REGULATED 15B COR15B
AT2G30420	1.38	2.54	2.21	1.5	2.29	1.42	1.91	2.57	0.05	0.05	0.15	1.38	0.15	-3.20163	-4.19738	2.63316e-13	1.30468e-12	no	ENHANCER OF TRY AND CPC 2 ETC2
AT1G12240	23.18	21.7	26.68	66.44	47.62	32.29	80.83	24.74	1.64	0.83	2.36	21.7	2.36	-3.20084	-4.47792	6.18788e-30	7.31259e-29	no	ATBETAFRUCT4
AT4G28780	19.63	33.06	20.72	14.26	18.46	6.34	18.55	15.2	0.23	0.25	0.69	6.34	0.69	-3.19981	-5.70098	4.05038e-50	9.58737e-49	yes	GDSL-like Lipase_Acylhydrolase superfamily protein
AT2G47240	51.8	60.47	53.67	32.74	34.51	40.76	48.85	43.18	2.16	3.12	3.57	32.74	3.57	-3.19706	-4.25443	1.25933e-153	4.36331e-151	no	LONGCHAIN ACYLCOA SYNTHASE 1 LACS1
AT4G11310	2.29	2.23	1.96	2.41	2.47	0.54	1.12	0.79	0.04	0.01	0.06	0.54	0.06	-3.16993	-4.96991	3.4554e-12	1.59229e-11	yes	cysteine proteinase precursor-like protein
AT5G43120	0.51	0.6	0.4	0.21	0.09	0.23	0.22	0.52	0.01	0.01	0.01	0.09	0.01	-3.16993	-4.45009	1.45619e-05	3.76623e-05	yes	ARM-repeat_Tetratricopeptide repeat (TPR)-like protein
AT5G41590	0.1	0.09	0.19	0.11	0.16	0.2	0.14	0.17	0.01	0.01	0.01	0.09	0.01	-3.16993	-3.60144	0.000836079	0.00174082	no	Protein of unknown function (DUF567)
AT1G11500	0.28	0.09	0.58	0.2	0.27	0.1	0.18	0.3	0.01	0.01	0.01	0.09	0.01	-3.16993	-3.12525	0.0049709	0.00921092	no	Protein of unknown function (DUF1218)
AT3G21870	0.63	0.93	1.99	0.75	1.42	1.84	2.26	1.77	0.07	0.07	0.01	0.63	0.07	-3.16993	-4.27539	2.564e-08	8.67992e-08	no	CYCLIN P2
AT5G06690	23.76	34.88	25.16	30.14	41.03	36.99	55.87	30.33	2.66	1.37	1.96	23.76	2.66	-3.15904	-4.13148	9.11527e-73	4.28131e-71	no	WCRKC THIOREDOXIN 1 WCRKC1
AT2G20180	7.23	10.34	8.18	6.43	7.97	8.36	9.05	7.78	0.5	0.5	0.72	6.43	0.72	-3.15875	-3.83879	2.22106e-62	7.47873e-61	no	PHYTOCHROME INTERACTING FACTOR 3LIKE 5 PIL5
AT1G49830	4.43	9.21	8.91	4.64	9.41	3.75	6.53	4.51	0.21	0.41	0.42	3.75	0.42	-3.15843	-4.25592	1.05629e-27	1.12535e-26	no	basic helix-loop-helix (bHLH) DNA-binding superfamily protein
AT2G32880	0.89	2.68	2.94	0.97	2.66	1.54	1.75	1.7	0.03	0.04	0.1	0.89	0.1	-3.15381	-4.57407	3.11474e-14	1.63729e-13	yes	TRAF-like family protein
AT4G33960	15.79	22.43	19.81	9.09	17.02	24.16	19.14	14.99	1.03	0.98	0.88	9.09	1.03	-3.14164	-4.32025	6.73076e-28	7.21904e-27	no	unknown protein
AT2G04790	7.2	5.98	3.97	6.68	5.69	6.5	11.7	7.21	0.34	0.45	0.28	3.97	0.45	-3.14114	-4.0918	2.13073e-23	1.87553e-22	no	unknown protein
AT2G33850	57.5	103.74	56.22	43.13	60.19	35.36	87.06	45.23	3.6	2.58	4.01	35.36	4.01	-3.14044	-4.25713	1.56652e-58	4.72865e-57	yes	unknown protein
AT1G42550	11.78	16.96	11.62	10.03	11.56	15.68	20.14	13.93	1.14	0.76	0.93	10.03	1.14	-3.13722	-3.78337	1.68537e-66	6.56226e-65	no	PLASTID MOVEMENT IMPAIRED1 PMI1
AT5G54060	9.42	15.01	12.21	7.57	14.59	1.93	7.22	15.08	0.04	0.22	0.14	1.93	0.22	-3.13303	-5.74011	9.56099e-24	8.54484e-23	no	UDPGLUCOSE:FLAVONOID 3OGLUCOSYLTRANSFERASE UF3GT
AT2G22122	36.02	43.17	42.06	31.93	44.55	43.28	65.47	112.11	2.73	1.57	3.64	31.93	3.64	-3.1329	-4.27406	9.97069e-43	1.89633e-41	no	unknown protein
AT5G25620	1.33	1.32	0.83	0.52	0.99	0.76	1.24	1.13	0.02	0.02	0.06	0.52	0.06	-3.11548	-4.6162	4.3628e-18	2.90534e-17	yes	YUCCA6 YUC6
AT5G64040	447.44	626.22	581.32	444.13	452.03	337.26	559.62	329.38	37.17	37.65	38.04	329.38	38.04	-3.11416	-3.50165	1.18951e-80	6.80327e-79	no	PSAN
AT2G37450	10	15.53	11.81	10.78	16.61	13.95	18.38	17.08	0.7	1.05	1.16	10	1.16	-3.1078	-3.95546	6.54186e-94	5.37444e-92	no	nodulin MtN21-like transporter family protein
AT3G13404	1.23	1.8	2.2	0.6	0.71	0.74	1.22	1.81	0.01	0.01	0.07	0.6	0.07	-3.09954	-4.38967	4.01207e-07	1.21291e-06	NA	unknown protein
AT5G07460	102.42	168.18	88.14	44.87	59.47	51.75	89.73	64.37	3.92	5.26	4.84	44.87	5.26	-3.09262	-4.22295	5.8814e-66	2.24971e-64	no	PEPTIDEMETHIONINE SULFOXIDE REDUCTASE 2 PMSR2
AT3G48420	13.56	25.93	16.74	22.5	34.65	20.64	40.76	28.93	1.09	0.65	1.59	13.56	1.59	-3.09226	-4.39066	9.48926e-65	3.49553e-63	no	Haloacid dehalogenase-like hydrolase (HAD) superfamily protein
AT4G38690	10.11	20.89	21.08	14.03	22.68	9.89	15.87	14.92	1.16	0.39	1	9.89	1.16	-3.09185	-4.12439	1.47013e-41	2.68703e-40	no	PLC-like phosphodiesterases superfamily protein
AT2G02540	5.36	5.05	5.92	4	5.86	5.54	5.85	6.18	0.43	0.32	0.47	4	0.47	-3.08927	-3.79312	1.54972e-42	2.92417e-41	yes	HOMEOBOX PROTEIN 21 HB21
AT1G20020	201.27	301.95	179.96	168.21	191.06	168.32	237.98	172.38	11.16	14.99	19.8	168.21	19.8	-3.08669	-3.86867	2.27064e-126	4.56169e-124	no	FERREDOXINNADP+OXIDOREDUCTASE 2 FNR2
AT2G13360	91.47	131.61	124.57	150.76	204.12	195.62	325.44	171.22	5.66	4.91	10.78	91.47	10.78	-3.08494	-4.53952	1.88647e-79	1.0562e-77	no	ALANINE:GLYOXYLATE AMINOTRANSFERASE AGT
AT3G48350	12.66	22.38	15.28	11.49	15.89	13.91	23.35	14.34	1.35	1.1	1.36	11.49	1.36	-3.0787	-3.91857	1.12205e-74	5.47444e-73	no	CYSTEINE ENDOPEPTIDASE 3 CEP3
AT5G59080	2.24	2.22	3.58	1.01	1.64	3.82	3.37	3.41	0.12	0.01	0.01	1.01	0.12	-3.07325	-5.28793	8.66562e-13	4.14421e-12	no	unknown protein
AT2G21530	29.39	41.77	36.81	32.35	41.9	34.28	59.55	38.79	2.76	3.52	2.94	29.39	3.52	-3.06168	-3.927	8.41587e-164	3.79619e-161	no	SMAD_FHA domain-containing protein
AT3G16250	18.46	25.81	15.33	24.96	28.28	17.81	35.3	21.76	1.85	1.3	1.71	15.33	1.85	-3.05076	-3.76044	3.62222e-56	1.02602e-54	no	PHOTOSYNTHETIC NDH SUBCOMPLEX B 3 PnsB3
AT5G28030	0.54	1.06	1.16	0.33	0.36	0.35	0.71	1.11	0.01	0.01	0.04	0.33	0.04	-3.04439	-4.76297	2.94483e-08	9.91868e-08	no	LCYSTEINE DESULFHYDRASE 1 DES1
AT2G43520	13.95	17.39	14.32	17.22	14.94	18.52	28.04	27.08	1.49	1.24	1.7	13.95	1.7	-3.03666	-3.92436	5.4434e-43	1.04526e-41	yes	TRYPSIN INHIBITOR PROTEIN 2 TI2
AT1G25440	29.32	53.59	24.91	24.8	35.33	25.43	36.02	22.25	2.71	2.73	2.45	22.25	2.73	-3.02683	-3.63678	4.93203e-53	1.27058e-51	no	B-box type zinc finger protein with CCT domain
AT4G12690	1.98	2.62	3.37	2.03	2.24	2.7	2.01	1.22	0.15	0.09	0.12	1.22	0.15	-3.02385	-3.94869	7.16402e-15	3.93453e-14	no	Plant protein of unknown function (DUF868)
AT3G14420	73.44	97.87	99.92	77.88	132.75	123.18	149.31	104.32	6.62	5.99	9.03	73.44	9.03	-3.02377	-4.00692	1.077e-125	2.07644e-123	no	Aldolase-type TIM barrel family protein
AT2G22330	30.42	37.44	38.34	26.39	41.46	25.06	79.88	46.63	3.09	2.34	1.72	25.06	3.09	-3.01971	-4.359	5.65032e-81	3.26285e-79	yes	CYTOCHROME P450. FAMILY 79. SUBFAMILY B. POLYPEPTIDE 3 CYP79B3
AT1G68880	0.09	0.09	0.47	0.09	0.47	0.08	0.19	0.27	0.01	0.01	0.01	0.08	0.01	-3	-2.97631	0.00805749	0.0144368	no	BASIC LEUCINEZIPPER 8 bZIP
AT1G25422	0.91	3.1	2.45	1.11	3.08	1.72	2.34	0.56	0.06	0.07	0.06	0.56	0.07	-3	-4.28474	3.41249e-09	1.24897e-08	NA	unknown protein
AT4G30662	0.5	1.2	0.43	0.35	0.88	0.23	0.14	0.08	0.01	0.01	0.01	0.08	0.01	-3	-3.86923	0.000292605	0.000646816	no	unknown protein
AT2G19660	0.65	1.31	0.56	1.47	1.51	1.54	2.08	1.21	0.01	0.06	0.07	0.56	0.07	-3	-4.52907	1.52096e-12	7.16204e-12	yes	Cysteine_Histidine-rich C1 domain family protein
AT1G16910	0.08	0.29	0.37	0.91	0.26	0.77	0.47	0.4	0.01	0.01	0.01	0.08	0.01	-3	-3.98148	0.000171746	0.000391974	yes	LIGHT SENSITIVE HYPOCOTYLS 8 LSH8
AT1G11460	0.41	0.58	0.27	0.08	0.15	0.26	0.46	0.4	0.01	0.01	0.01	0.08	0.01	-3	-4.57354	6.98927e-06	1.86904e-05	yes	nodulin MtN21-like transporter family protein
AT3G47750	0.87	0.83	0.79	0.97	1.37	1.04	1.61	1.82	0.08	0.09	0.1	0.79	0.1	-2.98185	-3.69384	1.87874e-22	1.5721e-21	yes	ATPBINDING CASSETTE A4 ABCA4
AT3G19030	27.67	38.13	29.49	21.04	58.83	100.46	92.31	75.85	1.16	2.67	1.23	21.04	2.67	-2.97822	-4.81729	2.61737e-23	2.29459e-22	no	unknown protein
AT4G38970	184.55	277.1	274.96	258.53	310.71	311.5	435.17	357.78	11.14	11.68	23.43	184.55	23.43	-2.97758	-4.49321	2.71077e-119	4.4086e-117	no	FRUCTOSEBISPHOSPHATE ALDOLASE 2 FBA2
AT4G32340	15.25	27.02	15.19	26.11	32.42	31.45	38.51	28.81	1.44	1.95	1.94	15.19	1.95	-2.96158	-4.19655	3.09707e-47	6.80529e-46	no	Tetratricopeptide repeat (TPR)-like superfamily protein
AT1G23205	8.74	6.55	6.93	5.71	7.63	5.5	9.42	8.83	0.71	0.32	0.51	5.5	0.71	-2.95354	-3.87838	3.95173e-24	3.60725e-23	yes	Plant invertase_pectin methylesterase inhibitor superfamily protein
AT1G02340	3.03	2.47	0.86	0.54	1.13	1.7	1.12	0.93	0.03	0.07	0.04	0.54	0.07	-2.94753	-4.68665	1.11038e-11	4.92409e-11	yes	LONG HYPOCOTYL IN FARRED HFR1
AT5G02940	14.43	13.69	14.72	24.31	38.94	12.21	43.04	22.58	1.31	1.59	1.47	12.21	1.59	-2.94096	-3.91682	5.99957e-35	8.72987e-34	no	Protein of unknown function (DUF1012)
AT5G19170	2.15	2.63	2.4	3.58	2.74	3.07	5.17	4.78	0.26	0.25	0.28	2.15	0.28	-2.94084	-3.48477	1.7817e-26	1.79726e-25	no	Protein of Unknown Function (DUF239)
AT1G60060	6.27	10	9.82	7.48	15.41	6.34	10.35	12.01	0.26	0.47	0.82	6.27	0.82	-2.93477	-4.1812	2.95088e-34	4.16696e-33	yes	Serine_threonine-protein kinase WNK (With No Lysine)-related
AT4G13840	28.86	29.99	27.76	20.92	24.95	21.88	25.45	27.2	2.77	1.87	2.68	20.92	2.77	-2.91692	-3.34467	6.83189e-108	8.00637e-106	no	HXXXD-type acyl-transferase family protein
AT3G62750	20.81	28.67	26.35	21.14	23.36	19.75	24.1	18.65	1.65	2.01	2.47	18.65	2.47	-2.91659	-3.80436	2.97645e-93	2.37987e-91	no	BETA GLUCOSIDASE 8 BGLU8
AT1G77990	2.55	2.32	2.77	2.11	2.61	2.51	3.19	3.24	0.16	0.19	0.28	2.11	0.28	-2.91374	-3.70793	2.40789e-51	5.91627e-50	no	AST56
AT1G74070	16.86	25.24	21.08	21.26	22.97	20.32	33.54	23.1	2.24	1.31	1.74	16.86	2.24	-2.91203	-3.63316	4.24701e-87	2.91183e-85	no	Cyclophilin-like peptidyl-prolyl cis-trans isomerase family protein
AT4G14090	12.53	21.24	14.22	7.87	18.77	6.16	10.97	26.86	0.58	0.32	0.82	6.16	0.82	-2.90923	-4.63059	2.67354e-30	3.21027e-29	no	anthocyanidin 5-O-glucosyltransferase
AT4G29740	0.6	1.2	0.73	1.12	0.74	0.6	1.16	1.26	0.04	0.08	0.02	0.6	0.08	-2.90689	-3.9227	1.09491e-12	5.20292e-12	no	CYTOKININ OXIDASE 4 CKX4
AT3G62410	42.67	73.26	51.5	94.33	120.55	91.17	183.71	114.44	4.77	5.69	3.82	42.67	5.69	-2.90672	-4.12631	8.95396e-34	1.23521e-32	no	CP12 DOMAINCONTAINING PROTEIN 2 CP122
AT3G52910	19.88	18.72	22.81	14.19	17.78	18.37	31.84	20.15	1.08	1.12	1.9	14.19	1.9	-2.9008	-3.88408	1.96237e-100	1.8691e-98	no	GROWTHREGULATING FACTOR 4 GRF4
AT1G24070	18.7	21.93	18.92	20.95	24.8	10.86	21.81	18.56	0.83	1.46	1.09	10.86	1.46	-2.89498	-4.03249	1.01867e-97	9.18994e-96	yes	CELLULOSE SYNTHASELIKE A10 CSLA10
AT1G18730	17.23	20.66	18.76	20.85	23.96	21.21	32.63	19.95	2.12	1.24	2.32	17.23	2.32	-2.89273	-3.53883	1.83005e-55	5.10512e-54	no	PHOTOSYNTHETIC NDH SUBCOMPLEX B 4 PnsB4
AT3G63160	154.58	284.25	225.41	399.79	412.93	216.24	424.87	313.96	10.91	6.89	20.85	154.58	20.85	-2.89023	-4.46058	2.04062e-49	4.75026e-48	no	OUTER ENVELOPE PROTEIN 6 OEP6
AT1G69230	2.51	4.55	4.1	3.19	5.31	3.61	5.36	3.48	0.18	0.28	0.34	2.51	0.34	-2.88408	-3.81948	1.16853e-24	1.0921e-23	no	SPIRAL1LIKE2 SP1L2
AT1G67090	2704.91	3339.13	3087.68	2360.46	3975.41	2862.88	5604.85	3856.73	278.8	265.26	320.58	2360.46	320.58	-2.88031	-3.65849	2.2413e-131	4.82728e-129	no	RIBULOSE BISPHOSPHATE CARBOXYLASE SMALL CHAIN 1A RBCS1A
AT2G23010	5.27	11.8	5.16	2.64	5.82	2.9	5.74	3.24	0.32	0.25	0.36	2.64	0.36	-2.87447	-4.2466	2.16893e-29	2.50013e-28	no	SERINE CARBOXYPEPTIDASELIKE 9 SCPL9
AT3G57600	9.22	9.27	7.54	4.62	6.99	7.62	11	8.93	0.54	0.16	0.63	4.62	0.63	-2.87447	-4.34282	1.36817e-36	2.10075e-35	yes	member of the DREB subfamily A-2 of ERF_AP2 transcription factor family.
AT2G26330	86.43	92.45	85.82	67.52	78.15	55.26	75.6	64.1	7.25	6.56	7.54	55.26	7.54	-2.8736	-3.34672	1.49462e-161	6.05624e-159	no	ERECTA ER
AT3G05730	20.39	29.63	100.34	84.28	58.7	33.46	43.75	39.91	0.75	1.02	2.79	20.39	2.79	-2.86952	-4.84864	2.3611e-22	1.96542e-21	yes	defensin-like (DEFL) family protein.
AT5G09220	122.76	164.09	137.86	73.85	129.15	65.44	88.09	97.42	5.56	8.21	8.99	65.44	8.99	-2.86378	-3.74077	2.44998e-52	6.14603e-51	no	AMINO ACID PERMEASE 2 AAP2
AT1G49490	1.31	1.83	1.95	1.96	2.24	2.28	3.9	2.37	0.02	0.18	0.14	1.31	0.18	-2.8635	-4.2481	7.88726e-24	7.07545e-23	no	Leucine-rich repeat (LRR) family protein
AT1G29910	1468.24	1896.17	2433.56	812.34	1193.25	651.35	606.5	477.61	37.5	36.83	65.74	477.61	65.74	-2.86099	-4.60796	5.34765e-20	3.99645e-19	no	CHLOROPHYLL A_B BINDING PROTEIN 3 CAB3
AT2G02070	16.04	20.22	23.23	16.85	22.43	20.27	25.59	21.07	1.18	1.17	2.21	16.04	2.21	-2.85956	-3.87232	2.45671e-160	9.62827e-158	yes	INDETERMINATEIDDOMAIN 5 IDD5
AT4G13500	23.18	27.83	23.21	32.58	36.84	34.76	57.18	27.15	2.57	2.28	3.2	23.18	3.2	-2.85674	-3.56463	2.08287e-69	8.8446e-68	no	unknown protein
AT5G36120	33.72	40.44	36.08	25.03	38.63	31.18	45.76	34.31	1.66	3.46	3.33	25.03	3.46	-2.85481	-3.57798	4.95483e-60	1.56067e-58	no	COFACTOR ASSEMBLY. COMPLEX C B6F CCB3
AT5G67385	29.72	35.98	37.43	27.46	35.8	38.94	56.04	37.26	2.7	2.66	3.8	27.46	3.8	-2.85326	-3.59986	4.78494e-299	2.85984e-295	no	Phototropic-responsive NPH3 family protein
AT3G06880	8.53	7.91	8.36	8.16	11.82	8.27	13.17	10.14	0.85	0.37	1.1	7.91	1.1	-2.84617	-3.71127	7.00193e-53	1.79995e-51	no	Transducin_WD40 repeat-like superfamily protein
AT5G04140	31.11	38.05	35.14	37.71	48.26	48.49	83.27	54.79	3.32	3.5	4.33	31.11	4.33	-2.84494	-3.92503	1.74516e-66	6.784e-65	no	GLUTAMATE SYNTHASE 1 GLU1
AT1G32060	111.34	171.09	125.1	109.73	185.87	138.12	252.6	193.44	13.02	12.14	15.29	109.73	15.29	-2.8433	-3.89985	5.50865e-192	4.24823e-189	no	PHOSPHORIBULOKINASE PRK
AT1G14430	4.43	4.14	4.81	4.6	3.44	4.08	6.48	3.91	0.48	0.24	0.46	3.44	0.48	-2.8413	-3.31054	8.79383e-33	1.17253e-31	no	glyoxal oxidase-related protein
AT1G74090	161.09	208.62	186.88	84.06	110.5	149.59	172.53	107.86	11.74	11.13	10.52	84.06	11.74	-2.83999	-3.8659	3.96532e-60	1.2523e-58	no	DESULFOGLUCOSINOLATE SULFOTRANSFERASE 18 SOT18
AT5G09660	50.54	87.26	71.92	66.69	111.52	80.93	145.8	128.32	4.7	4.6	7.07	50.54	7.07	-2.83764	-4.3902	7.87304e-114	1.10071e-111	no	PEROXISOMAL NADMALATE DEHYDROGENASE 2 PMDH2
AT5G65410	59.36	68.13	71.85	50.96	61.15	61.25	76.07	79.38	2.86	3.3	7.13	50.96	7.13	-2.83739	-4.12797	2.35228e-138	5.91958e-136	yes	HOMEOBOX PROTEIN 25 HB25
AT2G45480	7.61	14.52	9.25	6.83	11.64	9.43	12.16	12.4	0.91	0.9	0.96	6.83	0.96	-2.83078	-3.43019	2.71453e-75	1.34083e-73	no	GROWTHREGULATING FACTOR 9 GRF9
AT2G40670	1.48	2.08	2.23	2.2	1.28	2.25	3.85	2.49	0.13	0.07	0.18	1.28	0.18	-2.83007	-3.7181	1.96418e-11	8.56889e-11	no	RESPONSE REGULATOR 16 RR16
AT4G12830	5.61	5.11	2.88	2.12	4	3.86	6.04	3.29	0.09	0.3	0.17	2.12	0.3	-2.82103	-4.40279	1.68932e-34	2.40826e-33	no	alpha_beta-Hydrolases superfamily protein
AT3G61840	2.18	2.66	1.39	1.41	1.52	1.2	3.07	1.77	0.16	0.01	0.17	1.2	0.17	-2.81943	-3.76009	6.41968e-09	2.29239e-08	yes	Protein of unknown function (DUF688)
AT1G70760	11.48	13.2	7.88	12.1	19.92	13.59	26.1	18.86	1.12	0.6	0.96	7.88	1.12	-2.8147	-4.06345	7.27771e-43	1.39079e-41	no	NADH DEHYDROGENASELIKE COMPLEX L NdhL
AT5G47990	0.17	0.3	0.07	0.23	0.32	0.4	0.24	0.07	0.01	0.01	0.01	0.07	0.01	-2.80735	-3.99683	0.000151705	0.000348832	yes	CYTOCHROME P450. FAMILY 705. SUBFAMILY A. POLYPEPTIDE 5 CYP705A5
AT4G01500	0.19	0.19	0.07	0.07	0.12	0.11	0.17	0.09	0.01	0.01	0.01	0.07	0.01	-2.80735	-3.35028	0.00222534	0.00436004	yes	NGATHA4 NGA4
AT4G31680	0.19	0.19	0.12	0.18	0.22	0.07	0.19	0.15	0.01	0.01	0.01	0.07	0.01	-2.80735	-3.68956	0.000582133	0.00123751	no	Transcriptional factor B3 family protein
AT4G11460	0.08	0.07	0.13	1.11	0.24	0.45	0.26	0.79	0.01	0.01	0.01	0.07	0.01	-2.80735	-4.752	3.81353e-06	1.04709e-05	no	CYSTEINERICH RLK RECEPTORLIKE PROTEIN KINASE 30 CRK30
AT2G25820	0.2	0.49	0.15	0.07	0.23	0.24	0.29	0.25	0.01	0.01	0.01	0.07	0.01	-2.80735	-3.38786	0.00195883	0.00387247	yes	ETHYLENE AND SALT INDUCIBLE 2 ESE2
AT2G28580	0.15	0.19	0.19	0.08	0.14	0.1	0.12	0.07	0.01	0.01	0.01	0.07	0.01	-2.80735	-4.24912	4.1628e-05	0.000102355	yes	Plant protein of unknown function (DUF247)
AT4G26255	7.14	12.56	5.22	4.97	8.69	5.12	8.13	5.14	0.55	0.43	0.71	4.97	0.71	-2.80735	-3.6845	1.86146e-46	4.01641e-45	no	Unknown gene
AT3G47340	10.97	21.52	65.91	53	63.66	50.92	83.4	68.85	1.57	0.94	0.73	10.97	1.57	-2.80473	-5.37916	3.69785e-23	3.2194e-22	no	GLUTAMINEDEPENDENT ASPARAGINE SYNTHASE 1 ASN1
AT5G57180	15.98	25.73	18.02	13.7	14.48	13.81	17.68	11.66	1.07	1.34	1.67	11.66	1.67	-2.80365	-3.87716	3.49983e-66	1.34735e-64	no	CHLOROPLAST IMPORT APPARATUS 2 CIA2
AT1G29930	3532.53	7482.43	7403.33	4962.21	8545.65	3508.8	4468.69	3241.32	462.86	455.91	464.26	3241.32	464.26	-2.80358	-3.45706	6.71236e-43	1.28481e-41	no	CHLOROPHYLL A_B BINDING PROTEIN 1 CAB1
AT4G09010	70.93	101.52	90.39	86.22	103.16	76.84	123.21	66.29	5.32	5.85	9.51	66.29	9.51	-2.80127	-3.70408	2.19219e-87	1.52795e-85	no	THYLAKOID LUMEN 29 TL29
AT5G52970	23.14	31.6	25.43	33.91	27.03	24.53	40.29	34.01	2.96	3.09	3.34	23.14	3.34	-2.79247	-3.16907	2.05258e-113	2.85296e-111	no	thylakoid lumen 15.0 kDa protein
AT3G23700	27.45	33.93	33.18	45.85	37.29	31.5	54.23	44.85	3.56	3.63	3.97	27.45	3.97	-2.7896	-3.27639	9.08681e-108	1.0597e-105	no	Nucleic acid-binding proteins superfamily
AT2G39250	8.36	9.76	6.24	2.42	4.21	3.61	6.74	3.88	0.35	0.12	0.14	2.42	0.35	-2.78958	-4.79658	2.19786e-31	2.77278e-30	no	SCHNARCHZAPFEN SNZ
AT4G25990	3.8	5.79	6.45	7.06	6.41	9.38	9.4	8.83	0.55	0.25	0.53	3.8	0.55	-2.7885	-4.00783	1.46728e-37	2.33855e-36	no	CIL
AT1G65450	2.05	3.85	1.9	0.91	1.51	0.69	1.97	1.13	0.1	0.02	0.03	0.69	0.1	-2.7866	-4.85527	5.24786e-17	3.27317e-16	yes	HXXXD-type acyl-transferase family protein
AT1G07050	16.5	49.43	10.18	24.83	38.09	41.48	43.74	15.49	0.61	0.32	1.48	10.18	1.48	-2.78207	-5.15073	4.32018e-28	4.68827e-27	no	CCT motif family protein
AT1G62975	3.11	3.76	3.45	2.68	2.47	5.16	4.42	3.82	0.36	0.2	0.21	2.47	0.36	-2.77844	-3.71387	1.87694e-26	1.88856e-25	no	basic helix-loop-helix (bHLH) DNA-binding superfamily protein
AT1G22430	17.49	22.56	19.74	17.71	24.01	21.94	27.64	22.09	1.57	2.04	2.57	17.49	2.57	-2.76669	-3.49694	6.10958e-130	1.29258e-127	no	GroES-like zinc-binding dehydrogenase family protein
AT5G15310	10.37	15.68	9.6	7.07	8.1	7.99	10.79	9.5	0.34	0.67	1.04	7.07	1.04	-2.76513	-3.95982	1.15743e-61	3.8325e-60	yes	MYB DOMAIN PROTEIN 16 MYB16
AT4G04330	10.95	17.71	13.03	12.33	15.74	12.68	16.7	8.41	0.21	0.52	1.24	8.41	1.24	-2.76177	-4.65629	6.43313e-49	1.47598e-47	no	HOMOLOGUE OF CYANOBACTERIAL RBCX 1 RbcX1
AT1G62500	54.12	75.69	104.63	95.99	130.5	105.17	128.04	142.21	7.98	5.55	6.37	54.12	7.98	-2.7617	-3.9158	9.6464e-78	5.17077e-76	yes	Bifunctional inhibitor_lipid-transfer protein_seed storage 2S albumin superfamily protein
AT1G68780	9.85	12.85	12.12	5.9	11.96	9.53	9.48	9.45	0.46	0.38	0.87	5.9	0.87	-2.76163	-4.30401	3.0176e-58	9.06304e-57	no	RNI-like superfamily protein
AT1G31690	2.22	4.76	1.18	0.54	2.33	0.67	1.45	1.12	0.02	0.08	0.02	0.54	0.08	-2.75489	-5.1811	1.05046e-14	5.7089e-14	yes	Copper amine oxidase family protein
AT5G54630	15.35	14.74	13.47	12.28	12.42	12.06	13.51	13.09	0.61	0.63	1.79	12.06	1.79	-2.7522	-4.04157	8.29689e-80	4.68921e-78	no	zinc finger protein-related
AT3G23880	3.12	3.7	2.5	3.87	2.92	7.33	5.66	2.08	0.11	0.18	0.31	2.08	0.31	-2.74624	-4.12829	8.10581e-15	4.4375e-14	no	F-box and associated interaction domains-containing protein
AT3G09580	11.35	14.31	13.13	9.37	15.53	12.97	15.93	10.74	0.67	0.75	1.4	9.37	1.4	-2.74262	-3.86837	1.17247e-71	5.32894e-70	no	FAD_NAD(P)-binding oxidoreductase family protein
AT5G02160	148.03	241.85	235.52	216.64	280.53	220.16	349.19	160.89	20.81	20.26	22.14	148.03	22.14	-2.74116	-3.42968	1.07583e-91	8.29676e-90	no	unknown protein
AT1G06100	4.6	14.32	7.12	2.29	4.48	1.27	7.26	2.7	0.09	0.05	0.19	1.27	0.19	-2.74076	-5.24406	4.81126e-16	2.84077e-15	no	Fatty acid desaturase family protein
AT5G53490	67.39	72.18	68.8	57.95	80.77	65.67	102.58	71.8	8.32	8.74	7.34	57.95	8.74	-2.7291	-3.28258	1.53975e-137	3.75621e-135	no	thylakoid lumenal 17.4 kDa protein
AT5G58140	14.42	20.84	18.73	11.94	19.03	11.59	15.52	12.29	1.64	1.39	1.75	11.59	1.75	-2.72745	-3.51958	5.11181e-123	9.18858e-121	no	PHOTOTROPIN 2 PHOT2
AT3G26520	614.87	883.08	1064.9	499.14	856.37	664.15	976.67	773.55	63.92	66.26	75.43	499.14	75.43	-2.72623	-3.80726	4.54825e-241	1.20817e-237	no	TONOPLAST INTRINSIC PROTEIN 2 TIP2
AT5G55620	9.05	8.47	7.59	6.14	8.69	8.48	11.54	9.43	0.93	0.44	0.65	6.14	0.93	-2.72294	-3.60984	1.99688e-29	2.30514e-28	no	unknown protein
AT3G15030	12.08	18.83	13.75	10.13	19.41	12.19	22.77	16.29	1.08	1.13	1.54	10.13	1.54	-2.71763	-3.77871	6.14237e-107	7.05989e-105	no	TCP FAMILY TRANSCRIPTION FACTOR 4 TCP4
AT1G18810	4.45	4.81	5.27	1.64	3.8	2.95	3.27	4.9	0.01	0.25	0.25	1.64	0.25	-2.7137	-4.42124	1.46391e-17	9.43333e-17	yes	phytochrome kinase substrate-related
AT1G02190	1.74	2.71	1.29	0.72	1.07	1.79	1.82	0.97	0.1	0.1	0.11	0.72	0.11	-2.71049	-3.82256	9.14158e-15	4.98693e-14	yes	Fatty acid hydroxylase superfamily
AT4G01460	10.54	13.28	9.57	10.13	10.83	8.2	11.29	9.45	1.26	1.06	0.92	8.2	1.26	-2.7022	-3.21738	4.37728e-84	2.81311e-82	yes	basic helix-loop-helix (bHLH) DNA-binding superfamily protein
AT1G69160	14.1	20.7	19.72	11.21	14.11	11.39	11.99	9.86	0.61	0.59	1.52	9.86	1.52	-2.69752	-3.88328	2.11835e-28	2.33057e-27	no	unknown protein
AT2G15050	21.79	41.17	33.37	21.73	32.26	29.46	30.28	39.73	2.78	3.14	3.35	21.73	3.35	-2.69746	-3.27425	6.14422e-71	2.73538e-69	no	LIPID TRANSFER PROTEIN LTP
AT3G11000	3.53	3.82	4.04	2.75	3.11	3.41	3.44	2.96	0.42	0.29	0.43	2.75	0.43	-2.67702	-3.37883	1.03357e-44	2.11192e-43	no	DCD (Development and Cell Death) domain protein
[truncated: 1,905 more rows]

## Sheet: TFsDOWN-221
ATG	log2FCmin-max	log2FoldChange	padj	Gene_Symbol	TF family	PcG_target
[truncated: 221 more rows]

[truncated: 1 more sheets: GO-genesDOWN]
